# Supplementary material for: Identification and validation of Rab GTPases RAB13 as biomarkers for peritoneal metastasis and immune cell infiltration in colorectal cancer patients
Source: Front Immunol. 2024 Aug 13;15:1403008. doi: 10.3389/fimmu.2024.1403008 (PMC11347351; doi:10.3389/fimmu.2024.1403008)
Supplement: Supplementary file 1 [file DataSheet1.xls]

## Sheet: Figure1A
TCGA-COAD				GSE21510				GSE87211
Gene	logFC	P.Value		Gene	logFC	P.Value		Gene	logFC	P.Value
CST1	4.20462	2.99e-38		COL9A3	2.55721	6.66e-06		KRT80	6.65217	9.09e-134
KRT80	4.05453	2.41e-36		LPL	2.51322	9.18e-05		REG1A	6.6156	1.52e-47
MMP7	4.03607	1.03e-35		HOXC6	2.43327	0.00029204		WNT2	6.60683	1.98e-130
KRT23	3.939	3.36e-31		REG1A	2.35687	0.0207698		KRT23	6.37518	3.87e-86
CDH3	3.87384	1.76e-33		FOXC1	2.35256	0.000324747		MMP7	6.35365	3.22e-87
CPNE7	3.7876	8.17e-32		TNFRSF11B	2.34976	0.000657235		LEMD1	6.29634	2.55e-89
NOTUM	3.7357	5.18e-25		PLAG1	2.348	0.190166		DPEP1	6.12531	5e-101
FOXQ1	3.73214	3.24e-31		SYK	2.31055	0.768463		ESM1	5.80037	1.72e-116
KLK6	3.71386	3.44e-28		USP11	2.2961	0.0708282		LOC100190940	5.71808	9e-76
CASC21	3.61322	1.7e-28		REG1B	2.28988	0.0637508		IL11	5.66923	2.81e-79
GRIN2D	3.53832	4.92e-28		DSG3	2.26503	0.297898		FOXQ1	5.62594	2.25e-138
MSX2	3.52621	1.16e-27		SEL1L2///GPR37	2.24536	0.00011431		FABP6	5.57654	7.31e-107
FOXC1	3.50677	1.29e-27		ANXA2	2.23391	0.658955		KLHL42	5.5032	4.1e-37
COL10A1	3.50038	1.22e-25		FOXQ1	2.23287	0.0885034		INHBA	5.35618	3.04e-122
INHBA	3.44946	1.87e-26		KLHL42	2.23061	0.0045091		MMP3	5.25986	2.26e-61
CCAT1	3.4106	5.05e-26		BLACAT1	2.22553	0.00033475		SAA1	5.13564	1.58e-64
COL11A1	3.40549	1.95e-25		TCN1	2.21081	0.0840879		REG1B	5.09738	2.59e-35
TCN1	3.40243	1.5e-20		DACT1	2.19715	0.00063134		CLDN1	5.09291	5.53e-129
DSG3	3.37142	1.49e-25		BMP4	2.18638	0.00142752		REG3A	4.92765	1.88e-35
CEL	3.36889	4.3e-20		TMEM71	2.17146	0.0218758		SLCO1B3	4.89359	1.19e-53
SYK	3.33465	4.78e-25		SERPINA3	2.16795	0.00232767		PITX2	4.86644	1.66e-91
EPHX4	3.33177	9.23e-25		COLCA2	2.15499	0.00371359		CLDN2	4.84646	5.34e-76
WNT2	3.29607	3.36e-24		AMIGO2	2.15124	0.0289651		H19	4.76588	3.59e-64
RP11-474D1.3	3.28397	1.93e-23		CLDN2	2.13899	0.0554513		SIX1	4.73815	8.81e-86
DUSP27	3.27589	1.27e-12		MIR675///H19	2.12799	0.0711781		KIAA1199	4.71868	2.42e-96
COMP	3.27183	1.96e-21		PROM1	2.11657	0.0689843		NOTUM	4.71749	4.18e-43
ESM1	3.23462	2.34e-23		ALDH1A1	2.11606	0.0718579		MSX1	4.7083	1.21e-83
CASC19	3.19216	9.5e-23		MIR10A	2.10751	7.24e-06		ANXA2	4.62566	7.89e-50
RP11-350J20.12	3.10988	1.23e-21		PFN2	2.08084	0.00715327		THBS2	4.53277	1.37e-69
C2CD4A	3.1022	8.43e-22		KRT6B	2.07552	0.0790011		EGFL6	4.52167	1.54e-107
SFTA2	3.07986	7.56e-20		SLC14A1	2.06664	0.00363638		SAA2	4.50518	5.3e-51
CNTD2	3.05105	1.24e-20		S100A2	2.06583	0.00265963		MMP13	4.49531	7.51e-58
KRT17	3.05079	1.41e-20		TGFBI	2.06447	0.0542164		IL8	4.44153	1.6e-51
KLHL42	3.04358	7.49e-21		VIP	2.06412	0.0873803		CSF2	4.37584	1.44e-66
LY6G6D	3.02299	5.3e-16		PRUNE2	2.06234	0.01067		KRT6B	4.37264	3.09e-44
EVA1A	3.01838	1.45e-20		SLCO4A1-AS1	2.06177	0.00024232		PLAG1	4.35809	0.000678
PLAG1	2.99225	9.57e-20		HS6ST2	2.06009	0.0807636		USP11	4.33443	5e-06
CLDN2	2.98421	1.38e-22		C4BPA	2.05416	0.0214561		MMP1	4.28307	7.78e-66
SIM2	2.96765	1e-19		KLK6	2.05259	0.0233205		SYK	4.28261	2.65e-74
KRT6B	2.95028	2.17e-17		MS4A8	2.05203	0.00433053		SPERT	4.26756	6.51e-67
RP11-3L10.3	2.92565	1.83e-11		BEX3	2.04247	0.0105725		TCN1	4.26597	6.71e-53
BBOX1-AS1	2.91978	5.75e-19		PRSS33	2.0349	0.00572955		SAA4	4.22606	1.68e-63
HTR1D	2.91458	3.66e-19		STXBP1	2.03199	0.0196039		SOX11	4.21567	3.95e-62
ABCG5	2.91097	4.58e-15		CPE	2.02184	0.0418218		COL8A1	4.20621	1.3e-93
HAGHL	2.90439	5.73e-19		BEX2	2.01802	0.0927845		KLK7	4.20433	1.66e-37
MAPK15	2.89868	1.07e-18		AADACP1	2.01654	0.0093106		CKMT2	4.20311	5.5e-41
CRNDE	2.88137	1.47e-18		ABCG5	2.01023	0.00157956		KRT14	4.19184	2.1e-60
TRIM29	2.87594	5.15e-19		ANXA10	2.00179	0.0508932		LINC00460	4.18283	4.27e-66
SLC4A11	2.86874	2.65e-18		EDAR	1.99686	0.0104855		GRIN2D	4.14798	1.88e-110
BLACAT1	2.86845	1.99e-18		SLC7A9	1.99572	0.00776243		EPHX4	4.06497	2.86e-107
FABP6	2.86782	8.96e-19		APOA2	1.99475	0.00134972		C6orf223	4.05619	1.43e-86
CEMIP	2.85773	3.12e-20		NTS	1.98902	0.0457204		DSG3	4.03687	0.404
ANXA2	2.84534	8.56e-18		F5	1.98687	0.00390313		DKK2	4.03306	2.08e-57
SLC35D3	2.82426	1.38e-16		PTPN20	1.98625	0.0728677		SFRP4	3.97856	1.02e-49
PLEKHN1	2.79691	1.27e-17		TMEM17	1.98421	9.42e-05		FAP	3.97313	3.51e-91
S100A2	2.78667	8.57e-18		GSAP	1.98179	0.0198188		LOC400568	3.96047	1.72e-51
PRR36	2.78317	3.07e-17		FLRT3	1.97329	0.0635448		C1orf180	3.95996	1.95e-71
RP11-109M17.2	2.7797	2.23e-12		IFI6	1.97219	0.0243204		AQP9	3.95539	3.28e-63
CXCL5	2.77512	6.75e-15		CFI	1.97032	0.0265536		MMP11	3.95147	5.49e-86
ADAMTS12	2.77312	1.91e-17		MAGEA11	1.96975	0.0207661		CSF3	3.93852	5.9e-33
RPL37AP8	2.77049	1.56e-09		LOC102723709///LOC102723678///LOC101928102	1.96681	0.0208175		NKD1	3.93559	2.85e-73
CST2	2.76764	1.38e-16		NETO2	1.96299	0.0741174		ABCG5	3.93047	1.45e-106
USP11	2.76464	8.89e-18		ODAM	1.96201	0.0399949		SLC35D3	3.91212	1.16e-71
SMKR1	2.75703	5.05e-17		FOXD1	1.96021	0.00462098		IL24	3.90809	6.5e-52
STC2	2.74723	2.73e-17		AZGP1	1.958	0.134728		PAH	3.8771	6.3e-39
C17orf96	2.74248	2.36e-17		PLTP	1.95736	0.0214137		CA9	3.87616	9.75e-58
HS6ST2	2.74223	1.43e-16		TM4SF20	1.95524	0.134772		STRA6	3.87134	3.14e-75
C2orf70	2.72038	7.8e-17		SYNPR	1.95204	0.0383244		DUSP27	3.86401	1.1e-28
FUT1	2.71599	7.18e-17		HOXB8	1.95178	0.104358		SLC22A3	3.84974	1.25e-79
RP11-1029J19.4	2.71299	1.13e-16		TRIP6	1.95052	0.0163257		STC2	3.84661	6.92e-79
ADAM12	2.7129	2.42e-16		RARRES1	1.94623	0.140293		KLK6	3.83025	3.46e-53
PPBP	2.71177	3.81e-11		LEMD1	1.94587	0.0912948		FAM3B	3.80833	8.3e-44
RP11-54H7.4	2.7055	1.01e-14		FAP	1.94346	0.0320664		FOXC1	3.7784	3.19e-24
MMP3	2.70046	5.19e-18		CARD6	1.94134	0.00185044		PROK2	3.77368	1.36e-42
OLR1	2.68798	1.12e-15		LINC01116	1.93938	0.00153312		SMPX	3.74879	1.66e-31
GAS6-AS1	2.6793	3.62e-16		SKAP1	1.93925	0.00199394		ETV4	3.72957	3.01e-102
AC123023.1	2.65956	1.11e-15		BAMBI	1.92483	0.0869308		NOX4	3.7117	4.97e-38
FJX1	2.65192	4.11e-16		CD55	1.92261	0.0448946		CDH3	3.69048	6.39e-124
VWA2	2.64227	2.72e-16		OTC	1.92224	0.0429257		CST1	3.66859	1.47e-60
KLK10	2.63587	7.37e-16		DCDC2	1.92032	0.429482		DLX6	3.65762	3.57e-32
DKK4	2.62988	3.23e-11		LINC00460	1.91879	0.0332733		AFP	3.65523	9.55e-56
GJB5	2.62605	2.14e-11		SYNM	1.91586	0.0729828		FNDC1	3.63554	2.34e-59
LEMD1	2.61923	3.86e-15		SLC16A4	1.91162	0.0685464		LOC440132	3.57913	1.92e-50
CELSR3	2.61732	1.29e-15		PCDHB16	1.91136	0.0396712		ANXA9	3.57687	1.43e-93
RP11-211G23.2	2.61179	1.95e-15		LGR5	1.90865	0.218221		FIBIN	3.56181	1.86e-61
PKP1	2.60873	7.41e-15		SLC39A10	1.90703	0.111018		SPP1	3.55002	5.92e-52
FOLR1	2.60367	7.27e-12		FRG1CP///LOC283788	1.90564	0.00595748		PPBP	3.53301	2.1e-38
RNF183	2.59697	2.83e-15		HOXB2	1.90485	0.00064458		CMTM2	3.47384	2.47e-56
SHISA2	2.58229	5.31e-15		S100A4	1.90361	0.0687349		COL12A1	3.45625	2.18e-76
CTD-2666L21.3	2.57999	2.78e-11		L1CAM	1.90073	0.0684665		CTHRC1	3.43434	1.41e-78
NANOS3	2.57642	2.93e-14		RRN3P2	1.89946	0.00372303		TUBB3	3.43273	4.63e-90
POU5F1B	2.57343	9.35e-15		IGFBP3	1.89945	0.00387242		KRT17	3.41998	4.44e-64
NXPH4	2.56711	4.36e-10		EIF1AY	1.89902	0.37088		GRIN2B	3.41694	6.73e-64
EGFL6	2.56397	6.42e-15		RASSF9	1.89678	0.00567913		MMP10	3.41077	6.95e-47
RP11-150O12.1	2.55345	6.87e-15		DEFA5	1.89519	0.340832		MTTP	3.36895	1.07e-22
MSX1	2.55099	4.34e-15		HOXB3	1.89287	0.129682		TESC	3.36889	3.79e-84
TMPRSS13	2.54853	1.41e-14		LGR6	1.89003	0.0291319		LOC254057	3.35943	5.61e-75
ACSL6	2.5326	7.9e-14		RAMP1	1.88979	0.0080371		S100A8	3.34939	1.14e-49
AC064834.1	2.53249	1e-09		WFS1	1.88924	0.00344088		GNGT1	3.34541	1.9e-37
RP4-604A21.1	2.53148	6.09e-11		PON3	1.88768	0.0454981		COL1A1	3.34453	5.5e-70
KLHL35	2.53111	2.02e-14		IL33	1.88746	0.287259		TRIB3	3.31341	2.4e-109
RP11-353N14.4	2.52774	2.28e-14		COL16A1	1.88723	0.00636275		ACSL6	3.30842	5.49e-57
RP11-333E13.2	2.52056	5.63e-11		CPA6	1.8867	0.0189792		HCAR3	3.30208	7.93e-38
APLN	2.51863	8.69e-15		KDM5D	1.88304	0.210924		UCN2	3.26417	3.69e-69
FAP	2.51321	2.49e-14		CTHRC1	1.88195	0.246172		S100A9	3.26284	8.25e-60
ZIC2	2.49752	7.8e-10		HOXB6	1.87734	0.0891036		KRT6C	3.25971	1.98e-36
ULBP2	2.48636	1.41e-13		OR51E1	1.87647	0.0831533		DLX4	3.24609	5.14e-57
CYCSP6	2.48335	1.1e-11		FXYD5	1.87366	0.0134938		LOC100287221	3.24239	7.03e-42
LRP8	2.48086	2.22e-14		FAM3B	1.87316	0.352479		CXCL11	3.21907	4.81e-44
GRHL3	2.47723	7.42e-14		SLC28A3	1.87301	0.163976		MSX2P1	3.21186	1.26e-42
PRSS33	2.4736	2.11e-11		LIN28B	1.86989	0.0237251		TACSTD2	3.20855	1.15e-44
GJB4	2.47181	9.63e-14		ENO2	1.86665	0.0347509		C17orf96	3.20704	3.15e-95
FAM150A	2.45988	1.41e-13		RNF182	1.8663	0.263096		MDFI	3.19415	7.41e-101
TRPM2-AS	2.45927	6.17e-14		CAV2	1.8634	0.207398		SFTA2	3.1728	6.63e-50
STRIP2	2.45877	6.58e-14		EPHB1	1.86314	0.18276		SULT2B1	3.16727	4.7e-92
HULC	2.45267	7.28e-05		ECM1	1.86267	0.00252372		CPZ	3.15223	1.1e-63
NKD2	2.44561	3.67e-14		PCDHB9///PCDHB10	1.85739	0.112976		PDPN	3.11055	1.6e-94
RP11-480N24.3	2.44411	2.39e-08		PCSK1	1.85723	0.313293		S100A12	3.10881	2.48e-42
KAL1	2.44265	2.04e-13		HSD3B2	1.85707	0.251324		IGFL4	3.09352	1.79e-45
SNORA71A	2.44148	2.42e-13		RRAGD	1.8568	0.0351605		CPNE7	3.07981	5.93e-94
FEZF1-AS1	2.4252	9.12e-13		FREM1	1.85609	0.0626041		PPAPDC1A	3.05505	4.85e-50
RPS19P1	2.42519	8.87e-12		PRAP1	1.85397	0.0520617		MIR31HG	3.0531	1.43e-35
RP11-332E4.1	2.42417	6.06e-11		DEGS1	1.85199	0.00352251		VSNL1	3.05005	2.65e-76
RP1-276N6.2	2.42258	2.06e-11		NMU	1.85118	0.161797		MRPL23-AS1	3.05004	2.08e-21
STRA6	2.41878	1.47e-12		AFAP1-AS1	1.84954	0.0176478		WISP3	3.04187	1.91e-24
GATA2-AS1	2.415	2.11e-13		TACSTD2	1.84936	0.186918		SBSN	3.02144	8.86e-34
RP11-1029J19.5	2.41272	3.22e-13		LRRC34	1.84809	0.0690721		SLC7A5	2.9908	8.86e-92
GOLGA7B	2.41195	2.74e-13		PLA2G4A	1.84758	0.28567		LIN7A	2.97433	9.65e-60
TMEM211	2.4003	4.17e-13		DEFA6	1.84719	0.250951		SHISA2	2.96692	3.62e-53
GYLTL1B	2.39819	5.83e-17		MIR452///MIR224///GABRE	1.84544	0.0263212		ASCL2	2.92451	5.28e-100
RP11-138J23.1	2.3886	6.31e-13		OLFM4	1.84523	0.452277		TNFRSF6B	2.91137	4.3e-53
MAFG-AS1	2.38797	1.72e-13		THBS2	1.84465	0.266549		FLJ13744	2.89994	3.77e-50
RP11-474D1.4	2.38766	1.62e-12		NAXD	1.84434	0.00015036		ADAMTS12	2.87749	7.87e-59
CDKN2A	2.38704	5.61e-13		DMBT1	1.84421	0.315387		ITGBL1	2.86443	1.49e-50
CTD-2047H16.2	2.38611	1.55e-12		SBSPON	1.84413	0.209151		SRPX2	2.85399	7.34e-87
ETV4	2.3791	3.63e-23		APOBEC1	1.84338	0.122953		WIF1	2.85215	7.1e-18
KLK7	2.37842	5.07e-09		CRIP1	1.84262	0.206974		SULF1	2.84267	6.59e-71
CA9	2.37631	1.38e-16		CSTA	1.84223	0.157788		CXCL1	2.83684	1.13e-67
LINC00460	2.36791	8.42e-12		MIA	1.84216	0.00757291		FUT1	2.83369	2.03e-116
MDFI	2.36629	2.22e-13		DOK7	1.84174	0.0109842		AJUBA	2.83161	2.32e-119
SNORD12B	2.35528	6.95e-13		KIFAP3	1.84067	0.00289756		CLEC5A	2.82662	3.22e-38
NKD1	2.34564	2.38e-13		PCOLCE2	1.84024	0.146528		CCR8	2.81326	1.29e-57
IL11	2.34296	4.31e-12		SCG5	1.83991	0.203134		LY6G6D	2.80639	2.03e-56
RP11-776H12.1	2.33905	2.64e-12		LOC101930578///MRPS31P5///THSD1	1.83691	0.0363799		ZIC2	2.79697	2.69e-23
CGREF1	2.32683	7.9e-14		GEM	1.8367	0.0685232		ANGPT2	2.79623	3.56e-93
KRT7	2.31654	2.73e-12		NR2F1	1.83377	0.127797		FLJ25917	2.77817	6.82e-67
RP11-431J24.2	2.31234	3.32e-07		HOTAIR	1.83019	0.0272415		C8orf51	2.77584	7.16e-58
SH3PXD2A-AS1	2.30138	2.45e-12		PHLDA1	1.83007	0.100065		TNS4	2.76948	9.04e-57
Y_RNA	2.28803	6.96e-07		TXLNGY	1.82936	0.353761		SNAR-A3	2.76908	3.73e-56
RP5-1052M9.1	2.28748	1.01e-08		MMP7	1.82761	0.410683		EPHB1	2.76656	1.53e-24
FAM222A-AS1	2.28407	5.96e-12		FREM2	1.82729	0.265434		BTBD16	2.76126	2.76e-77
TNNT1	2.28067	9.15e-09		DUOX2	1.82646	0.42398		FPR1	2.75667	2.08e-52
RP3-522D1.1	2.27769	5.74e-12		SNORD50B///SNHG5///SNORD50A	1.82354	0.0859113		CXCL2	2.75229	4.92e-53
MMP10	2.27716	5.39e-12		PGGHG	1.823	0.020792		CXCR2	2.74848	4.32e-55
TFR2	2.2749	7.75e-12		GPR137B	1.82227	0.059186		IBSP	2.74601	3.51e-33
TLX1	2.27219	8.67e-12		CLDN1	1.82221	0.31169		RNF182	2.74399	2.97e-28
RPL34P31	2.26143	3.03e-07		ETV4	1.82032	0.0120514		SERPINB3	2.74293	1e-17
DPEP1	2.25593	8.49e-25		MRAP2	1.82	0.177928		DEFA3	2.727	3.29e-39
EVX1	2.25463	4.25e-11		LOC101929796///LOC100996763///LOC100996717///NOTCH2NL///NOTCH2	1.81981	0.00782773		FMO3	2.72165	4.82e-49
TMEM74B	2.25448	4.46e-12		DCP1B	1.81945	0.0060085		HOXB8	2.69699	5.19e-34
AMH	2.2544	5.22e-10		MSX2	1.81807	0.286148		UBD	2.69691	3.25e-51
CADPS	2.25125	9.67e-12		GABRB2	1.81713	0.229615		SIM2	2.69251	8.05e-31
MEX3A	2.24847	4.87e-12		GPR158	1.81682	0.0427291		PPEF1	2.66384	1.88e-40
SLC7A11	2.24681	5.12e-12		PCED1B	1.81676	0.00214649		HULC	2.65644	3.36e-18
CYSRT1	2.24663	1.25e-11		EML1	1.81577	0.0630402		IL6	2.65583	3.47e-20
LINC01124	2.24618	9.99e-12		CD109	1.81433	0.0276757		LDLRAD3	2.63949	1.83e-52
UNC93A	2.23912	1.31e-10		PAX8-AS1	1.81412	0.261492		TREM1	2.63454	1.58e-34
RPL13P2	2.23408	6.42e-08		KCNN4	1.81333	0.0767256		TM4SF19	2.61858	1.18e-41
LA16c-325D7.1	2.2338	2.21e-11		CYBRD1	1.81308	0.129781		TGFBI	2.6183	5.77e-104
RP11-492E3.2	2.22114	3.66e-11		C3orf70	1.81227	0.0764058		SIX4	2.61443	1.07e-47
RP11-380G5.3	2.2205	5.23e-08		MIR1182///FAM89A	1.81224	0.0613958		LOC440356	2.60875	2.54e-45
NPSR1	2.21864	4.29e-06		DPYSL2	1.81207	0.0789536		SLCO4A1	2.60436	2.78e-88
RNU4-1	2.21763	2.49e-06		ABHD2	1.81102	0.0432852		FCGR3A	2.60406	4.34e-64
RNU1-106P	2.21478	1.67e-11		ZNF883	1.81058	0.0105558		TG	2.59924	2.74e-60
IL1A	2.20913	7.27e-11		RAI2	1.80879	0.102865		CXCL3	2.59486	2.76e-54
SEC14L2	2.20218	1.78e-11		LOC101928916///NNMT	1.80809	0.0720284		NFE2	2.58995	1.29e-53
HMGA1P8	2.20141	3.18e-11		TESC	1.80689	0.279121		MEX3A	2.5843	1.83e-79
SNORD48	2.19744	7.97e-11		FNDC1	1.80644	0.113498		LOXL2	2.5738	1.07e-74
C19orf45	2.19474	2.26e-11		LOC101929819///LOC100133331///LOC100133182///LINC01001///LOC100132062///LOC729737///LINC01000///LINC01002	1.80613	0.00916394		AGT	2.57184	1.25e-75
KISS1	2.18296	6.59e-11		ZNF692	1.8057	4.8e-05		F2RL2	2.57165	6.11e-67
SLC13A3	2.17797	1.28e-08		LOC100509445///LOC728715///OVOS///OVOS2	1.80541	0.0454554		HCN1	2.57141	2.12e-25
KLK11	2.17597	2.74e-10		GBA3	1.80512	0.331404		FPR2	2.56498	9.93e-39
DDN	2.17546	6.82e-11		RNF183	1.80396	0.157339		C2CD4A	2.555	2.86e-48
PALM3	2.17385	1.9e-10		TMEM9	1.80364	0.0118936		MATN3	2.55089	1.04e-35
COL7A1	2.17337	2.3e-11		TIMP1	1.80353	0.0831215		OLR1	2.55081	9.81e-37
SPRR1A	2.17281	1.23e-05		ZEB1-AS1	1.80325	0.0320991		CRNDE	2.53246	2.38e-55
CLDN1	2.17118	6.14e-21		CCND2	1.80312	0.148163		LAIR2	2.52815	1.02e-48
RAD54B	2.1685	6.61e-11		SMPX	1.803	0.209768		ELF5	2.52411	8.49e-19
SULT1C2	2.16847	7.32e-11		ALOX5	1.80224	0.0694143		ALDOB	2.52229	2.71e-32
PRSS3P2	2.16819	2.29e-07		TMEM176A	1.802	0.0892637		C21orf37	2.51665	8.77e-38
AC068121.1	2.16657	4.38e-09		CLK2	1.80089	0.00031596		INHBB	2.51478	8.22e-44
C9orf117	2.16514	6.82e-11		SH3BGRL	1.80085	0.0265896		C7orf69	2.51394	1.2e-42
RP11-326C3.2	2.16411	3.56e-11		POU6F2-AS2	1.80023	0.136658		TDGF1	2.51142	8.94e-63
ATG9B	2.16168	1.03e-10		MGLL	1.79974	0.107533		IL1A	2.4815	7.41e-43
RP11-400N13.3	2.16026	4.51e-10		UPK3BL///POLR2J3///LOC441259///POLR2J2///POLR2J	1.7979	0.00417805		KRT6A	2.46312	7.98e-27
C6orf15	2.15707	1.07e-06		ACP6	1.7977	0.0248727		AZGP1	2.46144	6.91e-68
PVT1	2.15538	3.06e-11		DYRK4	1.79713	0.0330349		LOC643401	2.45581	1.34e-16
ACAN	2.15397	9.01e-11		VNN1	1.79692	0.169218		CKM	2.44378	6.63e-33
WNT3	2.15047	9.1e-11		ARNT2	1.7966	0.0644022		IFITM1	2.44294	1.99e-75
PPAPDC1A	2.14318	1.67e-10		HOXB7	1.79547	0.0249934		SPRR2A	2.43569	2.05e-16
BFSP1	2.14033	9.55e-11		FLVCR1	1.79532	0.0324761		FLJ41200	2.43518	7.08e-28
RP11-309L24.4	2.13565	8.78e-11		TKTL1	1.79527	0.0508987		LOC286467	2.43421	2.82e-32
HOMER1	2.13547	6.9e-11		TCEAL8	1.7945	0.0598037		SELE	2.43396	2.13e-36
KIF26B	2.13396	2.05e-10		PUS1	1.79405	0.00837503		LOC145694	2.43191	2.1e-85
H2AFZP3	2.13342	3.62e-10		CD163L1	1.79337	0.00540471		THY1	2.42705	3.1e-64
SLC6A14	2.13307	1.46e-10		HSPB1	1.79324	0.206329		LMTK3	2.42404	5.52e-84
MIR17HG	2.13053	1.8e-10		RAPGEF4	1.79236	0.0486855		NANOS3	2.42388	2.46e-67
CTD-2184D3.1	2.13031	1.1e-06		ZNF514	1.79099	0.00324925		RNF183	2.41032	4.7e-53
AP006285.2	2.1253	1.28e-10		PALD1	1.79065	0.100485		CCDC164	2.40306	1.87e-36
RAET1L	2.12026	3.92e-10		TIGD7	1.79063	0.0621487		LY6D	2.40059	1.04e-21
ERICH2	2.11573	1.51e-10		CYP2B7P///CYP2B6	1.79001	0.221951		GAD1	2.39837	2.89e-22
UCN	2.11331	1.68e-10		CEMIP	1.78931	0.390439		OXTR	2.39738	1.86e-82
AL163953.2	2.11219	2.77e-10		SSTR5-AS1	1.78891	0.045046		CNIH3	2.39732	1.36e-45
WDR72	2.10967	2.53e-10		CAPN12	1.78865	0.00337834		PALM2	2.38202	5.35e-44
PIWIL1	2.10381	9.52e-08		HOXB5	1.78747	0.0021758		COL10A1	2.37399	4.47e-40
RP5-1011O1.2	2.09606	6.31e-10		PLEKHG4	1.78742	0.0130186		IGF2BP1	2.37352	1.72e-19
ASGR1	2.09296	3.95e-10		LY6E	1.78732	0.0901582		APOBEC1	2.37185	1.06e-37
RP11-372E1.1	2.0918	1.16e-09		SLC51A	1.78562	0.401179		SSX4B	2.3529	1.58e-33
AC009362.2	2.0917	1.32e-06		THNSL2	1.78555	0.0132599		CST2	2.34868	1.92e-48
GRHL1	2.09117	3.32e-10		SPATC1L	1.78516	0.0207926		FGF20	2.33835	7.55e-13
RP4-575N6.2	2.08936	1.42e-08		GLMP	1.78485	0.0360328		GZMB	2.32678	2.77e-50
KCNH8	2.08839	4.63e-10		SP5	1.78453	0.193749		UCA1	2.32627	3.68e-26
MIR3189	2.08311	1.04e-11		TSTA3	1.78445	0.0358313		SLC4A11	2.3237	3.18e-58
ABALON	2.07719	4.8e-10		SLC39A4	1.78425	0.049819		GSDMC	2.31936	5.47e-41
FER1L4	2.07672	2.79e-10		BACE2	1.78404	0.152598		PSAT1	2.31858	5.64e-53
GAPDHP40	2.07378	7.49e-09		TNIK	1.78401	0.158058		TMEM132A	2.31592	4.84e-82
LRRC36	2.06961	8.35e-10		LY75-CD302///CD302///LY75	1.78366	0.0539916		STC1	2.31543	2.28e-50
FANCB	2.06948	5.03e-10		NQO1	1.78319	0.114891		MKX	2.31354	7.72e-30
TNFSF9	2.06809	1.13e-10		FAM193A	1.78213	0.00707511		IL13	2.31273	4.28e-20
RP11-796E10.1	2.06531	2.89e-10		SHC2	1.78152	0.0006574		SHC3	2.31194	2.02e-30
CENPP	2.06286	4.72e-10		RPS4Y1	1.78149	0.568764		C1orf105	2.30775	9.41e-34
SLCO1B3	2.05918	3.57e-08		CCEPR	1.78038	0.0329355		LOC283028	2.29338	3.02e-39
IL23A	2.0577	2.92e-10		SFRP2	1.7803	0.328237		FJX1	2.29185	6.91e-79
MIR7111	2.057	3.17e-10		FBP1	1.78026	0.0319247		PTP4A3	2.29152	1.57e-74
MTBP	2.05467	4.57e-10		CHKB-CPT1B///CPT1B	1.77902	0.034453		FREM1	2.28709	3.02e-25
ULBP3	2.05445	3.26e-10		C6orf48	1.77802	0.0634323		UBE2C	2.27998	8.7e-84
LY6G6C	2.0476	1.3e-09		DRAM1	1.77782	0.0600823		TWIST1	2.27472	3.04e-46
HNRNPUP1	2.04694	1.79e-09		LCK	1.77755	0.0829515		FGF19	2.27213	3.2e-25
RP11-220D10.1	2.04281	1.87e-08		NRN1	1.7775	0.297246		MFAP2	2.26557	1.22e-70
SNORA71C	2.04208	4.86e-10		CRISPLD1	1.777	0.0818531		PTGS2	2.26381	1.09e-27
CYP27B1	2.04019	5.08e-10		SLC2A14///SLC2A3	1.77659	0.0503599		HTR1D	2.26138	5.1e-26
GABRD	2.03928	1.08e-09		MFSD10	1.77653	0.00490661		GRP	2.25999	1.3e-37
SSTR5	2.03435	1.62e-07		APOM	1.77599	0.0170227		COL4A1	2.25985	1.7e-75
SP5	2.03285	1.3e-11		GMPR	1.77578	0.110201		WNT5A	2.25411	1.36e-71
RNFT2	2.0276	1.32e-09		SOX8	1.77552	0.118556		TRIM29	2.25376	4.68e-53
RP5-1120P11.1	2.02351	1.72e-09		LINC00668	1.77495	0.0205221		SNAI1	2.24177	4.01e-68
CCDC78	2.02348	2.02e-09		RAB38	1.77473	0.0945938		LRRC15	2.23525	1.29e-27
RP11-393N4.2	2.02018	8.67e-09		MAP4K4	1.77464	0.0262252		FKBP10	2.23509	1.75e-48
RPS4XP3	2.01625	1.48e-08		FAM169A	1.77431	0.296077		COL1A2	2.23504	5.33e-49
SNORD15B	2.01591	6.55e-09		MEPCE	1.77418	0.0019212		NFE2L3	2.23434	3.09e-102
FAM189A2	-2.00001	8.16e-09		FJX1	1.77363	0.0357314		DKK4	2.23396	3.23e-22
TMEM236	-2.00547	7.14e-48		PRTFDC1	1.7733	0.112902		LRP8	2.23092	3.19e-71
SLC17A4	-2.00703	8.11e-37		LINC00623///LINC00869	1.77277	0.028987		SLED1	2.23008	7.31e-32
PTGDR2	-2.01016	6.65e-23		LOC642846///DDX12P///DDX11	1.77171	0.00361277		RGS16	2.22662	1.34e-78
PTGDR	-2.01043	9.9e-15		KDM5A	1.77164	0.0320679		TGM2	2.22421	6.95e-38
IGHV4-4	-2.01047	9.55e-13		SERPINA1	1.77124	0.21548		TEX19	2.22353	1.17e-25
GCNT4	-2.01255	1.85e-10		SERPINB5	1.77101	0.510735		CFI	2.22254	2.47e-49
KCNIP4	-2.01279	7.19e-10		MTERF1	1.77066	0.059567		ANLN	2.206	1.55e-81
ZG16	-2.01316	2.39e-19		EFNA1	1.77049	0.0278615		GPR143	2.19391	1.4e-46
IGKV1-39	-2.01384	2.78e-24		RHCG	1.77046	0.00328596		HILPDA	2.19114	3.29e-89
NACAD	-2.01584	3.51e-08		C4orf48	1.7702	0.0130908		PMCH	2.17214	3.89e-47
FGF14-AS2	-2.0162	1.37e-10		SLC16A10	1.76988	0.0897321		WDR66	2.16953	8e-19
MBNL1-AS1	-2.01628	1.27e-17		INHBB	1.76985	0.0112856		LRRC6	2.16054	9.38e-81
CYP2B7P	-2.01891	0.00333608		CLGN	1.76939	0.191069		BDNF	2.15916	2.69e-23
REEP2	-2.01967	1.98e-17		GNG4	1.76896	0.321223		MGC4294	2.15489	2.93e-50
C1orf186	-2.02062	3.58e-05		REG3A	1.76856	0.0825016		TPX2	2.15418	1.7e-95
TTLL6	-2.02077	3.19e-18		MAGEB2	1.76816	0.0619615		LOC284751	2.14902	2.03e-56
UNC5C	-2.0235	4.31e-08		MIR17HG///MIR92A1///MIR20A///MIR19B1///MIR19A///MIR18A///MIR17	1.76813	0.262313		IFITM4P	2.14735	5.2e-82
SH2D6	-2.02473	3.26e-05		ZNF26	1.76807	0.198935		COL7A1	2.14627	9.01e-52
BVES	-2.02592	9.86e-11		LOC101930067	1.76766	0.354291		WNT3	2.14579	3.5e-66
OMD	-2.02599	2.22e-09		ACTN1	1.7669	0.164707		ACCN2	2.13807	7.11e-68
KCNN3	-2.02669	1.12e-06		LOC103091866///LINC00623///LINC01138///LINC00869	1.7668	0.209		ATP11A	2.13677	1.08e-89
CR2	-2.02672	6.09e-16		GYG1	1.76652	0.0101646		TIMP1	2.12952	1.38e-78
CTC-296K1.4	-2.02769	0.00807184		DENND4B	1.76646	0.00017558		LOC100134423	2.12133	8.44e-22
WSCD1	-2.02778	6.76e-30		GABPB2	1.76642	0.0034101		IL13RA2	2.11968	3.58e-29
TMEM82	-2.0291	8.92e-42		MTMR11	1.7663	0.0600062		ZAK	2.11833	2.3e-65
SCUBE1	-2.03093	1.84e-08		CORO1A	1.76629	0.0624454		P4HA3	2.11275	6.63e-37
HSPB3	-2.03183	1.71e-07		MTCL1	1.7662	0.282036		IL23A	2.1097	4.26e-54
EFHC2	-2.03267	0.00367621		AVEN	1.76617	0.00661411		CXCR1	2.10592	9.49e-41
CHAD	-2.03695	4.16e-26		GPX3	1.76597	0.263047		KIAA1462	2.10521	1.82e-46
TMEM255A	-2.03828	4.34e-07		GSPT2	1.76592	0.365503		GRAMD2	2.10433	1.32e-34
RP11-400K9.4	-2.04146	1.41e-09		TMCO6	1.76573	0.00100836		TDO2	2.10292	4.19e-32
KIF5A	-2.04168	1.11e-05		LAMA5	1.76572	0.0659579		KLC3	2.09727	1.6e-51
SIGLEC8	-2.04366	2.21e-07		SPOCK1	1.76553	0.225969		GPR4	2.0969	1.8e-58
CD22	-2.04531	3.74e-13		KLHDC8B	1.76522	0.0113948		MMP12	2.09647	1.9e-48
IGHV3-75	-2.04592	8.43e-10		CNNM3	1.76408	0.0177919		DMBT1	2.09163	1.2e-11
LYNX1	-2.04847	6.99e-18		LYSMD4	1.764	0.0014021		LINC00152	2.08632	3.1e-72
PDE2A	-2.05192	9.46e-21		PLN	1.7639	0.180989		NOTCH3	2.08429	4.77e-56
SGCA	-2.05398	9.84e-20		HMCN1	1.76339	0.0776783		CDC25B	2.07893	8.08e-77
IGHD6-25	-2.05779	3.13e-08		FAR2P3///FAR2P2	1.76336	0.16907		CRISPLD1	2.07866	3.5e-26
GDPD2	-2.05969	1.46e-37		COMP	1.76317	0.0215708		SNTB1	2.07655	5.42e-83
C11orf86	-2.06094	4.04e-45		INSIG2	1.76317	0.00408088		C6orf15	2.07593	3e-23
SLC52A1	-2.0628	6.2e-09		CTAG1A///CTAG1B	1.76217	0.0259871		GSC	2.07276	2.79e-43
ADRB2	-2.06404	3.64e-07		LOC105371809	1.76214	0.184341		TNFSF9	2.07198	1.48e-43
MPP2	-2.06535	4.99e-06		THBS4	1.76206	0.0376238		TNFAIP6	2.06987	1.06e-29
RP11-1166P10.8	-2.06624	6.69e-24		TPD52L2	1.76176	0.0131919		SLC6A20	2.0671	1.35e-32
PLIN1	-2.07014	0.000591103		SPRY4	1.76157	0.0150689		MAGEA1	2.06191	3.73e-11
DIRAS1	-2.07032	1.49e-05		LOC102724017	1.76144	0.00586885		IGSF23	2.06151	8.35e-32
CTC-436P18.3	-2.07052	3.13e-06		LOC286191	1.76093	0.143822		APLN	2.05996	2.37e-53
BMP5	-2.07666	2.14e-22		PKIA	1.76067	0.320509		CCNO	2.05965	8.53e-48
RP11-96D1.6	-2.07745	8.05e-24		AZGP1P1///AZGP1	1.76012	0.0652503		PLAC1	2.05894	1.48e-25
UGT1A10	-2.07928	3.29e-47		LOC100130872///SPON2	1.76008	0.05782		PTGES	2.05836	6.47e-48
RGS9	-2.0836	1.36e-07		MCEMP1	1.75939	0.0394352		C4orf48	2.05768	8.41e-80
CORO2B	-2.0845	3.23e-11		AKAP11	1.75933	0.0720146		SP6	2.05101	6.24e-61
IGKV1-33	-2.08713	6.6e-13		MDK	1.75905	0.0750072		ODAM	2.05015	1.47e-29
ENTPD3	-2.08751	2.3e-09		PJA1	1.75898	0.0744805		CYR61	2.04947	6.59e-29
HAPLN1	-2.08816	6.37e-17		AHNAK2	1.75894	0.22269		ARNTL2	2.04929	1.53e-90
OSR1	-2.0882	5.3e-08		KLK10	1.75891	0.166303		LOC641518	2.044	9.9e-32
PNCK	-2.0886	8.4e-08		SACS	1.75877	0.342817		FOXS1	2.04399	9.78e-58
IGKV2-30	-2.08928	2.73e-39		SLC26A9	1.75814	0.00745499		OR51E1	2.04276	7.1e-52
IGKV1OR9-2	-2.09138	0.00901936		TBC1D19	1.7572	0.0806631		PLAU	2.03838	1.1e-49
CHRM2	-2.09342	0.00947723		USP21	1.75716	0.00094705		GPT2	2.03808	2.27e-84
OR2S1P	-2.09345	0.000265571		FRG1CP///FRG1JP	1.75617	0.0296597		ZNF469	2.03761	4.89e-51
TRPV3	-2.09903	0.00521524		FCRLB	1.75558	0.00783227		SKA3	2.0358	2.59e-84
IGHV7-27	-2.10056	9.82e-08		LINC00888	1.75535	0.126985		IFITM3	2.03389	4.09e-75
SFTA1P	-2.10099	0.00037342		HABP2	1.75523	0.0067923		FAM40B	2.03267	8.38e-71
IGKV3OR2-268	-2.10445	4.75e-31		PGAP1	1.75484	0.259244		PPFIA4	2.02417	1.65e-30
LGALS9C	-2.10548	1.9e-26		ZBTB42	1.75462	0.00230432		SERPINB4	2.02406	1.12e-13
EYA2	-2.10866	1.17e-29		ZG16B	1.75414	0.184269		JAG2	2.02324	1.16e-52
AC073283.4	-2.11208	1.24e-12		SRPK3	1.7538	0.00137039		SERPINA7	2.0207	1.59e-18
INA	-2.11435	0.0127166		GJB1	1.75337	0.0194684		DIO2	2.02001	4.97e-32
CCDC152	-2.11731	1.13e-16		KCNH8	1.75262	0.209172		BFSP1	2.01945	1.37e-80
C7	-2.11788	9.65e-38		KRT17///JUP	1.75248	0.0764528		KLF7	2.0181	4.42e-87
CHODL	-2.12183	0.00807272		KDM2B	1.7521	0.0267706		NPSR1	2.01762	3.49e-15
CYP3A4	-2.12516	0.00131563		RRAS	1.75209	0.189302		LY6E	2.01559	2.7e-53
FABP4	-2.12583	5.47e-15		ANKRD20A5P	1.75207	0.0290176		TNFRSF10C	2.01095	7.02e-46
IGLV5-48	-2.12735	3.17e-15		UBE2E2	1.75205	0.105426		LOC541471	2.00962	4.39e-91
APOBEC3A	-2.12868	1.36e-13		ZDHHC2	1.7519	0.176875		PMCHL1	2.00855	4.55e-35
IGLJ1	-2.12999	1.64e-16		SLC2A3	1.75186	0.0901997		C13orf33	2.00507	3.11e-31
PDE7B	-2.13155	4.08e-06		MIR6840///STAG3L5P-PVRIG2P-PILRB///PILRB	1.75161	0.011172		ODZ4	2.00238	1.68e-34
CCL14	-2.13156	5.61e-06		TMEM154	1.75084	0.210166		HTRA3	2.00093	2.28e-41
IGKV2OR2-1	-2.13317	1.06e-05		FAM127A	1.75069	0.17564		ADAMTS6	1.99887	2.73e-08
LILRB5	-2.13738	1.84e-22		ZFAS1	1.75033	0.239767		NXPH4	1.99806	7.11e-28
NUGGC	-2.13943	2.19e-05		CYP4F3	1.75021	0.239094		WT1	1.99625	6.7e-22
DCLK1	-2.14545	0.0041957		LINC00623	1.74998	0.0424847		CCDC148	1.9909	2.17e-24
TCL1A	-2.14567	5.08e-06		CDH11	1.74989	0.161705		GLYATL1	1.9868	1.67e-33
GNG8	-2.14963	4.23e-17		ARMCX5-GPRASP2///GPRASP2	1.74936	0.0782801		MAGEA2B	1.9839	4.16e-11
IGHV3OR16-15	-2.15098	0.000585872		FOXM1	1.74934	0.109141		FCAR	1.9828	1.14e-19
GRIK5	-2.15155	0.000309864		EGR2	1.74934	0.0666427		FGB	1.97987	6.25e-16
HTR4	-2.15488	0.00412676		POPDC3	1.74933	0.00370311		CALCA	1.97879	1.79e-18
LAMA1	-2.15671	3.71e-05		ARHGAP4	1.74922	0.00827318		CBX2	1.97787	0.2665
AC245028.1	-2.157	1.66e-11		PTPN13	1.74915	0.114777		LOC348761	1.9768	1.64e-31
AF001548.6	-2.16076	0.000629049		SPSB2	1.74913	0.0433076		LOC100129297	1.97385	3.3e-19
C8orf88	-2.16161	9.99e-20		LOC283357	1.74897	0.101391		FAM92A1	1.97189	2.17e-64
CNTN1	-2.16278	0.000613305		EHHADH	1.74866	0.0609294		LEF1	1.96795	3.93e-58
MADCAM1	-2.1632	1.5e-20		HOXB-AS3	1.74839	0.0883796		C4BPA	1.96525	1.52e-36
RP11-2I17.4	-2.16488	7.38e-05		MACC1	1.74837	0.160107		TNNI3	1.96398	1.05e-49
AC074363.1	-2.16534	0.0117439		EMG1	1.74813	0.0547995		APOA2	1.96383	8.77e-15
IGHV1OR16-3	-2.16703	2.73e-07		RAB25	1.748	0.106868		IDAS	1.96115	2.18e-26
METTL24	-2.17752	0.00156804		FSCN1	1.7476	0.0551433		TLX1	1.95467	6.74e-35
IGHV3-76	-2.18076	5.78e-18		OR7D2	1.74735	0.070027		PODNL1	1.95432	6.14e-58
CTC-296K1.3	-2.18109	6.93e-05		ACMSD	1.74731	0.00750976		NODAL	1.95356	1.04e-26
MASP1	-2.18876	1.24e-05		CXCR4	1.74566	0.153899		COL5A2	1.95128	3.59e-51
IGKV1OR2-3	-2.19112	9.57e-13		TNFAIP2	1.74482	0.063418		TNC	1.9498	7.08e-36
LPHN3	-2.19136	0.00710111		UPK3BL///POLR2J3///POLR2J2///POLR2J	1.74338	0.0974473		TEAD4	1.94971	4.1e-95
NPY	-2.19289	0.011413		CDK10	1.74309	0.0189132		LOC100128278	1.94966	2.19e-40
CNTN3	-2.19772	1.37e-11		ZGPAT	1.7429	0.0533263		PCSK9	1.94818	4.24e-31
PTH1R	-2.19852	0.000137381		SPTBN5	1.74253	0.00131237		TTC26	1.94282	3.13e-80
RNF112	-2.19939	0.0033039		TM7SF3	1.74243	0.068849		FAM150A	1.94054	2.56e-31
RP11-131H24.4	-2.20249	0.0093834		SLC24A3	1.74228	0.122707		WDR72	1.93588	1.34e-15
DNASE1L3	-2.20591	3.47e-37		VPS72	1.7421	0.00133389		S100A3	1.93336	3.31e-53
ENHO	-2.21076	8.79e-25		DIEXF	1.74174	0.122379		S100A2	1.93238	3.38e-51
RP11-245G13.2	-2.21244	0.000445667		PCMTD1	1.74168	0.10414		HS6ST2	1.93057	2.78e-18
RP1-117B12.4	-2.21266	0.0110107		TMEM63A	1.74163	0.0716248		SP5	1.92995	3.14e-36
CP	-2.21447	3.88e-14		LOC101927382///PAX8-AS1	1.74124	0.147418		ADRA2C	1.92933	1.52e-33
P2RY12	-2.21705	0.000145321		BANK1	1.74107	0.100268		LGR5	1.92782	2.53e-33
MYOCD	-2.21903	5.86e-22		PLOD3	1.74066	0.0100733		FADS1	1.92545	1.87e-57
RUNDC3B	-2.22188	3.25e-18		RGL2	1.74031	0.0361497		SLC29A1	1.92001	4.64e-108
PIANP	-2.22233	0.00212278		COL28A1	1.73985	0.037057		NTM	1.91917	1.03e-23
GNG13	-2.22803	1.72e-06		TFF3	1.73981	0.275333		MUCL1	1.91557	1.96e-29
CILP	-2.22837	1.14e-19		SELM	1.73977	0.176604		HSF2BP	1.91317	6.95e-33
ACKR2	-2.23026	0.00686502		NOP2	1.73965	0.0289913		MACC1	1.91124	5.61e-92
TMEM220-AS1	-2.23295	4.99e-11		MAGEA6///MAGEA3	1.73918	0.528631		E2F1	1.91051	1.13e-80
ARHGAP20	-2.23473	0.00512197		GRAMD1A	1.73914	0.0383705		GTF2IRD1	1.90865	1.86e-90
CA4	-2.23555	1.27e-27		LIPC	1.73879	0.060672		ISM1	1.9072	2.1e-38
MIR143	-2.24354	4.05e-16		LOC646903	1.73869	0.104046		DIAPH3	1.90554	1.19e-77
SLC51A	-2.24448	1.18e-42		ZNF618	1.73839	0.0506073		DLL3	1.90431	1.82e-26
STMN2	-2.24808	6.37e-44		OSBPL1A	1.73806	0.272899		GAL	1.90303	0.1555
FCRLA	-2.25076	5.6e-08		DAPL1	1.73725	0.120331		LOC100130256	1.89881	1.78e-21
IGKV1OR2-11	-2.25328	2.09e-07		TMTC4	1.73664	0.076491		FAM176A	1.89522	8.73e-12
PPP1R1A	-2.25552	0.00263292		KCNMB3	1.7365	0.00027391		COL6A3	1.88806	2.01e-34
CNTN4	-2.2589	3.38e-08		SNORD77///SNORD76///SNORD74///GAS5///SNORD44///SNORD47///SNORD80///SNORD79///SNORD81	1.73644	0.241689		IFITM2	1.88614	6.19e-68
ADHFE1	-2.25904	0.0044985		UNC5CL	1.73642	0.290553		TGFB2	1.88399	1.96e-60
C1QTNF7	-2.26332	3.1e-07		ANKRD46	1.7363	0.193867		MTHFD1L	1.88219	4.57e-77
RP11-640L9.2	-2.26396	0.00265312		FOXA3	1.73607	0.242664		PVT1	1.88037	1.67e-76
TM6SF2	-2.26626	1.35e-20		DNAJB6	1.736	0.0142676		CXCL17	1.87653	6.6e-15
PCP4L1	-2.26634	3.81e-10		SFTA2	1.73545	0.283833		LOC646268	1.873	1.95e-29
BEND5	-2.26672	9.31e-10		PHYHIPL	1.73454	0.0413173		LPL	1.87164	3.4e-35
ABI3BP	-2.2707	3.45e-30		CST1	1.73454	0.124528		ULBP2	1.87102	7.67e-42
IGHV3OR16-9	-2.27168	6.02e-29		COL10A1	1.73446	0.336425		TMEM158	1.8693	5e-51
CHL1	-2.27203	3.87e-10		PHKA1	1.7343	0.138544		CPT1C	1.86278	7.15e-47
IGKV3D-7	-2.27835	1.79e-05		NAXE	1.73416	0.0102828		HKDC1	1.86208	2.35e-42
PLIN4	-2.27876	8.1e-13		PKM	1.73407	0.046034		DGAT2	1.86185	1.28e-70
FGFBP2	-2.28514	0.00118826		DSCR8	1.73344	0.209609		PROX1	1.8616	6.65e-42
SCNN1B	-2.28556	3.62e-58		SNTB1	1.7326	0.117527		C19orf59	1.85879	3.79e-41
IGKV1OR22-1	-2.2883	1.14e-21		MAN2A2	1.73254	0.00078359		COL11A1	1.85866	9.51e-17
ATP1B2	-2.29442	4.64e-07		WASF1	1.73183	0.158792		KIAA1257	1.85842	3.01e-50
RP11-170L3.7	-2.29909	7.52e-27		IL17RD	1.73171	0.35705		MGC16121	1.85783	1.61e-50
TMOD1	-2.30215	5.16e-22		CRYL1	1.73162	0.0960605		ProSAPiP1	1.85479	6.82e-68
NCAM1	-2.30314	7.57e-15		PRCC	1.73153	0.0314246		VENTX	1.85039	5.07e-20
RP11-532F6.3	-2.30324	2.31e-06		LOXL1	1.73141	0.0967953		GUCY1A3	1.85024	4.93e-35
IGKV1D-33	-2.3035	7.96e-06		SERPINH1	1.73132	0.064718		PLA2G16	1.8462	5.69e-47
IGHV3OR16-10	-2.30471	1.58e-09		PLEKHA6	1.73082	0.192699		C1orf135	1.84145	1.24e-77
RP11-294C11.2	-2.30533	2.87e-15		ZNF532	1.73067	0.247206		CREB5	1.83646	1.71e-43
KIAA1644	-2.30621	1.34e-15		LOC158863	1.73067	0.041651		DUSP14	1.83572	6.34e-77
BEX1	-2.30695	6.45e-15		EFNB2	1.73033	0.165923		PRSS33	1.83566	8.9e-13
RP11-467J12.4	-2.3168	3.64e-05		PPP1R18	1.73017	0.0130674		PHGDH	1.83482	2.45e-39
RNU6-140P	-2.32191	2.14e-29		SRGAP2C	1.72951	0.0781936		XKRX	1.83379	1.71e-57
TMEM59L	-2.32199	0.000816819		ZNF662	1.72941	0.208861		LOC731424	1.83226	1.43e-20
ADCY5	-2.32297	3.27e-29		MAGEA6	1.72932	0.546269		LOC283867	1.83068	3.15e-21
FAM163B	-2.32492	0.00135855		SEMA4B	1.72921	0.195098		RECQL4	1.82966	3.1e-76
RNF150	-2.3283	1.56e-11		SCAMP3	1.7288	0.00276254		FAM131B	1.82965	8.9e-20
DUSP26	-2.3284	0.00144913		SLC38A11	1.72873	0.198556		LOC340340	1.82957	1.96e-43
RP11-321G12.1	-2.33386	2.34e-25		XPNPEP2	1.72833	0.129454		DSCC1	1.82761	3.36e-68
CTC-297N7.9	-2.33452	0.000940894		SPDYE2	1.72783	0.00287587		C10orf81	1.82589	1.6e-07
MMRN1	-2.3404	2.75e-30		SNHG17	1.72769	0.165577		CHRDL2	1.82252	2.31e-21
TUBB4A	-2.34856	0.00800213		LOC100049716	1.72716	0.032891		IL1B	1.8225	1.39e-19
IGHV3OR16-6	-2.34981	1.02e-22		SNRNP200	1.72704	0.00143738		GAS2	1.82173	2.69e-40
IGKV1D-39	-2.35088	2.61e-21		ADCY3	1.72701	0.023719		VNN3	1.82173	1.71e-24
ASPG	-2.35899	1.29e-09		POLR3C	1.72675	0.0132263		DSCR6	1.81887	6.49e-30
TNFRSF13B	-2.36175	0.00324474		H1FX	1.72674	0.0606445		CCDC150	1.81837	4.66e-69
NEFL	-2.36801	0.000420507		GALNT6	1.72671	0.127754		NEK2	1.81554	8.3e-79
IGKV2-28	-2.37501	2.88e-16		KRT6A	1.7262	0.108971		ARID3A	1.81405	2.65e-63
ADAMTSL3	-2.38041	1.99e-10		TM4SF4	1.72579	0.375995		IGFBP5	1.81273	4.39e-40
LMO3	-2.38325	1.41e-06		MB	1.72578	0.208251		BRCA2	1.80693	2.91e-74
CLCA4	-2.38512	3.02e-25		LYZ	1.72562	0.474148		PMEPA1	1.80165	4.77e-56
MS4A12	-2.39018	4.4e-27		LAMC2	1.72535	0.209135		PDGFRB	1.80076	3.58e-47
DPP10-AS1	-2.39292	3.18e-13		ZNF512	1.72535	0.101026		SLCO1B1	1.80033	1.61e-15
FCER2	-2.39381	2.2e-05		KIAA0907	1.72513	0.0368876		KCND2	1.79972	2.41e-20
RP4-811M8.1	-2.39389	0.00188425		DPEP1	1.72498	0.478483		EGOT	1.79941	5.19e-29
AGTR1	-2.39436	0.000436191		EGR3	1.72443	0.35591		ASPHD1	1.79888	3.36e-54
C1orf95	-2.40907	2.89e-12		SNHG8///SNORA24	1.72437	0.146509		MGC16075	1.79475	2.64e-19
SLC4A4	-2.40949	2.12e-67		CAPN6	1.72417	0.315233		KCNJ15	1.79026	4.96e-14
NEGR1	-2.41946	3e-14		ORAI3	1.72409	0.0143092		SMOX	1.78968	8.99e-62
GPR15	-2.42803	1.79e-38		C1GALT1C1L	1.72404	0.145523		AXIN2	1.78563	6.8e-51
SCG3	-2.42873	0.000791522		AOC1	1.72388	0.454573		CHN1	1.78521	3.73e-49
CHGA	-2.42978	1.58e-38		BMP7	1.72351	0.282034		EPSTI1	1.78504	5.45e-67
IGHV3-7	-2.43266	4.52e-27		FMOD	1.72332	0.175046		TRIP13	1.77616	3.72e-72
BEST2	-2.43418	2.3e-42		SLC5A1	1.7233	0.148186		FAM92A3	1.77599	4.1e-61
SULT1A2	-2.43697	3.01e-46		LOC101928100	1.72323	0.259433		CFB	1.77564	1.32e-52
FXYD1	-2.44003	0.00012447		ANO1	1.72299	0.517436		NDUFA4L2	1.77486	1.13e-45
CD177	-2.44353	4.01e-46		MN1	1.72292	0.0515681		TRPM2	1.7742	7.17e-46
HAND2	-2.44419	3.64e-29		NSUN5P2///NSUN5P1	1.72281	0.0342649		C10orf55	1.77386	1.33e-31
GFRA1	-2.45093	6.23e-16		TRAF5	1.7228	0.113506		IGF2	1.77275	9.85e-15
RP11-35P15.1	-2.45421	5.91e-32		RRP15	1.72241	0.250858		HAPLN3	1.77135	1.11e-52
IGKV2D-28	-2.4611	9.89e-06		TARBP1	1.72241	0.130174		LOC340037	1.76777	9.99e-29
LYVE1	-2.46493	7.31e-52		DET1	1.72217	0.00688011		C8orf84	1.76616	2.28e-16
ANK2	-2.47461	6.58e-11		LAMC1	1.72204	0.11997		SERPINE2	1.76477	1.45e-57
CREB3L3	-2.4816	1.1e-21		CPVL	1.72191	0.400557		KRT16P2	1.76416	4.12e-33
HAND1	-2.48346	4.68e-12		EBPL	1.72138	0.0847847		LOC254896	1.76353	1.86e-62
HPSE2	-2.48548	0.00370909		PMAIP1	1.72119	0.333235		C6orf97	1.76159	3.34e-39
TRPM6	-2.49315	3.66e-53		MALRD1	1.72109	0.160869		HIST1H1A	1.75706	2.28e-36
CCBE1	-2.49659	1.29e-05		GSTA1	1.72108	0.224664		HECW2	1.756	2.38e-59
GPM6A	-2.50149	0.00105161		AEN	1.72108	0.0172388		SLC13A3	1.75275	1.49e-29
PDZD4	-2.50389	1.17e-13		FAM198B	1.72084	0.0909981		HOXA11	1.75172	1.81e-29
CNR1	-2.50745	0.00221215		GNA15	1.72075	0.106888		OTX1	1.75099	0.00239
GREM2	-2.50795	5.18e-52		TUBB6	1.72005	0.174099		GLT1D1	1.75098	3.09e-33
ASPA	-2.51246	0.00467754		ZGPAT///LIME1	1.71997	0.0573662		CEP72	1.75045	1.5e-70
ANGPTL7	-2.51377	0.000410686		STX1A	1.71997	0.00311389		RNASE3	1.75001	2.18e-34
CHGB	-2.51691	1.36e-19		C6orf15	1.71982	0.0153702		ITGA11	1.74504	4.84e-50
RP13-497K6.1	-2.51699	1.44e-05		PIAS3	1.71967	0.0102928		CYP4X1	1.74	1.42e-18
HPGDS	-2.51797	5.36e-30		PBX1	1.71958	0.152252		NMNAT2	1.73958	4.27e-12
AC106869.2	-2.52773	0.00293048		ETNK1	1.71951	0.151617		CXCL10	1.73874	5.61e-23
MYOM1	-2.53036	3.55e-17		NXN	1.71934	0.130983		UBTD1	1.73857	3.09e-71
TMEM35	-2.53142	6.41e-32		PCID2	1.71929	0.0949548		RHPN1	1.73829	4.66e-57
LRRN2	-2.5348	1.85e-42		FTX	1.71902	0.169091		KIAA1549	1.73739	4.49e-71
IGHV3OR16-13	-2.54201	6.74e-39		WWTR1	1.71888	0.120624		C15orf42	1.73713	2.23e-57
PDE6A	-2.54311	8.79e-05		LIAS	1.71883	0.04896		CCDC3	1.73349	6.4e-47
SPINK2	-2.54465	1.11e-16		RPL22L1	1.71843	0.334007		SLN	1.72739	3.94e-16
ALPI	-2.54719	1.19e-53		NKD1	1.71837	0.27198		IFNE	1.72552	4.28e-16
RP11-542M13.2	-2.54908	8.14e-32		CLDN12	1.71827	0.110452		MLXIPL	1.72489	3.86e-49
GFRA3	-2.55036	6.12e-20		SMIM24	1.71775	0.267057		CENPA	1.72408	7.57e-66
AQP8	-2.55075	3.85e-31		DCBLD2	1.71747	0.105382		IGF2BP3	1.72075	2.96e-24
SFRP5	-2.5548	2.07e-05		MYL6B	1.71733	0.0806279		FAM53C	1.71718	2.79e-30
RP11-317J10.2	-2.55747	3.52e-16		CTAG2	1.71725	0.0555639		LOC100130372	1.71017	2.52e-28
IGKV2D-30	-2.5581	2.89e-19		LAT	1.71723	0.00648622		DEFA5	1.71012	5.2e-06
GAP43	-2.56658	5.24e-21		DPF2	1.71695	0.0426637		C9orf169	1.71005	5.55e-46
B3GALT1	-2.57939	3.28e-30		RHNO1	1.71656	0.0528606		SOCS3	1.70852	5.9e-25
AL928768.3	-2.57987	6.73e-39		CCDC190	1.71611	0.11452		IL5	1.70631	1.54e-17
HMP19	-2.58032	0.00380003		NES	1.71587	0.196107		FBXL2	1.70196	4.13e-47
CCL23	-2.5807	5.68e-33		ADIPOR2	1.71585	0.0417532		GUCY1B3	1.70048	4.47e-38
SLAMF6P1	-2.5847	1.87e-28		KBTBD6	1.71573	0.126181		IL22	1.70031	1.03e-19
SCNN1G	-2.58695	0.00138222		FAM234A	1.71558	0.0343417		IZUMO1	1.69999	6.74e-25
ANO5	-2.5881	3.34e-11		ANO5	1.71496	0.44907		GJC3	1.69911	1.93e-21
PIRT	-2.58983	0.00151781		HLTF	1.71491	0.388635		DAPL1	1.69826	2.15e-14
GNAO1	-2.59666	1.37e-22		TTC9	1.71474	0.159857		FBXO2	1.6893	3.93e-26
PDZRN4	-2.59679	4.01e-06		IGFBP1	1.71455	0.345622		C11orf82	1.68898	1.26e-63
B3GALT5-AS1	-2.60158	1.88e-07		SPIRE1	1.71452	0.151614		NNMT	1.68741	3.52e-38
GSTM5	-2.60212	0.000200675		LOC100505501	1.71428	0.147269		CCL3	1.68719	3.23e-22
CTSG	-2.60261	1.2e-36		RUSC1-AS1	1.71412	0.020464		MAT1A	1.68716	4.17e-35
NAP1L2	-2.60573	9.29e-05		PCDHGA4	1.71399	0.020843		PPM1H	1.6843	6.2e-48
FAM107A	-2.60974	1.59e-43		LOC101928554	1.71395	0.0112798		PLEKHN1	1.68221	1.81e-42
LDB3	-2.61009	2.36e-06		MMP10	1.71373	0.310714		CSGALNACT1	1.68089	6.46e-45
TCEAL2	-2.61272	1.29e-08		NUF2	1.71369	0.424991		LOC728218	1.67858	3.2e-15
PYGM	-2.63145	1.56e-05		SGCE	1.71366	0.311159		GPSM2	1.67797	5.49e-87
PCOLCE2	-2.63625	7.92e-22		OBSL1	1.71362	0.293044		COL3A1	1.67769	4.93e-37
GFRA2	-2.6373	0.00122197		SLC27A1	1.71331	0.00306965		LYPD1	1.67613	0.000288
CWH43	-2.6473	1.8e-51		ACSL4	1.71327	0.0606488		LOC284798	1.67544	4.26e-17
OGN	-2.65295	5.53e-35		LIMCH1	1.71303	0.315589		SMTNL2	1.67506	2.6e-16
RP11-209E8.1	-2.6541	0.00586799		PMEPA1	1.71278	0.275975		SFRP2	1.675	1.02e-12
MAL	-2.65414	6.36e-31		EN2	1.71235	0.0771042		SLC27A5	1.67365	4.77e-30
TPH1	-2.66414	5.88e-05		ULK3	1.71211	0.0246258		MYOM3	1.67283	1.72e-36
FIGF	-2.66759	0.00938443		NSUN5P1	1.71199	0.0373168		HECW1	1.67198	1.78e-21
NR1H4	-2.66789	1.48e-22		GPR27	1.71159	0.44612		FOLH1	1.67144	3.97e-22
USP2	-2.66913	1.14e-49		ANKRD29	1.71153	0.240928		PFDN4	1.66819	3.68e-67
NPY6R	-2.69216	1.17e-12		BOLA1	1.71124	0.0189462		PRDM12	1.66786	1.55e-34
CDKN2B-AS	-2.70711	2.91e-05		TRERF1	1.71117	0.139865		DLX3	1.66657	5.94e-17
TINCR	-2.70848	8.62e-08		RILPL2	1.71107	0.0526168		BMP8A	1.66333	1.8e-43
LIFR	-2.73635	5.6e-17		NEK7	1.71089	0.0332325		LOC152225	1.66164	1.74e-20
MORN5	-2.74156	4.88e-05		TLR5	1.71079	0.00199118		EMR3	1.66006	9.03e-40
ANGPTL1	-2.74592	1.33e-23		LOC100288152	1.71072	0.161052		TCAM1P	1.65747	2.98e-14
SCN9A	-2.74757	5.21e-07		TMEM178A	1.71042	0.132348		BIRC5	1.65671	1.91e-63
B4GALNT2	-2.74877	2.44e-37		FAXDC2	1.71013	0.0377817		APOLD1	1.6549	2.8e-22
EPHA7	-2.7491	3.21e-05		C12orf57	1.71012	0.144174		PDE10A	1.65205	8.07e-28
AC103563.5	-2.75142	1.93e-35		TBC1D4	1.71001	0.234864		G0S2	1.6492	1.66e-21
NPTX1	-2.75208	0.000584568		S100A16	1.70978	0.255606		ZFHX4	1.64903	2.91e-16
SH2D7	-2.75428	3.63e-06		GUCY1A2	1.70968	0.0615668		LOC646851	1.64781	7.1e-17
PRPH	-2.76122	6.25e-05		PMVK	1.70958	0.0264563		BAAT	1.64633	3.24e-20
TNXB	-2.77467	2.21e-42		ARL6IP4	1.70947	0.00504315		MAGEA4	1.64372	2.56e-12
RP11-807H22.5	-2.80179	0.00617404		SLC22A3	1.70941	0.224635		MYT1	1.64325	0.133
RSPO2	-2.80191	0.000911404		IGFBP2	1.70894	0.386771		CLEC4D	1.6425	7.8e-18
SCARA5	-2.81314	2.93e-75		RBP4	1.70889	0.325816		CENPI	1.64231	2.78e-45
C16orf89	-2.81935	7.45e-35		PTPN6	1.70889	0.00230424		DLX5	1.64204	1.83e-13
AMPD1	-2.82099	3.26e-07		ANXA13	1.70886	0.344047		FAM83D	1.64102	2.03e-59
TEX11	-2.8237	0.00330054		RASGRF2	1.70871	0.0575131		PDX1	1.63977	1.05e-26
RP11-356O9.2	-2.83514	2.89e-34		S100A11	1.7087	0.101031		GALNT6	1.63846	1.36e-73
WISP2	-2.84145	5.49e-09		ZNF282	1.70859	0.00300043		PLA2G12B	1.63743	1.58e-14
CASQ2	-2.84402	9.65e-23		CHSY1	1.70858	0.0781419		GLS2	1.63654	2.38e-49
RP11-467L13.4	-2.85352	1.1e-12		SUPT4H1	1.70831	0.0494274		TIGD4	1.63637	5.27e-28
CMA1	-2.87619	4.95e-15		HOXB9	1.70811	0.0975832		TNFSF15	1.63378	3.94e-74
RP1-35C21.1	-2.87777	9.46e-06		LOC157562	1.70808	0.0362746		TMEM211	1.6313	1.09e-30
AC007182.6	-2.89298	0.000330798		EPHX3	1.70807	0.0323225		KRT75	1.63076	2.76e-16
ADH1B	-2.89821	1.97e-56		SHISA2	1.70795	0.385561		CITED4	1.62816	1.54e-54
GLP2R	-2.9141	1.17e-05		SLC41A3	1.70777	0.00957136		LTBP2	1.62135	1.29e-41
KRT24	-2.91607	0.0070995		FDX1L	1.70774	0.00919059		APOC2	1.61917	5.03e-24
SCN7A	-2.94994	5.3e-08		IFI27	1.70678	0.219297		ISLR	1.6188	3.36e-35
GUCA2B	-2.95721	1.74e-39		RIMKLB	1.70665	0.199249		FAM72A	1.61626	1.13e-41
ABCG2	-2.96379	3.5e-63		SFRP4	1.70623	0.300113		NKD2	1.61536	0.274
RN7SKP127	-2.97189	5.13e-06		SLC15A3	1.70621	0.00669705		C2	1.61471	8.75e-60
BCHE	-2.98317	1.63e-15		DUOXA2	1.70554	0.28611		PCDH17	1.61141	4.47e-34
PGM5-AS1	-2.99221	4.97e-06		SLX1A///SLX1B	1.70553	0.0684757		HTRA1	1.61136	2.72e-41
PRKG2	-3.00332	2.96e-09		LOC102725051///LOC102723891///ANKRD20A4///ANKRD20A2///ANKRD20A3///ANKRD20A5P///ANKRD20A11P///ANKRD20A9P///ANKRD20A1	1.70464	0.25503		LOC285548	1.61128	4.09e-19
GCNT2	-3.00704	4.32e-12		HOXA1	1.70463	0.234145		CENPF	1.6107	4.28e-58
SLC25A34	-3.00899	1.57e-52		TMTC2	1.70432	0.269168		C9orf53	1.61058	1.88e-37
CNTFR	-3.01509	5.18e-35		WDR24	1.70429	0.0194933		LOC729040	1.60913	4.6e-33
BRINP3	-3.02282	5.35e-12		MRPL46	1.70428	0.0130373		MNDA	1.60198	3.75e-34
TMEM100	-3.03457	6.85e-31		LOC102723897///MIR6859-1///MIR6859-2///LOC101930154///LOC100288778///WASH1///WASH7P///WASH2P///WASH3P	1.70425	0.0948786		CIT	1.60064	1.73e-41
C2orf40	-3.06981	3.95e-09		SATB1	1.7041	0.423657		CEP55	1.59993	8.15e-66
MEP1B	-3.07511	5.21e-35		M6PR///PHC1	1.7039	0.0146383		MYBPHL	1.59961	3.98e-21
TMEM72	-3.08397	6.15e-57		FGF19	1.70345	0.0100554		KCNJ8	1.59918	8.75e-47
INSL5	-3.09142	2.2e-13		DUSP5P1	1.70335	0.0232309		GBX2	1.59911	2.03e-21
CA1	-3.09288	2.79e-33		SHC1	1.70282	0.0154684		RFC3	1.59889	3.99e-67
BEST4	-3.11298	1.16e-102		LINC00920	1.70257	0.238769		GNG4	1.5974	7.5e-09
SPIB	-3.12326	1.82e-73		VANGL2	1.70247	0.238609		KLHL35	1.59721	3.41e-52
UGT1A8	-3.12736	6.4e-51		FZD6	1.70247	0.257536		IL20	1.59419	8.75e-17
SFRP1	-3.14671	3.78e-43		BCL11A	1.70239	0.146967		OSM	1.59351	3.24e-07
ATP1A2	-3.14682	8.2e-16		HOXD8	1.70236	0.32368		EREG	1.59351	2.09e-15
GBA3	-3.1736	5.9e-49		HSD3B1	1.70232	0.160315		GTF3A	1.58993	2.85e-56
MYOC	-3.17551	9.01e-06		POLM	1.70226	0.00309233		TEKT5	1.58703	2.89e-27
ABCA8	-3.22344	3.44e-11		SSBP2	1.7022	0.199724		ALPK2	1.58611	3.44e-20
CA7	-3.23919	1.04e-113		KCTD3	1.70168	0.0689973		PNPLA1	1.58199	7.5e-18
RERGL	-3.24219	1.04e-05		GGPS1	1.70142	0.0497114		CATSPER1	1.58005	1.06e-39
SLC6A19	-3.26712	3.25e-20		SUPT3H	1.70127	0.0605824		SLC22A11	1.57639	0.227
PYY	-3.2716	7e-50		MIR6859-1///MIR6859-2///LOC101930154///LOC100288778///WASH1///WASH7P///WASH2P///WASH3P	1.70123	0.0693665		C3P1	1.57429	6.19e-14
SLC30A10	-3.28494	0.000189429		C10orf10	1.70096	0.319983		CELSR3	1.57427	5.34e-45
SST	-3.29151	4.27e-53		MIR31HG	1.70082	0.0206972		MPP4	1.57408	9.35e-20
PRIMA1	-3.30622	3.31e-16		IL17D	1.70078	0.131013		DEFA6	1.5735	5.11e-06
RP11-396O20.2	-3.31545	4.44e-48		EMILIN1	1.70049	0.141877		UBE2S	1.5733	3.47e-67
HSD3B2	-3.33034	3.22e-12		KCNE3	1.70038	0.17601		SLMO1	1.57227	1.29e-72
TMIGD1	-3.33277	3.73e-61		KBTBD7	1.70022	0.144019		KIF20A	1.57106	3.3e-57
PI16	-3.34087	2.03e-38		LCN2	1.70015	0.544651		CABYR	1.57028	7.9e-11
PLP1	-3.36616	1.36e-09		PLK2	1.69971	0.221514		TPRXL	1.56968	2.2e-20
MAMDC2	-3.38769	1.39e-39		SLC39A1	1.69965	0.00046248		KRTAP4-1	1.56958	0.000308
CDKN2B-AS1	-3.40555	2.49e-63		MOAP1	1.69964	0.0305709		ASB9	1.5663	1.03e-45
CADM3	-3.41076	7.21e-34		ZNF605	1.69943	0.16056		PLIN2	1.56587	4.33e-26
SCGN	-3.41926	7.73e-69		TPRA1	1.69942	0.0102521		MAGEA6	1.56574	0.00795
GCG	-3.4271	1.93e-42		ZNF84	1.69931	0.234023		GDF11	1.56395	5.12e-70
CD177P1	-3.45054	0.00019802		LOC654342///LOC645166	1.69929	0.182926		C1QTNF5	1.55912	1.06e-51
CLDN8	-3.50233	7.57e-33		BBOX1-AS1	1.69924	0.417162		RIPK2	1.5556	4.75e-84
BMP3	-3.56037	1.11e-71		CYTIP	1.6992	0.264982		C20orf20	1.55465	4.35e-83
OTOP2	-4.48532	5.08e-23		LINC00865	1.69915	0.0331373		GABBR2	1.5537	2.89e-22
				MEP1A	1.69902	0.544031		SPC25	1.55358	6.31e-57
				ISL1	1.69892	0.324813		C9orf116	1.55343	5.6e-52
				PNMA2	1.69874	0.371664		LOC100130468	1.55183	1.65e-16
				SLC35G2	1.69865	0.4054		MMP14	1.55156	6.97e-48
				IGF2BP3	1.69836	0.372288		SLC6A4	1.55126	7.25e-10
				TMEM176B	1.69803	0.34077		ANGPTL2	1.55092	5.64e-39
				ALDH3A1	1.69796	0.0512904		PROCR	1.54924	2.02e-53
				LPGAT1	1.6978	0.218372		LOC646999	1.54906	1.02e-26
				ZNF300	1.69779	0.266706		CXCL5	1.54715	1.64e-23
				IFT172	1.69778	0.0472603		TNIP3	1.54679	1.03e-19
				LOC105376805	1.69769	0.0941006		GPR84	1.54521	9.35e-41
				CSRP1	1.69756	0.153093		NMU	1.5419	9.61e-21
				SLC41A1	1.69731	0.0271533		LRRC32	1.54012	2.38e-47
				CA3	1.69726	0.0105107		IQGAP3	1.54008	7.25e-74
				GLIS2	1.69709	0.0702995		CADPS	1.53796	9.95e-23
				TMEM14A	1.69706	0.112154		E2F7	1.53702	7.95e-42
				HEBP1	1.697	0.0738971		RDH12	1.53612	5.02e-18
				WBSCR27	1.6969	0.0400117		GPR116	1.53573	1.57e-29
				NIT2	1.69674	0.170421		C3orf26	1.53468	3.75e-72
				TRIM59	1.69642	0.370493		LOC100129098	1.53195	5.4e-17
				AADAC	1.69628	0.35528		COL9A3	1.53037	1.49e-28
				NSUN5	1.69626	0.0428526		FGGY	1.52857	1.39e-24
				ZNF260	1.69615	0.136891		OR4N4	1.52696	1.38e-31
				HSPA1L///HSPA1B///HSPA1A	1.69606	0.381088		FZD10	1.5266	6.81e-14
				TBCB	1.69589	0.0436567		FANCB	1.52423	5.59e-74
				HPCAL1	1.69551	0.0273844		SLC6A6	1.52413	0.000292
				MLH3	1.69546	0.0206271		MYCN	1.5241	3.67e-34
				HSD3B7	1.69537	0.0451905		MSX2	1.52393	4.55e-24
				LOC101927345///LOC101060632///LOC101059949///ANKRD20A12P	1.69535	0.329806		KISS1R	1.52368	1.01e-14
				MLXIPL	1.69528	0.0274229		TGIF2	1.5201	4.35e-57
				TAF1A	1.69528	0.358642		BOP1	1.52007	8.7e-68
				ZNF281	1.69502	0.130407		ALDH4A1	1.51943	7.25e-46
				LYSMD1	1.69494	0.00226791		C9orf140	1.5154	8.77e-61
				PAN2	1.69485	0.022244		PNPLA3	1.51405	1.79e-22
				EIF5A2	1.69442	0.258129		LOC646241	1.51372	6.77e-16
				HOXC9	1.6943	0.0462188		ATP6V0A4	1.51232	7.57e-19
				ROGDI	1.69415	0.0429286		PPP2R2C	1.51108	8.5e-11
				TRIM16	1.69412	0.142964		LOC285141	1.51065	7.62e-19
				LGALS8	1.69408	0.117695		CCDC85B	1.50978	4.98e-72
				SPAG4	1.6934	0.108832		RNF43	1.5091	3.62e-67
				GIMAP2	1.69332	0.396788		TNNT1	1.50905	3.09e-23
				WWC3	1.69324	0.110017		GRM8	1.50879	5.61e-22
				C17orf78	1.69321	0.155996		ADAMTS4	1.5082	3.34e-13
				ITGA9	1.69294	0.30842		F2	1.50819	4.62e-17
				MTR	1.69283	0.113912		LOC100129597	1.50782	1.71e-18
				SESTD1	1.69276	0.252035		KIF2C	1.50746	2.03e-77
				CXCL5	1.69274	0.366637		DUSP10	1.50519	1.44e-65
				LOC100652930///STX16-NPEPL1///NPEPL1	1.69239	0.0437375		PTTG1	1.50404	1.4e-49
				GALNT8	1.69236	0.0176402		KIAA1524	1.50361	1.74e-19
				ULK1	1.69183	0.0110029		CSE1L	1.50349	8.3e-89
				SULT2A1	1.6918	0.133809		FSCN1	1.50248	9.78e-38
				ZBED8	1.69171	0.237574		ABCC1	1.5024	1.12e-77
				TNFAIP8L2-SCNM1///SCNM1	1.69168	0.00353454		CBX8	1.50052	1.53e-77
				HSPA2	1.6916	0.416086		CCNF	1.49984	4.17e-45
				HIST1H2BC	1.69136	0.196903		TOMM34	1.49974	3.82e-65
				REG3G	1.69128	0.0885273		ACE2	1.49939	3.24e-25
				LOC100289090	1.69124	0.488855		IMPDH1	1.49856	1.84e-82
				ACTR1B	1.69123	0.0226107		TPD52L1	1.49758	1.62e-47
				GNPDA1	1.69119	0.171886		PRR19	1.49737	2.01e-60
				EFL1	1.69106	0.0205909		CYP24A1	1.49734	5.35e-17
				SARS2	1.691	0.028374		CEBPB	1.49716	5.43e-61
				NOL3	1.69094	0.0389334		GIF	1.49661	9.78e-16
				FYN	1.6909	0.39196		RAD54L	1.49623	2.53e-67
				MYOCD	1.69079	0.254066		NMB	1.49553	4.34e-51
				COPS7A	1.69078	0.0239161		KIF14	1.49526	2.92e-62
				CT83	1.69065	0.294757		NEUROG2	1.49205	4.49e-17
				ZHX1-C8orf76	1.69062	0.0772128		ADAMTS5	1.49171	3.89e-40
				PRKCDBP	1.69059	0.167832		BUB1	1.49072	2e-62
				LCP1	1.69035	0.0863597		DACH1	1.48889	4.64e-37
				TAF7	1.69014	0.0249654		MIPEPP3	1.48886	2.45e-51
				LOC100996740	1.6899	0.140295		GINS1	1.48841	4.13e-55
				ACBD6	1.6898	0.158918		PCDHB19P	1.48833	5.48e-19
				SLCO4A1	1.6898	0.0948448		LOC645249	1.48726	1.84e-44
				L3MBTL3	1.68965	0.174018		PABPC1L	1.48443	2.91e-36
				FBXO17	1.68964	0.137137		LOC100130938	1.4825	9.34e-61
				THNSL1	1.68956	0.123683		DDIT4	1.48018	5.21e-54
				TDRD6	1.68952	0.276327		TNFRSF12A	1.47994	4.01e-33
				GPR155	1.68932	0.318118		LINC00340	1.47942	6.52e-47
				CLC	1.68931	0.0594074		COL18A1	1.47929	1.37e-37
				FIBIN	1.68929	0.191918		AURKA	1.47852	6.21e-64
				MELTF	1.68919	0.42622		PTTG2	1.47812	1.22e-47
				APH1B	1.68917	0.0447111		AADAC	1.47805	1.43e-10
				REG4	1.68914	0.527552		ENPEP	1.476	7.02e-17
				ZNF415	1.68884	0.452878		RBMY3AP	1.47485	3.88e-16
				APOD	1.68866	0.334588		IRX5	1.47373	6.02e-19
				RAP1GAP2	1.68863	0.122706		SHCBP1	1.4732	8.31e-41
				STOM	1.68847	0.180224		ADAMTS18	1.47264	4.51e-18
				KIAA1804	1.68839	0.173513		LOX	1.47218	3.15e-35
				RLIM	1.68834	0.169301		KLHL31	1.47143	7.98e-70
				SLC10A3	1.68828	0.139342		CEL	1.46874	1.4e-13
				STK36	1.68818	0.0231813		KAL1	1.46813	3.69e-20
				STEAP1	1.68805	0.37087		NCS1	1.46803	2.81e-43
				MSLN	1.68801	0.377806		GAS1	1.46798	2.33e-20
				RNF217	1.68799	0.230873		KIF3C	1.46693	2.08e-23
				SETDB1	1.68792	0.202539		EXO1	1.46679	3.94e-55
				TCEAL4	1.68769	0.175955		MCAM	1.46359	6.45e-40
				FARP1	1.68756	0.324823		SPRR2B	1.46336	1.55e-12
				NOC4L	1.68756	0.0277959		FLJ45983	1.46223	3.96e-24
				GPR89A///GPR89B	1.68748	0.0585503		ARC	1.46041	4.78e-16
				AIP	1.68683	0.0535048		LOC388780	1.45764	5.69e-31
				SF3B4	1.6868	0.0320216		LINC00336	1.4574	5.62e-14
				AHR	1.68676	0.0782073		PRR11	1.45681	1.47e-70
				TIGD1	1.68663	0.205634		ERCC6L	1.45643	4.39e-47
				PLA1A	1.68586	0.0447677		TM7SF4	1.4548	3.63e-22
				GRP	1.68578	0.173633		KYNU	1.45465	2.16e-20
				LOC102724951///LOC389831	1.68576	0.333923		RASGRF2	1.45433	2.41e-39
				C15orf52	1.68545	0.258841		COL5A3	1.45146	1.55e-23
				PLXDC1	1.68542	0.32197		B4GALNT4	1.45107	6.09e-15
				CADPS	1.68513	0.36206		CGREF1	1.45063	3.46e-33
				MIR15A///DLEU2	1.68476	0.05835		PIWIL1	1.45029	1.05e-14
				PARP6	1.68468	0.0547704		MARCO	1.4497	1.73e-17
				LAMP5	1.68441	0.0130267		PRDM13	1.44843	0.1625
				TDRKH	1.68439	0.0703051		ACAN	1.44836	3.56e-06
				CAPRIN2	1.68438	0.271307		CCL3L3	1.44785	2.01e-18
				SMARCA1	1.6843	0.251938		GUCY1A2	1.44745	6.42e-25
				RBBP5	1.68425	0.00419424		FSTL3	1.44665	1.1e-43
				AKR1C3	1.68399	0.478488		MT4	1.44624	8.24e-09
				GRB14	1.68397	0.441602		AHCY	1.44564	9.46e-60
				UBL7	1.6839	0.0365321		SOHLH1	1.44557	1.51e-11
				FAN1	1.68388	0.0681656		CKAP2L	1.44493	4.31e-53
				TMSB15B///TMSB15A	1.68386	0.416201		CCDC19	1.44316	1.12e-25
				QSOX1	1.68378	0.229496		TOP1MT	1.44198	3.41e-64
				FABP4	1.68377	0.0355719		EPYC	1.44182	1.66e-12
				SNORA60///SNORA71E///SNHG11	1.68363	0.0577833		MND1	1.44152	3.53e-57
				SDHAP3///RGS8	1.6834	0.0391109		LOC284561	1.43871	1.97e-16
				MAD1L1	1.68309	0.152494		TBC1D16	1.43768	4.36e-82
				SAV1	1.68308	0.163804		NUF2	1.43679	2.58e-53
				ARPC1B	1.68299	0.154575		DMRTA2	1.43567	1.14e-06
				ZFYVE19	1.68289	0.0231878		PRL	1.4354	9.43e-13
				COL27A1	1.68286	0.27289		TEAD2	1.43432	3.33e-75
				NTHL1	1.68276	0.0949348		S1PR5	1.43374	2.21e-24
				SNORD10///SNORA48///SNORA67///EIF4A1	1.68271	0.0743309		CKS2	1.43278	9.37e-43
				CLDN15	1.68267	0.130757		ROBO1	1.43217	5.29e-41
				CDC16	1.68256	0.122589		RAB36	1.43208	2.09e-61
				DUSP23	1.68255	0.0358663		PAQR4	1.4294	7.94e-56
				ITGA5	1.6824	0.0610628		FOXM1	1.42935	7.34e-57
				WBP2	1.6824	0.203261		LOC100128881	1.42932	2.45e-33
				TRIB2	1.68228	0.168549		BGN	1.4293	6.93e-41
				MEIS3P1	1.68228	0.361454		OTUB2	1.42906	5.99e-50
				LBH	1.68203	0.202199		PDGFB	1.42902	2.59e-46
				CCNB1IP1	1.68192	0.229354		CTSK	1.42675	1.36e-42
				TUBB2B	1.68188	0.388746		LOC84856	1.42591	6.41e-33
				PPFIBP1	1.68145	0.141165		PLA2G3	1.42562	9.68e-11
				HIST2H2BE	1.68115	0.305793		KIF4A	1.42511	7.19e-56
				GDI1	1.68087	0.0703164		GSG2	1.42292	5.52e-50
				TSEN15	1.6808	0.111254		GPR19	1.42268	1.78e-49
				GJB2	1.68075	0.344188		ERP27	1.42252	6.23e-20
				LTBP3	1.68074	0.0744149		SLC6A1	1.42202	4e-13
				DNAJB1	1.68067	0.148339		RNASE2	1.42093	1.95e-26
				NOXO1	1.68062	0.144179		LOC389602	1.42054	3.18e-35
				JADE1	1.68052	0.133687		LRRC20	1.42015	5.04e-78
				DYNLRB2	1.68044	0.0481873		OIT3	1.4199	1.14e-15
				B4GALT7	1.68023	0.00801844		GOLT1A	1.41951	2.32e-37
				ZNF529	1.67997	0.277865		ZP3	1.41942	1.48e-45
				ALKBH6	1.6797	0.0117381		MZT1	1.41847	9.24e-77
				MSRB2	1.67966	0.0887001		AQP6	1.41722	0.1155
				METTL4	1.67957	0.100413		MYADML2	1.41624	0.0141
				SLC27A3	1.67952	0.120272		LOC285419	1.41611	1.48e-21
				RRNAD1	1.67948	0.0222501		MYBL2	1.41609	5.07e-70
				ITGA2	1.67929	0.245841		SPZ1	1.41556	9.59e-14
				HOTS	1.67914	0.161651		TREML3	1.41405	1.9e-15
				FBXL14	1.67903	0.198927		C19orf45	1.41228	2.73e-36
				FAM72A///FAM72D///FAM72B///FAM72C	1.67871	0.372705		COL22A1	1.41226	4.1e-17
				HNRNPA1	1.67866	0.122206		NPTX2	1.41195	4.45e-12
				DHRSX	1.67844	0.0647983		LARP6	1.41098	6.75e-12
				PPP1R36	1.67843	0.311575		NLRP12	1.41072	5.43e-27
				ABCB1	1.67836	0.562534		ZIC5	1.41062	2.75e-13
				PRKAB1	1.67824	0.0949856		WNT11	1.41031	1.22e-18
				ANAPC7	1.67817	0.0947384		GDF15	1.41009	2.87e-29
				WDYHV1	1.67804	0.195812		HJURP	1.40982	5.5e-67
				LOC101928291	1.67786	0.147956		PGF	1.40832	3.36e-34
				FXYD6	1.67776	0.272223		ZNF541	1.40732	1.15e-20
				SH3PXD2A-AS1	1.67761	0.127663		RTEL1	1.40363	6.6e-41
				HOXB4	1.6776	0.00636581		SLC39A10	1.40134	3.36e-48
				NBEA	1.67753	0.285146		CLCN4	1.39966	1.47e-25
				MOGS	1.6775	0.0560013		SLC16A4	1.39756	6.4e-55
				ZNF606	1.67729	0.159757		PTTG3P	1.39625	1.21e-52
				TOMM40L	1.67727	0.0664874		HIST2H3A	1.39534	2.68e-29
				LINC01420	1.67725	0.309766		HAS3	1.39434	5.95e-21
				CREB3L4	1.67716	0.0971569		C16orf59	1.39311	2.72e-59
				ZNF806///ZNF285	1.67703	0.386389		DBNDD1	1.39255	7.84e-39
				RNF115	1.677	0.0900589		CAGE1	1.39204	0.0061
				ATG2B	1.67695	0.209057		CXCL6	1.39084	0.04895
				LOC101930115///C16orf52///VWA3A	1.67671	0.128095		PLK1	1.38924	9.95e-47
				CCDC92	1.67663	0.0795303		SERPINH1	1.38642	7.16e-53
				TUFT1	1.67657	0.0558701		ULBP3	1.38573	3.34e-19
				ST3GAL5	1.67656	0.040487		C20orf195	1.38532	5.5e-36
				KDM5B	1.67638	0.0589962		SYT12	1.38338	6.37e-18
				ITPKC	1.67633	0.0175726		TTK	1.38314	5.48e-56
				ST3GAL1	1.67621	0.125402		CHEK1	1.38287	6.87e-67
				MIR6741///PYCR2	1.67616	0.0320201		RAD54B	1.38283	6.8e-56
				BCAP31	1.676	0.127291		VWA2	1.38256	3.46e-39
				LOC730268///LOC285074	1.67598	0.155528		PRSS56	1.37871	1.55e-10
				PTP4A3	1.67577	0.228602		CDK1	1.37857	1.01e-58
				PEX11B	1.67564	0.025836		C4BPB	1.37576	1.89e-23
				NRCAM	1.67554	0.30366		C19orf28	1.37565	4.01e-73
				GABARAPL3///GABARAPL1	1.67543	0.239889		ORM2	1.37504	4.94e-23
				HOMER2	1.6754	0.0415458		NT5DC2	1.3742	1.22e-68
				C12orf43	1.67473	0.0130267		XG	1.37373	8.1e-16
				LOC153682	1.67466	0.0490519		C20orf46	1.37343	1.84e-34
				ERO1A	1.67448	0.190682		TAC1	1.37318	2.84e-08
				LOC100507424///ITFG2	1.67445	0.0595795		MYEOV	1.37315	5.48e-42
				PIWIL4	1.67424	0.13633		LOC440149	1.37297	7.75e-40
				DNM1	1.6742	0.152364		DEFB131	1.37293	1.4e-20
				IRS2	1.67415	0.237595		NR2F1	1.37281	3.47e-36
				MIR181A2HG	1.67405	0.214695		WFDC10A	1.37268	3.35e-16
				TCHH	1.6739	0.0956833		CORIN	1.37025	7.47e-27
				SLC17A4	1.6738	0.168262		RBL1	1.36874	1.81e-44
				CARMN///MIR145	1.67373	0.0949167		VCAN	1.36838	3.96e-40
				NBPF4	1.67364	0.171797		TDRD12	1.36754	4.44e-14
				C7orf13	1.6735	0.0586496		MMP9	1.36686	2.47e-26
				EIF3G	1.67341	0.0638473		SYN3	1.36663	9.2e-08
				LOC101928625///MED21	1.67334	0.198225		C9orf57	1.36527	1.59e-15
				CDC42BPB	1.6733	0.0605641		ZNRF3	1.36504	2.74e-38
				EFCAB2	1.67326	0.317676		APCDD1	1.36459	8.06e-26
				PGBD5	1.67314	0.209724		SERPIND1	1.36431	1.17e-13
				C12orf29	1.67271	0.421005		MTBP	1.36312	3.54e-70
				BICD1	1.67258	0.246432		KCNJ14	1.36272	8.25e-37
				PXDN	1.67254	0.243308		FLT1	1.36138	2.5e-32
				EPB41L4A-AS1	1.67251	0.437714		FBXO41	1.36105	1.23e-59
				ZBTB20	1.67234	0.243462		HMGB3P1	1.36037	9.87e-61
				PCMTD2	1.67233	0.339166		PRRX1	1.35865	5.01e-26
				RCOR3	1.67218	0.348154		SLC7A11	1.35731	1.41e-38
				LOC101930241///ARHGEF4	1.67207	0.478023		CLPB	1.35722	9.93e-72
				CNTNAP3B///CNTNAP3P2///CNTNAP3	1.67201	0.127977		GALNTL2	1.35661	7.38e-18
				FUK	1.672	0.0236079		C12orf70	1.35637	3.76e-56
				PCDHB7	1.67188	0.0384563		FAM72D	1.35514	1.72e-51
				CCT6P1///CCT6P3	1.67167	0.181532		NOS3	1.3524	3.4e-50
				CYP1B1	1.67141	0.179276		FEZF1	1.35186	6.72e-15
				ZKSCAN1	1.67132	0.143393		IL2RA	1.351	1.34e-28
				HMG20A	1.67126	0.02207		ECM1	1.3492	1.19e-46
				ESYT1	1.67116	0.0468237		LOC339862	1.34804	3.16e-07
				TAPT1-AS1	1.67106	0.0216737		LOC643551	1.34563	6.43e-14
				LINC00116	1.67102	0.0355252		SH3PXD2B	1.34555	8.08e-64
				DLG5	1.6708	0.078639		SLC19A1	1.34522	1.08e-49
				ANP32E	1.67074	0.340099		SERPINB5	1.34454	1.15e-14
				MRPL24	1.67068	0.0826725		CDCA3	1.34342	2.38e-63
				RAB3GAP2///AURKAPS1	1.67053	0.016636		LUM	1.34254	2.27e-33
				ZNF280C	1.67033	0.372759		IGFBP1	1.3421	6.86e-16
				ZNF329	1.67014	0.0741102		PKMYT1	1.34055	6.99e-68
				YY1AP1	1.67011	0.00828624		AZGP1P1	1.33978	4.04e-19
				TOMM20	1.67004	0.131604		FOLH1B	1.33918	6.28e-22
				MAGEA2B///MAGEA2	1.66991	0.398536		HIST1H2AL	1.33868	1.28e-32
				LOC100505585///ARHGEF1	1.66976	0.00419771		TCF7	1.33671	2.21e-50
				CDC42BPA	1.66965	0.203268		FLVCR1	1.33586	1.51e-72
				MEST	1.66957	0.22883		KHK	1.33538	3.01e-44
				PTPRN2	1.66954	0.257394		FAM53A	1.33531	3.85e-20
				IMPACT	1.66952	0.305307		STAC	1.33409	7.49e-14
				LINC00622	1.6695	0.276955		EYA4	1.33316	2.34e-11
				KLHL15	1.66943	0.330272		ZNF503-AS2	1.33285	3.58e-49
				CCL2	1.66932	0.155835		C2orf48	1.33178	2.74e-22
				SNAP47	1.66928	0.00933676		TCF24	1.33157	6.27e-19
				BBS10	1.66909	0.422562		TMEM97	1.33096	2.08e-54
				C4BPB	1.66899	0.340542		TRIP6	1.3304	1.55e-45
				ABHD13	1.66897	0.222745		ERG	1.3295	4.29e-19
				NFE2	1.66896	0.0272109		MPO	1.32931	8.56e-25
				ADIPOQ	1.66884	0.118432		BMP7	1.32638	2.05e-16
				AP2M1	1.66878	0.0944997		SGIP1	1.32612	6.95e-22
				MX2	1.66847	0.289466		FANCI	1.32562	1.38e-68
				TCEAL9	1.66845	0.274213		PRRX2	1.32499	1.47e-27
				C1orf131	1.66841	0.0145499		CLSPN	1.32462	6.73e-49
				ATP6V1E2	1.66836	0.114008		PMAIP1	1.32324	6.01e-51
				LOC102723692	1.66835	0.240455		C5AR1	1.32249	5.41e-22
				APOLD1///DDX47	1.66826	0.231971		EEPD1	1.32227	2.8e-57
				FAM127B	1.66819	0.290413		ASPM	1.32176	6.95e-43
				GJB6	1.66815	0.0893371		MSMP	1.32054	3.53e-44
				TNC	1.66801	0.260082		CNN2	1.32035	9.06e-39
				IGDCC4	1.66758	0.401898		TTBK1	1.3202	0.00367
				ALDOB	1.66757	0.395111		VEGFA	1.31989	8.81e-49
				LOC101928054	1.66702	0.174642		TBX15	1.31978	0.4615
				CHRM3	1.66702	0.380844		WDR4	1.31868	8.25e-47
				UBAC2	1.6669	0.0778576		FREM2	1.31839	1.87e-12
				DCUN1D2	1.66653	0.0415811		SOD2	1.31819	1.27e-37
				GPAA1	1.66639	0.11718		ROBO4	1.31745	1.93e-36
				FAT4	1.66638	0.335016		VASN	1.31706	8.39e-35
				FES	1.66624	0.029713		EPDR1	1.31564	5.38e-32
				SLC4A5///DCTN1	1.66618	0.307809		C20orf27	1.31471	2.5e-46
				TP53	1.66597	0.164241		GJB5	1.3145	7.97e-07
				U2AF1L4	1.66597	0.0595835		SHMT2	1.31448	5.69e-75
				DIS3L	1.6659	0.0379462		TMEM206	1.31329	1.34e-68
				ARF1	1.6657	0.0296699		DLGAP5	1.3129	1.16e-51
				USP13	1.66569	0.113473		TMSB15A	1.31282	3.88e-33
				KAT2A	1.66564	0.0479041		CDC25C	1.31265	1.53e-59
				SLC38A6	1.66545	0.241297		FAM54A	1.31207	4.69e-53
				SIGLEC15	1.66517	0.0149803		MMP24	1.31198	2.59e-23
				HLA-DPB2	1.66511	0.0106154		KIF18A	1.31191	8.78e-46
				HOOK2	1.66509	0.100864		FCGR1B	1.31026	6.81e-30
				PRMT7	1.66499	0.0628559		LAPTM4B	1.3078	1.73e-44
				CRTC2	1.6648	0.0604319		C11orf70	1.30707	8.5e-19
				CST4	1.6647	0.107499		MAD2L1	1.30698	9.42e-53
				EPHA4	1.66469	0.327632		PTPN13	1.30634	5.52e-28
				KLF3-AS1	1.66461	0.178302		SPINK13	1.30513	5.62e-12
				PHC1	1.66461	0.136731		ATAD2	1.30481	1.87e-62
				ZNF404	1.66457	0.214625		AMOTL2	1.30376	2.11e-69
				HOXC13	1.6645	0.00219724		LRRIQ4	1.30319	8.08e-12
				TEAD4	1.66448	0.186838		C5orf34	1.30162	6.18e-43
				EHBP1	1.66443	0.291468		NEIL3	1.30011	7.91e-25
				DISP1	1.66438	0.0950544		TNNC2	1.30003	1.97e-15
				PCYOX1L	1.66438	0.17876		COL4A2	1.29998	1.97e-41
				PLEKHH2	1.6643	0.256246		CSF3R	1.29975	2.9e-31
				PRPF40B	1.66417	0.00322134		AREG	1.29901	5.91e-17
				GDAP1	1.66413	0.225403		NAMPT	1.29828	4.3e-21
				ERCC1	1.66406	0.242544		MIR17HG	1.29751	2.85e-50
				F8	1.66403	0.235977		UBE2T	1.29386	2.56e-51
				KLK7	1.66381	0.158997		ISG15	1.29361	4.33e-29
				GREB1L	1.6637	0.0207013		IL17RD	1.29286	4.13e-28
				GPRASP1	1.66356	0.248094		TFAP4	1.2883	2.23e-51
				LRCH1	1.66351	0.18363		CST6	1.28813	2.76e-15
				SDR39U1	1.66348	0.0324547		NUDT1	1.28796	5.44e-53
				PXN-AS1	1.66348	0.0137006		FAM89A	1.28773	2.92e-63
				PRSS21	1.66342	0.225886		GJA5	1.28681	7.45e-20
				GPI	1.66331	0.186738		LRRC8E	1.28677	8.06e-40
				ISG20L2	1.66329	0.333851		NRP2	1.28638	5.76e-29
				AMMECR1L	1.66327	0.142061		CDKN3	1.28491	5.45e-38
				ALG11///UTP14A///UTP14C	1.66323	0.327753		MELK	1.28485	6.41e-49
				PHLDA3	1.66316	0.0823249		ANGPTL4	1.28425	1.04e-19
				ECHDC3	1.66308	0.41464		MAGEA12	1.28297	1.53e-07
				HOXD-AS2	1.66302	0.0318794		TREML4	1.28296	1.06e-12
				C1orf116	1.66276	0.238859		DUSP15	1.28283	0.222
				SEC24C	1.66269	0.119507		GJC1	1.2817	8.14e-35
				FLNC	1.66267	0.222788		TBX20	1.28085	7.14e-16
				ZNF239	1.6625	0.398821		ORC6	1.28028	5.39e-48
				GTF2IP20	1.66246	0.0398768		S100A11	1.28022	2.44e-52
				CYB5R2	1.66241	0.184848		PLEKHB1	1.27949	3.67e-29
				ACOT4	1.66238	0.157518		GABRE	1.27905	1.48e-46
				METTL13	1.66236	0.0270451		MCM10	1.27838	4.56e-50
				CFB	1.66218	0.287116		TACC3	1.27785	1.1e-60
				CPNE1	1.6619	0.287002		WBSCR28	1.27735	5.26e-12
				PCNX2	1.66168	0.0688904		RPRM	1.27437	2.65e-12
				FBL	1.66149	0.255229		CDC45	1.27396	2.37e-55
				TMEM92	1.66141	0.135312		ZNFX1-AS1	1.27339	2.59e-33
				RNF44	1.66129	0.0291142		DUOXA2	1.26879	0.000422
				SLC9A8	1.66126	0.0620054		AKNAD1	1.26833	8.4e-08
				RGS4	1.66121	0.0961421		COMP	1.26694	6.4e-13
				KCNJ8	1.66114	0.203326		PLXNA1	1.26569	7.83e-65
				C1orf198	1.66104	0.119954		BCL6B	1.26526	1.46e-29
				MEIS2	1.66103	0.438221		MXRA5	1.26254	4e-19
				ITGAV	1.661	0.0481905		CCNA2	1.26225	1.58e-48
				TPBG	1.66092	0.238845		MXRA8	1.26211	2.01e-23
				LOC100288637///ARHGAP11B	1.66088	0.285386		PAFAH1B3	1.26167	7.5e-59
				MIR1908///FADS1	1.66072	0.307108		STK31	1.25923	4.81e-18
				AMPD2	1.66065	0.0547872		LOC730102	1.25697	1.19e-41
				AACS	1.66065	0.0843863		IFNG	1.25216	8.25e-17
				LINC00960	1.66064	0.3088		LOC100129781	1.25155	1.01e-15
				SMIM10L2B///SMIM10L2A	1.66053	0.218529		MET	1.25094	5.73e-55
				ALG11///UTP14C	1.66046	0.074841		IFI6	1.24855	3.9e-26
				GON4L	1.66037	0.038834		SERPINB2	1.24759	0.0905
				GTF2IP4///GTF2IP1///GTF2I	1.66035	0.118843		RHEBL1	1.24619	1.31e-62
				PEA15	1.66028	0.131899		C10orf113	1.24611	6.3e-20
				RNF31///IRF9	1.66028	0.0581708		C9orf9	1.24214	5.23e-42
				TM4SF5	1.66015	0.257561		PYCR1	1.24201	1.75e-35
				PLEKHB1	1.66014	0.508969		C10orf10	1.24178	8.92e-37
				PSAP	1.66013	0.180718		TSPAN16	1.24118	1.81e-11
				NELFCD	1.65983	0.246031		ITGA2	1.23964	2.54e-36
				CEP192	1.65982	0.170091		NETO2	1.23959	4.08e-23
				ATP13A1	1.65979	0.132152		ANTXR1	1.23942	5.65e-26
				TAGLN2	1.65965	0.0968695		CDH13	1.23888	4.24e-31
				SEL1L3	1.65962	0.281678		ZSWIM4	1.23868	5.5e-54
				UCHL1	1.65945	0.384501		CCDC74B	1.23867	1.44e-40
				TRMT1	1.65937	0.233668		LOC388796	1.23724	1.98e-30
				TTC5	1.65937	0.0535868		MMP16	1.23448	2.25e-11
				PI4KB	1.65931	0.131931		NOTCH4	1.23365	1.02e-46
				LOC102724229///RASA4B///RASA4	1.65924	0.28558		CTAG1A	1.23154	1.74e-05
				SYT17	1.65924	0.291941		NKX6-3	1.23152	3.27e-34
				TMEM231	1.65921	0.285368		MME	1.22907	2.85e-21
				CCDC130	1.6591	0.00824395		BPI	1.22893	0.02095
				DUSP4	1.65895	0.453613		AFAP1L1	1.22761	1.91e-35
				PEG10	1.65859	0.382407		F2R	1.22734	8.95e-33
				SH2D4A	1.65855	0.137549		IL1RN	1.22594	2.19e-18
				SNUPN	1.65851	0.0415238		RASSF9	1.22474	5.8e-11
				CEP126	1.65835	0.0562067		ECT2	1.22452	3.88e-46
				RAB26	1.65824	0.218587		CHTF18	1.22393	2.19e-55
				ANXA6	1.65816	0.363303		NCF2	1.22308	3.37e-29
				ARNTL2	1.65808	0.386249		C13orf27	1.22255	8.24e-53
				TBXAS1	1.65795	0.20599		C19orf48	1.2223	1.32e-50
				SRD5A3	1.65795	0.168321		POPDC3	1.21819	3.72e-14
				NPTX1	1.65794	0.240772		FSTL1	1.21596	1.46e-36
				SLC4A2	1.65786	0.118586		LOXL1	1.2151	2.85e-33
				GNAI2	1.65784	0.0622158		CAMTA1	1.21497	8.01e-23
				TMEM147	1.65767	0.101398		KIFC1	1.21438	1.08e-39
				ADIRF	1.65766	0.306813		AMIGO2	1.21424	7.39e-30
				LOC728392	1.65756	0.260589		LOC100130009	1.21417	5.78e-56
				TMEM163	1.65741	0.058995		GRAMD1A	1.21329	2.15e-38
				MAGEA12	1.65736	0.58698		DHDH	1.21227	1.77e-39
				PKD2	1.65732	0.404631		INSL4	1.21181	1.59e-12
				ANKRD10-IT1	1.65726	0.154954		TNFSF4	1.21174	1.2e-19
				CACNA2D4	1.65695	0.00968139		CDK4	1.21069	5.3e-65
				SHMT2	1.6569	0.272507		PODXL	1.20907	9.78e-57
				CRTC3	1.65683	0.193546		DKFZp434J0226	1.20906	2.97e-12
				NSUN7	1.65682	0.461576		IL17D	1.20898	1.72e-32
				STEAP2	1.65681	0.299042		TSPAN5	1.20771	3.42e-40
				CYP27A1	1.65671	0.133524		C1orf112	1.2073	4.68e-70
				LOC101060275///NPIPA5///NPIPB5///NPIPB11///LOC613037///NPIPB4///NPIPB3	1.65653	0.13792		LOC347411	1.20727	8.49e-15
				TSLP	1.6565	0.0304679		DEFB103B	1.20611	1.23e-13
				MRPL9	1.65648	0.0733213		IFFO2	1.20606	2.95e-54
				KRT23	1.65644	0.694115		MS4A15	1.20593	9.14e-10
				KCNH2	1.65609	0.212139		TKT	1.2054	6.88e-58
				SEPSECS	1.65602	0.245421		ZNF695	1.20524	3.17e-07
				HDGF	1.65602	0.00989371		CLLU1OS	1.20474	1.89e-18
				QDPR	1.65595	0.0758964		MAGEA11	1.20443	6.74e-09
				LOC100505912	1.65587	0.0607994		NOVA2	1.20293	1.41e-33
				ISLR	1.65585	0.255335		PTF1A	1.20235	4.34e-09
				EVPL	1.65566	0.115447		SERPINA4	1.20217	2e-10
				TNFAIP8L1	1.6556	0.178896		FOXD1	1.20133	2.09e-10
				DPY19L3	1.65551	0.222014		CLDN14	1.20078	0.03865
				BNIP3	1.65547	0.649854		PADI4	1.2002	4e-13
				SMKR1	1.65546	0.411274		NXPH1	1.2001	5.58e-15
				PLAU	1.65544	0.322033		GMPR	1.19886	4.68e-27
				KRBOX1	1.65536	0.22372		LOC729680	1.1985	1.36e-43
				ARRDC4	1.65526	0.40748		CEP250	1.19837	1.4e-42
				LAMB1	1.65522	0.334044		LOC643988	1.19765	9.46e-28
				ZNF780A	1.6552	0.173083		KIRREL	1.1969	4.8e-34
				KLHL5	1.65513	0.415311		OAS3	1.19611	2.64e-31
				GIF	1.6551	0.296236		IRAK2	1.19533	7.86e-33
				NKRF	1.655	0.366126		FLJ31945	1.19503	1.53e-12
				DPYSL3	1.65475	0.345525		MGAM	1.1947	8.8e-09
				IFI27L2	1.65474	0.0296645		IGFBP7	1.19466	8.21e-40
				WFDC3	1.6545	0.289636		IL17C	1.19401	1.01e-14
				COMMD2	1.65449	0.138292		C19orf40	1.19328	4.7e-18
				LOC100506558///MATN2	1.65439	0.266706		ASPN	1.19277	7.15e-13
				ABCA17P	1.65437	0.251431		ABCC9	1.19188	6.45e-14
				TMEM99	1.65429	0.314537		FGF1	1.19137	0.00186
				ABLIM3	1.65422	0.0798316		DEFA4	1.19132	1.37e-11
				VPS39	1.65419	0.108377		SLC2A14	1.19109	3.43e-20
				SLC29A1	1.65418	0.189568		CCNB1	1.19058	1.65e-46
				DDX59	1.65409	0.207326		C11orf84	1.19052	8.87e-68
				YPEL3	1.65409	0.0489058		RTP3	1.18884	1.49e-12
				SHKBP1	1.65408	0.07781		CXCL9	1.18844	3.73e-12
				PCED1A	1.65405	0.368594		AHNAK2	1.1874	1.3e-21
				HGS	1.65404	0.0949948		CYP2B6	1.18725	0.00087
				SNRNP35	1.65402	0.017508		HMGB3	1.18717	3.1e-56
				NAP1L3	1.65402	0.307959		LOC93432	1.18577	6.49e-12
				AKR1C4	1.654	0.120877		CHAF1B	1.1857	9.08e-55
				MSTO1	1.65391	0.118251		CDCA2	1.18511	6.3e-41
				NMUR2	1.65389	0.00638932		C12orf48	1.18459	9.53e-18
				RNMT	1.65387	0.227538		TOP2A	1.18411	3.88e-28
				MAB21L2	1.65378	0.362377		IFI44L	1.18382	1.25e-13
				MIR6878///TARS2	1.65374	0.0272072		TFAP2C	1.1837	1.87e-46
				LYRM1	1.65359	0.23677		ABLIM2	1.1835	2.85e-10
				MSANTD3-TMEFF1///TMEFF1	1.65351	0.113693		SCARNA12	1.18275	1.41e-23
				IRF6	1.65349	0.235067		HES7	1.18263	9.81e-15
				CCS	1.65343	0.139556		CCDC113	1.18064	3.48e-27
				MRGPRF	1.6534	0.333152		TFDP3	1.17988	1.31e-63
				CERS2	1.65332	0.079958		C7orf40	1.1798	1.12e-52
				ZNF783	1.65324	0.0147765		CYP4F3	1.17909	3.01e-18
				VPS9D1	1.65321	0.144374		MYC	1.17777	0.00066
				TSPAN31	1.65315	0.119316		CKAP2	1.17734	0.00278667
				POMZP3///ZP3	1.65306	0.270521		LOC645195	1.1773	4.35e-17
				TMEM8B	1.65298	0.327292		CHCHD6	1.17691	1.92e-63
				PGAP3	1.65293	0.282599		NCAPG2	1.17564	2.66e-51
				RHBDD2	1.65292	0.199218		BCL2A1	1.1752	6.45e-15
				NUTM2B-AS1	1.65284	0.479182		CENPW	1.17507	9.55e-35
				KIAA0040	1.65281	0.0589696		RNASEH2A	1.17457	3.15e-67
				BTG1	1.6527	0.129503		SNHG6	1.17443	2.05e-31
				TDRD1	1.6526	0.0109776		SNX31	1.17437	1.04e-12
				MNX1-AS1	1.65253	0.0700579		CDCA4	1.17397	2.25e-54
				SCMH1	1.65251	0.0623766		EDNRA	1.17368	5.5e-15
				ZNF420	1.65246	0.288589		PLS3	1.17336	3.29e-52
				RAD23A	1.65243	0.0628382		PLCB4	1.17231	3.45e-17
				EFNA5	1.65226	0.326764		OLFM4	1.17029	1.5e-05
				VSIG4	1.65215	0.147316		SLC30A2	1.17021	2.26e-19
				PHB2	1.65214	0.0940375		TRAIP	1.16917	2.95e-64
				FGF2	1.65211	0.103425		CTSL2	1.16802	1.66e-23
				CDC42EP2	1.65208	0.0460239		STX2	1.1664	3.19e-39
				NR2F2	1.65205	0.246218		PSRC1	1.16612	4.93e-59
				FAM229B	1.65203	0.0515128		LINC00346	1.16587	1.15e-32
				LINC01234	1.65197	0.280567		WT1-AS	1.16547	4.09e-13
				RRN3P1///RRN3P2///RRN3	1.65191	0.475198		SKP2	1.16546	3.9e-67
				MRGBP	1.6519	0.162218		C19orf51	1.16461	1.04e-21
				DKK4	1.65174	0.270106		ELOVL5	1.16287	1.38e-27
				ZNF615	1.65166	0.203761		SLC9A3	1.16241	5.83e-14
				PRPS1	1.65162	0.363156		AEBP1	1.16134	1.79e-20
				LOC100130219	1.65162	0.0958175		GTSE1	1.1613	1.68e-36
				GRB7	1.65159	0.149192		HEYL	1.16118	1.43e-32
				UBAP2L	1.6515	0.171185		KIAA1274	1.16091	5.05e-49
				NOV	1.65148	0.182368		HMGA1	1.16026	1.08e-62
				KCNS3	1.65145	0.43555		TLX3	1.1598	4.5e-11
				OTUB2	1.65141	0.264362		ECSCR	1.1593	1.3e-29
				RABGAP1L	1.65138	0.152525		LRRC34	1.15877	2.51e-22
				WBP2NL	1.65132	0.0724969		BYSL	1.15873	1.02e-64
				DGKQ	1.65097	0.345815		TCFL5	1.1587	3.5e-11
				LOC100233156///TEKT4P2///MAFIP	1.65079	0.173285		RGS5	1.15741	4.32e-11
				CREG1	1.65077	0.123177		DYRK3	1.15622	2.7e-40
				IPO4	1.65077	0.23032		PACSIN3	1.15602	3.04e-30
				FSTL3	1.6506	0.0556519		LOC284889	1.15543	1.95e-46
				CD63	1.65055	0.191238		CDT1	1.15346	4.1e-45
				PCSK9	1.65052	0.422341		KIAA0895	1.15302	5.06e-24
				NME4	1.65033	0.203196		SOX4	1.153	2.2e-55
				PNPLA3	1.65032	0.165037		DRD2	1.15219	3.88e-10
				LOC101930489///MIR4435-2HG///LINC00152	1.65031	0.336328		CTLA4	1.15166	6.21e-21
				BRINP3	1.65024	0.419079		POU5F1	1.15159	2.1e-36
				EPHA7	1.65023	0.211882		PYDC2	1.15118	7.58e-10
				ENGASE	1.65019	0.10245		DCUN1D5	1.14957	5.18e-54
				MCOLN3	1.65018	0.534083		PLEKHG4	1.14914	2.13e-29
				LAMTOR2	1.65006	0.00927081		PFKFB3	1.14743	2.36e-24
				HOXA3	1.64995	0.520429		FLJ39095	1.14693	3.25e-08
				IGF1R	1.64992	0.184363		TRAP1	1.14577	1.18e-54
				ZDHHC9	1.64987	0.170086		ADAM12	1.14506	0.00072
				EID1	1.64987	0.191375		ADA	1.14489	1.69e-39
				USP20	1.64982	0.0127493		ICAM1	1.14468	3.44e-27
				C12orf73	1.6498	0.325781		LEPRE1	1.14461	8.55e-47
				IPO4///TM9SF1	1.64972	0.189735		ADAMTS16	1.14448	4.77e-11
				PMF1-BGLAP///PMF1///BGLAP	1.64967	0.0468316		IFIT3	1.14425	1.5e-21
				LINC00476	1.64966	0.246336		MLK7-AS1	1.14355	8.03e-08
				ADNP	1.64959	0.292842		C3orf67	1.14335	4.35e-13
				SMYD3	1.64951	0.275961		SEPT14	1.14219	4.57e-13
				MMP1	1.64942	0.715004		XPOT	1.14122	6.23e-67
				IRF9	1.64936	0.219157		SLC9B2	1.14084	3.14e-36
				CHRDL2	1.64927	0.143753		EFCAB3	1.14044	0.069
				KANSL1L	1.64922	0.245851		TMEM215	1.13999	5.84e-11
				TRIM11	1.6491	0.0170955		HAL	1.13969	4.79e-10
				CCR9	1.64903	0.00809262		MAP7D2	1.13932	2.71e-12
				PLD3	1.64898	0.259147		CLEC11A	1.13877	3.47e-38
				RAP2A	1.64894	0.15694		GREB1	1.13825	0.118
				PTGER2	1.64875	0.39412		CDC20	1.13813	1.53e-51
				ZNF767P	1.64873	0.0471293		WDR86	1.13726	1.86e-21
				TYK2	1.64869	0.0837621		KIF23	1.13662	2.14e-45
				MOK	1.64851	0.167793		GFPT2	1.13641	1.96e-15
				TRNP1	1.64848	0.305864		DGKG	1.13606	1.97e-19
				EEF1AKMT1	1.64837	0.308478		ERO1L	1.13539	1.55e-54
				MSTO2P///MSTO1	1.64836	0.0317435		FAM19A5	1.13496	0.3315
				HIST1H4H	1.64835	0.280665		CALU	1.13488	2.56e-67
				SLC25A21	1.6482	0.0391526		FOLR1	1.13406	1.21e-13
				INAFM1	1.64819	0.215489		PRAP1	1.13391	1.81e-32
				IFFO1	1.64814	0.0339332		SLC4A3	1.13377	1.5e-19
				DDX41	1.64808	0.169939		PRSS30P	1.13375	8.19e-16
				MLST8	1.64807	0.102602		DMBX1	1.13155	8.82e-09
				DVL3	1.64797	0.308829		HSPH1	1.13094	3.62e-44
				TMEM255A	1.64785	0.108345		TMEM114	1.13083	1.76e-16
				PCDHGA1///PCDHGA2///PCDHGA3///PCDHGA4///PCDHGA5///PCDHGA6///PCDHGA7///PCDHGA9///PCDHGA10///PCDHGA11///PCDHGB1///PCDHGB2///PCDHGB3///PCDHGB5///PCDHGB6///PCDHGB7///PCDHGC4///PCDHGC5///PCDHGA12///PCDHGA8///PCDHGB4///PCDHGC3	1.64783	0.167939		LOC284294	1.13042	2.41e-11
				EDC3	1.64781	0.0904302		PPP2R3B	1.1292	7.28e-53
				GUCY2C	1.64772	0.39188		DTL	1.12866	2.19e-53
				PHEX	1.6477	0.367385		PPM1N	1.12667	1.57e-36
				CPXM1	1.6477	0.0824977		CHAC1	1.1266	9.65e-30
				TMEM55B	1.64764	0.0514909		NEK5	1.12621	9.37e-12
				NMD3	1.64762	0.236774		RAI14	1.12568	4.34e-44
				CCDC91	1.64762	0.166254		CARD6	1.12567	9.85e-33
				BHMT	1.64757	0.189343		SLC38A5	1.12489	1.8e-25
				HTRA1	1.64755	0.364924		ATAD5	1.1232	6.74e-48
				CTCFL	1.64746	0.132282		CBR3	1.12315	1.23e-28
				SLX1B-SULT1A4///SLX1A-SULT1A3///SLX1A///SULT1A4///SLX1B///SULT1A3	1.64738	0.147523		PUS7	1.12306	7.1e-61
				UPF3A	1.64736	0.11938		ACSL4	1.12296	1.87e-42
				ATF6	1.64726	0.141252		LOC149351	1.12269	6.2e-17
				FAM60A	1.64726	0.296977		POFUT1	1.12226	1.89e-33
				SPINK4	1.64719	0.70489		ARHGAP23	1.12162	1.15e-35
				LOC101930531///LOC101930288	1.64719	0.155442		CCRL1	1.12149	1.33e-18
				ZNF383	1.64714	0.106756		LOC728543	1.12144	8.76e-13
				FAM213A	1.64707	0.357411		FCGR2A	1.12001	1.69e-24
				OLR1	1.64692	0.0253705		FAM157A	1.11966	8.88e-18
				GOLPH3L	1.64686	0.113913		PRG1	1.11945	4.45e-08
				TCEAL2	1.6468	0.35713		WDR62	1.1193	1.63e-23
				LINC00942	1.64673	0.0750314		ULBP1	1.11903	0.000126
				NGRN	1.64666	0.105723		C3orf32	1.11844	8.49e-25
				GCN1	1.64654	0.0683047		CTPS	1.11734	5.3e-41
				EMP3	1.64653	0.330954		IL1RAP	1.11729	1.92e-34
				ABCA3	1.64653	0.040397		ADCY3	1.11715	6.99e-51
				ZNF503-AS1	1.64647	0.261974		PIR	1.1167	7.69e-40
				SLC19A2	1.64644	0.348554		C16orf55	1.11638	1.26e-39
				SERPINB1	1.64641	0.209325		GINS2	1.11526	2.68e-36
				PCGF3	1.64637	0.304683		LCN2	1.11419	2.6e-11
				TTC39C	1.64633	0.36139		CCNB2	1.11405	1.32e-50
				MIR6831///APBB3	1.64632	0.0420401		RP1	1.11365	7.36e-09
				DDX11	1.64631	0.0895894		SNORA12	1.11356	4.52e-13
				GULP1	1.6463	0.230574		BRCA1	1.11341	2.83e-47
				PNKP	1.64622	0.25208		MMP2	1.11329	6.68e-23
				SRGAP2C///SRGAP2B///SRGAP2	1.64618	0.105965		CENPN	1.11314	1.41e-25
				DEDD2	1.64614	0.306647		PLEKHA4	1.11267	2.53e-36
				CDKN2A	1.64607	0.0959164		RACGAP1	1.11257	2.37e-56
				RNFT2	1.64607	0.287687		AURKB	1.1114	2.47e-34
				LPCAT3	1.64606	0.256903		GYLTL1B	1.11139	2.74e-26
				CNTNAP1	1.64602	0.00719413		RUNX1	1.11098	5.12e-11
				HLA-G	1.64593	0.34229		LINC00256B	1.11029	7.33e-31
				AMPD3	1.64589	0.123849		LMCD1	1.11022	1.23e-35
				POLR2I	1.64584	0.137682		CHSY3	1.10987	1.57e-19
				LOC100996412	1.64583	0.209286		BCAT1	1.10928	6.35e-19
				CMTR1	1.64575	0.033554		PHYHIPL	1.10911	2.65e-07
				KHNYN	1.64553	0.169305		LOC100131262	1.10905	5.55e-32
				SPATA20	1.64549	0.310805		MYL6B	1.1086	2.54e-42
				LOXL1-AS1	1.64545	0.321785		SPRR1A	1.10825	0.1065
				GTSF1	1.64545	0.202328		TH1L	1.10808	6.8e-58
				FRY	1.64544	0.401745		PDRG1	1.1072	9.82e-62
				ARFGAP1	1.6454	0.0831063		PHF19	1.10699	2.57e-32
				ATG9B	1.64537	0.311323		CPNE1	1.10696	2.54e-22
				ZNF141	1.64533	0.152353		FFAR3	1.10676	2.49e-05
				ZNF550	1.64528	0.17428		CARD14	1.10593	0.3585
				SDE2	1.64517	0.127796		TIE1	1.1057	4.17e-18
				OGT	1.64505	0.343662		ORM1	1.10556	3.73e-17
				NME3	1.645	0.14383		GPRIN1	1.10527	7e-06
				SOX1	1.64487	0.395995		CCL11	1.10434	9.71e-11
				PITX1	1.64482	0.174764		TM4SF18	1.10343	5.91e-30
				HLA-J	1.64478	0.376005		PODN	1.10259	1.02e-13
				TGFB1I1	1.64468	0.386382		C10orf67	1.10204	9.9e-14
				SLC16A6	1.64467	0.126147		ZNF703	1.10199	2.88e-15
				SDR42E1	1.6446	0.492061		TMEM17	1.10154	3.67e-36
				ZNF32	1.64455	0.224095		PSIMCT-1	1.09979	2.92e-29
				ACP5	1.64449	0.143092		UNC93A	1.09977	1.63e-11
				TSPAN2	1.64449	0.475575		FRMD5	1.09893	3.54e-10
				ZFY	1.64445	0.377627		PCDHB9	1.09766	2.09e-13
				PDRG1	1.64439	0.183005		TXLNG	1.0974	3.82e-54
				MSH5-SAPCD1///SAPCD1///MSH5	1.6443	0.255323		C2CD4B	1.09727	2.86e-15
				UCP2	1.64424	0.277619		LRRC36	1.09569	1.04e-26
				ADAR	1.64414	0.0435233		CCL25	1.09554	1.22e-10
				MVB12A	1.64414	0.271271		LGALS1	1.09401	5.14e-22
				ADAP1	1.64409	0.2774		CAPN11	1.09307	3.24e-14
				AQP3	1.64408	0.467108		TROAP	1.09199	2.34e-46
				UBXN7	1.64404	0.189555		C21orf90	1.08996	2.69e-08
				POLR1D	1.64401	0.268355		KCNAB2	1.08862	1.15e-32
				PHF19	1.64399	0.282517		HIST1H2AI	1.08861	3.31e-23
				AMN1	1.64383	0.241369		PDCD2L	1.08819	4.8e-50
				MORC4	1.64375	0.441095		IL33	1.08785	1.89e-17
				DNTTIP1	1.64358	0.225323		N6AMT2	1.08762	5.07e-47
				RGS19	1.64356	0.108806		B3GNTL1	1.08678	1.05e-49
				FAM174B	1.64345	0.350155		GJC2	1.08575	9.1e-23
				DIDO1	1.64343	0.270366		PTPN14	1.08547	7.65e-34
				CHID1	1.64342	0.105344		ASAP1	1.08539	1.06e-39
				GNPDA2	1.64336	0.268077		CCL20	1.08523	1.34e-12
				FAIM2	1.64326	0.418833		TLR2	1.08447	1.37e-24
				ZYX	1.64324	0.226773		CDKN2A	1.08426	0.002245
				PRC1	1.64319	0.439014		LOC100505933	1.08342	1.29e-29
				ZNF302	1.64318	0.464396		SGOL1	1.0833	7.45e-18
				CLDN11	1.64311	0.517227		DSN1	1.08327	4.37e-62
				LOC101927137///CCT3	1.64309	0.1691		KDELC1	1.08185	9.94e-56
				ZNF112	1.64285	0.381652		PSMC3IP	1.08073	1.8e-49
				TMEM260	1.64284	0.183247		SLC11A1	1.08037	0.000624033
				LOC729680	1.64284	0.454971		EPHB4	1.0798	9.55e-20
				CLN5	1.64283	0.296215		RAB31	1.07974	4.11e-27
				TMEM41A	1.6428	0.138589		DKK3	1.0796	3.51e-34
				STOML1	1.6428	0.0782637		RASIP1	1.07901	2.26e-25
				CAPN8	1.6428	0.544815		GRB10	1.07886	8.3e-45
				DUSP10	1.64274	0.327244		KCNK17	1.0786	2.62e-10
				TACC3	1.64273	0.198944		MGC11082	1.07749	1.02e-27
				DAPK1	1.64263	0.253065		ESPL1	1.077	2.23e-63
				TNFSF15	1.64261	0.270553		MPP6	1.0767	1.02e-27
				B4GALT6	1.64258	0.168119		MYH2	1.07651	1.66e-11
				KLHDC9	1.64257	0.134502		CASC5	1.07608	1.67e-33
				KIAA0355	1.64244	0.0551581		LOC390858	1.07568	5.37e-10
				IQSEC1	1.64242	0.0344283		DEF8	1.07538	4.44e-33
				IER5	1.6422	0.207553		DKK1	1.0751	1.59e-08
				THTPA	1.64219	0.225121		DGKI	1.07491	1.7e-12
				SLAIN1	1.64218	0.474309		HOXB3	1.07455	9.48e-28
				EMB	1.64214	0.42777		GNPDA1	1.07366	1.97e-51
				FARSA	1.64198	0.24794		ZDHHC9	1.07294	5.86e-56
				TJP1	1.64189	0.17251		MSLN	1.07275	1.28e-14
				TRIM6	1.64178	0.273962		C15orf53	1.07241	1.41e-12
				NUCKS1	1.64173	0.152725		CENPE	1.07185	8.89e-32
				AKT1	1.64171	0.148857		LOC645166	1.07059	1.17e-26
				ABCA7	1.6417	0.0675128		NEBL	1.06986	9.97e-23
				AFAP1L1	1.64163	0.34478		RETN	1.06955	3.43e-15
				TGDS	1.6416	0.108731		LSAMP	1.06929	4.65e-28
				PLPP4	1.64154	0.23683		C9orf43	1.06864	1.83e-17
				STMN2	1.64153	0.451513		GALNTL4	1.06857	1.06e-24
				TREH	1.64151	0.178656		PXDN	1.06843	1.65e-26
				DUSP12	1.6414	0.114128		RUVBL1	1.0678	2.84e-52
				FAM221A	1.64133	0.493537		MCM2	1.06763	1.16e-53
				LRRC36	1.64121	0.128256		ARG2	1.0673	4.65e-23
				INO80B-WBP1///INO80B///WBP1	1.64121	0.0719336		IMMP2L	1.06712	9.88e-46
				ONECUT2	1.64118	0.322333		LMNB2	1.06678	1.75e-50
				FOXF2	1.64114	0.392785		C1orf216	1.06637	3.47e-40
				PIBF1	1.64105	0.458551		ETV7	1.06616	9.03e-28
				CAMSAP2	1.64096	0.361072		TYRO3	1.06583	2.19e-26
				MLF2	1.64093	0.24417		HMGB1	1.06534	6.72e-44
				RTN2	1.64093	0.0460339		SLC2A3	1.06369	6.9e-08
				RTEL1-TNFRSF6B///TNFRSF6B	1.64092	0.488334		HS3ST3A1	1.06339	5.87e-13
				PLA2G4C	1.64086	0.376883		MEGF6	1.06266	3.73e-18
				ANKHD1-EIF4EBP3///ANKHD1///EIF4EBP3	1.64084	0.172378		ZNF239	1.0618	6.01e-35
				HLA-B	1.64075	0.369882		ZNF503	1.06173	1.96e-31
				DDX3Y	1.64073	0.659601		TIMP3	1.06137	3.34e-19
				LOC101930107///LOC730268///LOC285074///ANAPC1	1.6407	0.226632		RPL36AP33	1.06133	5.94e-15
				RPRD1A	1.64064	0.432962		COL8A2	1.06117	1.43e-05
				AMELX	1.64058	0.0413473		PHACTR3	1.06066	2.12e-08
				PGBD4	1.64044	0.0171499		NPRL3	1.0592	5.15e-52
				NEURL2	1.64041	0.0573258		PSPH	1.05893	2.34e-15
				NOTCH2NL	1.64024	0.14857		KIAA0226L	1.0585	3.95e-21
				CHIC1	1.64021	0.212068		TBX18	1.058	3.63e-11
				CHST14	1.6402	0.0692729		LOC283484	1.05757	5e-09
				LOC105374366	1.64018	0.279894		WFS1	1.05749	2.73e-40
				AIDA	1.64018	0.14289		S100A4	1.05688	3.09e-20
				MORC2-AS1	1.64015	0.0113256		ARHGAP11B	1.0567	4.36e-43
				PPT1	1.64009	0.316157		ADAMTS14	1.05599	3.38e-24
				TOX	1.64002	0.469916		LYPD5	1.05587	6.18e-23
				TMEM55A	1.63986	0.548382		LOC100128292	1.05566	2.88e-48
				FAM156B///FAM156A	1.63985	0.13312		SPON2	1.05363	0.266
				STON1	1.63976	0.430213		FAM167B	1.05363	1.34e-43
				FERMT3	1.63975	0.205651		LOC100507507	1.05343	2.38e-41
				EPHB6	1.63972	0.0816765		DLX6-AS1	1.05318	2.65e-16
				NECTIN2	1.63971	0.304997		CD3EAP	1.05155	1.29e-57
				CARD11	1.63968	0.347129		LOC100505695	1.05154	1.53e-15
				SPRY2	1.63965	0.215016		RILPL1	1.05123	7.39e-48
				CASQ2	1.63961	0.401862		PHLDA1	1.05109	0.069
				ZNF10	1.6396	0.198927		C1QL4	1.05082	4.37e-12
				MED6	1.6396	0.126869		MKI67	1.05058	1.34e-08
				LOC100127972	1.63957	0.0257129		VGF	1.05034	5.34e-13
				FGR	1.63953	0.029265		PRPS1L1	1.05017	1.09e-48
				HLA-A	1.63945	0.0861795		PDK3	1.04973	3.29e-60
				FBXL2	1.63944	0.425185		RAE1	1.04964	1.62e-60
				KRTAP4-1	1.63941	0.158365		EDAR	1.04939	7.87e-09
				TMEM183B///TMEM183A	1.63917	0.130514		SLC1A7	1.04893	0.003615
				MTERF2	1.63917	0.232182		COL15A1	1.04893	6.78e-17
				RING1	1.63908	0.160573		CENPH	1.04804	4.4e-42
				CSGALNACT2	1.63906	0.405287		PERP	1.04663	1.29e-48
				SNORD23///GLTSCR2	1.63897	0.0691842		AKR1C4	1.04621	6.05e-11
				MLLT11	1.63894	0.365488		LOC100132891	1.04578	3.64e-15
				AGPAT1	1.63894	0.0956947		FLJ41484	1.04529	8.05e-09
				DIS3	1.63886	0.374216		LIMK1	1.04465	6.97e-54
				RBM42	1.63886	0.165037		CEP112	1.04449	1.4e-36
				MICU3	1.63882	0.212652		CEACAM6	1.04423	9.83e-21
				ZC3H12C	1.63879	0.340118		NRN1	1.04391	1.13e-12
				POM121C///POM121	1.63873	0.116006		OSBPL3	1.04363	7.7e-45
				LOC101928635///ALDH1A2	1.63871	0.479355		LOC283731	1.043	5.44e-11
				CTSH	1.63854	0.434834		C10orf114	1.04285	3.51e-32
				NSMCE2	1.63852	0.32972		LAGE3	1.04161	1.11e-39
				FBLN5	1.63849	0.170486		SULT1E1	1.04153	7.52e-07
				NPTN-IT1	1.63848	0.191467		C8orf55	1.04124	1.42e-49
				NR1H4	1.63848	0.550701		CCL4	1.04099	7.23e-14
				SCG2	1.6384	0.466375		GINS4	1.04088	8.33e-30
				ALG10B///ALG10	1.63838	0.353641		TIMM8A	1.04084	6.83e-35
				XAF1	1.63821	0.351411		NKX2-1	1.04069	3.45e-05
				NPIPA5///NPIPB5///LOC613037///NPIPB4///NPIPB3	1.63814	0.342938		EIF3B	1.04022	9.3e-64
				TREM1	1.63813	0.153193		OLFML2B	1.0399	5.55e-34
				TTYH3	1.63807	0.0519743		CDH11	1.03936	2.05e-08
				LETMD1	1.63801	0.151217		TRIM54	1.03898	2.46e-15
				TMC4	1.63789	0.486248		LRP11	1.03866	8.6e-41
				NXF1	1.63783	0.136097		SERPINI1	1.03855	1.63e-24
				FGF20	1.63781	0.26841		PRSS23	1.0385	2.61e-30
				SYT1	1.63781	0.406312		PBX4	1.03805	1.07e-36
				ELK3	1.63774	0.211502		RCC1	1.03793	7.88e-38
				KLHL3	1.63772	0.504799		SPC24	1.03654	1.39e-31
				MYRFL	1.63769	0.0865085		FCN1	1.03602	6.92e-16
				ZNF595	1.63766	0.237731		HIST1H2BF	1.03553	1.5e-23
				PP7080	1.63762	0.556044		TM4SF20	1.03541	1.64e-05
				PMF1	1.63757	0.0489253		FAM188B	1.03531	3.43e-10
				CHFR	1.63742	0.33868		LOC727677	1.0349	2.75e-09
				ROR2	1.63737	0.230472		HSD11B1	1.03438	1.98e-17
				CTSB	1.63731	0.250174		IPO5	1.03376	8.55e-45
				ARHGAP5-AS1	1.63723	0.0705712		LBH	1.03342	0.03275
				SKIL	1.63723	0.258186		BANF2	1.03008	1.06e-08
				CCDC77	1.63716	0.358482		CTGF	1.02923	6.88e-19
				CYP2B6	1.63714	0.213143		NPM3	1.02906	6.89e-31
				RIT1	1.63712	0.39032		GRINA	1.028	3.41e-45
				GPC3	1.63709	0.358369		F7	1.02782	5.02e-14
				ANKZF1	1.63696	0.0228165		SOX18	1.0274	1.48e-09
				ANGEL2	1.63685	0.176769		SFTPB	1.02709	2.93e-06
				LNP1	1.63679	0.0468518		INCENP	1.02657	6.64e-29
				KIF14	1.63663	0.468772		ASXL1	1.02632	1.95e-49
				LOC102725271///NTM	1.63661	0.418011		BORA	1.02625	9.89e-57
				SHH	1.63652	0.463924		EPB41L2	1.02612	5.18e-41
				P2RX5	1.63644	0.411055		ENC1	1.02529	3.4e-37
				ADAT1	1.63633	0.0862247		PSMA7	1.02518	3.71e-43
				DNAJC3-AS1	1.63619	0.467836		LOC100130097	1.02443	4.14e-12
				INHBA	1.63612	0.59186		PCDHB14	1.02373	1.67e-21
				M6PR	1.63606	0.242095		SNCAIP	1.02336	7.6e-12
				LOC285902///ZNF273	1.63598	0.303759		SLC8A2	1.02293	7.27e-11
				ZNF419	1.63584	0.0723137		LOC399815	1.02256	4.38e-22
				TMEM248	1.63576	0.457986		PRC1	1.02252	6.07e-51
				SLC7A7	1.63567	0.365493		SOX9	1.02218	4.51e-42
				LMBR1	1.63557	0.339339		LRRC2	1.02196	0.000133
				ERO1B	1.63557	0.416554		BRIP1	1.02089	2.54e-37
				TOR1AIP1	1.63553	0.160184		SPARC	1.02049	9.18e-21
				INTS7	1.63543	0.251499		HIST1H1B	1.02041	2.36e-18
				SERPINI1	1.63541	0.517101		CLLU1	1.02024	2e-08
				LGALS7B///LGALS7	1.63534	0.0367741		NXT1	1.02018	1.02e-36
				PPOX	1.63534	0.209497		ATG9B	1.01986	3.62e-05
				IQCH-AS1	1.6353	0.189431		EBF3	1.01916	0.0219
				HOXD4	1.6353	0.109305		KLK10	1.01914	4.63e-11
				TTYH1	1.63528	0.00907646		NOD2	1.0191	6.54e-26
				CD99L2	1.63526	0.338985		PCBP3-OT1	1.01885	7.04e-10
				CYP27B1	1.63519	0.317146		LHX6	1.01846	7.1e-25
				PXDC1	1.63515	0.355617		PTRH1	1.01786	1.77e-48
				FAM101B	1.63512	0.278995		AKAP4	1.01732	0.19
				ISM1	1.63503	0.473429		SPRR2E	1.01718	8.03e-11
				C9orf64	1.63499	0.304075		KCNS1	1.01614	2.35e-11
				LOC100653061///GUSBP4	1.63492	0.144094		RNFT2	1.01565	2.25e-14
				MIR6516///SCARNA16///SNHG20	1.63484	0.249969		DHX34	1.01545	3.83e-21
				ZNF717	1.63479	0.164998		CIRH1A	1.01392	3.42e-57
				TSNAX-DISC1///DISC1	1.63474	0.0483594		LINC00478	1.01369	0.0152667
				NPC1L1	1.63474	0.480253		STMN3	1.01358	1.86e-25
				PACS2	1.63473	0.144069		RRP9	1.01294	6.82e-54
				CHST13	1.63471	0.0183096		LOC728228	1.01264	2.3e-18
				TUBGCP3	1.63444	0.351453		CD46	1.01258	8.76e-64
				CDCA4	1.63437	0.171324		LOC100124692	1.01122	6.85e-07
				LMO4	1.63432	0.282694		CCL22	1.0111	1.08e-07
				BBX	1.63424	0.255862		LILRA5	1.00929	2.42e-22
				PABPN1	1.6342	0.122299		ABCC2	1.00873	2.01e-05
				HENMT1	1.6342	0.373338		FAIM2	1.00822	6.62e-21
				GOLGA2P10	1.63418	0.0785995		HMMR	1.00742	1.89e-36
				HSD17B7	1.63417	0.057367		ORC1	1.00741	1.41e-30
				SPHK1	1.63415	0.0930387		CENPL	1.00733	1.95e-53
				NPR2	1.63412	0.0966043		FITM2	1.00732	1.55e-38
				NFYB	1.63404	0.402524		KIF24	1.00702	1.14e-39
				PPP4R1	1.63397	0.16533		KAT2A	1.00695	1.06e-56
				RELB	1.63394	0.251166		PCDH12	1.0069	1e-15
				TIPARP	1.63392	0.168411		CD70	1.00684	4.32e-22
				MIR6849///MIR1234///MIR939///CPSF1	1.63382	0.266155		TUBB1	1.00678	4.3e-09
				DKK1	1.63376	0.51011		SMARCC1	1.00664	5.15e-65
				WNK1	1.63375	0.256017		LRP4	1.00654	1.57e-12
				HOXA-AS3	1.63361	0.0206133		POC1A	1.0065	1.38e-53
				SUMF2	1.63358	0.114026		CKS1B	1.00627	6.44e-35
				ARHGEF7	1.63354	0.158992		C10orf2	1.00544	6.42e-41
				USP14	1.63333	0.263413		PTGIR	1.00483	2.95e-23
				QPCT	1.63317	0.645554		CTSH	1.0047	5.61e-40
				URB2	1.63316	0.294274		HIST2H2AC	1.00469	4.78e-20
				EMC4	1.63305	0.13019		C17orf99	1.00351	2.26e-12
				CSMD3	1.63296	0.0175327		PLEKHA8	1.0034	8.43e-44
				LOC105372881	1.63275	0.0256715		LZTS1	1.00273	0.000715433
				ARGLU1	1.63274	0.435159		PRR16	1.00268	2.11e-19
				IREB2	1.63273	0.344069		BUB1B	1.00208	1.62e-41
				TAF1A-AS1	1.63268	0.153578		ARHGAP29	1.00186	8.92e-16
				CINP	1.63267	0.13973		EGFL7	1.00182	8.34e-34
				MID2	1.63257	0.168354		ACD	1.00016	3.59e-64
				SNORD88C///C19orf48	1.63256	0.320904		LOC286109	1.00002	1.01e-40
				KEAP1	1.63256	0.111131		EME1	0.999182	1.1e-53
				CD46	1.63254	0.232968		SUN3	0.999031	1.15e-22
				LYPLAL1	1.63242	0.400514		GPX8	0.998874	1.93e-25
				PCSK5	1.63232	0.377166		RFC2	0.998865	1.88e-57
				ALDOA	1.63232	0.269195		GEMIN5	0.998744	1.41e-51
				ZNF354B	1.63232	0.180727		RNASEH2B	0.998561	7.44e-49
				NINJ2	1.63231	0.352874		GLA	0.998001	5.92e-42
				STX16	1.6323	0.270999		POLR1D	0.997853	2.6e-32
				PLEKHO2	1.63223	0.0645306		DTD1	0.997464	2.55e-36
				TAGLN	1.63222	0.4209		RBMY2EP	0.996988	8.03e-09
				MIR1178///CIT	1.63221	0.130723		OR1E1	0.99621	5.27e-34
				C12orf4	1.63206	0.32941		ADRM1	0.995595	1.09e-57
				RILPL1	1.63205	0.31214		FANCA	0.994651	3.5e-34
				LIN7A	1.63203	0.244903		CAMKV	0.993912	0.4095
				LOC102723899///CLDN12	1.63201	0.0679504		TNFRSF8	0.993792	9.18e-34
				RAB9B	1.632	0.25377		MCM7	0.993134	4.92e-53
				COG4	1.63191	0.189872		MAGEB6	0.992955	8.7e-06
				ADAMTS17	1.6319	0.19416		C16orf13	0.991528	1.2e-43
				C1QTNF5///MFRP	1.63183	0.0705049		AP1S1	0.990629	2.39e-45
				OLFML2B	1.63183	0.347485		DSCR8	0.990055	3.49e-06
				COL11A1	1.63182	0.634086		WBSCR27	0.98992	4.87e-12
				TCEAL1	1.63178	0.475401		LOC100507410	0.989839	8.52e-15
				IRF3	1.63177	0.121687		COL9A1	0.988493	5.11e-16
				RPL32P3	1.63176	0.264456		GRHL3	0.988454	0.384
				GABBR1	1.63175	0.394227		LOC100289090	0.988366	1.84e-15
				NCAPD2	1.63157	0.382306		ELTD1	0.98724	1.57e-25
				FBXW4	1.63151	0.196099		CDK5	0.986803	4.15e-57
				IGSF10	1.63142	0.102082		WDR24	0.986498	3.11e-41
				CDK4	1.63135	0.392936		CENPP	0.986467	5.25e-08
				KIF12	1.63132	0.0223056		PCDHB10	0.986203	1.94e-12
				ZMAT3	1.63126	0.335082		FSD1L	0.985442	8.05e-26
				VEGFB	1.63115	0.0886529		HIST1H2AM	0.985367	2.59e-16
				E2F6	1.63112	0.33525		DTYMK	0.985299	2.51e-43
				CIC	1.63112	0.18828		NUSAP1	0.983687	1.35e-45
				SLC6A8	1.63109	0.556473		GRHL1	0.983453	2.76e-07
				S1PR3	1.631	0.20401		EBPL	0.982908	1.16e-28
				MCRS1	1.63089	0.160928		CBX3	0.982795	9.5e-43
				OSR2	1.63081	0.480197		NAP1L1	0.982638	7.62e-49
				TRIM9	1.63076	0.148773		C10orf35	0.982517	4.27e-52
				INA	1.63074	0.0580253		METTL11A	0.98196	3.52e-58
				ZNF140	1.6306	0.237084		LOC100131599	0.981632	1.06e-15
				LOC100134822	1.63051	0.031827		C13orf15	0.981227	3.19e-30
				FDPS	1.63048	0.141242		TTYH3	0.980046	1.83e-57
				DUSP22	1.63033	0.145386		RAPGEF4	0.979599	6.36e-29
				KLF12	1.63031	0.280949		TPD52L2	0.979519	1.59e-51
				PCAT6	1.63019	0.208131		PGLYRP1	0.977049	4.64e-16
				NBPF25P///NBPF26///NBPF19///NBPF20///NBPF10///NBPF8///NBPF9///NBPF15///NBPF11///NBPF14	1.63018	0.100602		LOC100128198	0.976517	7.39e-12
				C1orf35	1.63018	0.0313816		SLC13A5	0.976166	8.78e-09
				ITGA7	1.63012	0.309937		DRAM1	0.974768	1.02e-38
				ZNF507	1.63006	0.0829375		FGFRL1	0.974744	5.05e-16
				NT5DC4	1.63003	0.0636446		PIF1	0.974573	2.52e-29
				AQP9	1.62999	0.216146		SIGMAR1	0.974165	3.01e-53
				GNAI1	1.62991	0.55012		SOX17	0.973895	1.54e-16
				ANXA9	1.62984	0.254393		RAD18	0.971686	5.86e-54
				NBEAL2	1.62982	0.0826666		RHBDF2	0.970696	1.38e-41
				AMOT	1.62978	0.048883		IER3	0.9702	5.66e-18
				PRH1-PRR4///PRR4	1.62967	0.0180517		SHANK3	0.97013	2.08e-22
				GABRA4	1.62963	0.424803		VARS	0.970074	1.85e-50
				PEX5	1.62963	0.440287		CBS	0.970051	4.35e-19
				ZNF274	1.62957	0.126603		CXorf36	0.969166	9.29e-05
				ARHGEF9	1.62951	0.234257		TNMD	0.969033	1.29e-08
				HSD17B8	1.62946	0.204664		PTHLH	0.968697	3.55e-27
				CCL24	1.62941	0.0307682		FARP1	0.968273	1.1e-21
				VAMP4	1.62934	0.227852		ANKRD13B	0.968141	0.03255
				GPR37	1.62932	0.00445923		OR7E5P	0.967935	3.02e-37
				CYR61	1.62928	0.436706		CCDC165	0.966937	1.34e-16
				WFDC10B	1.62928	0.00245751		CAD	0.966246	7.58e-42
				TFF2	1.62918	0.360013		LRRTM3	0.965436	9.42e-07
				PLBD1	1.62918	0.461339		ZBED2	0.963989	2.4e-14
				OBSCN	1.62915	0.362267		GPR77	0.963449	9.73e-09
				SMYD2	1.62914	0.31139		CCBL1	0.96292	9.85e-41
				LOC105379499///FLJ45482	1.62908	0.579782		RFC4	0.958745	2.33e-54
				PFDN2	1.62908	0.160117		PKP1	0.958496	1.77e-14
				ESM1	1.62907	0.403485		FNDC4	0.9574	1.51e-23
				SSPN	1.62906	0.371621		GRM2	0.956633	7.95e-08
				ACIN1	1.62898	0.0774906		GREM1	0.956389	1.95e-08
				C1orf43	1.62894	0.207964		ERV3-1	0.956286	1.26e-24
				ARID5A	1.62877	0.0125417		VASH2	0.956279	3.19e-15
				ACTC1	1.6287	0.155859		RAB23	0.956156	1.57e-52
				RNF113A	1.62863	0.2005		LOC100132724	0.955975	9.82e-55
				TUBGCP5	1.62863	0.0559959		POLR3G	0.955856	2.42e-26
				STK31	1.62861	0.508376		SPTBN5	0.955439	4.68e-18
				PIK3C2B	1.62859	0.0833817		FAM196B	0.954133	6.41e-09
				TSC2	1.62855	0.073244		C2orf70	0.953308	5.82e-24
				TMEM185B	1.6285	0.184335		NPR3	0.952637	6.01e-07
				ZNF571	1.62839	0.457602		TRIM59	0.952457	6.58e-57
				NR4A1	1.62838	0.202756		OIP5	0.952205	1.53e-27
				INTS6-AS1	1.62832	0.335522		TMEM161A	0.951205	4.63e-60
				IL1RAP	1.62822	0.481157		MEST	0.950354	1.5e-39
				TMEM79	1.62818	0.00531075		DUS4L	0.949924	5.1e-52
				SART3	1.62811	0.129123		GATC	0.94984	1.82e-48
				STMN3	1.6281	0.54718		DEPDC1	0.949739	1.52e-12
				IFI16	1.628	0.520596		LOC100133669	0.948307	2.7e-07
				IKZF3	1.62796	0.251448		NT5C3L	0.947574	2.06e-38
				TRAPPC2B///TRAPPC2	1.62788	0.402566		SNORA74A	0.947296	2.77e-13
				FPGS	1.62785	0.0922231		LOC646808	0.946933	1.94e-46
				SLC2A1	1.62778	0.36912		HABP4	0.946813	6.3e-49
				NEK5	1.62776	0.503763		SPNS3	0.94649	2.33e-45
				CCDC50	1.62775	0.409958		RAD51AP1	0.94628	7.87e-24
				ADO	1.62759	0.272456		CDYL2	0.94622	1.19e-26
				DDX5	1.62748	0.224051		ISL2	0.946066	1.93e-12
				ZNF697	1.62746	0.448418		DKFZP547J0410	0.944229	5.62e-09
				HAGLR	1.62746	0.437196		UHRF1	0.94372	2.03e-37
				MEP1B	1.62742	0.558766		PF4	0.942923	7.45e-13
				C10orf25	1.62737	0.0979241		HOXB4	0.94285	8.24e-32
				SERPINB6	1.62736	0.452002		RNF24	0.942746	6.38e-44
				TEN1-CDK3///CDK3	1.62727	0.329824		THBD	0.942218	2.25e-18
				TM2D3	1.62724	0.0600919		AGAP3	0.942147	2.84e-55
				LINC00886	1.6272	0.032081		SCD	0.941878	7.08e-39
				LRRC32	1.62718	0.18868		TMEM204	0.941721	9.22e-31
				COLEC12	1.62715	0.244924		ACTN1	0.941638	1.45e-43
				C4B_2///C4B///C4A	1.62713	0.37128		PLOD1	0.94157	2.77e-24
				CHTOP	1.6271	0.0819733		NCAPD2	0.941339	1.64e-49
				GAPDHP62///ANKRD46	1.62706	0.260523		BATF3	0.940295	1.36e-26
				S100A6	1.62706	0.362031		OBP2A	0.939178	4.26e-10
				CXorf57	1.62706	0.308725		ITGAX	0.93914	5.6e-08
				DDAH2	1.62705	0.401518		TXNRD3	0.938782	1.01e-46
				INPP1	1.62704	0.271105		RPGRIP1L	0.938037	3.48e-26
				ZC3H6	1.6269	0.315327		ATP6V1F	0.937114	2.79e-29
				RFXANK	1.62687	0.133187		DKC1	0.936932	1.6e-58
				UBE2Q1	1.62685	0.247775		ZNF391	0.936595	5.69e-22
				KLHL32	1.62683	0.145974		NEB	0.936514	3.41e-07
				TTC8	1.6268	0.281226		SKA1	0.936174	5.8e-25
				FLVCR1-AS1	1.62677	0.259011		TREML2	0.93611	2.28e-19
				RHOBTB3	1.62676	0.484009		SNHG4	0.935891	1.18e-24
				NRXN3	1.62664	0.462945		BARX1	0.935771	1.74e-06
				TIMM9	1.62661	0.272189		LOC729968	0.935588	5.02e-10
				BAIAP2L1	1.62661	0.411481		LYPD3	0.935512	1.08e-15
				IGBP1	1.62644	0.255281		BACE2	0.93464	2.41e-29
				SLC2A12	1.62641	0.60706		MIR205HG	0.934302	6.64e-06
				PMS2P5	1.62637	0.0613549		RMRP	0.934094	2.79e-12
				SGIP1	1.62632	0.388112		LILRA3	0.933901	5.38e-19
				RAB11FIP5	1.62631	0.0462679		IQCA1	0.933886	0.00363333
				ARL4C	1.6263	0.433885		VMA21	0.933745	3.69e-36
				ANG	1.62629	0.465093		BLM	0.933414	9.19e-38
				ASPHD1	1.62623	0.078808		RGS20	0.932888	4.46e-12
				STK38L	1.62619	0.45416		POLA1	0.932618	1.25e-52
				HDDC3	1.62606	0.106695		CCL7	0.932475	5.05e-09
				ZMYM2	1.626	0.413693		GBP5	0.931884	2.66e-17
				TMEM35A	1.62589	0.425967		DNM3	0.931468	5.13e-24
				NOB1	1.62586	0.340352		IDO1	0.931205	1.8e-13
				PRKAB2	1.62581	0.243448		FAM203A	0.9312	4.56e-48
				LINC01000	1.62581	0.459068		LPPR5	0.930758	2.45e-07
				HKR1	1.62577	0.14635		CD248	0.930387	1.24e-17
				VGLL3	1.62574	0.420239		GTF2F2	0.930256	2.71e-52
				CRNDE	1.62546	0.697669		BATF	0.930201	1.73e-20
				AP1G2	1.62542	0.253856		SEMA3A	0.929949	6.56e-16
				RPS24	1.6253	0.367369		ACBD6	0.929798	4.13e-58
				APOE	1.6253	0.359857		ASGR1	0.929761	0.498
				ASUN	1.62529	0.465749		MGP	0.929567	2.66e-11
				BMX	1.62528	0.263679		SPOCK1	0.929507	3.53e-09
				METTL25	1.62526	0.180515		TRAF5	0.929505	5.04e-46
				SLC6A10PB///SLC6A10P///SLC6A8	1.62525	0.509439		GEMIN6	0.929489	9.01e-37
				DERA	1.62521	0.128959		APOBEC3A	0.929262	2.81e-06
				ANKRD6	1.62517	0.251425		CYP27B1	0.929055	3.65e-38
				RBPMS	1.62505	0.362384		RCN1	0.929031	3.91e-52
				LIF	1.62505	0.249565		FGR	0.928878	1.83e-20
				DDIT3	1.62504	0.178869		CCNE1	0.928105	4.95e-44
				TRMT10A	1.62499	0.401498		CALHM3	0.927818	7.48e-11
				C15orf39	1.62492	0.187986		SEC14L2	0.927591	2.78e-29
				TNIP2	1.62482	0.117026		PLEKHG2	0.927207	2.8e-23
				VPS28	1.62475	0.232525		DLGAP4	0.92715	4.85e-38
				C1QA	1.62468	0.396765		PML	0.926951	1.88e-33
				RNASEH2B	1.62467	0.271075		RPP40	0.925562	1.35e-52
				FRZB	1.62467	0.381689		FIGNL1	0.92502	3.77e-36
				PLCG2	1.62461	0.41969		LRRC61	0.924806	1.13e-39
				LOC100506314	1.62456	0.186668		PLK4	0.924773	1.81e-32
				TCIRG1	1.62456	0.285671		GRIN3B	0.924382	7.59e-19
				ABCB10	1.62456	0.392126		PLOD3	0.924236	3.25e-60
				ZNF267	1.62445	0.453103		SEC16B	0.924121	5.4e-13
				IL4R	1.62434	0.214912		C9orf16	0.923816	7.41e-40
				LZTS2	1.62433	0.212241		NAA10	0.923753	2.27e-47
				BAZ2B	1.6243	0.248043		DMRT3	0.923659	1.26e-07
				PTPRZ1	1.62429	0.288908		CENPJ	0.92357	2.63e-36
				CEP68	1.62429	0.281453		MCM3	0.922982	4.3e-63
				KIRREL	1.62426	0.161503		ABCG4	0.922297	3.14e-09
				R3HDM2	1.62421	0.0611778		FGF18	0.922133	1.43e-21
				HPN	1.62412	0.161239		LOC285556	0.921564	2.23e-10
				SOX13	1.62411	0.0836668		TBC1D4	0.921488	1.29e-40
				TMED8	1.62411	0.207274		PRKDC	0.921093	1.2e-27
				SORBS2	1.62403	0.498408		GJB4	0.920872	4.78e-09
				CARMN	1.62393	0.369306		LOC100506128	0.920763	2.75e-06
				GTF2IRD2	1.62392	0.0791182		HRH4	0.920664	2.83e-07
				LMF1	1.62391	0.324128		PPAT	0.920251	1.02e-32
				TULP3	1.6239	0.184012		EIF2C2	0.920246	5.65e-45
				RFNG	1.62385	0.196653		VWF	0.919573	1.83e-06
				OGFOD2	1.62379	0.152909		TFDP1	0.919055	5.55e-39
				PFKM	1.62377	0.40315		SUV39H1	0.918625	3.13e-13
				GNPAT	1.62377	0.0797422		BRSK2	0.918375	0.000595
				PTGES	1.62375	0.470898		LOC339894	0.918189	3.42e-09
				SLC25A6	1.62369	0.323619		C10orf125	0.917732	3.27e-20
				MYZAP///GCOM1///POLR2M	1.62367	0.0784439		PRKCDBP	0.917405	3.23e-21
				LOC150776///SMPD4	1.62355	0.135505		PCDHB11	0.91698	1.23e-25
				TYROBP	1.62353	0.342717		CILP2	0.916679	1.08e-12
				TMEM68	1.62353	0.370235		EIF5A2	0.916563	2.1e-44
				PAQR4	1.62352	0.141726		RANBP1	0.916203	1.51e-31
				LPAR2	1.6235	0.0980958		LYAR	0.915771	9.36e-40
				GATAD1	1.62343	0.150044		LOC100127972	0.915759	6.09e-10
				ZNF136	1.62339	0.0904149		NKRF	0.91546	4.37e-61
				LOC155060	1.62336	0.0125416		SAMD14	0.914929	5.24e-18
				ZNF518B	1.62324	0.466013		EXOSC5	0.913468	2.18e-42
				ATXN2	1.62324	0.0608035		IFI44	0.913364	9.93e-18
				LINC00648	1.62322	0.171686		IRAK1	0.913046	1.01e-40
				ARHGEF2	1.62321	0.255728		NTS	0.91303	8.99e-05
				ADIPOR1	1.62318	0.0595865		DEPDC1B	0.911193	7.77e-24
				C12orf56	1.62316	0.573051		MCM8	0.910848	3.19e-32
				THBS3	1.62313	0.173477		RAMP2	0.910459	1.03e-16
				SH2D2A	1.62308	0.124976		RELL2	0.908982	5.02e-39
				IPO9	1.62307	0.0635713		MRC2	0.908407	1.75e-17
				AEBP2	1.62306	0.349101		DEFA8P	0.908323	2.83e-18
				SUPT5H	1.62306	0.0856792		TTTY7	0.908053	2.43e-08
				LOC100996919///CD8B	1.62304	0.186725		BID	0.907523	2.6e-36
				FLAD1	1.62301	0.132683		GMPS	0.907502	1.4e-66
				C6orf1	1.62299	0.0474129		MCM4	0.906799	4.72e-35
				RBM23	1.62297	0.106433		SERPINE1	0.906662	2.61e-12
				LOC107985971	1.62291	0.617825		NQO1	0.906443	6.34e-19
				VKORC1	1.62283	0.224245		PHEX	0.905948	1.31e-13
				CCDC146	1.62272	0.339209		PPM1F	0.905727	1.5e-37
				RAB29	1.62249	0.0694851		NOB1	0.90532	1.07e-56
				C16orf54	1.62246	0.454322		CYP26A1	0.905115	3.76e-10
				ZNF721	1.62245	0.249165		POLQ	0.90484	2.4e-26
				GDPD3	1.62245	0.618659		FLJ37644	0.904659	0.0795
				CDC42EP5	1.62244	0.624981		AGMAT	0.904345	1.34e-30
				PRPF3	1.62244	0.0622083		PCMTD2	0.904082	5.34e-32
				ZNFX1	1.62242	0.21299		HEATR2	0.903479	2.32e-37
				RFX5	1.62231	0.15817		LOC100127888	0.903462	7.59e-23
				MED22	1.6223	0.146879		DTNB	0.9029	3.14e-31
				TTYH2	1.6223	0.101132		GNB1L	0.90271	5.01e-49
				USP9Y	1.62226	0.611378		WDR54	0.902662	1.58e-37
				NHS	1.62218	0.461866		UNC5CL	0.902406	0.000337
				PAN3	1.62198	0.400927		LOC100131726	0.902342	1.55e-09
				S100A13	1.62194	0.368177		MSI2	0.902143	6.7e-28
				C5AR1	1.62193	0.0990221		HIST1H3B	0.901927	1.59e-14
				KCNMB2-AS1	1.62191	0.0175967		LAS1L	0.901861	3.68e-56
				GRAMD1C	1.62191	0.601331		MYO3B	0.901646	6.46e-09
				FTL	1.62181	0.0967046		EIF2S2	0.900995	1.22e-35
				PRRC2B	1.6218	0.237503		SLC41A1	0.900962	2.63e-38
				NPIPB15	1.6218	0.366018		ETV5	0.900832	6.15e-21
				NUMB	1.62175	0.233593		EXOSC4	0.900733	4.94e-34
				SLC39A5	1.62168	0.401673		CD93	0.900228	5.67e-18
				SUPT20H///DES	1.62167	0.314949		XAGE2B	0.899908	4.09e-06
				ITPR2	1.62166	0.539286		A2ML1	0.899624	1.43e-09
				ETV5	1.62165	0.364812		RHEB	0.899024	6.45e-41
				ZNF485	1.62162	0.310111		UTP14A	0.898882	1.48e-38
				WDR72	1.6216	0.588168		LOC100506485	0.898669	6.6e-09
				LRRC17	1.62148	0.455782		LINC00094	0.898349	2.11e-55
				EFNA4	1.62145	0.269297		CTNNBL1	0.898218	2.49e-50
				RAB2B	1.62138	0.119743		DCAF13	0.897805	1.12e-37
				LOC105373150	1.62138	0.0119126		NONO	0.897751	3.88e-46
				INTS6	1.62133	0.355666		EHD3	0.897456	2.89e-24
				DEXI	1.6213	0.112387		MX1	0.897408	4.22e-14
				TMEM44	1.62127	0.205723		C20orf202	0.897302	1.44e-10
				LINC00545	1.62119	0.0564758		KDR	0.897168	8.45e-17
				ZNF286B///ZNF286A	1.62117	0.379891		FLJ45248	0.896857	8.87e-35
				MYO1F	1.62102	0.0397834		TIGD3	0.89681	4.31e-22
				LAPTM5	1.62101	0.33496		S1PR3	0.896752	5.4e-18
				TRIM27	1.62096	0.303414		RPL22L1	0.896621	6.34e-15
				AOC3	1.62078	0.419262		IGFBP2	0.895241	3.85e-09
				FGFR3	1.62078	0.28781		TRMT112	0.89519	1.29e-31
				EFEMP2	1.62076	0.256148		FEN1	0.895044	1.94e-35
				ERCC5	1.62073	0.160889		MIF	0.894896	1.24e-20
				HERC2P9///HERC2P2	1.62058	0.183595		C9orf117	0.894646	7.1e-09
				RHOT2	1.62057	0.0391417		VGLL1	0.894612	1.73e-08
				NUP35	1.62056	0.456954		TMEM213	0.894264	9.99e-09
				GPATCH2	1.62056	0.400862		C11orf95	0.894169	5.85e-18
				ZFAND6	1.62055	0.167772		SOX14	0.894062	2.1e-08
				NPIPA5///NPIPB6///NPIPB8///NPIPB3	1.62054	0.19316		RACGAP1P	0.893985	4.38e-49
				PRKAA2	1.62052	0.532673		FHL3	0.893983	8.07e-32
				ZNF559	1.62048	0.466176		PRSS41	0.893754	2.28e-08
				PTPN14	1.62046	0.239211		ASNS	0.893508	9.07e-36
				DDX55	1.62045	0.243659		WNT8B	0.893448	8.59e-08
				DGKB	1.62041	0.290647		LPCAT1	0.893282	1.36e-27
				ORAI1	1.62028	0.062612		SELL	0.893168	1.08e-10
				HTR2B	1.61997	0.237956		ADK	0.892841	1.69e-52
				MANEA	1.61988	0.569784		SCARB1	0.892735	5.08e-44
				GAPDH	1.61983	0.301396		KIF15	0.892703	1.84e-28
				DAP	1.6198	0.444661		ABCB6	0.892685	1.97e-44
				LINC00238	1.61978	0.0931499		C10orf112	0.892563	0.094
				ADGRD1	1.61963	0.340158		SCN2A	0.892363	1.98e-06
				LAD1	1.6196	0.313239		SPATA13	0.891622	2.65e-17
				FHOD3	1.61959	0.422961		ETNK2	0.891578	9.15e-07
				ZNF25	1.61958	0.354668		GK	0.890106	1.27e-13
				RGS16	1.61946	0.321162		HABP2	0.890091	3.61e-06
				LOC101060604///NPIPA5///SMG1P3///NPIPB5///SMG1P1///LOC613037///NPIPB4///SLC7A5P1///NPIPB3	1.61945	0.316075		NLE1	0.889729	3.39e-30
				BYSL	1.61932	0.296098		SAA3P	0.889393	3.69e-11
				INTS3	1.61931	0.331935		LIMS1	0.888002	7.22e-72
				SNORA17B///SNORA17A///SNHG7	1.61926	0.197272		FAM155A	0.887815	3.8e-14
				CAPN1	1.61922	0.357481		DNAH5	0.886553	0.000481
				LY86	1.61922	0.170644		DEFB4A	0.886264	6.21e-14
				COPS2	1.61907	0.351741		RASL11B	0.885982	1.67e-15
				DNAJA3	1.61906	0.13884		VWCE	0.885362	0.2385
				TRAPPC6A	1.61905	0.206108		C7orf52	0.885081	2.53e-07
				SERPINB9P1	1.61902	0.0168547		CXorf61	0.885077	0.000149
				LOC101927929	1.61902	0.0164406		ITGA1	0.885014	1.39e-31
				MED28	1.61895	0.1781		ADAMTS9	0.884398	1.78e-25
				ALDH1A3	1.61889	0.610196		PPM1J	0.884284	2.25e-32
				ING1	1.61868	0.140097		GJA3	0.884125	8.46e-11
				CXorf56	1.61864	0.508005		KRT16	0.883399	2.4e-10
				BLVRA	1.61864	0.383394		LOC100288018	0.883261	3.93e-06
				NME7	1.61861	0.486418		PARD6A	0.883216	5.27e-29
				DNALI1	1.61855	0.327253		YAP1	0.88319	5.09e-54
				ZNF573	1.61846	0.370103		FAM182B	0.883183	2.7e-06
				AXL	1.6184	0.39612		AKR1E2	0.881708	2.21e-14
				NRM	1.61839	0.0867248		TMPRSS5	0.881465	5.15e-08
				SCYL3	1.61838	0.18679		RRP12	0.880681	3.3e-27
				FGF18	1.61837	0.282888		LOC1720	0.87874	2.08e-23
				ANKRD16	1.61832	0.223542		MRE11A	0.878553	3.61e-41
				MSN	1.61825	0.416661		PCP4	0.878291	3.4e-08
				CAMKV	1.61824	0.171623		CXorf28	0.877848	3.71e-09
				CENPL	1.61814	0.263626		ABCC11	0.877735	4.34e-08
				NUTM2B-AS1///NUTM2A-AS1	1.61807	0.497536		ITPRIP	0.877687	2.81e-31
				PPP1R14B	1.61805	0.214448		LOC286059	0.877597	1.75e-08
				PTGR2///ZNF410	1.61802	0.0912077		EIF4EBP1	0.877404	5.65e-29
				ADRB2	1.61801	0.304131		TMEM136	0.877085	1.17e-26
				STUB1	1.618	0.178864		NDP	0.876776	2.4e-06
				ZFC3H1	1.61799	0.279904		FOSL1	0.876705	5.42e-19
				CPNE7	1.61783	0.115529		WDR67	0.875214	2.6e-31
				APOOL	1.61776	0.404151		CEP89	0.875035	2.78e-49
				ADGRG1	1.61773	0.322111		C6orf125	0.874947	8.25e-23
				LOC105369477	1.61762	0.355842		CITED1	0.874943	4.62e-10
				CCDC26	1.61749	0.114318		SCARNA13	0.874466	1.19e-13
				TMEM64	1.61747	0.339167		ITGA5	0.874309	1.41e-23
				GADD45G	1.61747	0.29141		RHOBTB1	0.874207	1.34e-35
				RPRD2	1.61745	0.238654		GJA4	0.87364	3.65e-27
				SHROOM2	1.61739	0.601807		C3orf55	0.872616	8e-05
				FAM122B	1.61738	0.427689		PLA1A	0.872439	1.93e-17
				PLAUR	1.6173	0.52738		KIAA0101	0.872361	1.21e-23
				LRRC23	1.61726	0.207964		NAA11	0.87236	3.21e-52
				IMP4	1.61722	0.198607		C9orf30	0.872333	2.09e-29
				LOC105379426	1.61719	0.179639		CDH15	0.872323	1.87e-16
				PCBD2	1.61718	0.205976		BMP4	0.872026	3.81e-19
				LOC728061	1.61711	0.293313		NRIP3	0.871512	1.59e-05
				HCP5	1.61706	0.461427		PLCB1	0.871461	0.195512
				RRN3P1	1.61696	0.52938		CALB1	0.871172	0.00463
				CYP39A1	1.61696	0.613739		CDCA8	0.871045	1.15e-42
				CIART	1.61694	0.139515		PENK	0.870873	4.72e-06
				TLE4	1.61692	0.439972		SLC1A3	0.870541	8.44e-14
				DHPS	1.61691	0.215335		LOC100506328	0.870499	6.29e-13
				VPS37B	1.61687	0.459914		TIMELESS	0.869959	4.24e-50
				OSBPL3	1.61684	0.522186		NCAPD3	0.869865	3.34e-36
				GSTA4	1.61676	0.418874		LOC100131496	0.869817	1.8e-09
				SMIM22	1.61673	0.318725		BHLHE22	0.869477	2.42e-12
				C11orf70	1.61672	0.25252		AURKAPS1	0.869377	2.06e-59
				LOC101930075///NPIPA8///NPIPA7///NPIPA5///NPIPA2///NPIPA3///PKD1P1///NPIPA1	1.6167	0.130615		CDK2	0.869321	3.2e-56
				FAM92A1	1.61668	0.597617		ENOX2	0.868352	7.7e-58
				JADE2	1.6166	0.310793		LILRB3	0.868118	3.85e-06
				HSPA6	1.61654	0.412104		C15orf23	0.868089	8.59e-36
				MAEA	1.6165	0.24949		HELLS	0.866512	1.5e-34
				RDH10	1.61644	0.266675		GARS	0.865981	5.79e-45
				FCGRT	1.61639	0.493794		ARMC4	0.86592	0.00815
				C15orf38-AP3S2///AP3S2	1.61638	0.452836		SFXN3	0.865643	2.15e-59
				MIR1204///PVT1	1.61632	0.310686		LOC100507203	0.865604	1.8e-10
				RGCC	1.6163	0.36994		EHMT2	0.864607	3.28e-39
				MICAL1	1.61608	0.240292		SLC26A9	0.864348	1.75e-06
				LINS1	1.61595	0.218488		CDK5RAP1	0.864141	4.45e-32
				POGK	1.61589	0.434782		TNFRSF9	0.86402	2.07e-17
				YTHDF1	1.61586	0.248751		HSP90AB2P	0.863962	1.98e-17
				ST3GAL6	1.61585	0.295674		PBK	0.863787	3.21e-22
				CAND2	1.61585	0.355665		DLX2	0.863324	4.29e-07
				HLA-F	1.61579	0.395813		TEX10	0.862771	2.71e-67
				COL6A2	1.61578	0.426797		SHC2	0.862482	7.26e-15
				MORC2	1.61575	0.247027		DHRS2	0.862434	8.42e-18
				CTSO	1.61568	0.439372		FCHO1	0.862206	1.14e-27
				COQ5	1.61564	0.144118		SLC3A2	0.861765	4.63e-40
				MPZL1	1.61563	0.223238		PSMB9	0.861715	2.11e-21
				LINC00323	1.61561	0.0488987		STEAP1	0.861524	2.68e-22
				LAMB3	1.61559	0.500908		ARHGAP11A	0.860657	3.48e-14
				PUF60	1.61551	0.279141		FBXO5	0.860485	4.81e-43
				CAPNS1	1.61549	0.555979		SCRN1	0.860409	1.26e-05
				MAPK3	1.61549	0.341297		POLR1E	0.860285	2.12e-39
				GPR19	1.61545	0.36898		BNIP3	0.860108	2.45e-13
				CHURC1	1.61543	0.419139		MYH7B	0.859932	3.79e-09
				PRELP	1.61525	0.362687		LYN	0.859903	6.46e-42
				ARHGEF10	1.61523	0.311253		CBX4	0.859749	3.75e-34
				SLC37A2	1.61522	0.31989		RHOD	0.859663	7.69e-21
				PSMD10	1.61519	0.332375		SLC7A7	0.858557	2.5e-32
				MYEF2	1.61519	0.479309		TFAP2A	0.858306	9.31e-06
				PPP1R35	1.6151	0.126627		LOC389043	0.858188	8.36e-05
				ZHX2	1.61489	0.146316		CENPO	0.858062	2.44e-35
				EIF4G1	1.61487	0.352364		FBN1	0.856857	7.86e-15
				TMED7-TICAM2///TICAM2	1.61478	0.242693		LPAL2	0.85681	1.37e-10
				ZNF14	1.61478	0.217469		RRS1	0.856059	1.89e-33
				POC1B	1.61477	0.395057		BHLHE40	0.855335	6.39e-33
				PMS2P8	1.6147	0.101072		RRP1	0.855291	1.03e-26
				PPIC	1.61463	0.444097		SLC5A6	0.855057	4.1e-05
				LOC100996735///LOC100996732///LOC654342///LOC645166	1.61462	0.438394		UCN	0.855026	1.08e-22
				RPS15A	1.6146	0.396567		HM13	0.854808	5.13e-14
				ARMC2	1.61452	0.363419		HEY2	0.854757	5.85e-16
				SSSCA1	1.61452	0.298776		SCLY	0.853578	2.34e-37
				ITFG2	1.61448	0.0631633		NIT2	0.853108	2.46e-42
				B3GALT2	1.61443	0.299755		NUP62CL	0.852813	7.89e-30
				ZNF581	1.61442	0.175998		FASN	0.85231	2.29e-27
				LOC102724250///NBPF26///NBPF10///NBPF8///NBPF9///NBPF15///NBPF11///NBPF12///NBPF1///NBPF14	1.61438	0.0614183		GPX7	0.852285	7.83e-19
				WISP3	1.61433	0.328961		TRIM71	0.852008	3.16e-05
				AP3M1	1.61433	0.270311		CDH6	0.851171	0.0056
				AAR2	1.61431	0.208406		MAGEA9	0.850528	0.00018
				PRELID3A	1.61427	0.210837		STIL	0.850191	1.21e-37
				PTPRM	1.61426	0.285079		GAGE7	0.849917	6.24e-05
				DHX38	1.61424	0.187209		PAM16	0.849786	5.52e-40
				SYCE1L	1.61406	0.0997403		C6orf1	0.849437	4.02e-32
				IGF2BP1	1.61406	0.212617		ST3GAL2	0.84805	2.12e-38
				UGT2B4	1.61403	0.302688		TNFRSF11B	0.846684	1.13e-14
				TMEM135///DNAJB6	1.61399	0.222452		ARPM1	0.84653	1.49e-34
				PEX19	1.61398	0.137026		NUAK1	0.84587	5.85e-09
				KCNJ3	1.61395	0.516271		ADAMTSL2	0.84586	1.57e-13
				ISG20	1.61395	0.61213		C12orf24	0.845598	1.29e-28
				GATAD2B	1.61395	0.243403		SRD5A1	0.845488	6.94e-51
				NOMO3	1.61387	0.127346		BTBD11	0.845328	6.69e-10
				METTL3	1.61384	0.394051		PCOLCE	0.843742	8.22e-16
				B3GALNT1	1.61384	0.369309		HOGA1	0.843695	0.00182674
				C10orf11	1.61381	0.331191		RASGRF1	0.843466	1.91e-08
				SMUG1	1.61378	0.213512		CDCA7	0.843385	1.42e-37
				STAT6	1.61364	0.299542		IRAK1BP1	0.8433	1.42e-38
				CMTM7	1.61361	0.270161		RRM2	0.842905	1.09e-19
				PSMD4	1.61361	0.214706		EN1	0.842811	3.26e-05
				H2AFY2	1.61342	0.312358		C7orf50	0.841492	2.4e-37
				MRLN	1.61334	0.514531		LOC100129322	0.841434	1.55e-07
				FSTL5	1.61331	0.283017		CDR2L	0.841154	9.35e-13
				ARAP3	1.61329	0.278586		TM4SF4	0.841135	6.15e-07
				LINC00857	1.61327	0.242686		THSD1	0.840712	2.39e-16
				ZBED2	1.61325	0.321722		EZH2	0.840365	1.48e-44
				ABCC10	1.61325	0.165939		LOC100130894	0.840263	2.97e-05
				VIPAS39	1.61302	0.160108		VSTM2B	0.838979	2.36e-05
				THAP8	1.61298	0.0476879		MLLT11	0.838683	3.27e-21
				NHLH2	1.61297	0.464735		MOV10L1	0.838629	0.073
				C1orf56	1.61293	0.344738		ZNF643	0.838496	1.12e-52
				LRPAP1	1.6129	0.292872		CBFB	0.838325	8.24e-58
				NUP210	1.61286	0.263197		ZNF295-AS1	0.838072	1.07e-06
				MPP3	1.61286	0.224284		C20orf96	0.837971	7.24e-25
				SLC6A20	1.6128	0.692729		DCLK3	0.83769	1.69e-21
				ING4	1.61278	0.0333173		KLHDC8A	0.837292	1.03e-14
				NARR///RAB34	1.61276	0.412142		ASF1B	0.83641	2.25e-39
				ADAMTS14	1.61274	0.00633178		SEMA7A	0.83603	2.95e-10
				P3H1	1.61271	0.130311		LAYN	0.835102	1.05e-21
				CREG2	1.6127	0.0292676		APLNR	0.835037	1.3e-18
				BCKDHA	1.61267	0.122397		KCTD16	0.835007	0.0274
				ACCS	1.61265	0.304931		AKIP1	0.834515	6.09e-58
				TCEAL7	1.61262	0.437703		SGOL2	0.83415	8.5e-09
				NR2C2AP	1.61261	0.136259		RTKN	0.833991	5.35e-44
				LOC105369635	1.61261	0.17631		KIF20B	0.833829	8.35e-11
				ZNRF3	1.6126	0.582285		HSP90AB1	0.833631	1.51e-33
				POGZ	1.61252	0.183562		STX1A	0.833563	4.18e-07
				RNF135	1.61246	0.272486		SPANXB2	0.833505	5.33e-06
				ZNF275	1.61243	0.325399		PEA15	0.833294	1.24e-40
				TOR1AIP2	1.6124	0.397007		C5orf46	0.833225	1.83e-07
				RASA3	1.6124	0.571885		RPUSD1	0.833205	3.7e-48
				LOC286071	1.61237	0.178264		C12orf73	0.833079	6.54e-29
				KL	1.61237	0.457523		PUS1	0.832889	2.24e-39
				KRTCAP2	1.61234	0.056872		SQLE	0.832412	2.86e-21
				BACH2	1.61228	0.0911433		POP1	0.832085	1.66e-39
				KYNU	1.61222	0.48654		VWA1	0.831857	6.71e-09
				DNAJC19	1.61216	0.289004		EEF1E1	0.831821	3.37e-28
				YOD1	1.61212	0.336216		WDYHV1	0.831771	2.98e-45
				MDM4	1.61211	0.262539		FAM64A	0.831582	1.33e-20
				SLC9B2	1.61197	0.278518		F12	0.831396	6.88e-21
				PSMD8	1.61196	0.211581		RTN2	0.831214	1.34e-26
				CEP170B	1.61196	0.320816		TM4SF1	0.831087	2.54e-15
				AARS	1.61161	0.230124		GGT5	0.830837	6.2e-20
				ZNF185	1.61159	0.513609		REM2	0.830797	9.27e-25
				SHC4	1.61152	0.0440529		LOC100130386	0.830134	2.13e-08
				MYT1	1.61149	0.185157		IL4I1	0.829735	1.56e-15
				ECHDC2	1.61145	0.323921		NDUFAF2	0.828813	1.82e-30
				IL36G	1.6114	0.0459751		LOC100507199	0.828389	0.01775
				PIGB	1.6114	0.266366		CALCRL	0.828132	2.29e-09
				LINC00998	1.6114	0.406686		PFDN2	0.827963	2.89e-30
				ABHD4	1.61139	0.235834		FGG	0.827915	2.37e-05
				VOPP1	1.61128	0.127046		POLD2	0.827434	2.28e-35
				TIMM23B	1.61126	0.264259		NHS	0.827085	1.75e-10
				RANBP17	1.61125	0.406624		KLHL5	0.826438	1.14e-20
				CNN1	1.61116	0.621291		NRADDP	0.825519	3.95e-17
				TCF7L1	1.61113	0.215075		TBC1D24	0.825507	1.28e-27
				KIF7	1.61112	0.0622272		PMFBP1	0.825453	8.92e-26
				RPL36A-HNRNPH2///RPL36A	1.61109	0.474676		LINC00114	0.825392	0.15
				TSNAX	1.61107	0.209159		DBN1	0.825021	4.58e-21
				SEH1L	1.61103	0.360436		HSD3B7	0.82482	1.27e-35
				MFAP2	1.61097	0.420964		LOC283050	0.824419	1.18e-23
				ZNF567	1.61097	0.386352		MC1R	0.823729	5.9e-28
				DES	1.61087	0.538023		FANCG	0.823618	2.4e-52
				UPF1	1.61085	0.419811		GREB1L	0.822339	0.000600016
				EIF2D	1.6107	0.240112		LPGAT1	0.822252	9.21e-34
				SLAMF6	1.61069	0.2529		GTPBP3	0.821714	9.12e-42
				FGF7P3///FGF7P6///FGF7	1.61068	0.465788		BRIX1	0.821172	5.15e-47
				MARCO	1.61066	0.2399		CD274	0.821137	2.34e-13
				LPAR6	1.61065	0.532843		SNHG11	0.821107	4.94e-42
				MAF1	1.61063	0.312683		TMEM185B	0.820964	6.35e-38
				ASAP1	1.61062	0.257932		IER5L	0.820524	0.003435
				MIR15A///DLEU2L///DLEU2	1.61059	0.702715		NFS1	0.820304	2.67e-31
				LOC101927138	1.61053	0.215781		PAPPA	0.820279	3.7e-17
				HCRP1	1.61051	0.150884		GPR172A	0.820174	4.39e-38
				TMEM187	1.61023	0.228911		CLDN22	0.820113	3.21e-09
				TCFL5	1.6102	0.623611		RSPH10B	0.819936	1.15e-07
				FAM83D	1.61013	0.593138		C12orf11	0.819578	1.27e-42
				SIN3B	1.61009	0.0728086		B9D1	0.819543	3.14e-23
				KLF7	1.61009	0.420429		LOC100506191	0.819496	3.9e-15
				LPAR5	1.61008	0.400705		GINS3	0.819152	3.72e-43
				ALG3	1.60996	0.256844		EGR3	0.818899	1.8e-06
				OLMALINC///PP7080	1.60992	0.571683		COCH	0.818491	8.06e-09
				FKBP4	1.60988	0.189463		SNORA62	0.818302	1.63e-18
				COL5A1	1.60987	0.548694		DDX27	0.817873	3.96e-43
				CACNB3	1.60984	0.0939246		TMEM9	0.817567	5.05e-31
				BRAT1	1.60981	0.122449		RAB11FIP3	0.817463	4.2e-40
				MRPS35	1.60977	0.35225		CCNI2	0.817393	3.97e-22
				PLIN1	1.60976	0.053032		HENMT1	0.817365	5.14e-36
				TMEM243	1.60975	0.452366		UBFD1	0.81736	1.26e-52
				ERVK3-1///ZNF8	1.60968	0.25778		NR6A1	0.817307	2.91e-14
				FILIP1L	1.60968	0.457363		PSMG1	0.817259	7.47e-25
				LOC284219	1.60968	0.408969		DBF4	0.816831	4.19e-08
				LIPA	1.60964	0.488058		BST2	0.816707	1.43e-13
				C2orf70	1.60963	0.050382		SRXN1	0.816265	9.88e-30
				ZNF678	1.60959	0.418681		CD44	0.816237	1.26e-39
				FKBP11	1.60955	0.508195		HIST2H2AB	0.816224	1.39e-16
				HLA-C	1.60955	0.351339		PLCG1	0.816221	4.26e-28
				PRPH	1.60948	0.334166		PTPLA	0.816072	5.5e-14
				FGFR4	1.60946	0.434622		SEPT4	0.816052	3.35e-18
				WDR36	1.60944	0.470304		CD34	0.815985	8.35e-15
				NKAIN2	1.60937	0.127319		TPM4	0.815815	5.81e-29
				RHBDF2	1.60936	0.376954		HOXC12	0.815651	2.03e-05
				ZFP90	1.60935	0.286435		PDCD5	0.815629	2.53e-23
				ZNF570	1.60932	0.281108		C20orf134	0.815439	7.08e-31
				SLC25A11	1.60929	0.438737		RASGEF1A	0.815303	2.45e-10
				CBX6	1.60919	0.296956		KPNA2	0.815199	5.75e-45
				NONO	1.60916	0.258505		NHP2	0.815143	2.55e-12
				ZNF384	1.60915	0.0924641		NUFIP1	0.814508	1.19e-20
				PLGLB1///PLGLB2	1.60912	0.448212		PRIM1	0.814099	8.15e-44
				SEC22B	1.609	0.513075		HSPA12B	0.813874	6.23e-15
				ATG101	1.60887	0.198927		LYRM4	0.813762	1.89e-30
				LINC00667	1.60885	0.367353		HIGD1B	0.813564	8.72e-14
				DUSP5	1.60885	0.568073		ARHGDIG	0.813547	3.07e-12
				SMARCD2	1.60883	0.191707		SPRR1B	0.812897	6.76e-09
				MORC3	1.60876	0.215901		MGC72080	0.812864	4.19e-27
				HYI	1.60874	0.200507		MYBPH	0.812505	2.74e-21
				KLHL13	1.60861	0.719817		CEP78	0.812452	2.11e-47
				NOS3	1.60856	0.377923		ESCO2	0.812006	2.85e-14
				SESN1	1.60842	0.541918		KCNH8	0.811886	1.67e-13
				IER2	1.60842	0.433609		C11orf96	0.811525	1.1e-09
				TTC23	1.60839	0.265954		FOXP3	0.811489	0.0005
				STEAP4	1.60836	0.166525		TBRG4	0.810922	9.56e-49
				MPG	1.60834	0.23592		OR10AG1	0.810461	1.15e-05
				RCCD1	1.6083	0.481972		RPS21	0.8104	9.81e-09
				BGN	1.60829	0.29187		ZYX	0.810202	6.46e-23
				C12orf76	1.60825	0.339679		HTR1F	0.810191	1.78e-07
				CHM	1.60825	0.145301		GLIS3-AS1	0.809643	4.81e-07
				CHST3	1.60822	0.33936		NCAPG	0.809487	1.8e-28
				NIT1	1.60819	0.299721		NRK	0.809364	0.000346902
				YIPF6	1.60809	0.326636		FAM60A	0.808553	1.16e-43
				DIABLO	1.60803	0.0783749		LOC100128668	0.808535	5.16e-09
				WDR35	1.60801	0.530645		GUCA1B	0.808001	0.000233
				LINC01146	1.60801	0.0459657		FAM71E1	0.807016	2.66e-31
				KCNJ2	1.60798	0.574908		TCP11	0.806703	8.45e-05
				PAMR1	1.60794	0.221653		LOC100130057	0.806406	2.26e-09
				LOC284023	1.60794	0.204488		SORD	0.805488	0.000635
				CNTLN	1.60794	0.236228		HGF	0.805334	0.0001525
				C2	1.6079	0.383228		LOC100131551	0.805064	0.004745
				PTK6	1.60785	0.511955		FOXD4	0.804916	9.49e-18
				GAS8	1.6078	0.0139745		SLC12A4	0.804894	1.11e-29
				REG1CP	1.6078	0.124639		H2AFX	0.804826	7.92e-36
				THEM4	1.60758	0.193952		TIMM50	0.804366	6.48e-38
				GLYCTK	1.60756	0.252676		LOC100288524	0.804292	3.62e-18
				SQLE	1.60755	0.561275		MURC	0.804203	1.18e-16
				GPNMB	1.6075	0.50009		ZHX1-C8ORF76	0.804122	8.14e-40
				LGALS3BP	1.60749	0.529631		DHCR7	0.804114	4.65e-27
				EPHX4	1.60749	0.73423		LOC100192378	0.803476	2.75e-10
				PAQR6	1.60747	0.0403028		FAM26E	0.803371	3.18e-09
				CCDC148	1.60746	0.0270604		PGAM5	0.803081	1.96e-37
				BRWD3	1.60743	0.31579		MMS22L	0.802681	4.3e-17
				CSTF1	1.60737	0.373493		CDCA5	0.802548	0.1335
				TSTD1	1.60735	0.34833		CYP39A1	0.801452	4.69e-18
				ASPRV1	1.60734	0.104287		LOC439990	0.801124	2.73e-40
				ZC3HC1	1.60731	0.167551		PDLIM7	0.800523	1.94e-18
				LOC101930583///GOLGA8B///GOLGA8A	1.60731	0.284611		NOL8	0.800514	1.67e-42
				MEF2A	1.60728	0.202621		RPS16P5	0.800491	4.24e-11
				ERI3	1.60724	0.250087		ARL9	0.800411	2.28e-18
				CBLC	1.60723	0.563637		MTAP	0.800278	1.05e-33
				SNORA5B///TBRG4	1.60723	0.242463		MUC21	0.799584	9.49e-07
				LOC101930112///SPG7	1.60718	0.312041		ZNF521	0.799126	4.4e-13
				GREM1	1.60708	0.733891		BCL2L1	0.799065	2.87e-46
				ZBTB25	1.60705	0.0910805		SPNS2	0.798633	1.28e-17
				RAB3B	1.60704	0.320843		TAP2	0.798498	2.01e-11
				BTBD19	1.60696	0.36213		FN1	0.798141	1.7e-07
				CTPS1	1.60687	0.57769		C6orf99	0.797482	3.56e-17
				CREB5	1.60684	0.432225		PAEP	0.797433	1.33e-12
				LOC101928524	1.60684	0.0341356		SETP20	0.797426	1.36e-38
				SCN11A	1.60675	0.0853607		ANXA3	0.797111	1.72e-24
				EFNA3	1.60673	0.109147		PPP4R1L	0.797077	4.61e-15
				CH25H	1.60666	0.567933		POLD1	0.796808	5.79e-45
				CIB1	1.60663	0.501061		GLIS2	0.796775	2.58e-12
				PPP2R2C	1.60663	0.423335		NUP155	0.796594	1.65e-40
				KRT80	1.60661	0.492707		EPHA1	0.796585	6.12e-17
				TPM2	1.60661	0.336676		SYNDIG1	0.796089	1.64e-11
				RNF13	1.60658	0.248406		CCDC103	0.796014	5.5e-05
				SPATA6L	1.60656	0.252545		SLC7A10	0.795966	8.43e-06
				FUT8	1.60656	0.3767		GGCT	0.795362	7.6e-14
				PLEKHS1	1.60653	0.584463		CHRM3	0.794578	1.69e-11
				POMZP3	1.60651	0.409629		RCN3	0.794419	5.91e-17
				C14orf169	1.60648	0.214671		MAP3K8	0.793865	1.84e-27
				ZNF513	1.60639	0.202022		C8orf48	0.793774	9.44e-07
				CTSC	1.60634	0.377029		RAG1	0.793737	6.35e-20
				DNAJC15	1.60634	0.486475		SLC2A8	0.793524	6.65e-22
				LOC101927609	1.60633	0.327053		CSTL1	0.793521	0.00095
				EXOSC5	1.60629	0.405438		TMEM67	0.793336	1.07e-24
				SNHG18	1.60625	0.423242		IPO7	0.792922	5.55e-35
				TOB1	1.60625	0.202347		DUSP5P	0.792719	8.84e-14
				ZNF891	1.60624	0.290251		MOCOS	0.792244	1.61e-25
				LY96	1.60621	0.565386		CCDC99	0.79153	1.51e-37
				SMG5	1.6062	0.0601958		NOP56	0.791393	3.64e-23
				COMMD3-BMI1///BMI1	1.6062	0.402839		LPO	0.790752	3.5e-11
				RBM19	1.60608	0.112886		TDRKH	0.790738	4.86e-26
[truncated: 20,170 more rows]

## Sheet: Figure1B
Gene	GSE21510	GSE87211	tcgacoad
ABCG5	-1.59932	6.60683	3.29607
CLDN1	1.57382	4.89359	2.05918
IL1A	1.82221	5.09291	2.17118
DSG3	1.51594	2.4815	2.20913
USP11	1.72498	6.12531	2.25593
RAB13	1.71373	3.41077	2.27716
PLAG1	1.50751	5.66923	2.34296
ANXA2	1.71837	3.93559	2.34564
SYK	1.51967	3.19415	2.36629
TPM3	1.91879	4.18283	2.36791
PTGDR	-1.72609	-2.47728	-2.01043
ZG16	-2.13739	-5.40592	-2.01316
TTLL6	-1.83724	-2.64375	-2.02077
CD22	-1.51813	-2.51053	-2.04531
C11orf86	-1.67765	-3.11446	-2.06094
HAPLN1	-1.61669	-2.82045	-2.08816
OSR1	-1.52698	-3.8364	-2.0882
CNTN3	-1.55543	-3.52331	-2.19772
DNASE1L3	-1.50385	-2.54279	-2.20591
CA4	-1.7237	-4.52551	-2.23555

## Sheet: Figure1C
IL1A
DPEP1
IL11
CA9
KLK7
ETV4
FAP
APLN
MMP3
USP11
CXCL5
S100A2
ANXA2
CRNDE
ESM1
COMP
SYK
COL11A1
INHBA
MSX2
RAB13
FOXQ1
CDH3
MMP7
CST1
MMP13
THBS2
PITX2
REG3A
REG1A
