# Supplementary material for: Identification and validation of Rab GTPases RAB13 as biomarkers for peritoneal metastasis and immune cell infiltration in colorectal cancer patients
Source: Front Immunol. 2024 Aug 13;15:1403008. doi: 10.3389/fimmu.2024.1403008 (PMC11347351; doi:10.3389/fimmu.2024.1403008)
Supplement: Supplementary file 2 [file DataSheet2.xls]

## Sheet: Figure2A
Category	Term	Count	%	PValue	Genes	List Total	Pop Hits	Pop Total	FoldEnrichment	Bonferroni	Benjamini	FDR
1	GO:0030199~collagen fibril organization	8	26.6667	1.71e-05	MMP13, MMP7, FAP, USP11, MMP3, DPEP1, KLK7, KLK6	29	593	19256	8.95784	0.00662374	0.0051973	0.00511714
2	GO:0030574~collagen catabolic process	4	13.3333	2.83e-05	MMP13, MMP7, MMP3, KLK6	29	41	19256	64.7805	0.0109425	0.0051973	0.00511714
3	GO:0022617~extracellular matrix disassembly	4	13.3333	4.01e-05	MMP13, MMP7, MMP3, KLK7	29	46	19256	57.7391	0.0154713	0.0051973	0.00511714
4	GO:0002063~chondrocyte development	3	10	0.000308	COMP, MSX2, COL11A1	29	18	19256	110.667	0.112757	0.0299046	0.0294434
5	GO:0001525~angiogenesis	5	16.6667	0.000458	ESM1, SYK, ANXA2, FAP, APLN	29	252	19256	13.1746	0.163217	0.0356299	0.0350803
6	GO:0008284~positive regulation of cell proliferation	6	20	0.000719	IL11, REG3A, ESM1, REG1A, PITX2, CXCL5	29	504	19256	7.90476	0.244052	0.0466137	0.0458947
7	GO:0030198~extracellular matrix organization	4	13.3333	0.00149978	MMP13, MMP7, COL11A1, MMP3	29	157	19256	16.9172	0.442254	0.0833447	0.0820592
8	GO:0006508~proteolysis	3	10	0.00353863	COMP, ANXA2, COL11A1	29	61	19256	32.6557	0.748162	0.172066	0.169412
9	GO:0035989~tendon development	2	6.66667	0.00580415	COMP, COL11A1	29	4	19256	332	0.896107	0.228162	0.224643
10	GO:0061844~antimicrobial humoral immune response	3	10	0.00630205	REG3A, REG1A, CXCL5	29	82	19256	24.2927	0.914501	0.228162	0.224643

## Sheet: Figure2B
Category	Term	Count	%	PValue	Genes	List Total	Pop Hits	Pop Total	FoldEnrichment	Bonferroni	Benjamini	FDR
1	GO:0005615~extracellular space	18	60	1.12e-11	IL11, REG3A, MMP7, ANXA2, COL11A1, REG1A, MMP3, INHBA, CXCL5, KLK7, KLK6, APLN, COMP, IL1A, CST1, MMP13, FAP, DPEP1	28	1931	20521	6.83173	7.72e-10	7.72e-10	7.61e-10
2	GO:0005576~extracellular region	16	53.3333	1.13e-08	IL11, REG3A, MMP7, ANXA2, COL11A1, MMP3, INHBA, THBS2, CXCL5, KLK7, KLK6, APLN, COMP, IL1A, ESM1, MMP13	28	2172	20521	5.39884	7.77e-07	3.88e-07	3.83e-07
3	GO:0031012~extracellular matrix	4	13.3333	0.00279185	COMP, MMP13, MMP7, MMP3	28	216	20521	13.5721	0.175441	0.0485617	0.0478579
4	GO:0001533~cornified envelope	3	10	0.00281517	ANXA2, KLK7, KLK6	28	60	20521	36.6446	0.176771	0.0485617	0.0478579
5	GO:0031528~microvillus membrane	2	6.66667	0.0438115	DPEP1, CA9	28	34	20521	43.1113	0.954553	0.604598	0.595836
6	GO:0045177~apical part of cell	2	6.66667	0.0989631	FAP, DPEP1	28	79	20521	18.5542	0.999246	1	1

## Sheet: Figure2C
Category	Term	Count	%	PValue	Genes	List Total	Pop Hits	Pop Total	FoldEnrichment	Bonferroni	Benjamini	FDR
1	GO:0004222~metalloendopeptidase activity	6	20	7.37e-06	MMP13, MMP7, FAP, MMP3, KLK7, KLK6	29	187	18883	20.8921	0.000715	0.000715	0.000649
2	GO:0004175~endopeptidase activity	4	13.3333	0.000169	MMP13, MMP7, FAP, MMP3	29	73	18883	35.6788	0.0162996	0.00821627	0.00745393
3	GO:0004252~serine-type endopeptidase activity	4	13.3333	0.000567	MMP13, MMP7, MMP3, KLK7	29	110	18883	23.6777	0.0534985	0.0183224	0.0166224
4	GO:0005178~integrin binding	4	13.3333	0.00158573	COMP, ESM1, SYK, FAP	29	157	18883	16.5895	0.142675	0.038454	0.0348861
5	GO:0005509~calcium ion binding	6	20	0.00438132	COMP, MMP13, CDH3, S100A2, ANXA2, THBS2	29	746	18883	5.23703	0.346833	0.0849977	0.0771113
6	GO:0008233~peptidase activity	3	10	0.00923033	FAP, MMP3, KLK7	29	98	18883	19.9328	0.593227	0.141874	0.128711
7	GO:0005179~hormone activity	3	10	0.0115157	REG3A, INHBA, APLN	29	110	18883	17.7583	0.674861	0.141874	0.128711
8	GO:0002020~protease binding	3	10	0.0121222	COMP, ANXA2, FAP	29	113	18883	17.2868	0.693653	0.141874	0.128711
9	GO:0005201~extracellular matrix structural constituent	3	10	0.0131636	COMP, COL11A1, THBS2	29	118	18883	16.5544	0.723446	0.141874	0.128711
10	GO:0070492~oligosaccharide binding	2	6.66667	0.0176545	REG3A, REG1A	29	12	18883	108.523	0.822322	0.171248	0.155359

## Sheet: Figure2D
Category	Term	Count	%	PValue	Genes	List Total	Pop Hits	Pop Total	FoldEnrichment	Bonferroni	Benjamini	FDR
1	hsa05323:Rheumatoid arthritis	4	13.3333	0.00087	IL1A, IL11, MMP3, CXCL5	19	93	8662	19.6084	0.0533521	0.0548042	0.0548042
2	hsa04657:IL-17 signaling pathway	3	10	0.0159232	MMP13, MMP3, CXCL5	19	94	8662	14.5498	0.63623	0.466724	0.466724
3	hsa04060:Cytokine-cytokine receptor interaction	4	13.3333	0.0222249	IL1A, IL11, INHBA, CXCL5	19	297	8662	6.14	0.757309	0.466724	0.466724
4	hsa05144:Malaria	2	6.66667	0.0990503	COMP, THBS2	19	50	8662	18.2358	0.9986	1	1
5	hsa04668:TNF signaling pathway	10	4.2735	0.00019	MAP2K4, IL6, MLKL, CASP10, IL1B, TRADD, MMP3, CXCL1, CFLAR, CXCL5	152	114	8465	4.88516	0.0477621	0.00815595	0.0072392
6	hsa04064:NF-kappa B signaling pathway	9	3.84615	0.000516	LYN, SYK, PLAU, IL1B, TRADD, CSNK2B, CXCL1, CD14, CFLAR	152	104	8465	4.8194	0.124759	0.0111018	0.00985395
7	hsa04062:Chemokine signaling pathway	11	4.70085	0.00224154	LYN, GRK5, NCF1, STAT1, CXCL1, ARRB2, CCL18, PRKACA, JAK3, CXCL5, GNAI2	152	192	8465	3.19062	0.439522	0.0340186	0.0301948
8	hsa04630:JAK-STAT signaling pathway	9	3.84615	0.00958823	SOCS2, IL6, SOCS1, STAT1, IL10RA, IL2RA, IL24, IL7R, JAK3	152	166	8465	3.01938	0.916733	0.0888973	0.078905
9	hsa04662:B cell receptor signaling pathway	5	2.13675	0.0628061	LYN, IFITM1, SYK, CD81, LILRB4	152	84	8465	3.31493	1	0.325812	0.28919
