# Supplementary material for: Identification and validation of Rab GTPases RAB13 as biomarkers for peritoneal metastasis and immune cell infiltration in colorectal cancer patients
Source: Front Immunol. 2024 Aug 13;15:1403008. doi: 10.3389/fimmu.2024.1403008 (PMC11347351; doi:10.3389/fimmu.2024.1403008)
Supplement: Supplementary file 3 [file DataSheet3.xls]

## Sheet: Figure3A-D
	statusOS	timeOS	Riskscore	RiskLevel	CA9	INHBA	PITX2	THBS2	ANXA2	APLN	CDH3	COL11A1	COMP	CRNDE	CST1	CXCL5	DPEP1	ESM1	ETV4	FAP	FOXQ1	IL11	IL1A	KLK7	MMP13	MMP3	MMP7	MSX2	REG1A	REG3A	S100A2	SYK	RAB13	USP11
GSM437153	0	45.99	0.765867	Low	9.47945	5.40686	6.11305	10.4961	4.56516	7.42088	9.19603	7.98771	7.22707	9.32151	7.98168	3.84643	9.59468	6.39936	8.83071	6.29475	11.1733	6.19884	6.19307	7.88323	5.4736	9.36738	11.3041	6.80636	8.68756	8.99844	7.85689	9.85861	8.56567	9.1281
GSM437123	1	11.7	0.818057	Low	8.3565	5.53433	4.96609	10.7408	4.24689	6.72787	10.1951	8.45717	6.9498	5.42912	5.48509	3.98746	9.05493	6.80375	8.63033	9.06775	10.9984	6.53736	6.3801	7.10746	5.52854	10.7163	10.4719	6.19641	9.62173	6.67536	8.08839	9.16426	10.2292	9.53574
GSM437165	0	22.22	0.820629	Low	9.42152	5.73539	7.58464	10.6556	4.08257	7.22301	9.14037	8.16745	6.52797	8.85183	6.49046	4.06631	10.6423	7.65106	9.87647	7.02698	9.80272	5.45918	6.07651	7.04039	5.87778	8.61469	8.24497	6.29562	8.32052	8.30974	8.11071	9.2457	7.95584	9.12615
GSM437112	0	43.79	0.864898	Low	8.55091	5.77732	6.51573	10.8715	4.04307	7.09942	8.31218	8.38641	6.61729	8.89276	9.05494	4.39184	10.2837	7.5899	8.9727	8.6887	11.1353	7.11287	6.73949	6.96692	5.94983	11.9234	9.81417	6.53697	6.72564	7.16747	7.31408	9.90462	9.3725	9.2822
GSM437219	0	49.11	0.869891	Low	8.8885	5.47208	6.85515	11.0007	4.11057	6.92475	9.9276	7.35369	6.69976	9.29065	9.25456	3.86794	11.4954	6.49102	9.21829	7.27727	10.5866	5.45034	5.97453	7.29113	5.85083	8.13221	9.2248	7.56085	12.295	11.5353	7.64519	10.6585	8.23684	9.08032
GSM437252	1	34.02	0.875441	Low	10.2113	5.40111	7.54349	10.8463	4.73603	6.98161	9.18029	8.2402	7.63612	4.89429	7.53199	3.83783	9.749	6.32542	9.35091	7.00873	9.42496	5.99852	6.04226	7.19576	5.52929	6.70676	9.66201	6.46311	10.4671	9.21152	7.79704	9.40666	9.40842	9.41749
GSM437114	0	3.64	0.884186	Low	7.98822	5.73271	7.61881	11.1658	4.24757	6.68353	10.3398	8.38106	7.13733	8.15167	8.07864	3.94812	9.69656	7.69879	9.02447	7.96933	11.7249	6.20821	6.22917	6.96642	5.61215	8.8564	10.9263	9.24404	8.65844	7.19621	8.73328	9.63075	9.12852	9.06503
GSM437269	0	22.35	0.886844	Low	8.47756	5.61313	4.2967	10.856	4.06241	6.66827	10.5524	8.0843	6.57238	6.7349	5.34765	3.79604	9.28517	7.12787	10.1558	7.43013	9.44686	5.70068	6.42927	6.53057	5.44473	8.11428	8.84069	5.79574	6.06555	7.7185	8.48912	8.00682	8.84598	10.1471
GSM437177	1	70.45	0.891338	Low	8.56275	5.74545	6.28243	10.9556	4.08077	7.03803	10.5725	9.27833	7.72732	7.60704	6.11465	4.20944	9.68954	7.49999	9.23805	8.51062	8.05815	6.63798	5.93736	6.82626	5.52588	10.7479	9.58549	5.83117	7.50728	7.75823	8.5847	8.87022	10.3865	10.0937
GSM437179	0	112.33	0.895409	Low	8.76751	5.75964	7.2237	11.0005	4.05008	6.94232	9.9768	9.55213	7.77297	8.52232	8.39701	3.89341	11.1869	7.38579	8.74879	8.19148	11.8221	5.86744	6.26474	7.28967	5.86621	9.45209	10.4564	6.76891	8.41694	7.50712	7.60288	9.22956	10.1795	9.25892
GSM437131	0	85.28	0.902558	Low	8.39481	5.76773	6.32332	11.0202	4.24669	7.07822	9.46233	8.7124	7.23311	5.78979	7.44468	4.00577	7.83839	7.29794	8.76054	8.18002	10.6412	6.30261	6.28443	7.17092	5.9013	9.00113	10.5438	6.8196	11.5975	8.2927	8.47089	8.71075	9.11886	9.53801
GSM437154	0	60.42	0.914292	Low	9.18259	5.22414	7.3731	11.2599	4.32871	6.42335	10.0184	8.50091	7.70545	8.57055	7.61735	3.77224	8.75077	6.67245	9.27546	7.99251	10.4162	5.88963	6.04401	7.54609	6.12083	7.61618	10.1422	7.06727	11.9787	11.7351	7.93997	9.24611	9.46883	9.18287
GSM437249	0	50.53	0.915118	Low	8.28566	5.70208	7.00586	11.1752	4.1855	6.82491	9.7747	7.94735	6.96176	8.58699	5.52051	4.13328	10.3524	7.65061	9.00642	8.43593	10.825	5.82367	6.25716	7.23564	5.58969	9.03124	10.9093	6.38439	7.30817	8.88646	7.75674	9.42587	8.87259	9.46179
GSM437183	0	103.98	0.917696	Low	8.71356	5.80588	6.95593	11.042	4.05569	6.62145	10.1338	9.23427	7.14184	8.72872	8.59051	3.91377	10.5956	7.267	9.00134	8.45201	11.2957	5.95069	6.43861	7.00004	5.84741	10.4407	9.68626	6.82142	5.89401	6.84216	7.53231	10.0318	10.2293	9.45759
GSM437217	0	50.43	0.920903	Low	8.19327	5.87654	6.71069	11.1021	4.0878	7.73552	9.78806	8.19702	7.21407	8.1714	8.13532	4.24706	11.8492	7.97953	9.99726	8.56658	7.82772	7.91276	6.61552	6.69069	5.54158	12.3938	10.5595	6.96793	11.5046	9.139	7.16073	9.7216	9.78618	9.43963
GSM437261	0	42.27	0.923049	Low	9.54899	5.82143	7.76425	10.9523	4.26027	6.59449	9.61429	9.11765	7.2867	8.32067	7.60288	3.98809	8.01593	7.28778	9.51348	8.36012	11.2904	5.44432	6.41587	7.16633	5.9959	8.59783	8.44485	6.84271	5.85824	6.28017	8.05738	9.33418	9.64249	9.8173
GSM437101	0	65.88	0.923572	Low	8.8833	5.59831	7.44072	11.1718	4.23889	6.89081	10.065	8.29553	6.4714	9.65151	6.40118	3.8036	9.96786	7.53774	8.73282	7.12316	11.447	5.886	6.24462	7.15683	5.57146	7.82304	9.15318	8.56095	6.43801	12.1919	7.5066	9.79329	8.55223	9.32441
GSM437172	0	18.18	0.93112	Low	8.64944	5.78907	7.60256	11.1636	4.14444	6.7502	9.62128	8.77826	7.29859	8.10387	9.36454	3.80089	10.967	7.31162	9.47979	8.80696	11.8548	5.52147	6.30112	7.10304	5.84786	7.29534	8.60168	7.78073	11.3799	10.6066	8.41686	9.46434	9.84733	9.4545
GSM437098	1	68.81	0.933367	Low	8.88037	5.76023	6.20812	11.0217	4.23694	7.02799	10.0141	10.567	7.95964	6.77785	6.64382	3.92893	8.54164	7.44533	8.90236	9.37105	10.3043	5.88345	6.1739	6.96958	6.12295	10.9167	8.18896	6.01565	6.39586	6.49008	7.57125	9.88535	11.3685	9.5974
GSM437162	0	26.66	0.933494	Low	8.8807	5.62664	7.00079	11.1551	4.20873	6.70383	8.8549	9.10582	7.53058	9.08938	6.73497	3.84965	10.2437	6.94117	8.6372	8.80509	11.5628	5.86725	6.15326	7.05318	5.75732	9.75511	9.54876	6.69576	9.94338	8.6953	8.06096	9.44159	10.0661	9.71377
GSM437230	0	24.62	0.936157	Low	8.47773	5.65481	6.95213	11.2273	4.29548	6.99443	9.93056	8.30803	6.9759	8.36511	7.682	3.844	11.6715	6.30568	8.68111	7.61275	11.8841	5.48256	6.33244	7.73117	5.99041	6.62868	11.6379	7.51528	8.6689	8.21408	7.56124	10.2356	9.43498	9.9118
GSM437164	0	41.52	0.937807	Low	9.43334	5.72027	6.69563	10.9863	4.15707	6.93852	10.0595	8.99029	7.55745	8.30007	8.10403	3.90966	10.0585	6.73736	9.18928	8.21817	11.3662	5.65332	6.14511	7.1138	6.21459	7.81059	8.88218	7.20909	10.1784	10.0854	7.9948	9.7448	9.97027	9.57142
GSM437113	0	30.27	0.947611	Low	8.85528	5.76997	6.69268	11.1113	4.13497	6.97989	9.64714	9.35107	7.42538	9.62827	6.77066	3.82555	11.0887	6.94726	9.24912	8.72124	11.1457	5.16218	6.39707	7.0093	6.39443	7.54741	8.55626	5.89375	6.22758	6.15292	7.23679	9.808	9.9311	9.52342
GSM437221	0	50.49	0.949008	Low	8.62445	5.67692	7.09263	11.2425	4.25024	6.86899	9.58696	9.11844	7.87604	10.2108	5.47551	4.09786	10.9395	6.87229	9.22294	9.01996	11.126	7.09469	6.0101	6.83844	6.07826	11.1406	10.9614	6.90811	10.3105	11.4546	7.35823	10.1846	9.98325	9.44437
GSM437140	0	80.25	0.950485	Low	8.64817	5.60445	6.64421	11.241	4.21371	6.84633	10.3924	7.25825	6.98889	5.87034	6.72911	3.92275	8.79857	7.51682	9.81941	7.93848	11.2954	6.08313	6.38143	7.12359	5.64861	9.85942	7.56104	6.94825	10.3105	10.2177	8.04447	9.44414	8.62973	9.66261
GSM437218	0	4.24	0.95443	Low	7.93668	5.54264	5.94212	11.3695	4.36714	6.78313	10.1758	7.99483	7.59178	9.56304	7.30357	3.93236	8.10528	6.84968	8.85889	8.2892	11.1991	6.09287	6.05873	6.75717	5.64289	9.1216	7.66412	6.75557	11.1636	7.6465	7.99161	8.95654	10.6447	9.66459
GSM437248	1	33.17	0.955943	Low	9.37465	5.77574	6.65554	11.0292	4.42705	7.10282	10.3452	9.84631	8.35372	9.58416	9.96186	3.97389	8.53413	7.7562	8.99617	7.99151	11.2257	6.11879	6.45571	7.54914	5.26827	9.79405	9.65948	8.01255	9.74499	8.0643	9.52601	9.59049	10.2043	10.2898
GSM437132	0	26.53	0.956964	Low	8.56459	5.58887	7.65382	11.3727	4.26013	6.89324	11.1236	9.27809	7.97646	10.0784	6.05425	3.93006	10.4249	7.33703	9.1651	8.21158	11.7552	6.53137	6.18939	6.88855	5.73948	10.6822	8.24844	6.401	10.1754	6.95521	7.88997	9.49074	9.97422	9.20588
GSM437110	0	57.79	0.96252	Low	9.35259	5.61708	6.54397	11.1255	4.25761	6.6449	9.79199	7.5017	6.74139	8.42997	10.8968	3.86157	10.4025	6.54228	8.3408	8.45024	10.5208	6.17076	6.28839	7.32474	5.98503	9.52688	11.6319	7.96542	9.8642	10.2196	8.20115	9.80072	9.56773	9.19848
GSM437141	0	40.6	0.963229	Low	8.69443	5.71061	6.97935	11.2507	4.19573	6.79829	9.48563	8.89682	8.01314	8.23874	7.64949	3.79719	8.24404	6.56745	9.25312	8.32743	9.81577	6.00527	6.4305	6.72719	5.67536	8.6447	8.7892	6.13791	5.64795	6.35937	8.08973	10.1265	9.91639	10.2448
GSM437152	0	58.45	0.963499	Low	9.03797	5.5775	5.85001	11.1535	4.60534	6.6497	10.0801	9.86949	9.15555	7.02219	10.6804	3.73986	10.1522	6.69961	8.90926	9.5894	11.6631	6.16309	6.0428	7.46646	5.52929	9.0964	9.27655	7.57927	6.37779	6.92253	8.70051	9.58214	10.4894	9.3649
GSM437109	0	55.13	0.963814	Low	9.09067	5.5692	7.50382	11.2873	4.10403	6.61836	8.77887	10.0286	7.4524	8.19818	10.8817	3.86238	9.82199	6.85345	10.017	9.33471	10.7618	6.06726	6.16274	7.20362	5.55775	9.91377	11.1174	6.82786	5.72694	5.8976	7.73645	9.44796	10.8822	9.83814
GSM437193	0	22.25	0.966067	Low	8.42649	5.63281	7.00962	11.3556	4.30693	7.16849	9.18332	8.62454	6.62409	10.1208	6.83121	4.13681	11.6821	8.30369	9.54845	8.14381	9.96651	5.70966	6.48994	6.65695	5.81539	9.97162	11.5217	6.53037	13.0479	9.90208	7.56205	9.8927	9.59759	9.19193
GSM437255	0	60.75	0.9665	Low	8.53372	5.48957	7.46849	11.4452	4.11567	6.72896	9.15442	7.2971	6.24032	7.88721	5.94145	3.78069	7.9779	6.64316	8.85422	7.15206	10.6749	5.8067	6.20376	7.07759	5.53996	7.5417	9.52341	6.80553	12.2907	10.634	7.17392	9.44787	7.63666	9.11918
GSM437216	0	56.67	0.968005	Low	8.2886	5.66342	5.42159	11.2411	4.10083	6.44339	9.98319	8.12544	6.7199	8.03245	7.12864	3.79389	10.5968	6.50403	9.45646	7.81547	9.56886	5.82165	6.3086	6.55017	5.33488	9.43614	6.44896	6.8207	10.5845	8.43092	7.73973	9.58999	8.67512	9.58991
GSM437206	0	54.9	0.97046	Low	8.80281	5.77034	7.57351	11.2739	4.23698	7.00489	9.55017	10.4062	8.64411	9.36399	9.50646	3.91948	10.5753	7.56526	9.09287	8.69235	11.6582	5.99626	6.16976	7.16189	5.74846	10.5501	8.60483	6.96039	5.69649	8.30435	7.70361	9.34817	10.8322	9.78774
GSM437185	0	99.51	0.97191	Low	9.20441	5.86092	6.11204	11.03	4.16965	6.96989	9.28229	8.47229	7.30404	8.6016	11.8064	3.85941	11.7974	6.66617	9.46392	7.82684	11.1482	6.08442	6.24432	7.15254	6.32906	9.10146	8.16757	8.24009	10.2522	10.1776	7.72143	11.1715	9.6379	10.1798
GSM437151	0	47.86	0.975627	Low	9.03525	5.6228	7.17334	11.2844	4.23521	6.74381	10.0181	9.19877	6.93897	9.42648	6.36715	3.84262	8.85965	6.61635	9.0277	8.31158	11.2275	6.05937	6.39408	7.39413	5.93373	10.0152	10.1223	7.47755	7.02515	7.01074	10.491	9.02356	9.92209	9.49406
GSM437120	0	127.29	0.97856	Low	8.64801	5.54166	5.55752	11.2767	4.13741	6.99621	10.6003	7.88111	7.24933	7.73806	9.71821	4.25577	11.1514	6.69805	8.61607	8.49929	11.5308	6.3157	6.3997	6.39944	5.41279	10.9536	9.90453	8.47542	11.5343	11.3215	8.05364	10.3514	9.40148	9.96958
GSM437117	0	118.58	0.978651	Low	9.0426	6.05996	7.15348	11.0744	4.2446	6.88215	10.5804	10.5649	7.61921	7.65152	8.68029	3.87653	10.2992	7.14159	8.69768	9.28397	11.4846	6.22744	6.26148	7.17298	5.47385	9.73992	9.66979	5.98252	5.80297	7.30435	8.1988	9.32992	11.0635	9.54827
GSM437137	0	76.04	0.979819	Low	9.46446	5.90185	6.9157	11.0519	4.32769	6.64733	10.2204	9.83677	8.941	9.53445	10.3503	3.89602	11.1065	6.88501	9.01948	9.0361	11.1471	6.56615	6.35756	6.99434	6.02017	10.7824	11.3785	5.78721	9.59728	9.19307	8.77121	9.97683	10.8656	9.7528
GSM437258	1	19.85	0.989745	Low	9.30462	5.77287	5.6231	11.0733	4.29288	6.81152	10.0209	8.68303	7.10934	8.37902	6.5107	4.01045	10.2959	7.45574	9.10996	7.92512	9.55509	5.97547	6.20994	6.93578	5.808	8.8976	7.30664	6.05455	9.45674	7.24546	8.15777	9.22907	8.95024	9.23963
GSM437220	0	49.57	0.999244	Low	8.80874	5.63493	6.00015	11.3059	4.16818	6.78245	9.48156	9.04676	7.33749	7.45757	8.98854	4.08418	7.62069	6.73933	8.14365	8.68105	11.2472	5.70622	6.1847	7.0454	5.91001	8.01218	9.81313	6.4427	5.48419	7.07272	7.08504	9.20734	10.0973	9.42094
GSM437213	0	52.86	0.999277	Low	9.0655	5.74389	7.21858	11.3027	4.38113	6.76807	8.14956	8.01027	7.47792	10.5006	8.57248	3.92418	12.3679	6.59083	7.89754	8.79528	9.84725	6.41028	6.48069	7.54489	6.06622	10.0512	7.85368	7.60385	12.2737	11.6207	7.25682	11.0599	9.51122	9.64208
GSM437237	1	15.28	1.00184	Low	9.9785	5.71724	7.39195	11.1554	4.12914	6.74886	10.0963	8.98337	7.18819	10.3339	5.94362	3.87121	10.8577	7.03883	8.48594	8.32041	9.76372	6.12372	6.11777	7.14902	5.84852	10.3575	8.17763	6.34832	11.2057	7.74625	6.92257	9.9334	9.80027	9.7966
GSM437095	0	28.96	1.00821	Low	8.60527	5.69029	6.58429	11.3993	4.12165	6.94887	9.38292	8.31212	6.71402	9.06774	6.48908	7.81768	10.9819	8.32447	8.22945	6.58276	10.5846	5.85376	6.58285	7.16175	5.57643	10.6183	8.22392	6.54687	8.06488	9.69882	7.49125	9.21764	8.21506	9.44641
GSM437191	0	85.61	1.0086	Low	8.7379	5.84792	5.02313	11.1641	4.18845	6.89078	10.5605	9.48027	8.32655	7.18499	7.3676	3.82095	9.73876	6.77979	9.41602	9.20994	11.1275	5.94734	6.08091	6.99241	5.58595	7.73175	8.80301	5.95987	6.91126	8.76087	7.99097	9.48032	10.5149	9.18333
GSM437155	0	37.67	1.01081	Low	9.7476	5.91796	6.51905	11.0594	4.25049	6.58876	10.1746	9.92444	8.71497	5.51364	8.91171	3.84736	7.80657	7.62867	7.83042	9.91	10.9057	6.43814	6.30918	7.28173	6.23813	11.0225	9.92165	6.42168	7.21667	6.77986	8.23054	9.88071	10.7667	9.02863
GSM437240	1	28.89	1.01099	Low	8.88359	5.83566	7.04301	11.3191	4.17057	7.18924	9.77836	8.84786	7.91245	5.86554	8.53127	3.80536	10.6848	6.79307	8.71882	7.85553	10.4979	6.30349	6.05676	7.21545	5.74758	9.63566	8.94113	6.031	12.4389	12.2099	6.99577	8.25415	9.51972	9.54086
GSM437128	0	88.99	1.01126	Low	9.94302	5.84231	6.3266	11.0429	4.27646	6.81722	9.60599	9.20128	7.76051	8.09533	9.99356	3.868	10.3812	7.08126	9.06481	8.22463	10.1055	5.58842	6.19114	7.41487	5.72819	8.73222	9.52928	7.52027	10.5412	9.26896	8.14316	9.9104	10.0475	9.76878
GSM437168	0	25.61	1.01183	Low	10.0754	5.77639	7.36011	11.1379	4.30978	7.25645	10.4853	8.51173	6.80418	6.96273	5.41275	4.09447	9.6347	7.61734	9.28877	7.69122	10.9689	5.56572	6.23676	7.18118	6.1392	8.79069	8.22791	6.96285	5.60015	6.72905	8.27846	9.58076	8.83626	9.11666
GSM437214	1	32.05	1.01354	Low	8.83666	5.72955	7.35267	11.416	4.05077	6.41265	9.68465	9.97316	8.29565	5.59288	8.94854	3.76189	9.83006	6.81128	8.88975	9.59943	10.7245	5.66964	6.22106	7.29532	6.21685	9.31989	9.10205	6.60397	7.27364	6.76614	8.49325	9.23059	10.7029	8.99139
GSM437170	0	15.05	1.01624	Low	8.64924	5.8816	7.49807	11.3997	4.1665	6.95047	10.2439	8.79922	8.32978	10.308	10.2355	3.9346	10.2173	7.73799	8.62535	9.17352	11.6113	6.00878	6.35128	6.9001	5.99582	10.0471	10.5461	6.41639	9.60238	10.333	7.69518	9.61613	10.4572	9.55828
GSM437159	0	25.24	1.01647	Low	8.82617	5.76706	6.28723	11.3198	4.12843	6.98328	9.77142	10.1089	7.68961	8.2798	10.0237	3.97216	11.1229	6.69737	8.628	10.0455	10.5898	7.79413	6.04557	6.82819	6.94256	11.1504	10.8837	6.16284	10.2047	8.68897	7.95039	9.82706	10.9907	9.83075
GSM437233	1	17.62	1.01986	Low	10.5713	5.86964	7.19535	11.0053	3.94961	6.82556	9.36193	10.0396	9.69666	5.58313	9.44883	3.87355	10.3315	7.68572	8.93257	9.63429	10.6321	5.79184	6.34033	7.89221	5.86674	7.38792	11.5645	7.88524	8.70622	6.93581	8.13172	9.25555	11.435	9.58108
GSM437257	1	23.07	1.0199	Low	9.32545	5.95226	6.23439	11.1345	4.03472	7.0579	8.95474	9.3747	10.2766	5.4539	8.46521	4.03761	9.69648	7.22786	8.62977	10.2367	10.0057	6.11762	6.33469	6.86494	6.56307	9.67318	10.8169	7.04447	10.6516	7.14321	6.85711	9.8889	11.3983	9.67052
GSM437246	1	5.12	1.02027	Low	11.0694	5.6497	7.28735	11.0232	4.3131	6.84339	10.8498	8.4193	7.06104	10.1404	10.6505	3.8976	11.3533	6.71968	9.57202	8.30126	11.8238	6.08505	6.25411	7.25703	5.41403	7.00476	8.83501	7.11014	8.25772	11.9745	8.72121	10.3843	9.57508	9.86858
GSM437247	1	4.99	1.02379	Low	7.58311	6.15652	6.61572	11.4295	4.20606	6.63808	9.90312	10.3927	9.01015	6.89991	7.94922	4.07206	11.014	6.55704	8.70147	9.61675	10.6106	6.5895	6.20834	7.19828	5.99491	10.0594	9.0393	6.94785	7.79367	7.25387	8.01203	9.38241	11.4467	9.29622
GSM437147	0	34.09	1.02476	Low	9.68838	5.79124	6.934	11.2169	4.4201	6.88438	10.1142	8.72935	7.38281	9.62215	7.90176	3.98141	7.90826	6.23848	9.82419	8.74498	11.5828	6.00937	6.25416	6.8645	5.9601	9.55852	8.61325	7.03054	11.1967	6.8837	8.67826	9.20102	9.50163	8.68485
GSM437173	0	27.15	1.02507	Low	8.0565	6.11849	6.3828	11.3378	4.35001	7.02645	10.7629	10.603	7.67064	6.7056	7.6124	3.90773	11.1361	7.03906	9.0786	10.2026	11.9649	6.94423	6.1429	7.83701	6.38816	9.26302	8.40132	6.92228	6.0301	6.37051	8.48193	10.1618	11.2534	9.79865
GSM437260	1	8.61	1.02844	Low	9.80385	5.62409	6.21955	11.229	4.25174	6.80729	8.47756	7.12049	6.91479	9.15843	6.95019	3.87067	10.9589	6.72586	9.24122	8.92844	10.7354	6.1125	6.33819	7.36587	5.62175	8.79969	10.7548	7.45161	13.836	12.8846	7.96963	9.04789	9.23667	8.84288
GSM437232	0	130.75	1.03492	Low	9.66098	5.4453	7.13091	11.4455	4.32187	7.16479	8.802	9.03157	7.47897	8.67971	7.94919	3.90159	11.1058	7.50036	7.55447	7.23456	8.93209	5.74941	6.27562	7.46717	6.07479	7.66053	10.205	7.31437	7.22854	6.49609	9.52233	9.26885	9.6359	9.54793
GSM437100	0	110.82	1.03549	Low	8.4481	5.63496	6.18692	11.5182	4.04995	7.11284	9.53674	9.74889	8.65719	8.8881	8.48932	4.14055	9.87839	7.60769	7.65416	8.36982	11.5846	6.11141	6.21555	6.71701	5.39103	10.603	9.86646	8.09526	10.7431	9.7502	8.23491	9.17917	10.5746	9.65408
GSM437093	0	142.55	1.03898	Low	8.53286	5.61266	6.74664	11.5712	4.18957	6.81073	8.8037	8.90318	7.62761	6.40303	6.502	3.82313	9.6251	6.18939	9.36162	8.17982	7.00694	5.88948	6.28829	6.93371	5.48095	8.13155	7.99246	6.1081	9.49517	6.48399	7.64798	9.48032	10.332	9.46776
GSM437228	0	31.92	1.04029	Low	8.6351	5.71213	7.18572	11.5426	4.3153	6.59352	10.0069	9.43703	8.79473	9.47688	7.9168	3.90197	10.9195	7.26688	9.89427	8.37212	11.8354	5.63524	5.92921	7.7844	5.92722	6.41794	9.5514	7.69854	5.58438	6.49822	8.01965	9.96397	10.4467	9.45378
GSM437136	0	70.65	1.04303	Low	8.75796	5.77226	6.61628	11.4494	4.20938	6.50337	10.2793	9.21699	8.10834	10.0183	7.2356	3.76976	10.7747	6.45448	9.60527	8.39667	12.2697	5.49969	5.92636	6.98304	5.62979	7.69529	8.20963	8.35515	7.91144	6.69495	7.75177	10.8259	10.032	9.37691
GSM437222	0	63.05	1.04432	Low	8.00264	6.06138	7.55459	11.5414	4.21554	6.99578	9.70138	9.97137	10.2754	9.40483	6.76459	3.86872	8.14155	9.99964	7.92567	10.0387	8.75626	5.66357	6.18349	6.70127	7.81044	6.20845	9.65432	6.62528	5.50201	6.23758	7.06361	9.54005	11.8795	9.81499
GSM437106	0	67.82	1.04591	Low	9.13697	5.92161	6.82511	11.3263	4.34059	6.90262	10.6841	8.81284	7.53091	9.26307	9.4594	3.99221	11.622	7.31413	9.77653	8.72265	10.1925	6.61858	6.28242	6.93047	5.5343	9.91984	8.5122	6.51317	12.1502	12.5658	7.66343	9.91921	10.1152	9.59178
GSM437254	0	36.95	1.04667	Low	8.3606	5.54748	5.00842	11.5183	4.25944	7.24301	8.51215	7.1963	7.09756	9.5398	7.7063	4.30266	8.91849	7.76021	8.61253	7.67162	12.3882	6.38547	6.12047	7.28039	5.66904	9.85874	10.5042	7.59432	13.1641	12.849	6.26383	8.61204	9.26798	9.80269
GSM437125	0	26.82	1.04868	Low	9.03317	5.96021	6.09469	11.276	4.12758	6.892	10.1791	10.327	9.07694	5.29979	9.08191	4.06276	9.60073	7.17924	8.46384	10.1185	10.9577	5.94332	6.23797	6.68695	6.34211	9.38803	12.4703	7.26194	11.9017	11.6284	8.07684	10.1079	11.1685	9.35683
GSM437238	0	95.07	1.05162	Low	9.68373	5.81491	6.44814	11.2569	4.16826	6.88308	10.0202	9.60821	7.59288	4.9911	9.04636	3.85113	8.59715	7.40337	8.92122	8.93975	9.95179	5.73057	6.20582	7.15065	5.77349	10.564	10.9567	6.65611	10.5339	6.8476	8.38986	9.50896	10.5462	9.24404
GSM437182	1	54.04	1.05516	Low	8.94221	5.87683	6.59229	11.3998	4.13776	6.85837	10.1194	10.4992	9.03517	9.82784	9.52103	3.82603	10.9266	6.80127	8.6568	9.09783	10.3933	5.44146	6.10788	6.8159	5.83414	7.18499	8.5219	6.87441	6.19012	6.73096	8.21446	9.60666	11.5117	9.52877
GSM437169	0	83.99	1.05551	Low	9.16961	5.65366	7.48665	11.5413	4.17491	7.36603	8.98471	8.25269	7.44934	8.64463	7.50468	3.90035	10.2514	9.19173	8.8106	7.84707	11.3802	5.96161	6.00262	7.10537	5.88188	6.39143	7.95303	6.52728	5.91521	7.67863	7.74485	9.23821	9.52164	9.73994
GSM437103	0	16.47	1.05697	Low	8.5924	6.07088	7.00659	11.415	4.16874	6.61525	9.72944	9.40411	8.4983	7.458	6.78701	3.85723	10.6328	6.90408	8.97569	9.05229	11.2678	7.12835	6.06455	7.15337	5.65536	11.0992	9.00883	6.04491	12.2229	8.2571	9.55951	9.68537	10.4853	9.53885
GSM437192	0	78.87	1.06062	Low	8.14073	6.18216	7.21599	11.4808	4.34419	6.63449	10.4646	11.032	8.2074	9.4944	6.08937	3.87279	10.2377	7.34653	9.22431	10.0077	11.9903	6.18787	6.04775	7.00365	5.76188	10.5518	11.5822	6.77625	9.18102	7.78271	9.5016	9.24831	11.498	10.2138
GSM437208	0	58.45	1.06125	Low	9.31842	5.82453	7.26411	11.4273	4.40012	6.6946	9.57141	8.91342	8.48894	7.71966	8.2839	3.85036	10.9609	7.52371	9.27821	8.6524	11.2053	6.24342	6.0535	7.49403	5.39095	10.0338	10.9299	7.72231	7.54304	6.83781	9.5379	10.5411	9.95717	9.12268
GSM437157	0	39.25	1.06369	Low	8.76321	5.98904	6.09663	11.3676	3.97856	6.65819	9.97807	9.86109	10.1026	7.67492	6.44916	4.12328	9.45561	6.69302	8.46975	10.2504	10.4855	5.93533	6.41137	8.93987	6.68602	9.6618	11.2308	7.56425	12.125	12.1892	7.32036	9.70356	11.269	9.45503
GSM437189	1	41.45	1.06388	Low	8.35814	6.07825	6.64341	11.4515	4.38924	6.87736	10.1358	11.6151	9.13689	5.52131	5.7723	4.66397	8.08144	7.09169	9.04089	9.91791	12.3622	5.68008	6.264	7.12131	5.65663	5.81316	11.9039	6.22822	6.02058	6.22275	8.96026	9.08274	11.7466	10.2939
GSM437194	0	74.53	1.06574	Low	9.41944	5.63677	6.51846	11.4528	4.15802	6.82368	9.99666	8.57514	7.75356	9.07381	6.20825	3.8507	11.6403	7.16597	9.16287	7.84474	11.6543	5.97152	6.17301	6.99422	5.79899	8.0872	9.55335	6.05122	11.1277	10.3415	8.07979	9.68302	9.49089	9.25589
GSM437243	1	18.77	1.06578	Low	8.44234	5.93548	7.25441	11.5634	4.23281	6.88606	11.2299	11.1484	10.4925	6.11788	5.03796	3.93028	8.24912	7.71093	9.265	9.87258	11.8512	5.78686	6.40191	7.50849	5.88385	5.8032	12.4154	7.63535	5.69833	6.01392	8.10384	9.17785	11.8883	9.30853
GSM437126	1	52.5	1.06735	Low	9.59781	5.81241	6.94432	11.371	4.23204	6.92707	9.96348	8.55196	6.78194	9.12142	6.94484	3.95901	8.51324	6.94592	8.01599	8.05472	11.0002	7.18911	6.29881	7.9537	5.84173	10.8974	10.5363	6.58325	12.3847	10.8701	8.77991	9.47691	9.57358	9.03161
GSM437259	0	31.85	1.06877	Low	8.56369	5.79848	6.51729	11.5552	4.37058	6.83899	9.19396	8.97656	7.13574	7.27964	7.79866	3.84583	8.0397	7.11257	9.30626	8.93149	11.9132	5.87532	6.19924	7.22686	5.57913	9.95014	10.6799	6.44647	6.5601	7.06296	8.3789	8.55397	9.95509	8.99711
GSM437198	0	79.39	1.07077	Low	8.40889	5.81707	6.52677	11.5848	4.17629	6.59125	9.59758	10.1571	8.26836	9.38399	9.21826	3.87166	9.7379	6.3883	8.52827	10.1238	11.0755	6.25448	6.30067	6.83274	6.57005	10.9895	11.8489	6.41016	5.62256	6.67302	10.2203	9.32884	11.2516	9.92617
GSM437129	0	102.44	1.07098	Low	10.4264	5.82034	7.67289	11.2738	4.20021	7.05569	9.3977	9.0901	6.66603	9.67538	6.42725	4.13457	11.8752	7.10682	9.42451	7.1342	11.2555	5.99742	6.5063	7.25345	5.69572	8.1004	11.8825	7.10562	11.4887	11.7498	7.56669	9.59231	9.58698	9.8046
GSM437229	0	19.98	1.07317	Low	8.7487	5.58589	7.34787	11.7085	4.26793	6.89897	10.0522	9.29259	6.97762	8.60197	10.1582	4.12154	9.02257	8.24658	8.52263	9.16766	10.8742	6.20758	6.19613	6.97933	7.31595	12.2742	10.2857	6.59167	6.64906	6.17773	9.01928	9.68663	10.2951	9.86561
GSM437196	0	47.8	1.07358	Low	9.56224	5.80891	5.65799	11.2929	4.30587	6.85291	10.3131	8.10643	8.62961	5.17801	6.95366	4.1787	8.12761	6.51098	8.90291	8.86511	9.51934	7.10975	6.24549	7.43792	5.78619	10.6029	7.64658	6.79614	7.85858	6.57104	8.94826	9.0638	9.97025	9.33774
GSM437139	0	83.99	1.07554	Low	9.28856	5.68314	8.00115	11.6145	4.21084	6.8886	9.52708	9.71534	8.85032	9.32328	7.58759	3.80846	11.0308	8.45969	9.2776	8.66746	11.0584	5.51124	5.80339	7.10744	6.50543	6.28824	7.97804	6.65708	5.57932	6.37929	7.56317	10.1537	10.857	10.212
GSM437264	0	9.96	1.07673	Low	10.7918	5.99214	8.09224	11.1698	4.40738	7.18804	9.26467	9.64002	8.23275	8.62427	6.8374	4.38669	11.4313	8.54214	8.84985	8.82738	10.5621	5.87722	6.14354	7.08053	5.95146	7.75943	9.75438	5.94649	5.93356	6.61472	8.64676	9.39417	10.2185	9.68809
GSM437160	0	44.97	1.07832	High	10.4761	5.95233	7.20848	11.1842	4.29677	7.24274	9.95483	7.81981	6.93971	9.46465	5.74262	4.40547	8.35506	7.18866	8.15394	7.79881	11.5911	6.61482	6.30813	7.554	6.02873	11.9306	7.54212	6.23926	13.7252	12.6845	7.82372	9.22241	8.6125	8.61155
GSM437251	1	8.02	1.07917	High	10.0287	5.70119	5.82421	11.2855	4.20102	6.75471	10.338	9.71465	8.96751	9.17589	8.28464	3.87799	10.3141	6.48991	8.66912	9.45582	10.1417	5.33669	6.63027	7.01315	5.253	8.18813	11.6599	6.37691	7.83493	6.5743	7.79233	9.77461	10.7122	9.7539
GSM437115	0	36.59	1.07941	High	9.75964	5.68668	8.14053	11.5427	4.17515	6.80123	10.2474	7.99699	7.97456	7.71893	12.8511	3.86189	11.9899	7.19656	8.37872	7.48942	11.0153	5.64291	6.05311	7.33126	5.66047	6.62075	8.12745	7.938	11.9678	12.5143	7.93309	10.0857	8.52253	9.88919
GSM437161	0	35.9	1.08223	High	7.67352	6.02634	5.74206	11.6021	4.24229	6.7951	8.94753	9.60274	8.37779	8.81117	9.3556	4.39031	10.1371	6.4304	10.1061	10.7254	12.2378	6.38308	6.1513	7.28665	5.95003	10.9148	11.4514	7.7273	8.68175	6.88854	8.22132	9.80476	10.9958	9.8512
GSM437231	1	18.54	1.0849	High	8.51765	5.7878	6.79051	11.6479	4.12561	6.67048	10.0832	9.59289	7.90365	7.58589	6.49955	4.41179	9.12297	7.25831	9.07349	8.84849	11.6989	6.29461	6.20502	6.98325	5.77178	10.1511	10.598	6.83456	8.47009	6.69438	7.16773	8.67823	11.0128	9.21247
GSM437265	1	8.94	1.08678	High	8.54275	6.05241	6.18614	11.467	4.40128	7.32252	8.34577	10.2862	9.4686	10.447	8.55739	4.12119	10.1548	7.68052	9.28457	10.4282	11.0213	6.69535	6.14548	6.96093	5.96937	11.239	9.26565	6.6491	8.97897	6.94069	7.78241	9.91465	11.8963	10.0658
GSM437253	1	1.44	1.08713	High	9.51776	5.62595	5.13919	11.3954	4.45452	6.14307	10.4303	9.50259	7.47858	8.63696	6.04155	3.83233	9.43591	6.28353	9.26364	8.07229	11.1623	5.43877	6.26705	7.38965	5.70976	7.23494	9.40501	7.14895	7.83791	6.4943	10.6035	9.57497	10.1022	9.09563
GSM437127	1	24.03	1.08899	High	9.90441	6.0443	5.94101	11.1835	4.19729	7.08353	9.75393	10.5936	8.08491	7.44596	7.96413	4.04405	10.5512	6.81496	8.55135	9.66426	9.71952	7.47096	6.52403	9.02428	6.11124	11.9074	12.5365	7.77669	13.1742	12.838	7.99282	9.16077	10.8874	8.99236
GSM437121	0	120.62	1.08938	High	9.84753	6.16228	6.97506	11.2248	3.97706	6.65656	9.99772	9.93673	8.79901	8.14332	8.03709	3.99248	11.1874	7.28534	8.63148	8.65404	10.4551	5.9464	6.14344	7.15657	6.27491	8.99158	9.75622	7.05171	10.4361	9.16082	7.90956	9.51799	10.838	9.59083
GSM437187	1	76.6	1.08942	High	9.06468	5.81866	5.97869	11.4695	4.25984	6.89252	9.69365	9.65633	7.15532	5.46696	7.41159	4.72516	9.68986	7.91557	8.98501	9.35902	10.8573	6.80624	6.18783	7.74664	6.21816	11.3062	9.80534	6.27659	10.6455	7.51634	9.18319	9.55401	10.5454	9.46215
GSM437094	0	122.72	1.0902	High	8.94094	5.62708	6.44987	11.6318	4.09979	7.27335	9.82617	7.19417	6.91117	9.24529	5.11252	4.01266	8.98602	7.66461	8.03617	7.02616	9.90513	6.0166	6.11009	7.33171	5.872	8.9009	7.99855	6.85424	9.69924	9.55677	7.94832	8.8997	8.38729	9.37757
GSM437146	0	63.25	1.09097	High	10.1287	5.67712	7.57188	11.4647	4.36918	6.94832	9.55059	7.96779	6.63338	9.57552	6.46186	3.86991	8.35313	7.7271	7.88855	7.68954	10.4047	5.93301	6.15036	7.25682	5.54946	11.1949	8.91296	6.00234	12.733	10.3991	8.57169	9.2181	8.63862	9.22812
GSM437262	1	15.25	1.09237	High	8.72456	5.71032	7.2494	11.7088	4.33103	7.02764	9.4495	10.7612	10.2771	8.6171	8.2806	3.84079	11.1331	7.03779	8.74883	9.70513	11.6653	6.02467	6.0226	8.39837	6.37819	9.09105	10.3575	7.35279	6.72822	6.27095	9.09351	9.60745	11.2022	10.0472
GSM437167	0	39.68	1.09652	High	10.8971	5.71024	6.83855	11.2507	4.52612	7.19513	9.8843	9.54726	7.23918	9.05246	8.33988	3.90275	7.46305	6.82106	8.3906	9.30662	10.5716	5.65891	6.26509	7.3999	5.35311	7.98428	11.2227	6.40587	6.52124	6.37258	8.22905	9.50175	10.0736	9.05739
GSM437111	0	50.1	1.09941	High	10.1318	5.60283	6.19071	11.4136	4.81514	7.21326	10.6	10.5901	8.6212	8.4597	9.81528	3.81164	7.60585	6.99359	8.45628	9.87207	9.00052	5.78755	5.93341	7.16001	5.51204	9.78168	8.63744	5.9452	6.99239	6.82341	10.128	9.3388	11.3519	9.15128
GSM437143	1	31.06	1.1026	High	9.68252	5.72614	5.38805	11.3862	4.33984	7.00891	9.17526	9.36587	7.27969	4.80131	8.0014	3.75619	9.54173	7.42474	8.39267	8.25689	8.98627	6.01187	6.09308	7.19046	5.5746	9.01944	7.67617	6.41968	8.43028	8.83565	7.54098	9.6817	10.2527	9.08095
GSM437224	0	0.92	1.10341	High	9.02379	6.01195	6.41988	11.4666	4.30942	7.03348	10.5621	9.58166	8.05173	8.95704	8.91272	4.12603	8.97075	6.77431	8.80978	9.33913	11.1621	7.73045	6.47966	7.68568	5.62336	10.8662	12.3692	6.63855	11.9987	7.40336	8.70228	8.99866	10.3961	9.47796
GSM437116	0	20.02	1.10503	High	9.22406	5.5902	6.63834	11.6597	4.31061	6.89864	9.66297	9.4538	8.92761	9.5172	10.1133	3.85705	11.1793	6.53982	8.98262	9.25268	10.7456	5.8583	5.93041	6.72295	6.03449	10.1906	9.70472	6.44885	6.80515	7.51109	7.56512	9.8418	10.3999	10.0204
GSM437104	0	89.75	1.10708	High	8.38568	5.64441	4.55425	11.6332	4.24778	6.80647	10.1076	8.02982	6.88397	8.76682	5.18157	3.84525	10.1003	7.26524	7.79975	7.23928	10.896	6.01276	6.45552	7.35403	5.61057	7.34151	7.72008	7.42271	11.2685	9.77613	7.06361	9.4142	8.74617	8.57766
GSM437148	0	52.14	1.10835	High	8.45948	5.86313	5.7053	11.611	4.31481	6.63083	9.95054	8.96091	7.09687	6.97943	6.94743	4.51075	7.84059	7.13171	8.52101	8.8395	9.13085	7.32826	6.3796	7.40327	6.40829	10.0922	9.67902	6.28322	12.0235	10.2015	8.24327	9.27253	9.84773	8.55071
GSM437244	1	57.73	1.10975	High	9.37022	6.04079	5.05126	11.289	4.22115	6.69897	9.90672	10.3526	7.92092	8.75373	5.79954	3.91261	9.69537	6.50371	9.25911	8.87917	10.3215	6.56784	6.31799	6.90363	5.79663	10.5504	10.3101	6.07902	6.0668	6.53259	7.83086	9.81429	10.9571	9.34849
GSM437268	1	22.78	1.11191	High	9.12711	5.6759	6.63918	11.6602	4.35178	6.90284	10.3091	7.96487	6.37327	7.46048	7.21346	3.96344	10.9113	6.25573	9.2105	6.69019	10.6295	6.48858	6.2175	7.18219	5.78762	10.5828	9.8832	5.8551	6.41207	6.51101	8.4707	9.43507	8.31714	9.56492
GSM437124	1	28.79	1.1142	High	8.68938	6.04611	5.02045	11.4361	4.38275	7.22226	9.45408	10.7958	9.98581	7.74328	6.7478	3.84261	9.79164	7.8518	8.64991	9.4897	12.799	6.18555	6.11718	8.28415	5.83747	6.8752	13.2438	8.69676	5.92183	6.67816	9.70102	9.60346	11.7171	9.82975
GSM437204	1	34.58	1.11421	High	7.88123	5.5865	3.86776	11.7303	4.04083	6.96524	7.5782	8.13382	7.4	6.40691	8.3646	3.87238	7.96106	6.00744	7.48752	8.95892	7.16103	5.54222	6.0168	6.84547	5.46295	7.80843	7.78531	5.78298	6.19162	10.4843	6.75205	8.34888	11.0111	10.1906
GSM437144	0	37.31	1.11443	High	8.34843	5.7806	6.31678	11.7466	4.17447	6.82864	10.0652	10.3574	8.70426	8.36322	6.55945	4.15499	10.7708	6.8231	8.48646	9.96004	12.0113	6.99541	6.17254	7.19576	5.92523	10.4698	11.2995	7.36917	10.6899	6.50364	8.13172	9.44708	11.3967	9.70404
GSM437105	0	76.07	1.1169	High	9.45637	5.75435	6.15361	11.5311	4.311	6.72068	9.56261	7.06199	7.07075	9.03705	7.34788	3.89356	9.45947	7.09845	8.23376	7.85335	8.53785	6.13736	6.24606	7.19947	5.57629	8.75397	10.296	6.46388	13.8081	13.1203	7.48276	9.52646	8.46417	8.34901
GSM437188	1	10.02	1.11858	High	8.64597	6.30569	6.58817	11.4629	4.37409	6.87269	10.0729	10.6529	9.23248	7.52431	8.57784	3.84751	10.9577	7.3765	8.53372	9.37337	11.6442	6.22235	6.22416	7.29958	5.69501	9.03509	10.296	6.64869	9.49834	6.75952	9.76659	9.2556	11.2055	9.46441
GSM437241	1	3.25	1.11928	High	9.77782	5.90061	7.0142	11.4742	4.0919	6.9075	10.2054	9.85525	8.26834	9.85363	8.57247	3.7913	10.5405	7.52831	8.54759	8.45248	9.52053	5.89577	6.1686	6.95528	5.75128	7.72018	7.8245	6.82262	6.24723	10.2235	6.88044	9.44777	10.7753	9.37511
GSM437150	0	59.96	1.12063	High	9.49167	5.71347	5.6986	11.5187	4.44708	6.99348	9.71426	9.45622	7.36501	8.05812	7.97226	4.02773	9.58642	6.52736	8.62157	8.65687	10.5047	6.03645	6.15028	7.51271	7.39061	8.29391	10.0704	7.77839	13.4815	12.6785	7.84084	8.92385	9.91758	9.01205
GSM437245	1	14.39	1.12564	High	8.50071	5.9945	5.76626	11.6016	4.34339	7.0002	9.40308	9.88818	7.9132	8.63347	11.0848	6.85887	10.5096	7.5529	9.67244	9.81608	11.4855	6.52509	6.19069	7.41181	6.10884	11.6585	9.20222	7.19515	11.8882	8.32227	8.21687	9.3892	10.8063	9.52364
GSM437186	0	20.44	1.12569	High	9.51941	5.52477	4.83658	11.5516	4.21609	6.83617	10.0619	8.08534	6.77769	9.6181	9.90383	3.86883	10.6359	7.49642	8.6316	8.12227	10.7198	5.58995	6.05012	7.04543	5.58429	8.48254	8.82498	6.28137	11.7811	9.85114	8.71477	9.4633	9.23712	9.56796
GSM437199	0	74.07	1.12674	High	8.29579	5.93647	3.9765	11.5249	4.3874	6.9571	9.82168	10.382	10.6655	8.31575	11.0584	3.87895	9.06813	7.80276	9.50542	10.3212	10.2509	5.71414	5.99881	7.05255	5.9249	8.50042	10.8649	7.25567	6.20999	6.48915	7.55433	9.16538	11.2904	9.53209
GSM437096	0	119.21	1.1317	High	8.87068	5.4552	4.37748	11.6988	4.32793	7.15242	10.1646	8.32815	7.35453	8.80291	5.79123	3.84054	7.58769	7.03893	9.73436	9.1401	11.4154	6.5488	6.23117	6.99241	5.58443	9.46109	7.52612	5.77975	9.85526	7.20863	8.46649	9.85714	9.81149	10.1076
GSM437205	0	38.72	1.1319	High	8.62315	5.64467	6.98771	11.8749	4.39818	7.37294	9.54484	9.91106	8.4523	6.18689	8.76868	3.89356	10.1242	6.57611	8.31919	9.05327	10.7059	5.84865	5.85274	7.09845	5.95227	10.3629	9.24616	6.33989	7.40025	6.27981	8.99839	9.58251	10.9515	9.33419
GSM437211	1	19.03	1.13355	High	9.81815	5.80729	6.81518	11.5445	4.33067	6.65813	10.1385	9.72144	7.7686	8.18658	8.06916	4.07677	8.43962	7.51395	8.39745	9.42155	11.059	5.9504	6.10495	7.42835	5.97624	10.5155	10.8103	6.83468	10.2491	10.0314	11.4086	9.68172	10.6059	9.21816
GSM437195	0	59.07	1.1351	High	9.14588	5.97718	6.54022	11.5777	4.05368	6.68354	9.23256	10.4218	8.83733	9.66282	9.73796	3.92323	10.7281	8.02109	8.31821	9.34033	11.5268	6.06945	6.261	7.12952	5.96033	10.8506	11.0523	7.31335	10.1828	9.91281	8.90903	9.6321	11.1017	9.43984
GSM437207	0	67.92	1.13579	High	10.4344	6.3782	7.60649	11.211	4.36487	7.15714	10.1316	9.84209	7.89274	5.51965	7.06385	4.3808	11.1388	7.93345	9.43632	9.82241	11.2512	7.31258	6.04174	7.39344	7.88413	10.1159	12.027	6.33537	8.27043	6.30162	10.2611	9.44193	10.8036	9.25639
GSM437225	0	31.36	1.13601	High	10.7662	5.74141	7.30224	11.4356	4.23033	6.92701	9.82227	9.10581	8.60008	8.73538	10.4572	3.96768	8.21061	6.68126	8.54881	9.82679	10.8962	5.80114	6.13762	6.90433	5.56244	9.50332	12.4138	6.90005	7.25024	6.4078	8.99992	9.49326	10.392	9.65312
GSM437163	0	36.78	1.13754	High	8.96648	5.61001	6.21469	11.7772	4.24253	6.98893	9.61907	9.20018	8.32841	8.60773	8.77977	3.874	9.84442	6.36351	8.19155	9.49589	10.3183	5.92524	6.28218	7.42651	5.8901	8.95391	9.25227	6.06581	11.5648	8.59875	8.27506	9.36879	10.7952	9.58558
GSM437184	1	6.11	1.14157	High	9.7548	5.85379	5.48324	11.4494	4.3319	6.67021	10.9022	9.72103	7.31118	9.25513	7.71089	3.84507	7.29512	6.83988	8.27588	8.70408	12.0198	6.33401	6.2175	7.65035	5.70504	8.73786	8.47557	7.33071	9.61256	7.025	8.82926	9.30379	10.4821	8.99686
GSM437156	0	15.71	1.1456	High	10.3666	5.99049	5.50984	11.2743	4.25667	6.82483	10.3826	9.88902	6.66828	8.53456	6.62267	3.8401	7.82239	6.49693	7.93167	9.0638	9.87278	6.70589	6.40719	8.10575	5.84587	10.9981	10.1438	6.50139	9.03182	6.56203	7.8631	9.40514	10.3265	8.25761
GSM437178	0	95.07	1.14603	High	10.9146	5.95053	6.58351	11.2755	4.17015	6.78551	10.1528	10.0834	8.5359	7.87838	7.39982	4.07922	9.86726	6.74134	8.21421	9.46552	8.98766	6.09476	6.2358	8.64517	5.97293	9.18383	10.8485	6.85313	5.90128	6.93376	6.82067	9.53888	11.0587	8.82668
GSM437149	0	66.04	1.14895	High	9.95677	6.10394	7.23752	11.4574	4.07503	6.89864	10.4254	10.2062	7.19307	8.34896	7.35055	4.0713	7.39818	7.21286	8.25791	9.61461	9.90127	6.18084	6.28472	7.14207	5.77734	10.0221	12.0467	6.66163	12.7887	10.7581	7.43274	9.54046	11.0091	9.19639
GSM437097	0	59.53	1.1492	High	10.3545	5.6463	6.40043	11.5349	4.09513	6.75817	9.04331	8.90387	7.34753	7.51329	6.32049	3.9945	11.0532	7.33962	9.12083	8.15554	9.61673	6.06361	6.44631	6.92707	5.7556	10.3761	7.4305	6.85169	11.3854	8.43804	6.82257	9.41256	9.89051	9.70431
GSM437107	0	52.24	1.14959	High	9.52092	5.65118	6.41306	11.7029	5.26817	6.7809	10.4091	8.34558	7.43828	9.23473	6.99465	3.85743	9.5035	6.85515	9.13558	7.70275	11.3292	5.78317	6.20638	7.2706	5.4463	8.20367	9.68029	7.56222	6.04257	6.49685	8.07973	9.29931	8.88495	9.62151
GSM437236	1	5.72	1.14973	High	11.5953	5.75707	6.34019	11.2266	4.23521	7.20591	9.88363	9.45678	8.7788	9.39607	11.9009	3.84823	10.924	8.33924	9.17221	7.73991	10.6007	6.15472	6.2556	8.02685	6.28519	9.4429	7.58811	6.02429	11.4595	12.2066	8.56385	9.90153	10.284	9.27277
GSM437266	0	32.67	1.15482	High	9.60094	5.5359	5.80825	11.711	4.29634	6.80866	9.60786	8.54102	7.72803	8.85767	9.38583	3.87712	7.68567	6.35026	8.24072	8.29452	10.9611	5.81182	5.96094	7.02808	5.82865	7.76102	9.53311	6.76028	13.0667	11.663	8.04507	9.48032	9.28517	10.191
GSM437142	0	95.37	1.15519	High	9.19113	5.97674	6.57651	11.6405	4.13882	6.72739	10.4152	7.90713	8.25754	6.97861	5.92854	3.96074	9.49166	7.82087	7.9227	7.77062	11.1228	6.20312	6.55617	7.74739	5.67107	9.28943	12.7976	6.22174	5.73638	6.63805	7.68783	9.47902	9.3137	9.39702
GSM437134	0	86.43	1.16158	High	8.77982	6.06007	6.33095	11.6832	4.39783	7.28104	9.93977	10.7981	8.57092	8.16231	5.54549	3.82447	8.74927	7.0383	7.79164	8.83498	11.883	6.62714	6.07161	8.58304	6.67256	11.3714	12.6488	7.08695	7.86465	6.62816	9.29704	9.54511	10.7298	9.55996
GSM437171	0	8.38	1.16298	High	9.48194	5.68378	6.33062	11.7334	4.11762	6.75578	9.46576	9.7098	8.40991	8.87667	7.59817	4.12846	8.36966	6.30547	8.90822	10.3057	10.7079	6.01744	6.2175	6.92626	6.12902	9.31171	8.0867	6.2244	9.38731	6.66499	8.44907	9.23685	10.9263	9.25178
GSM437209	0	59.34	1.16812	High	10.4555	5.92841	6.78008	11.471	4.16985	6.78583	10.1881	9.84576	6.79944	6.9888	8.68596	3.88002	7.54533	7.44092	8.0317	9.87907	11.231	6.53486	6.25154	7.7892	6.06566	11.0848	11.5813	6.76321	5.53171	6.87296	8.78999	9.37642	11.0149	9.18044
GSM437210	0	54.54	1.16872	High	8.97507	5.99225	5.35713	11.62	4.29334	7.29339	9.19886	10.4607	8.53092	8.99833	8.5444	4.55878	9.03016	7.82086	9.06471	9.80421	10.0299	7.87268	6.16964	7.05009	6.50695	11.3781	8.02761	6.61994	12.6464	11.5364	7.628	8.84623	11.2095	8.83842
GSM437263	1	14.56	1.16875	High	10.2615	6.06083	6.68308	11.4384	4.11301	6.70821	10.1121	10.1738	9.56268	6.88336	7.01811	4.00659	9.97426	8.00862	8.56795	10.3134	10.8	6.05362	6.41037	8.24359	5.79658	10.526	11.3517	7.10073	11.3178	6.92662	11.4327	9.32037	11.3066	9.59749
GSM437226	0	40.3	1.169	High	8.78233	6.13401	5.88702	11.6339	4.1272	6.41471	9.25844	10.3881	11.8386	7.85551	10.2394	3.95149	8.50102	8.41103	8.15425	10.6851	10.0468	5.76831	5.99331	7.15088	5.56611	9.63971	9.32395	6.36037	6.16985	6.51257	8.11542	9.905	12.068	10.0704
GSM437166	0	33.2	1.17286	High	8.66382	5.72951	5.55962	11.8443	4.21109	6.98947	9.63944	9.34989	8.22211	9.26868	10.9045	4.0064	10.3658	6.78209	8.07873	9.19983	10.6402	7.27884	6.15803	8.21014	6.90154	10.6664	9.55668	5.92464	7.7071	9.29431	10.3053	9.9017	10.6434	9.77998
GSM437256	0	37.44	1.17943	High	10.1594	5.58	6.61672	11.7287	4.26593	7.07951	9.51359	8.15321	7.19835	9.90499	8.61071	3.96397	11.6667	6.98441	9.63764	8.15138	10.1956	6.39063	6.16906	7.24228	5.74648	9.24552	9.60899	7.13611	10.004	8.6415	7.0985	9.26547	9.61994	9.1262
GSM437175	0	105.17	1.18018	High	8.74924	6.16115	6.01096	11.6758	4.19893	7.34673	10.3085	11.2863	9.66174	6.53225	9.77444	5.15423	9.84098	7.50613	8.75008	10.3291	12.0341	7.24194	6.46568	7.25927	6.58076	11.6413	9.88279	6.7668	5.45246	6.10509	10.5776	9.44891	11.8337	9.83292
GSM437138	0	79.13	1.18081	High	8.38414	6.05126	4.61535	11.6886	4.27848	7.21532	10.4611	10.9713	8.78677	10.423	8.65359	4.04761	7.83983	6.59349	9.06206	9.57567	10.3351	6.30283	6.24881	7.70134	8.03632	10.5881	8.86757	6.4057	13.5716	6.85421	9.15139	9.723	11.3951	9.62583
GSM437234	1	5.32	1.18363	High	9.5181	6.41087	6.7519	11.4709	4.0798	7.00135	10.4354	11.2135	10.6791	8.1803	5.14112	4.17495	10.5229	7.94504	8.48852	10.1572	10.2685	7.89376	6.39795	7.07902	6.95652	8.53036	11.7947	7.04416	6.60999	8.24179	8.03224	9.80748	12.0983	9.64627
GSM437122	0	106.94	1.18522	High	10.8553	5.99343	6.49109	11.3923	4.31916	7.26397	10.3497	9.14402	8.03424	8.42925	5.86962	3.99271	11.5468	7.26705	9.22083	8.51813	10.7426	6.91939	6.00725	7.17308	5.69599	10.1538	9.96819	5.61703	7.81843	6.21614	7.35154	9.73935	10.2573	9.84885
GSM437202	0	70.84	1.18816	High	7.956	6.03764	5.95796	11.9197	4.34053	6.94629	9.84664	10.7053	8.09511	9.57551	9.47517	3.8858	7.453	7.41696	8.29579	10.2439	11.4371	6.46106	6.1247	6.98592	7.06647	9.24967	12.256	6.06452	6.86666	6.36657	12.6797	9.4657	10.9779	9.48021
GSM437227	0	116.64	1.19112	High	9.78721	5.82624	7.32233	11.7807	4.22102	6.95413	9.65518	9.26695	8.52959	8.77702	7.37213	3.92774	11.3961	9.08542	8.79676	9.55802	7.56862	5.78336	6.22722	7.16871	6.30641	6.21822	9.50227	6.43023	5.57504	7.1769	7.70541	8.89101	10.9516	9.88624
GSM437239	1	4.96	1.19236	High	8.75685	6.47634	6.27019	11.5811	4.32397	6.91701	10.2941	10.0266	9.09127	8.92825	8.13564	4.63726	10.7338	7.87541	8.19355	9.7743	11.3939	7.20296	6.32546	7.04679	6.0684	12.1422	9.47604	7.2567	11.5984	10.5304	9.47054	10.6465	11.5505	9.61388
GSM437108	0	64.1	1.19565	High	11.0293	5.79517	6.96941	11.5316	4.27771	6.70521	10.3519	8.34758	7.22384	5.90154	5.98958	4.01239	8.38132	7.61282	8.12603	7.49795	9.60844	6.02029	6.35457	6.96723	5.27707	8.96198	8.2907	6.22206	9.51379	6.87722	7.24756	10.0417	9.14093	9.03081
GSM437267	1	2.07	1.20576	High	10.1735	5.6297	5.48762	11.6961	4.41932	7.40191	9.60194	9.46253	7.73619	10.1992	6.63534	4.04718	7.21301	8.19663	8.41459	9.08616	10.2267	6.07508	6.11337	6.96761	6.63534	10.7697	6.99454	6.34369	13.2773	8.55616	7.35728	9.64536	9.9465	9.25145
GSM437099	0	82.29	1.20963	High	10.1891	5.46108	5.91582	11.8259	4.22282	6.53755	10.628	7.22918	6.95425	8.51411	5.17446	3.88675	8.99799	6.92955	8.56816	6.50806	11.0355	5.79268	6.28888	7.78977	5.55733	9.63971	10.5825	7.36316	10.6542	10.5462	8.36155	9.64485	7.09719	9.14655
GSM437145	1	22.02	1.21128	High	9.9324	6.33528	5.14622	11.3843	4.27015	7.27332	10.7016	10.3307	9.74617	9.36773	6.68935	3.83709	8.75979	7.22786	8.06779	9.49647	10.5302	5.86976	6.10576	7.14948	5.78521	11.2791	11.6068	6.95066	11.8197	9.46425	8.36038	9.39428	11.3164	9.09259
GSM437180	1	27.51	1.21493	High	8.55853	6.03375	5.97707	11.8934	4.01402	7.3309	10.2205	10.9436	7.54818	8.73849	8.37452	4.6076	8.29724	7.41203	8.65516	9.99154	10.9693	7.50102	6.34253	8.07452	9.41824	10.3118	11.4295	7.53635	13.0625	11.9945	7.89786	9.15791	11.2001	9.61722
GSM437223	1	49.24	1.23125	High	8.24265	6.70241	5.61104	11.6499	4.32262	6.67289	10.2894	11.0213	11.4311	8.78452	6.41634	4.07483	7.56931	7.77981	8.34372	10.6173	11.1095	6.21861	6.26364	7.04022	6.37471	7.543	11.4963	6.89534	12.7062	8.49506	9.20457	9.28749	11.7255	9.59964
GSM437133	1	37.31	1.23331	High	8.04216	6.70925	7.26484	11.8331	4.56899	6.72148	10.1009	10.5638	8.0018	8.03374	7.31144	3.97623	7.65463	6.47296	7.68485	9.55862	11.9242	6.61132	6.18506	7.25135	5.87207	11.8959	9.54627	6.83062	7.44601	6.45966	10.3147	9.06668	11.4502	9.47475
GSM437190	0	96.26	1.2422	High	8.78229	6.57598	6.45431	11.7123	4.40844	6.8473	9.99997	11.2538	9.17201	8.45989	5.42413	4.52176	10.6707	7.15742	9.02087	10.5224	10.1521	7.55929	6.15588	7.15193	7.53751	9.79386	9.46983	7.21637	7.70612	6.35712	7.83917	9.73668	12.1521	9.5991
GSM437212	0	26.26	1.24355	High	10.1478	5.76832	5.33461	11.7487	4.35198	6.67514	10.3625	9.45505	6.56952	8.45137	5.94091	4.08767	7.32331	7.14821	7.79992	8.88782	11.7398	6.53953	6.46986	8.92286	5.54507	10.0917	12.2404	6.71283	10.7507	7.47174	13.2164	9.07086	9.78676	8.7998
GSM437215	0	55.95	1.25042	High	9.12892	5.86013	6.00843	11.9885	4.39864	6.8878	9.49086	9.86761	7.21974	7.73192	6.84711	4.09213	11.739	6.88539	8.07251	9.35202	11.207	5.97528	6.17944	7.20119	7.46608	12.0008	10.7615	6.59576	11.5688	9.29513	8.56738	9.51824	10.3912	9.19023
GSM437135	0	55.92	1.26249	High	9.40819	6.51769	5.70736	11.6216	4.2656	7.25586	10.0164	11.2862	9.76254	8.57723	8.39622	3.96791	8.88275	8.12324	8.3245	10.6261	12.3695	6.56334	6.16343	8.35879	6.94766	10.7311	12.2053	6.92345	7.72981	6.62501	9.62901	9.19879	11.9864	9.53809
GSM437118	0	55.33	1.27738	High	8.60357	6.33116	6.618	12.0039	4.19105	7.01962	8.37867	9.38735	6.97155	9.43521	6.51533	3.84486	7.8911	7.41947	7.61476	8.632	9.67876	6.44837	6.75384	7.34332	5.83061	11.7452	7.97232	6.53496	7.02471	7.06579	8.75822	9.20173	10.4412	8.74896
GSM437130	1	33.73	1.28273	High	11.6379	6.68654	7.34954	11.2958	4.35466	7.12136	11.3539	11.2036	9.02795	8.82867	8.66136	3.78054	10.3505	7.53923	8.96535	10.0314	8.01993	6.8925	6.17162	7.48378	6.0525	8.32958	11.241	6.53753	12.3503	10.5481	8.44973	9.05721	11.9205	9.39694
GSM437119	1	134.86	1.29023	High	8.15023	6.31904	4.79523	11.9918	4.20245	6.89589	9.73223	12.3574	12.7748	8.61802	8.98506	3.96113	9.02227	7.96717	8.32402	11.3521	10.1568	5.9396	6.07472	7.32793	9.21674	9.44048	12.7203	6.23318	13.1166	10.5514	7.41564	8.9865	12.8064	9.96237
GSM437203	0	50.59	1.29096	High	9.64102	5.97542	5.35679	11.9118	4.14948	6.69233	8.51677	9.55316	7.73551	6.56313	9.04115	4.05228	11.38	8.182	7.73127	9.44916	6.40446	6.15893	6.3072	7.23977	6.17466	7.992	8.33252	6.26814	12.0177	8.95726	7.68745	9.28175	10.8383	9.25157
GSM437181	1	45.92	1.29122	High	8.73691	6.70308	5.9777	11.7857	4.27546	6.9293	9.25445	10.5268	7.99514	6.04194	9.41846	3.87252	9.91981	6.99508	8.70341	10.7162	11.4691	6.71923	6.10038	7.60617	6.74715	11.8324	10.8003	6.16626	7.21557	6.28952	9.44217	9.73926	11.7419	9.96886
GSM437174	1	24.26	1.31563	High	10.122	6.24482	5.55686	11.7822	4.12736	7.00021	9.65805	11.3626	10.0309	6.77504	4.96493	3.82185	7.31813	7.76324	8.82438	9.88188	9.96141	7.48796	6.05899	6.83726	5.64849	6.75179	8.77415	7.09375	5.59625	6.36852	7.53626	8.74724	12.0235	9.1977
GSM437250	1	5.72	1.31607	High	9.42328	6.1112	6.14662	12.0405	4.10839	7.37189	9.06161	10.2984	9.89384	7.01649	7.51011	3.98958	9.00558	7.52746	8.05091	10.2611	9.4203	6.62526	6.15844	7.19511	6.05435	12.2907	7.69587	6.33533	13.8704	13.228	7.02895	9.26458	10.9333	9.47992
GSM437242	1	0.92	1.31712	High	9.73158	6.11043	4.55988	11.8488	4.18784	6.45067	9.42331	10.713	9.70238	9.88007	8.27957	3.91875	10.41	7.01694	9.22474	9.97826	11.0759	6.60561	6.44753	6.92322	7.03528	10.7043	8.82335	6.77527	12.1701	11.5319	10.0142	9.50257	11.3733	9.80116
GSM437235	1	2.36	1.32631	High	9.13	6.73024	6.62699	11.8676	4.23526	6.95305	10.4002	11.2454	9.00732	9.31222	9.77872	4.10057	10.4597	7.38136	8.52218	10.1924	11.6631	7.39041	6.34891	8.24791	8.29635	11.4753	10.2811	6.62263	11.1851	10.5933	9.66203	9.56317	12.1776	9.79757
GSM437200	1	50.76	1.33345	High	10.9778	6.39196	4.78507	11.5326	4.317	6.80502	10.7316	11.4124	8.09111	9.22077	8.3249	4.19366	7.71183	7.60694	8.37198	10.4014	10.2904	6.30547	6.42965	8.46122	7.11975	10.952	12.377	6.09813	6.30051	6.94526	9.79012	9.55469	11.6823	9.37925
GSM437102	0	84.13	1.33686	High	9.74976	6.65665	5.95413	11.7586	4.09393	6.74428	9.73932	11.8607	12.0424	8.49935	5.39876	4.2153	9.53072	7.38469	8.26516	10.4385	11.1053	6.66312	6.59874	7.30978	7.99883	9.74381	9.95732	7.63444	11.1502	8.68944	9.55438	9.87505	12.1392	9.24861
GSM437158	0	49.87	1.33969	High	10.7478	5.75804	5.76622	11.9977	4.49171	6.93097	10.101	9.03993	7.85505	8.73931	8.64272	3.93234	11.3958	6.79565	9.74705	10.9006	12	5.54138	6.2175	7.10316	5.40167	7.67485	9.52348	6.9191	13.5699	11.5914	10.4917	9.55563	10.0444	9.84166
GSM437201	1	67.82	1.43726	High	8.93214	7.12866	6.27354	12.059	4.12035	6.45122	10.3025	12.4621	11.2702	7.97057	10.8367	4.23033	8.4177	7.80371	8.31927	11.2457	11.5188	5.97	6.23492	7.51884	7.97159	7.6841	12.4156	6.69563	7.44316	6.80922	11.135	9.43732	12.4862	9.76115
GSM437176	1	11.76	1.44598	High	9.87265	5.99738	4.48132	12.3102	4.1305	7.32355	10.3606	8.4522	7.45451	9.84938	5.71135	4.47357	8.46592	7.05666	8.19811	8.82202	9.54856	8.30394	6.50719	7.78978	6.45565	10.8085	10.1745	5.83834	12.2858	10.7052	10.714	9.49175	10.0166	9.77379
GSM437197	1	5.68	1.47002	High	10.7855	6.40797	5.06296	12.0535	4.26843	6.91791	10.9354	11.0249	7.99412	5.34093	5.63246	6.6462	7.97644	7.80819	8.67592	9.42102	11.1841	6.6231	6.34013	7.65917	6.15774	11.0286	12.5114	7.12441	5.75143	6.59571	8.96467	9.06353	11.5528	9.23967

## Sheet: Figure3E-F
	statusOS	timeOS	ACD	AGAP3	AKR1B1	ANKHD1	ANXA11	ANXA2	ANXA6	AP1S2	APPL1	ARHGAP25	ARRB2	BTG2	C1QA	CA2	CASP10	CASP4	CCDC124	CDYL2	CHI3L1	CIAPIN1	COL6A1	CXCL1	CYTIP	DIO2	EMILIN2	ERCC1	EXOC7	FBXW5	FCER1G	FOLR2	FTL	GBP3	GNE	GPC6	GPSM1	GRB10	GRK5	GSTO1	HCLS1	HINT2	HSP90AB1	HSPBP1	ID3	IDH1	IER3	IFI16	IFIT3
GSM333673	1	45.2	-1.3548	0.1322	-2.2109	-0.0559	0.6098	-1.221	-0.3401	0.4844	0.1814	4.1194	0.24	1.7433	4.5466	1.5246	3.2048	0.8703	-0.488	1.8476	3.1094	-0.873	2.0321	-0.8237	6.6639	-0.5105	2.2708	-0.9942	-0.2567	0.1941	1.7424	4.3625	0.1966	2.7401	-0.8943	0.9553	0.3528	-0.9546	1.1276	0.517	3.0709	-0.7984	-1.5821	-0.5312	-1.0619	0.2253	0.6969	2.4988	0.9523
GSM333674	0	110.2	-0.7298	0.4531	-1.9324	0.7732	0.6781	-0.6439	-0.9406	0.2786	0.157	3.6758	0.0841	2.332	4.6915	1.0426	2.0614	0.6581	-0.8084	1.8699	3.0419	-0.4228	-0.3273	-1.8468	6.7347	-2.1203	1.0257	-0.6758	-0.1125	-0.1047	0.739	4.5014	-0.9187	1.2079	-0.1828	-1.9885	0.2869	-1.5437	0.5568	0.0663	2.0222	-0.3004	-1.5951	-0.4228	-0.9078	-0.2042	0.1401	1.4911	-0.1424
GSM333675	1	57.2	-1.3219	0.5291	-2.0116	-0.1894	0.5588	-0.5249	-0.685	-0.0116	-0.5458	2.9835	-0.1031	0.3907	4.1408	1.0349	2.113	0.4605	-0.8836	0.3528	2.4343	-0.7084	4.6542	-1.462	5.9752	-1.699	1.1104	-0.8365	0.584	-0.3529	1.4425	4.017	-0.8704	1.4431	-0.5756	1.1718	-0.3474	0.5039	0.5211	-0.2176	2.5639	-0.3548	-0.8237	-0.7784	-0.9159	-0.7859	1.2363	1.2228	0.6332
GSM333676	0	108.1	-0.9105	0.8953	-3.1456	0.2166	0.1827	-1.1109	-0.662	0.4297	-0.3022	4.406	0.3595	1.0704	4.7939	0.308	2.5782	0.3629	-0.776	-0.8836	3.0528	-0.6552	0.8392	-3.6242	6.6795	-2.6439	1.6182	-1.2009	-0.3959	-0.6038	1.025	4.516	0.3896	2.8325	-0.3346	1.2412	0.696	0.3763	0.8392	-0.1763	2.4241	-0.5332	-1.4779	-0.2969	-0.7934	-0.0619	0.7013	1.7334	2.0119
GSM333677	1	41	-2.191	1.1486	-3.7563	0.8945	0.175	-0.1633	-2.0649	0.2762	-0.0877	3.7908	-0.0985	1.2892	4.5323	3.6462	2.1741	0.175	-1.3846	0.0827	3.0156	-0.6416	1.1564	-1.5479	6.6893	-2.8059	1.3477	-1.737	-1.0619	-0.6148	0.6736	3.84	-0.8339	2.5316	-0.5522	-1.6349	0.537	-0.1926	0.54	-0.3696	1.8651	0.1519	-1.2723	-0.484	-1.8678	1.2821	1.2684	0.2714	-0.454
GSM333678	1	8.4	-1.5312	-0.737	-3.7046	0.4447	0.4394	-0.6326	-2.5479	-0.816	0.1545	2.8807	-0.7637	-0.4481	4.4229	1.6686	2.472	0.9561	-0.662	-0.6897	2.3505	-1.3511	0.9366	0.8351	6.1942	-1.9942	0.6107	-0.3585	0.7102	0.2437	0.5917	3.5521	-1.9658	2.1801	-0.3752	3.3618	0.301	-0.1746	-0.1456	-0.8651	0.8221	0.5907	-2.2793	-0.2934	-0.5585	0.0745	2.7405	2.8272	0.8205
GSM333679	0	109.2	-0.7637	0.384	-3.035	0.3752	-0.1408	-1.2688	-1.737	0.0936	0.3173	4.5398	0.0813	2.3283	4.8904	0.9935	2.7102	0.5568	-0.4442	-0.2413	3.4128	-1.2413	1.1782	-1.3437	6.5697	-2.4982	1.6987	-0.811	-0.4659	-0.3292	0.9169	4.7814	-0.4325	1.7824	-0.6943	-0.5187	0.1322	-1.6897	0.923	-0.7226	2.4289	-0.963	-2.1016	-0.0218	-0.9658	-0.3456	1.3857	0.8197	-1.152
GSM333680	0	110.1	-1.2243	0.2963	-0.816	0.0663	0.844	-0.3219	-0.9159	-0.4679	0.2461	4.0072	-0.0484	2.4171	4.7981	6.2073	2.7566	0.4626	-0.6282	-0.8443	1.5627	-0.9574	0.5724	-1.7226	6.6781	-2.5735	1.0036	-1.1779	-0.274	-0.1649	0.7119	4.6387	-1.3437	2.8047	1.0101	-1.2009	0.2054	-0.8625	1.9913	-0.1376	2.3777	-0.3846	-1.9434	-0.1016	-0.2042	-0.3058	1.9579	1.8148	0.8663
GSM333681	1	18	-0.7013	-0.4093	-2.7859	0.8408	1.0264	-0.0559	-0.3183	0.2412	-0.2311	3.2635	0.5251	2.7895	3.9184	0.7647	2.1894	-0.4112	-0.5187	0.6285	2.5074	-1.1424	0.8057	-2.7661	6.1391	-0.7155	1.2576	-1.0469	0.2179	-0.2481	0.7277	3.7623	-0.3346	2.1702	0.5568	0.7207	-0.4016	-0.3022	0.8327	0.6378	2.1486	0.2558	-1.2345	-0.8034	-1.1877	0.1309	1.7294	2.1654	1.0881
GSM333682	0	109.2	-1.3771	0.9672	-2.5564	0.0496	0.4761	-0.6897	-0.9324	1.0165	-0.6237	3.9523	0.2904	2.1702	4.1293	1.7596	2.251	0.4082	-1.1109	0.2678	2.434	-0.9828	-0.3529	-1.737	6.586	-3.3219	2.175	-1.1811	-0.1649	-0.1282	1.3086	4.4874	-0.0649	2.5303	-0.8546	-3.6153	0.8221	-1.0499	2.0119	0.5321	3.1572	-0.2863	-1.8573	-0.5585	-1.221	-0.3529	0.6772	2.1903	-0.0321
GSM333683	0	110.8	-1.4074	0.9986	-2.5995	0.5221	0.1686	-1.482	-0.281	1.4399	0.6313	4.1235	0.1725	2.2839	4.7544	4.7115	1.6785	0.184	-0.5951	-0.8678	2.7312	-0.1203	1.4033	-3.0831	6.717	-1.9942	1.1731	-0.7563	-0.1714	-0.1047	0.8007	4.6904	0.229	2.0659	-0.8704	-3.2243	-0.2515	-1.4112	1.5484	-0.1617	2.5465	0.1635	-1.9828	-0.2828	-1.0087	-0.0247	-0.4442	0.3951	-1.1746
GSM333684	0	109.7	-1.4305	0.2534	-3.5683	-0.1266	0.111	-0.7202	-1.0559	-0.8494	-1.3696	3.2197	0.4233	-0.1219	4.2196	-0.2059	3.0807	0.622	-0.3771	-0.5995	1.7933	-1.2688	1.0335	1.688	6.2987	-1.8468	1.451	-0.6371	-0.6484	-0.1345	0.6489	2.8051	-1.8059	2.0472	0.7502	2.4367	0.7347	2.1493	0.1467	-0.4228	1.7908	0.2642	-1.6804	-0.1617	-1.482	-0.4189	3.5497	2.386	1.5524
GSM333685	1	62.8	-0.9187	1.3741	-3.1456	0.0922	0.107	-0.2328	-1.9051	-0.0469	-0.5522	3.8359	0.0215	0.7748	4.8197	1.7146	3.2437	0.5519	-0.3846	0.9899	2.4014	-0.8314	1.4901	-4.1766	6.4444	-0.1568	1.6074	-0.7588	0.373	-0.4016	1.5205	4.0303	-0.5064	1.2308	-0.8468	0.0936	-0.0589	0.0029	0.2558	-0.4055	2.7962	-0.3733	-2.0529	0.0963	-1.2345	0.1725	1.0426	2.2528	0.4276
GSM333686	1	24.1	-1.152	0.6229	-2.4344	-0.1926	0.4255	-1.1681	-0.4961	-0.221	-0.3004	4.6525	0.1776	2.4787	4.8846	0.9833	3.0291	0.1865	-0.6666	0.9214	3.2428	-0.8211	1.5709	-1.7418	7.1043	-2.0529	1.2302	-0.3419	-0.415	0.2738	0.6332	4.3118	-1.2176	1.3454	-0.5249	0.4636	0.0827	-1.1109	1.5597	-0.5187	2.7715	-0.7084	-2.4659	0.0201	-0.2226	-0.4982	1.3824	1.2672	-1.0469
GSM333687	0	109.2	-1.458	0.9538	-1.3921	-0.2533	0.6425	-0.5522	-0.811	2.2041	0.2376	5.0947	1.3202	1.0489	5.1863	2.6611	2.22	0.5907	-0.5353	0.4114	3.7634	-0.9269	2.4332	-2.7179	7.1869	-0.7442	3.3909	-0.9658	-0.4739	-0.3346	1.3156	5.093	2.3271	2.5216	-0.8468	0.511	-0.1649	-1.0589	1.2714	0.7655	3.7655	-0.5002	-2.4422	-0.0619	-0.8943	1.0293	-0.1993	2.0824	0.384
GSM333688	0	106.6	-0.6506	0.9738	-3.1329	-0.7155	1.0482	-0.226	-1.949	-1.8573	-1.454	3.1285	-0.5125	0.6323	4.6182	0.184	4.1375	0.4489	-0.2159	1.3351	1.9268	-0.5756	1.7941	-2.5564	6.6837	-0.6804	2.108	-1.3846	-0.16	-0.2515	0.9419	3.2282	-2.5146	2.547	1.3967	1.2271	0.9701	0.2154	2.3106	-0.3902	1.1499	-0.3511	-0.5886	0.6164	-1.0529	-0.6712	-0.16	1.757	0.2497
GSM333689	1	35.3	-1.6171	0.0158	-2.4189	-0.1568	0.763	0.6031	-0.5585	2.0915	0.2029	3.729	0.3929	1.3618	3.9764	0.157	3.1273	0.5685	-0.8757	0.5291	2.537	-0.9518	0.9061	-3.2109	5.9832	-0.3715	1.9245	-1.0439	0.4792	0.1532	0.8408	4.1252	0.8844	1.0243	-1.4699	1.6857	1.175	-0.6104	0.9642	0.7553	2.4281	-0.2243	-0.8237	-0.6712	-0.8943	0.3369	1.1922	1.9542	0.9283
GSM333690	1	71.1	-1.4982	0.3092	-3.4251	0.5821	0.5039	-0.3004	-0.5374	0.7774	-0.749	4.2357	0.472	1.3713	4.332	0.301	2.6844	0.1557	-1.0087	-0.0101	2.9005	-1.0145	0.6341	-1.5228	6.4326	-2.7084	2.1316	-1.1844	-0.1504	0.0215	1.3288	3.9298	-0.3959	2.5137	1.9902	-1.7226	-0.3401	-1.8678	0.6332	0.8074	3.9383	0.051	-2.2379	-1.041	-1.7418	-0.4901	-0.3022	2.2163	0.3774
GSM333691	0	102.9	-1.5606	0.8758	-3.3306	0.0649	-0.0559	-2.3004	-1.7274	-0.0831	0.3606	3.9011	0.1349	3.9973	4.9841	2.0272	2.2271	0.4447	-0.2464	-0.7884	2.3428	-0.9105	2.696	-2.8678	5.4175	-0.2159	1.5719	-0.6873	-0.4403	-0.6394	1.1296	4.4555	-0.5585	2.0225	-0.4403	-0.4461	-0.3094	-1.2969	-0.038	-0.144	2.3829	-0.3846	-2.1584	-0.3328	-1.4383	0.338	-0.8443	1.119	-0.527
GSM333692	0	107.1	-1.4035	0.7355	-3.1078	-0.0877	-0.1062	-0.8625	-1.6897	0.6608	-0.1828	4.347	0.4222	0.9635	5.0264	2.499	2.2391	0.606	-0.685	-0.013	3.0428	-1.074	2.4657	-1.8625	6.535	-0.6943	2.1496	-1.0174	-0.2793	-0.7155	1.6631	5.0157	-0.0395	2.1738	-0.3959	0.0454	0.0482	1.7273	0.9313	-0.1617	2.7744	-0.304	-2.5228	-0.2009	-1.1844	-0.4383	0.5743	1.9738	-0.3902
GSM333693	0	101.1	-0.4074	1.0915	-3.1714	0.3951	0.5089	0.636	-2.0893	-0.1714	-0.1959	3.4803	-0.2636	1.4813	4.4712	0.3254	1.2987	0.2116	-0.5649	1.0391	3.4114	-0.097	-2.4189	0.7155	6.5622	-3.0831	0.406	-0.8186	0.1164	0.4751	1	4.0976	-1.8997	1.9613	-1.074	-1.3401	1.0165	-1.2243	-0.3865	-0.8704	1.8734	0.2154	-1.7131	-0.0604	-1.458	-0.2653	1.9949	0.8592	0.3528
GSM333694	0	106.7	-1.6529	0.7355	-3.0233	-0.0454	-0.016	-0.9885	-0.3022	0.0566	-0.5187	4.3771	-0.0954	2.5499	4.6576	0.8156	3.1409	0.384	-0.5564	1.545	3.516	-1.0589	2.0328	-0.0218	7.3707	-1.873	1.6535	-0.5353	-0.1665	-0.074	0.4071	4.2319	-1.3921	-0.749	-0.7442	0.3092	1.6313	-1.0058	1.4319	-0.4189	2.7995	-0.5458	-1.6758	-0.5799	-0.9885	-0.0072	0.774	1.7071	-1.4344
GSM333695	0	100.1	-1.8625	-0.0786	-3.9817	-0.3255	-0.6259	-3.0116	-3.6224	-3.1078	-0.0058	1.4709	-0.1078	-0.7442	4.5674	-1.5105	2.0569	-0.5564	-0.7984	-2.7959	2.1541	-0.8916	-0.2226	-3.0589	5.1181	-3.4612	2.8388	-0.949	-0.0877	-0.9324	0.5646	3.7761	-1.5437	-2.7563	-0.9024	-1.1234	0.5869	-0.1584	-0.4247	-1	-0.3752	-1.4035	-1.2076	0.2054	-1.7037	-0.3328	1.3696	-1.7859	-3.3629
GSM333696	0	97	-1.4112	1.2732	-2.5649	0.5271	0.7866	-0.8314	-1.8836	-0.0544	-0.2602	4.0418	0.4782	2.6846	4.3568	5.0721	2.2889	0.1852	-1.2243	-0.5864	1.6159	-0.8757	-0.3846	-1.2584	6.2979	-2.9771	1.7575	-1.1329	-0.2619	-0.3129	0.547	4.3611	-0.1861	1.8984	-0.5713	-0.889	1.1596	-1.5395	1.24	-0.2345	2.6392	-0.1172	-1.3622	-0.1828	-1.4659	-0.2793	0.2774	0.8568	-0.9546
GSM333697	1	43.4	-0.811	1.0614	-1.7179	0.3863	0.7476	-0.2176	-0.8863	1.2209	-0.8546	3.8826	0.3242	1.103	3.9505	1.4906	3.0032	0.848	-1.077	-0.8186	2.7523	-0.4961	0.2376	-2.8573	5.9907	-2.5564	1.972	-1.1203	-0.074	-0.6016	1.257	4.3082	0.2461	2.2428	-1.2934	-1.2379	-0.191	-0.2176	0.8552	0.7407	2.9172	-0.2328	-1.0923	-0.6439	-1.4461	-0.0862	0.2191	2.3846	0.6267
GSM333698	0	100.3	-1.5864	0.364	-3.8954	-0.7539	-0.5973	-1.5606	-1.4941	0.044	-0.7884	3.9392	-0.9406	0.45	5.0237	2.6109	2.5792	1.4818	-0.5821	1.3724	2.2491	-0.8863	2.9503	1.111	7.2279	-0.2464	1.2023	-1.1361	-0.1993	-0.4305	0.5782	3.7623	-1.685	1.7532	-0.8237	1.9851	1.1763	0.2376	0.1991	0.0201	2.7347	-0.4659	-2.4344	-0.415	-1.1203	-0.6259	0.8319	1.7442	-0.3401
GSM333699	0	97.8	-2.152	0.8383	-3.5179	0.6229	0.3663	-1.6484	-0.8678	1.058	0.251	4.0496	0.3437	1.9701	4.5311	1.9214	2.2434	0.3127	-2.3147	-0.0985	2.856	-1.6171	1.5675	-4.3808	6.6327	-4.8997	2.0521	-1.071	-0.5208	-1.4074	2.0097	4.2196	-0.281	2.8713	-0.4941	-1.7179	-0.5649	-1.5105	1.9377	1.0412	3.4046	-0.9771	-2.816	-0.9686	-1.9434	-0.0291	0.0704	2.119	-0.0725
GSM333700	1	97.2	-1.3548	0.584	-2.6171	-0.2109	0.2265	-0.482	-1.889	0.4751	-0.5735	3.6029	-0.0145	1.7899	4.5951	3.1286	2.2573	0.5321	-1.0529	1.1545	3.3377	-0.3346	0.3265	-0.7515	5.7049	-4.028	0.8711	-1.0801	-0.6666	-0.1811	1.3623	4.849	-0.4481	2.5026	-0.3884	-2.4189	0.1243	-1.6082	0.269	0.3173	1.4926	0.0649	-2.7084	-0.4679	-1.6126	0.0043	0.5666	2.446	-0.5564
GSM333701	0	91	-1.6038	0.8229	-3.071	0.2473	0.0072	-1.462	-0.5929	0.7519	0.0243	4.0909	0.3277	2.0652	4.1619	0.52	2.9193	0.3346	-1.0262	0.1296	2.1648	-1.255	0.636	-1.0831	6.5724	-2.4901	1.715	-1.3364	-0.2688	-0.3364	0.473	3.845	-0.7179	1.9734	-0.2498	-0.6689	-0.0664	-0.0043	1.6799	0	3.3363	-0.776	-1.4739	-0.8391	-0.9296	-0.4286	1.0136	1.9115	1.4473
GSM333702	1	30.9	-1.0058	0.809	-1.1392	-0.0893	1.1941	0.8082	-0.9351	2.0628	-0.1746	3.9317	0.8448	1.6853	4.0755	4.2126	2.5343	0.2129	-0.776	-0.5146	2.86	-0.7346	-0.3789	-2.2311	5.9905	-2.6439	2.1309	-1.0029	0.224	0.0342	1.0412	4.1218	1.0342	3.0472	-0.7108	-2.2447	-0.0365	-0.816	2.0475	0.8671	2.715	0.0482	-1.0321	-0.4679	-1.0469	0.3196	1.4942	1.3098	1.232
GSM333703	0	98	-2.0233	1.1884	-2.5649	-0.2987	-0.1125	-1.5437	-1.4228	0.7198	-0.4481	3.862	-0.5649	1.426	4.4816	-0.3659	2.7388	1.0786	-0.8443	0.7527	2.5502	-1.1329	2.9345	-0.1763	6.5593	-0.3437	0.9811	-1.685	-0.6484	-1.4941	0.3595	3.9383	-1.482	2.8947	-0.0425	1.121	-0.2688	0.7604	1.2594	1.0058	2.7396	-0.6689	-2.8262	-0.6552	-1.9771	0.7416	1.5211	2.1243	-0.2916
GSM333704	0	94.8	-1.0831	1.6323	-3.3511	1.0079	0.0454	0.3334	-2.8573	-1.2793	0.103	2.5489	-0.7131	0.9833	4.2668	1.4547	2.2845	-0.1552	-1.3733	3.3234	1.8339	-0.5886	-0.9078	-1.8365	4.9607	-3.0116	0.0963	-1.0499	-0.274	-0.0321	0.0468	3.9635	-1.7661	3.1465	1.0243	-1.7466	1.6271	-1.191	0.0272	-0.6193	0.24	0.0072	-2.0649	-0.5105	-2.1779	-0.3959	0.6763	2.6722	-1.0801
GSM333705	0	92.6	-0.9132	0.8592	-2.0469	0.5479	0.3092	-0.852	-1.7037	0.1686	0.2461	3.6427	0.0854	1.9583	4.4128	2.9311	2.332	0.2738	-0.8757	0.1991	3.2169	-0.4305	0.5782	-3.4933	6.2819	-3.9148	1.326	-0.7588	0.7146	-0.221	0.9753	4.4436	-0.454	2.2194	-0.9159	-0.9269	0.2166	-1.6038	0.2004	0.0043	1.8945	0.1506	-1.3771	-0.5821	-1.5353	0.144	-0.0544	0.7084	-0.1976
GSM333706	0	98.7	-1.5522	1.2406	-3.1329	0.5221	-0.6712	-1.9105	-1.5437	-0.9051	0.3539	3.0204	-0.016	1.9142	4.7511	0.5878	2.8296	0.6942	-0.6371	-0.2159	3.3923	-0.6873	-0.4228	-2.6712	4.5674	-3.5412	2.8262	-0.9269	-0.0862	-0.2916	0.3414	3.6826	-0.304	1.7553	-0.3292	-1.8314	0.0342	-0.9296	-0.7298	-1.1392	0.511	-0.4403	-1.3183	-0.4286	-1.852	0.9366	0.3951	1.2839	-0.749
GSM333707	1	47.3	-1.0831	1.0461	-2.889	0.519	-0.221	-1.889	-0.8262	1.1878	-0.6552	4.723	0.3907	2.6949	4.9491	0.8774	2.5709	0.3785	-0.7661	0.1738	2.9991	-0.8059	1.3679	-1.5105	7.9159	-3.1078	1.6045	-0.8625	-0.0203	-0.458	1.1342	4.943	-1.2379	1.6388	-0.2951	-2.0058	-0.1828	-0.484	1.9501	-0.1894	3.1087	-0.4383	-2.4739	-0.0277	-0.7984	-0.6416	0.4542	1.4404	-1.1392
GSM333708	0	94.2	-1.3959	0.8718	-3.1844	0.1928	0.0468	-1.0291	-1.1203	-0.1219	-1.2758	3.6611	0.5792	3.2543	4.3074	3.5248	2.2738	0.2302	-1.1329	-0.077	2.4808	-0.7809	-0.0939	-2.8678	6.5196	-3.2934	1.206	-1.1456	-0.454	-0.55	0.4372	4.3212	-0.3111	0.0524	-0.5821	-1.6574	0.8687	-0.9686	0.6987	-0.8339	2.5874	-0.4901	-1.4035	-0.5713	-1.5735	-0.2934	1.1197	0.9775	-1.6574
GSM333709	1	13	-1.3111	0.3685	-2.2379	-0.2863	0.7774	-1.035	-0.5543	0.2327	-0.5064	4.135	0.688	1.1897	4.5552	1.4901	2.3028	0.2522	-0.3094	-0.0439	2.9664	-0.8135	1.8572	1.0956	7.1518	-0.3511	1.7613	-0.3511	0.4916	-0.1297	1.4249	4.292	0.4834	1.1859	-0.9942	1.2552	1.2437	-1.2619	1.1395	-0.1536	2.1998	-0.6827	-1.6126	-0.0291	-0.2584	-0.5228	2.1437	1.3818	1.1596
GSM333710	1	14.2	-1.5312	0.8504	-2.8468	0.3346	0.3505	-1.811	-1.852	-1.0321	-0.2688	3.9598	-0.1203	0.7974	4.8958	2.9105	3.0293	-0.16	-0.4961	-0.0589	3.0145	-0.6394	1.0468	-1.9105	5.6334	-3.035	0.7128	-0.9743	-0.3165	-0.1568	0.7485	4.4568	0.1017	1.2185	-1.2009	-1.6804	-0.1313	0.0201	1.1283	-0.8009	1.9119	-0.5146	-1.9546	0.051	-1.6804	0.3161	0.6248	1.3208	-0.3902
GSM333711	0	84.5	-1.4501	1.2284	-3.2243	-0.0306	0.2594	-1.2619	-1.2688	0.3494	-0.1001	4.3052	-0.0218	3.8074	4.6764	1.5346	2.9079	0.844	-0.7563	-0.2636	3.433	-0.8678	0.5231	-1.9828	7.065	-2.8678	1.7373	-0.6506	-0.4093	-0.0544	0.4936	4.5008	-0.16	1.9134	-1.1266	-1.1811	0.0314	-1.8211	0.7347	-0.1633	2.4093	-0.5002	-1.7959	-0.3183	-1.1361	-0.3129	-1.038	1.2203	-0.0043
GSM333712	0	81.9	-1.5064	-0.0954	0.541	-0.6215	0.4531	-0.606	-2.4659	-0.0908	-0.5395	4.5668	0.1164	0.8742	4.8022	3.2596	2.2937	0.263	-0.8339	2.167	2.8442	-0.3474	1.5864	0.099	7.0257	-2.191	2.2129	-1.4422	-0.4247	0.9731	0.9605	4.5286	-0.4093	3.4396	1.5465	-0.2142	0.2302	-3.0233	0.4792	-0.1633	3.5969	-0.3978	-2.2447	-0.0262	-1.415	0.0314	0.8584	1.5059	1.8278
GSM333713	1	74.1	-2.1078	0.1725	-2.7084	0.5734	0.3448	-0.6326	-0.6394	0.7013	-0.1234	4.5229	0.0186	1.8714	4.6427	0.5261	2.8016	0.3885	-0.9885	0.1519	3.585	-0.6259	1.636	-0.5374	6.9355	-2.2379	1.518	-1.0801	-0.5606	-0.6439	0.6654	4.431	-0.3022	-0.3094	-1.2009	-1.3733	-0.0043	-2.5649	0.8383	0.518	3.0991	-0.725	-2.2723	-0.3511	-1.4739	0.2351	-0.6416	2.5487	-0.527
GSM333714	0	94.2	-1.4344	0.0482	-2.1392	0.1966	-0.5543	-0.6897	-1.8211	-0.0877	-1.2653	3.7015	0.037	0.7049	4.0522	0.157	2.4657	0.7347	-0.7884	-0.4247	1.8057	-0.5973	1.9107	0.0949	6.3649	-1.4189	1.2048	-0.816	-0.486	0.0186	0.7031	3.7225	-1.8678	0.5607	0.2987	1.688	-0.4055	0.1467	1.051	0.0854	1.7163	0.2116	-2.5821	-0.2009	-1.1016	-0.484	1.6835	2.2443	1.0475
GSM333715	0	79.5	-1.7859	0.6745	-2.3219	0.4626	-0.0831	-1.8211	-0.9241	1.6406	-0.5522	4.6444	0.542	1.7493	4.8773	2.0165	2.7772	0.7807	-0.816	0.9214	3.6904	-0.9658	2.0776	-0.7563	6.8629	-1.3437	1.266	-1.2898	-0.5458	-0.5208	1.3051	4.8094	0.6808	1.3317	-0.6016	-1.8836	-0.0816	-1.9714	0.9501	0.5049	2.6702	-0.4093	-2.7661	-0.2345	-1.2277	0.184	1.1878	1.622	0.4457
GSM333716	0	92	-1.5395	0.4319	-2.8262	0.6041	0.7774	-0.7322	-0.8059	-0.2345	-0.7226	4.0883	0.044	2.1609	4.6276	1.3863	2.2872	0.669	-0.3603	0.5578	2.4308	-0.9885	0.5271	-3.6693	4.5747	-2.2793	1.542	-0.9351	-0.0725	-0.1313	0.4844	4.6662	-0.4112	-0.458	-0.6506	-1.8997	1.7004	-1.4461	1.1263	-0.6967	2.4209	0.0566	-1.3548	-0.0218	-0.8059	-0.1094	0.0129	1.058	1.7472
GSM333717	0	91.1	-1.0559	0.8311	-3.1584	0.0454	0.2351	-0.7084	-0.9574	0.1375	-1.0233	4.106	1.1947	2.1734	4.6363	0.9313	2.8092	0.0772	-0.9269	0.2091	3.1903	-0.2723	1.5917	-3	5.9153	-3.0469	1.0461	-0.9462	-0.5778	-0.5416	1.4526	4.7597	-0.5995	1.5145	-0.5799	-2.071	-0.013	0.5917	1.7566	-0.6016	2.4725	-0.4719	-2.0589	-0.4779	-0.7466	0.0029	0.3829	0.0072	-1.0954
GSM333718	1	22.2	-0.6506	0.119	-2.5735	0.4276	0.037	0.0454	-2.1266	0.0976	-1.6082	4.1867	-0.0604	0.679	4.2434	1.315	3.0461	0.9366	-0.3255	1.4828	3.2088	-0.2193	0.119	-1.0893	6.3661	-2.6259	2.0391	-0.2706	-0.0831	-0.0725	1.3945	4.1449	-0.3346	2.4022	-1.3292	2.1798	0.7672	-2.1266	0.4709	-0.4442	2.8363	0.545	-1.5821	-0.0365	-1.2758	-0.4286	-1.415	2.0932	0.5675
GSM333719	1	28.6	-2.5146	1.0663	-4.2324	0.1401	0.1776	-0.811	-1.8468	-0.4383	-0.9406	2.519	-0.7563	1.1316	4.4925	-0.8059	2.9844	0.3852	-1.2076	0.4936	2.9151	-1.6171	2.1603	-3.9885	6.1278	-2.6529	1.0022	-1.5864	-0.3129	-1.2481	1.0158	3.7115	-1.458	2.5705	-1.1844	0.1699	1.1795	0.6489	1.3179	0.5782	-0.074	-0.7394	-2.7084	-0.8288	-2.1329	-0.2916	2.1645	1.6839	-3.1078
GSM333720	0	91.1	-1.1329	0.8383	-2.0954	0.1686	0.0496	-0.5606	-2.0291	1.3179	-0.8997	4.1859	0.3651	0.0468	5.3455	2.8631	2.5268	0.7433	-1.038	-0.2413	2.7881	-1.2969	3.6088	-1.3328	6.784	-2.1329	2.1217	-1.1329	-0.4035	-0.4364	2.1204	5.4919	-0.1779	3.5135	0.1596	1.1349	0.6276	1.2916	0.6276	0.4875	2.7759	-0.1504	-2.9885	-0.304	-1.221	0.0663	1.3306	2.1715	-0.3022
GSM333721	0	82.9	-1.6484	0.6425	-1.9885	0.0115	-0.1649	-0.4639	-1.1649	2.1699	-0.0847	4.6064	0.7874	0.9993	4.9467	3.4449	2.4174	0.5792	-1.1361	0.5724	3.3951	-0.8084	2.8681	-0.8365	6.6366	-0.2533	2.8311	-1.1047	-0.5395	-0.6689	1.2412	4.8649	1.1257	2.4005	-0.9942	0.6323	0.1725	-0.1313	1.5326	1.0236	2.8184	-0.7084	-2.7084	-0.3659	-1.0619	0.7476	1.0545	2.2327	-0.5228
GSM333722	1	27.1	-1.6758	0.5558	-3.6511	0.5231	-0.1016	-2	-1.9379	0.175	0.1388	3.4673	-0.3659	2.3251	4.193	1.5787	2.0673	0.4647	-1.0679	-1.6574	2.849	-1.041	1.1699	-4.4707	6.2209	-2.776	1.5211	-1.038	0.0272	-0.6666	1.739	4.3778	-0.1456	2.1483	-0.816	-1.0679	1.7238	-0.8443	0.6415	0.4542	1.4457	-0.4016	-0.8625	-0.7298	-2.114	0.0043	1.5366	2.4415	-1.304
GSM333723	1	20.9	-1.3808	0.856	-1.9105	-0.662	1.1043	1.0384	-1.8211	-0.7834	0.2951	2.8974	-1.0029	2.109	3.0312	1.0969	2.5084	0.8734	-0.6529	2.369	2.2467	-0.7298	0.2154	-2.1714	5.4928	-3.6529	0.3045	-1.0291	-0.3959	0.2277	1.0718	3.957	-1.7859	3.6859	-1.1392	1.9172	-0.0291	-0.9324	1.4174	0.3741	0.8074	-0.5437	-1.3183	-0.5374	-2	0.1137	1.6229	3.3978	2.487
GSM333724	0	85	-2.3585	0.4468	-2.9885	0.9191	-0.2863	-0.725	-1.4383	0.1532	-0.5821	3.5886	0	-0.4442	4.2071	-0.5606	2.6871	0.5984	-1.9051	-0.4941	2.7851	-1.4112	0.6544	-0.4501	5.6118	-3.4884	1.5346	-1.3548	-0.5606	-1.4941	0.8139	3.5741	-0.8443	3.4673	0.3606	-1.1392	0.4071	0.7924	0.281	-0.3733	2.0332	-0.0604	-2.0529	-0.8034	-2.3364	-0.0499	1.4441	0.923	-0.0439
GSM333725	1	79.2	-1.5312	0.1789	-3.4548	1.6508	0.4709	0.148	-1.6712	-0.1844	0.4016	3.5373	-0.462	1.3179	3.9882	0.6906	2.6	0.7799	-1.454	-0.5864	2.8422	-0.2142	0.6717	-0.2758	6.1375	-1.8997	-0.0043	-1.852	-0.8651	-0.5713	0.4287	4.228	-0.6038	2.2488	-0.2793	-1.3622	-0.3273	-0.749	0.7908	0.0786	1.7035	-0.462	-1.4228	-1.0801	-1.6712	0.338	-0.1926	1.6871	-0.3771
GSM333726	1	63.7	-1.7959	1.127	-3.5295	0.6341	0.5489	-0.3603	-2.8365	0.0881	-0.2362	3.6542	0.1852	0.3437	4.3944	1.2016	2.5018	0.6572	-0.9856	-0.0589	2.5991	-0.6967	-0.0043	-2.8262	7.4187	-2.5564	1.9294	-1.2277	-0.9351	-0.5291	0.4265	4.4634	-0.0559	3.1055	-1.1329	-1.8573	0.8123	0.1827	0.7013	-0.4442	2.1887	-0.3585	-0.6967	-0.5973	-1.8468	-1.1016	0.1217	0.7527	-0.4941
GSM333727	1	69.3	-1.1266	1.2612	-4.035	0.1852	0.9434	-0.0801	-2.6897	-0.3808	-0.243	3.7824	-0.4422	0.5291	4.6893	1.7732	2.2684	0.8938	-1.2863	-1.6215	1.1355	-0.6171	-0.0484	-0.5756	5.5677	-2.5821	0.3115	-2.071	-0.4719	-1.4305	0.6341	3.1704	-1.3147	1.8984	-0.3921	-1.6349	-0.1297	-1.7131	1.2265	-0.114	2.1957	-0.5821	-1.6897	-0.8997	-1.9324	-0.0816	0.3763	0.6126	-1.4035
GSM333728	0	70.1	-2.3884	0.4136	-4.0233	-0.2277	0.2928	-0.1943	-1.5735	0.157	-0.2159	3.7301	-0.5416	0.929	4.2802	3.8319	3.4893	1.2135	-1.816	0.7672	2.082	-1.0862	-0.1345	-0.3401	7.2479	-2.5821	0.3663	-0.8494	-1.2688	-2.0649	-0.0484	3.6826	-0.9269	2.9922	-0.873	-2.4982	0.1017	-0.1313	-0.2142	0.2228	1.5246	-0.2671	-2.3437	-0.5713	-2.458	1.4668	0.8687	1.8746	-1.7612
GSM333729	1	15.7	-1.0893	0.7916	-4.1053	0.1519	0.2277	-0.0831	-2.6712	-1.7959	-0.4759	2.5705	-0.699	-0.9132	4.0583	-0.1297	1.5455	1.355	-0.1894	-2.077	0.373	-0.482	-0.0939	-4.8039	5.8334	-3.8656	1.46	-1.0029	0.5666	-0.9546	0.3741	4.4912	-1.1266	0.6862	0.5049	0.6107	-0.3511	-1.0439	-0.2328	-0.5353	1.2216	0.8726	-0.9241	-0.0679	-1.4035	0.0412	-0.3383	-0.5002	1.3202
GSM333730	0	85.2	-1.3219	0.5617	-2.1714	-0.4521	0.2798	-1.255	-0.5606	0.763	-0.4442	4.4469	0.5734	2.3411	5.0592	3.2074	3.2505	0.433	-0.6326	0.7407	3.0995	-0.9159	1.4303	-3.0116	7.3802	-1.1976	1.9149	-0.6735	-0.5374	-0.3771	0.8592	4.9561	-0.1488	2.1645	-0.6282	-0.2294	0.2606	-0.3808	1.1414	-0.2706	3.4316	-0.3771	-1.7466	-0.2042	-0.7637	-0.1047	1.8813	2.03	-0.2345
GSM333731	1	17.1	-1.5649	0.5685	-3.1078	1.0419	-0.0145	-0.2413	-2.6171	1.159	-1.0058	3.9607	-0.685	0.1545	4.4777	0.7013	2.5286	0.913	-2.3292	0.0772	1.4383	-1.5353	-1.2277	-1.3846	6.6038	-3.5412	1.7689	-1.486	-0.662	-1.3255	0.1283	4.5354	-1.0087	3.0102	-0.5249	-1.7084	0.7084	-0.692	0.6817	0.5049	2.5977	0.4751	-1.7131	-0.749	-1.7515	-0.7155	0.1852	1.3757	0.7398
GSM333732	1	39.8	-1.7466	0.2079	0.4457	-0.035	-0.1633	0.1776	-3.035	-0.3959	-0.3255	3.0637	-0.6897	0.051	4.4621	0.5869	1.8552	0.2191	-1.6171	-1.9885	1.9917	-1.1779	1.0179	-0.035	4.6047	-1.1488	1.2922	-0.9914	-0.8288	-1.1016	0.123	2.6924	0.9561	2.0186	0.4351	-1.2042	0.3573	0.4016	0.4699	0.1941	4.135	-1.0262	-1.699	-0.6758	-2.5821	1.9146	0.546	2.7196	-2.1584
GSM333733	0	85.4	-1.4699	0.2351	-2.5395	-0.5312	0.4351	-0.4961	-0.4189	0.7689	-0.692	4.5503	0.6098	1.6947	4.8369	0.3219	3.1502	0.6462	-0.725	1.3967	3.3067	-0.9214	0.9833	-2.1266	6.8704	-1.3292	2.1434	-1.0058	-0.3383	0.5685	1.1421	4.4121	0.1097	2.7685	-0.7909	1.3741	0.3068	-2.2311	1.5724	0.3185	3.6871	-0.8262	-2.0469	-0.0029	-1.1746	0.3323	-0.5606	1.6116	-0.1203
GSM333734	0	85.3	-1.9942	0.5489	-2.6804	0.2786	0.4709	-0.5606	-0.8494	-0.1001	0.1454	3.4463	0.1283	0.3951	4.2795	0.7874	3.3058	0.3033	-0.9241	1.2123	2.9987	-1.5353	1.2265	-1.0801	6.9977	0.1322	0.987	-0.8059	0.1003	0.2998	0.3265	3.7192	-1.2447	2.7999	-0.1376	0.4436	0.2154	-0.6038	0.5705	-0.5692	2.1077	-0.1424	-1.816	-0.2226	-1.3111	-0.692	1.9579	2.1912	1.5816
GSM333735	0	79.4	-1.3474	0.893	-2.114	0.1827	0.4552	-0.881	-0.6215	0.7816	0.1661	3.9402	0.4605	2.801	4.5589	3.4222	1.8999	0.3984	-0.6552	-0.1329	3.3363	-1.2793	0.3391	-0.949	5.9944	-2.1714	1.9697	-1.1811	-0.2345	-0.6349	0.8695	4.3957	0.3323	1.4016	-1.0589	-1.0116	0.4244	-1.2311	0.4678	-0.3566	2.0079	-0.6304	-1.3474	-0.4403	-0.8757	0.0201	0.8049	0.6378	-0.5208
GSM333736	0	84.6	-1.6126	1.1928	-3.5873	0.9789	-0.3328	-1.737	-2.482	-0.4442	-0.0291	2.6982	-0.2042	2.3042	3.9514	3.926	2.6722	-0.2311	-1.1078	-1.2042	3.3462	-0.8651	-0.0847	-4.1153	4.8812	-3.0954	0.8742	-1.2969	-0.7466	-0.3383	-0.281	3.7729	-1.1844	1.0517	-0.3401	-0.5756	0.3346	-1.2042	0.9046	-0.2413	0.3115	0.3863	-2.6171	-0.4074	-1.2176	0.3818	-1.3183	0.4351	-1.221
GSM333737	0	85	-2.0058	1.8078	-2.5649	1.3397	0.696	-1.3511	-2.8678	-1.0499	-0.0087	2.8186	-0.9296	0.0731	4.7159	-0.8417	2.8472	0.5028	-1.7037	-2.0954	1.5772	-1.3328	-0.6394	-1.1811	4.4107	-2.8783	-0.114	-1.2277	-0.1795	-1.5692	-0.454	3.1401	-0.6804	1.9283	-0.0072	-2.071	-0.2176	-0.6461	-1.255	-0.1266	0.1827	-0.281	-1.9658	-0.6349	-2.4659	0.6996	0.3471	0.8246	-1.4501
GSM333738	0	85	-0.8391	0.7715	-2.4659	-0.1345	1.0072	0.6351	-1.1109	-0.1714	-0.5864	2.846	-0.035	1.1144	4.1001	0.5008	1.8996	0.1635	-0.4286	-2.5064	2.1124	-0.3585	0.852	-2.6439	5.1743	-1.8625	1.1706	-0.9743	1.03	-0.1633	0.2277	3.0706	-1.3959	0.9169	-2.0174	1.2166	2.3051	-0.963	0.5529	-0.5002	0.5261	-0.1943	-0.6597	-0.1187	-1.2413	-0.7466	1.1859	-0.2481	-0.0454
GSM333739	1	51	-1.1779	0.8246	-2.7859	0.1017	0.3494	-1.3696	-1.737	-0.3789	-0.5585	3.4607	0.3357	0.7698	4.4575	-0.2092	2.8663	0.696	-0.7686	-1.8678	3.696	-0.1617	0.9775	-1.3659	6.2443	-2.2176	1.5514	-0.364	-0.0544	-0.3076	0.2951	2.8568	-0.4961	0.3115	-0.6038	-0.9406	0.7706	-0.725	1.6346	-0.5628	1.659	-0.4982	-1.3292	-0.144	-1.4035	-1.1649	0.6332	0.9694	-0.0649
GSM333740	0	76.3	-1.074	0.7049	-3.3555	-0.5735	0.4436	-0.8009	-0.5084	-0.152	-1.0923	3.5993	0.9411	1.4751	4.4209	2.2943	2.206	0.4834	-0.4208	-0.0529	3.3491	-0.6104	0.1941	-1.8009	5.5996	-2.4266	1.779	-0.7539	-0.5208	-0.3529	0.3674	4.1771	-0.331	2.4995	-1.3437	-0.8783	0.5945	0.4854	0.9305	-0.5458	3.8817	-0.4286	-1.7131	-0.0589	-1.2584	-0.3419	-0.071	0.9583	-1.9324
GSM333741	0	79	-1.7131	1.0956	-3.968	0.3796	-0.4779	-2.3884	-1.7563	-0.8417	-0.3808	3.1504	-0.6689	1.2534	5.1144	4.7065	2.48	0.3346	-0.9406	-1.6484	3.2648	-0.5842	-0.6781	-5.772	4.4796	-3.2653	0.037	-0.0831	-0.6126	-0.776	0.1953	3.546	-1.1552	1.9422	-0.488	-1.699	0.3718	-0.7735	0.069	0.1057	-0.077	-0.3529	-2.3437	-0.1376	-2.0649	0.229	1.1744	2.2216	-0.4679
GSM333742	1	42	-0.8757	1.177	-2.4501	-0.16	0.7233	0.5568	-0.6484	-0.1714	-1.6666	3.8268	0.1686	1.069	4.5008	1.1519	2.2872	1.0779	-0.8863	0.9046	2.4841	-0.8997	1.9275	-0.3364	4.9079	-0.1361	1.3271	-0.9078	0.4308	-0.0439	1.2552	4.4303	-0.5395	1.9942	0.037	0.9419	-0.0514	-0.9105	0.7416	0.4071	2.3752	-0.8391	-1.4228	-0.4286	-0.8678	-0.1361	1.5632	1.9613	-0.6016
GSM333743	0	79	-0.364	0.5519	1.254	0.2253	1.0902	1.117	-1.6126	-0.5842	-1.1943	2.9811	-0.6016	-0.3419	3.7645	0.751	2.1414	1.0007	-1.1681	2.0154	2.4225	-0.3292	0.2594	-2.3292	4.7554	-1.9051	1.0461	-1.6666	0.0101	0.1991	0.2388	3.1813	-0.3827	2.6528	1.57	0.519	-0.2464	-0.1746	-0.0145	0.7647	0.9942	1.0731	-1.6394	-0.4982	-1.8678	1.3357	-0.0218	2.5233	1.0468
GSM333744	1	26.9	-1.5735	0.9753	-1.1976	0.4751	-1.2793	-0.9105	-2.2109	-0.5479	-0.8084	2.5748	-0.9602	0.543	3.9126	0.5869	0.7613	-0.8546	-1.7909	-1.3808	2.0268	-0.7661	0.669	-0.0939	5.3085	-1.221	-0.0336	-1.482	-0.9159	-2.0058	0.1991	3.2262	-0.5564	2.1424	-0.706	-0.3585	-0.8468	1.7532	0.2461	0.8262	2.4769	-1.2619	-1.7179	-1.2109	-2.152	1.257	-0.9024	2.3074	-2.1392
GSM333745	1	45.4	-1.7859	1.1408	-2.699	0.5529	-0.394	-1.0831	-1.7959	1.8793	-0.6215	3.8807	-0.16	1.802	4.4303	1.9627	3.0307	1.3161	-1.2828	-0.7394	3.1875	-1.2413	1.1401	-2.4422	6.7589	-1.3437	1.7102	-0.9296	-0.5187	-0.7834	0.6942	4.2219	0.5646	3.7409	-1.1234	-0.5084	-1.152	-1.0893	0.2869	0.3829	2.2666	-0.2602	-1.9771	-0.737	-2.1649	0.419	0.5646	1.9949	0.7974
GSM333746	0	79.3	-1.6574	1.5044	-2.776	-0.1568	-0.2498	-0.7563	-1.771	0.6517	-1.5951	4.3554	0.3494	1.2934	4.4046	1.5845	2.9605	0.7424	-1.4035	0.9298	2.6255	-1.2142	-0.7322	-3.508	6.8074	-2.9105	1.4158	-1.152	-0.3094	-0.364	0.9493	4.5348	0.364	3.2618	-1.5951	-1.1811	-0.6259	0.1609	1.0642	-0.4921	2.9622	-0.5522	-1.486	-0.4639	-1.2619	0.6369	0.6608	1.5988	-0.7037
GSM333747	1	34.6	-0.2311	0.4201	-2.662	-0.0544	-0.7442	-2.0174	-1.9159	-1.0862	-1.5312	2.6292	-0.567	1.2425	3.7159	0.2485	0.9252	-0.9187	-0.6082	0.0158	2.3559	0.1309	0.0881	-4.7642	3.1434	-2.1203	-0.3383	-0.9942	-0.274	-1.5907	0.2388	3.1396	-1.685	-0.1926	-2.191	0.4447	0.4854	-1.6758	0.3896	-1	0.1545	-0.1062	-1.1649	-0.2793	-1.6758	0.6627	-1.0923	-0.5105	-1.6897
GSM333748	1	41	-1.0589	0.5974	-3.6878	-0.4325	1.5445	-0.6827	-0.873	-0.749	-1.4035	3.1688	-0.4383	-0.6529	4.228	-0.1361	2.0803	0.9694	-0.7084	1.513	2.4449	-0.5778	1.3408	-2.7179	5.1135	-2.0469	1.0915	-0.8059	0.1519	0.2116	0.1916	3.4867	-0.9379	2.5008	-1.0058	1.9336	0.5578	-0.811	1.0454	-0.4344	1.4839	-0.7131	-1.3771	-0.3733	-1.3622	0.0524	-0.4679	0.6763	-1.9105
GSM333749	0	66.2	-1.4461	0.3254	-3.2515	-0.1861	0.519	-0.0679	-1.4422	0.144	-1.527	3.9336	0.1097	1.1583	4.373	1.1622	3.2603	0.5548	-0.8836	-0.6394	1.0524	-0.6082	0.4647	-1.2142	5.8387	-1.8997	1.0587	-1.114	-0.3237	-0.567	0.2987	4.1185	-0.9574	2.5378	-0.7298	0.4957	-0.0695	-0.4961	1.5246	-0.5291	2.5013	-0.5713	-1.1488	-0.0755	-1.0862	0.2339	-0.191	1.2969	-1.6758
GSM333750	1	26	-1.2142	1.3668	-3.6878	0.0454	0.0286	-0.692	-1.8783	-1.0262	-0.8599	2.5107	-0.5692	1.148	4.5801	-0.3585	1.6337	-0.1078	-0.9105	-1.7037	1.359	-0.9828	0.7974	-2.5995	5.8948	-4.0069	0.6332	-0.8262	0.0841	-1.8997	0.9191	4.2141	-1.458	2.2458	-0.0725	1.3561	0.8254	-0.771	0.719	-0.6804	3.0384	-0.9078	-1.0985	0.4584	-0.949	0.5489	-1.3659	-0.2277	-1.873
GSM333751	0	78.8	-1.8365	0.757	-3.2934	0.1661	-0.4442	-1.3328	-1.7418	1.605	-0.5628	3.5198	-0.3273	1.2216	4.6218	0.2016	3.957	0.544	-1.1811	2.1167	3.3434	-0.9406	0.5301	0.545	7.3165	-3.0589	1.1903	-1.5735	-0.8186	-1.1109	1.0922	4.1375	-0.5585	2.0851	1.0895	-0.0116	1.2606	0.3391	0.7338	-0.1297	2.2179	-1.038	-2.8678	-0.5951	-2.0291	1.7351	0.2066	3.7115	-2.7661
GSM333752	1	29.7	-0.9743	1.3685	-2.3437	0.0759	0.4168	0.0963	-0.8678	0.7519	-1.4074	4.0108	0.6415	0.9862	4.6218	5.9839	2.8305	0.9942	-0.415	0.2726	3.1349	-0.4228	0.2951	-5.772	7.6235	-1.3401	1.5145	-0.7686	0.0086	-0.4442	1.1833	4.4828	0.2666	2.2863	-1.3511	-0.4074	0.4244	-2.2311	0.2029	-0.5864	2.9241	-0.0862	-1.4901	-0.2498	-1.6171	-0.0831	-0.8494	1.5356	0.119
GSM333753	1	7.2	-0.8443	1.1718	0.2916	-0.1976	-0.4325	0.4276	-0.737	2.1686	0.4772	3.3477	0.2327	-0.3978	3.7634	-0.1234	1.2951	0.517	-1.2793	0.251	-1.1109	-0.8417	3.3909	-1.6126	5.2479	-3.6953	2.3485	-0.9379	0.0412	-0.4759	1.211	3.5619	-0.1219	3.2775	0.263	3.5273	-0.1697	1.111	0.2029	1.2672	3.3262	-0.7155	-0.8034	-1.1203	-1.8314	0.6031	0.3414	2.8564	1.4244
GSM333754	0	79.1	-1.2413	0.4916	-3.6511	-0.4344	-0.1552	-1.0954	-1.5064	-0.5713	-0.2793	3.0762	-0.4719	0.511	4.2861	0.7294	0.9191	0.6276	-0.881	2.386	2.244	-0.7322	1.082	-2.8678	6.4135	-2.1649	1.4383	-1.0619	-0.5735	-0.4442	0.473	2.5986	-1.1584	2.0583	0.7155	1.4168	0.6599	-0.9324	0.8828	0.5261	1.3277	-1.1779	-1.6259	-0.4286	-0.4035	0.1635	1.7277	0.8131	-3.0954
GSM333755	1	36.8	-0.5146	1.0752	-2.2042	0.2104	0.1814	0.4657	-1.8009	-0.071	0.0854	3.1052	-0.0262	0.8343	3.7159	0.4636	2.2549	0.3852	-1.1617	-0.1031	1.629	-0.8997	0.0976	-2.1779	5.5122	-2.0649	0.8789	-1.7037	-0.0544	-0.4131	0.3528	3.1914	-1.3364	2.6828	-0.7784	-0.274	-1.1681	-0.852	0.3718	-0.3733	2.2845	-0.2226	-0.5606	-0.699	-1.9051	0.4926	0.9716	2.0735	1.4921
GSM333756	1	29.9	-0.7612	1.9497	-4.3959	0.0594	-0.5125	-1.7859	-2.8678	-0.7037	0.6471	2.6392	-0.4364	0.6754	4.278	-0.5479	2.7126	-1.3884	-1.7084	-2.737	1.6346	-0.5649	-0.3273	-1.5522	4.6921	-3.6785	2.0881	-2.1266	-1.2042	-1.7909	0.1583	2.6278	-1.2758	2.0286	0.6969	-1.9828	0.355	-1.6758	0.2437	0.1852	0.8536	-0.1746	-0.9518	-0.5023	-1.8997	0.7579	1.6112	0.3907	-0.5002
GSM333757	1	11.1	-1.9658	0.2129	-4.0116	0.0621	-0.6038	-0.6148	-2.6171	-0.2619	-0.2688	2.8003	-1.1488	-1.1361	4.1408	1.4484	1.5028	1.2839	-1.8625	0.8695	1.829	-1.3846	0.123	-1.852	6.589	-3.6277	0.7824	-1.8997	-0.7934	-0.949	-0.1187	3.4168	-2.1203	1.926	0.6699	0.6351	0.2004	1.4179	-0.0939	1.0172	0.8789	-0.9051	-2.2515	-0.8494	-1.1976	1.7862	0.4947	0.5926	-3.4328
GSM333758	1	31.2	-2.1976	0.4168	-4.0493	-0.3808	0.9493	0.1865	-3.1844	-0.5458	-0.8314	2.4652	-1.3921	-0.8443	3.8768	0.2606	1.622	0.5089	-1.7859	1.5519	0.0772	-1.3659	0.157	-2.8059	5.3757	-2.3585	-0.0755	-1.3771	-0.3733	-1.8262	-0.4461	3.0714	-0.8599	2.851	0.107	-0.881	-0.816	-2.2515	-0.4131	-0.2723	0.8624	-0.1811	-2.4901	-0.7637	-2.6259	1.0342	-1.071	0.224	-3.7255
GSM333759	1	16.9	-1.4461	1.0813	-2.7179	-0.0939	0.8392	0.1686	-1.2142	0.7732	-0.5353	3.5348	0.0772	0.1557	4.2795	0.9978	2.127	0.7891	-1.255	-0.0514	2.683	-1.5437	2.4655	-0.3752	6.1037	-1.114	1.8209	-0.3902	-0.3529	-1.0321	0.606	3.9495	0.6754	3.5185	0.2154	0.3482	0.3323	1.0752	0.7102	1.1447	1.8532	-0.3846	-1.4739	-0.9187	-1.3585	0.3391	0.2154	2.8783	0.3092
GSM333760	0	77.5	-1.3474	1.0607	-2.8573	1.5105	0.8294	-0.6597	-1.4112	-1.1392	1.5175	2.6399	-0.7037	2.6989	3.6826	1.2333	1.6604	0.9336	-0.9799	-1.0499	2.5719	-0.454	-1.889	-3.2793	6.323	-3.9324	0.1454	-1.2828	0.7941	0.3741	0.5341	3.4983	-0.9269	1.1941	-1.041	-2.4901	0.0854	-2.8783	-0.7084	0.051	0.7111	-0.4247	-0.1047	-0.7442	-1.852	-0.456	-1.304	1.8036	1.6154
GSM333761	0	77.3	-1.3364	1.0779	-2.6171	0.355	0.8695	0.2738	-0.5208	-0.5995	-0.0072	3.6182	0.7706	2.0186	3.9241	2.2744	2.118	0.9833	-0.8059	1.1303	1.6808	-0.3771	-0.3548	-5.6367	4.5491	-2.7859	1.6911	-1.0499	-0.0116	0.2998	1.2839	4.0179	-0.5166	0.0594	-0.5842	-2.3437	0.4233	-1.4074	1.3086	-0.2193	1.9804	0.1204	-0.0908	-0.5416	-0.5821	0.3265	-0.6689	-0.9269	0.7562
GSM333762	0	76.6	-1.811	0.7999	-3.7312	1.3829	0.7774	-1.8211	-1.3328	-0.0145	0.4542	3.4803	0.0976	1.2624	4.0522	2.2696	2.5293	0.5281	-1.2076	-0.0395	2.3774	-0.7515	0.585	-3.1844	5.6761	-3.7583	1.6915	-2.0116	0.7172	-0.4679	0.9745	3.6299	-0.9132	0.4772	-0.7108	-2.3219	-0.2498	-0.8863	0.1243	-0.3978	3.0101	-0.5951	-0.3437	-0.9024	-1.6529	-0.2653	1.6915	0.9038	0.4875
GSM333763	0	71	-1.4266	0.3696	-2.5907	-0.5564	0.3426	0.2054	-1.0145	0.7527	0.519	4.0144	0.9753	1.0272	4.2884	1.441	2.4168	1.0377	-1.3328	0.6041	2.2274	-0.3884	-1.0262	1.6149	5.4453	-3.1078	1.6835	-1.2009	-0.2159	-0.4228	1.5922	4.3561	0.0841	2.6733	-0.9351	-1.3548	0.1991	-0.077	1.3391	-0.7884	2.6853	-0.0072	-1.1109	-0.3111	-0.7934	-0.4461	0.1532	1.7281	0.2642
GSM333764	0	74	-1.6897	0.726	-3.071	0.8584	0.3403	-0.7563	-0.8443	-0.221	0.2314	3.8186	-0.2898	1.6332	4.0081	0.9833	2.4265	1.0503	-1.4739	1.5666	2.0514	-0.4364	0.2473	-1.221	5.8171	-4.0905	1.4552	-1.3437	0.2881	0.0976	1.0293	3.8339	-0.5166	1.9252	-0.749	-0.2294	0.4478	-0.0484	0.9191	-0.9546	2.982	-0.4344	-0.2042	-0.8059	-1.038	0.189	0.9023	1.9512	1.5898
GSM333765	1	72.5	-1.7131	0.6672	-2.5735	0.8703	0.9169	-0.1313	-1	-0.3004	1.1368	3.3448	0.144	1.8903	3.7527	1.044	1.7455	0.5321	-1.2758	1.2271	1.6475	-0.873	-0.9187	-5.9214	5.4135	-3.61	1.8246	-1.2758	0.037	-0.4131	1.5316	3.5509	0.3618	3.4725	-0.6349	-3.4112	0.03	-0.6689	0.6599	0.4478	2.232	-0.415	-0.1219	-0.7322	-1.482	0.7596	0.2461	-0.0985	1.5772
GSM333766	1	65	-1.8365	0.6951	-1.6804	0	1.189	1.0079	-1.4112	0.4297	0.7433	3.5814	0.2091	1.766	3.9982	6.9989	2.4265	0.5859	-1.074	-0.5756	1.9061	-1.1877	1.8294	-1.5228	5.4276	-3.2793	2.1548	-1.9269	-0.2671	-0.1016	1.4082	3.9809	0.0468	3.7004	-0.8365	-2.0893	0.3391	-0.5146	3.0154	0.5568	2.0398	-0.3585	-0.9105	-0.7179	-1.0262	0.3752	2.1313	1.1421	1.0489
GSM333767	0	68.3	-1.5187	0.7084	-2.2723	0.4457	0.2881	-0.1203	-0.8625	0.4404	0.515	3.9699	0.6799	4.3834	4.14	4.1993	2.0949	0.5974	-1.0529	-0.0174	3.144	-0.8468	-0.394	-0.4961	5.6232	-3.8303	1.9564	-1.0233	0.0384	0.1349	1.8556	4.2234	0.5763	1.2339	-0.394	-1.0203	0.1916	-0.6461	0.7899	-0.6148	2.4769	-0.5043	-0.8916	-0.3004	-0.9379	0.4699	1.4547	0.7647	-0.1504
GSM333768	1	41.4	-2.0893	0.4233	-2.3659	-0.2619	0.1137	0.1204	-0.7013	0.1283	0.6897	3.0564	0.0043	0.6508	3.6971	1.7242	1.8069	-0.041	-1.3659	0.2762	1.7312	-1.221	1.2732	-2.4266	5.406	-1.811	1.8996	-1.0589	0.538	0.0621	0.959	3.6264	-0.1877	2.8661	-0.7612	-1.2176	0.8663	0.175	1.1972	-0.0985	2.2756	-0.4639	-0.3328	-0.816	-1.0058	-0.0058	1.7141	1.4292	0.9523
GSM333769	1	35.8	-1.5522	0.7198	-2.6082	0.0482	0.8327	0.2904	-0.6574	0.251	0.7146	3.5595	0.384	0.7416	3.9059	2.6767	2.102	1.1635	-0.5735	0.827	2.4014	-0.5951	0.229	-3.035	5.5392	-4.0327	2.1773	-1.2619	0.4668	-0.4112	1.6392	3.7027	0.7916	2.6448	-1.2584	-2.4266	0.9207	-0.1568	0.8631	0.962	2.8383	-0.7884	-0.749	-0.5084	-0.852	0.5945	-0.3492	1.7677	2.122
GSM333770	0	66.2	-1.6215	1.1596	-3.4707	-0.3902	0.6415	0.2497	-2.1649	0.1699	0.739	3.9991	-0.1392	0.037	4.6479	1.9294	2.0395	0.4803	-0.9214	0.4351	3.1936	-0.48	0.0058	-1.7179	6.4021	-2.0831	2.3832	-1.3959	-0.4189	-0.0029	1.9065	4.4647	-0.7131	2.8024	-1.4266	-2.4901	0.7782	0.9321	2.1596	-0.417	1.9134	-0.6259	-1.0087	-0.3111	-1.5778	-0.8339	0.7799	1.6581	0.0552
GSM333771	0	69.9	-1.1943	1.0983	-1.3771	-0.0336	0.3403	-0.1472	-1.0262	0.8584	0.03	3.6565	0.4404	1.9046	4.0985	3.98	2.3042	0.6079	-0.9914	0.4436	2.7868	-0.5146	-0.9856	-1.6171	5.5207	-2.2311	1.683	-0.8757	0.0314	-0.364	1.8596	3.742	-0.3292	2.9294	-0.8599	-3.2793	0.9411	-0.1424	1.5251	-0.0469	2.8284	-0.7394	-1.415	-0.4208	-0.8237	0.0895	0.451	0.9538	0.3984
GSM333772	0	68	-1.5606	0.8875	-2.3733	-0.0087	0.4351	-1.1392	0.4287	1.4735	0.7268	4.7597	0.4468	1.9027	4.439	1.5361	2.8616	1.159	-1.2042	1.3539	2.825	-0.9914	-0.2688	-3.035	6.6337	-2.1016	1.6079	-1.221	-0.0189	0.2016	1.2534	4.3999	-0.1297	2.1731	-0.3603	-1.8625	0.1217	-1.1552	1.8887	-0.2059	3.9486	-0.3456	-1.3921	-0.5522	-0.8211	-0.8599	-0.3959	2.0197	1.1718
GSM333773	0	66.6	-1.7322	1.6951	-2.4344	0.4082	0.7172	0.2203	-1.6439	1.9207	0.9366	4.2705	1.1243	1.5931	4.3785	3.9561	2.105	0.9833	-1.4699	0.7467	2.7403	-1.0029	-0.1172	-3.1456	6.6795	-2.041	2.8233	-1.4901	-0.1976	-0.4344	2.4014	4.6859	0.8082	1.7553	-0.5907	-1.3111	1.1661	-0.9914	1.8408	0.2975	3.3992	-0.6193	-1.2758	-0.6304	-1.2176	0.2461	0.8359	0.9191	-0.6484
GSM333774	0	69	-1.5479	0.7416	-3.4949	0.8319	0.6276	-0.7131	-2.1016	0.4977	0.9575	3.9165	0.144	1.4584	4.1538	2.1982	1.8891	0.6434	-1.3219	-0.3733	2.1811	-1.0469	-0.074	-3.2793	4.9551	-3.3929	1.2327	-1.2969	0.0813	-0.3094	0.8254	4.0374	-0.0514	1.6871	-0.3383	-2.6529	-0.1681	-1.1488	0.7841	-0.3022	1.7119	0.0895	-0.5312	-0.5606	-1.2828	-0.2076	0.472	0.3629	0.7621
GSM333775	1	35.7	-1.3884	0.6031	-1.9828	0.517	0.2762	-0.6597	-0.3548	1.4	0.6116	3.9288	0.9222	2.0548	3.9846	2.9681	2.7124	1.2636	-0.8704	-0.4759	1.7321	-0.6082	-0.0574	-4.1078	5.9681	-1.2584	2.3727	-0.6666	-0.2345	-0.2059	1.8057	3.8699	0.6425	1.2345	-0.9799	-2.7661	0.5301	-0.7084	1.5563	0.1532	3.0379	-0.3884	-1.3771	-0.5479	-1.1811	0.1789	-0.4779	0.6267	0.4647
GSM333776	0	67.5	-1.8314	0.537	-1.5353	-0.304	0.547	0.763	-0.281	-0.0291	0.7181	3.8649	-0.2311	2.4338	3.9846	1.0614	2.4257	1.5246	-0.9406	2.0339	2.7856	-0.8059	-1.2109	1.1342	5.6212	-3.2934	1.5059	-0.527	0.1941	0.4699	1.2209	3.8826	-0.963	2.6533	-1.3696	-2.0589	0.115	-1.2076	1.005	-0.5458	2.6378	-0.0306	-1.1943	-0.6038	-1.1424	0.1903	1.715	3.091	1.4324
GSM333777	1	54.9	-1.0954	0.8914	-2.5735	-0.1456	0.2869	-0.811	-0.852	0.2762	0.5231	4.6645	0.189	2.3144	4.6323	0.9906	2.1909	0.7111	-0.8651	0.84	2.6487	-0.692	-0.4521	-0.3201	6.7101	-1.3474	1.025	-1.0985	0.3068	-0.0589	1.2708	4.4121	-0.9462	1.2827	-0.097	-1.3771	1.0649	0.2678	1.4998	-1.2584	3.9001	-0.4901	-0.7612	-0.2277	-0.458	-0.8546	0.6663	0.7613	-0.3622
GSM333778	0	62.6	-1.4699	0.9971	-1.816	0.2642	0.6844	-0.3456	-0.074	1.3901	1.0745	4.6011	0.9123	2.3159	4.2913	3.8217	2.2735	0.544	-0.7959	-0.8262	2.4678	-0.4961	-0.1187	-1.074	6.3975	-2.8262	1.7689	-1.071	0.044	-0.1976	2.4521	4.4463	0.4998	1.7841	-0.6082	-1.0862	0.3606	-1.5649	2.537	0.0314	3.4931	-0.3884	-1.3733	-0.4941	0.2833	-0.1584	0.5361	1.4103	0.8488
GSM333779	0	61.8	-1.5995	0.8718	-0.0454	-0.0619	0.5743	1.1667	-1.4035	0.4647	0.6799	3.9773	0.144	2.2582	4.0383	8.8405	2.2206	0.3584	-0.9942	-0.9296	2.7683	-0.8678	-0.3921	-4.1456	5.1318	-3.3408	1.636	-1.5864	0.0482	0.1493	1.6982	4.101	0.1991	3.729	0.2179	-2.077	-4.8283	-0.5458	2.9003	-0.3659	1.7765	-0.5187	-0.9296	-0.7394	-0.949	0.7958	2.3732	1.0072	-0.7884
GSM333780	0	62.2	-1.7418	0.9553	-2.7466	0.4093	0.7966	-0.4344	-0.9574	0.6544	0.704	4.2802	0.4678	1.3098	4.3212	2.8014	2.8227	1.6201	-1.3076	-1.527	2.6436	-0.8863	-2.1078	-3.6082	5.9903	-3.5395	1.8707	-1.1649	0.2054	-0.1408	1.7347	4.1875	0.33	2.8256	-0.484	-2.8059	0.1878	-0.7179	1.2558	-0.1633	2.5709	-0.2042	-1.2176	-0.3492	-1.1779	0.8049	0.4212	2.0247	2.5175
GSM333781	0	65.4	-2.114	1.4579	-2.8678	0.2738	0.9928	0.2485	-1.0893	1.326	1.2382	3.9345	0.3391	1.5281	3.8924	4.6171	2.3028	2.2711	-0.9406	0.474	2.4447	-0.7037	-0.1633	-1.8678	5.3406	-3.5362	1.6871	-1.6171	-0.2916	0.2141	1.5617	3.7729	0.7849	2.0697	-1.0058	-2.3659	-0.1172	-1.5649	1.0517	0.0841	2.9027	-0.3183	-0.889	-0.5778	-1.035	0.9891	-0.5929	0.9092	0.1635
GSM333782	0	62.4	-1.4659	1.4335	-3.2109	0.965	0.5984	-0.1617	-1.0116	0.1738	0.5666	3.9533	0.0854	1.1789	4.2001	3.2726	1.9624	0.7732	-0.8916	0.5069	2.342	-0.2142	-0.0087	-3.2653	6.0564	-3.1203	1.5729	-1.1617	-0.0014	-0.1125	1.4536	4.3716	0.0215	2.2898	-1.1172	-2.1203	1.4388	-1.3622	0.251	-0.8417	2.5907	-0.3328	-0.0439	-0.4266	-1.5778	1.1865	0.3818	0.606	1.461
GSM333783	0	62.7	-2.1266	0.2857	-2.1779	0.2191	1.0377	-0.6552	-2.5821	-0.3733	0.6889	3.6882	0.5099	1.384	4.2102	1.5974	2.1137	1.1609	-1.5907	0.2558	1.4217	-1.4344	0.0172	-1.8625	5.9243	-2.2515	1.1512	-1.2688	1.2073	-0.5973	1.6781	3.8278	-0.2159	1.729	-1.1392	-2.3076	0.9389	-0.8546	0.2998	-0.077	2.3242	-0.9828	-0.7984	-0.5543	-1.6171	-0.0145	1.2981	1.0101	1.2522
GSM333784	0	64.6	-1.0291	0.5714	-2.3511	0.0868	0.7119	0.1084	-0.6689	1.1972	0.8914	4.0858	0.4615	1.7757	4.2765	1.5435	1.7172	1.3494	-1.0203	0.1725	2.4497	-0.5166	0.2004	-1.1392	6.0345	-2.5146	1.9848	-0.5023	0.3516	-0.1424	2.1583	4.2102	-0.3474	1.648	-1.0087	-1.5907	0.0607	-1.035	1.9467	0.2726	3.1276	-0.48	-0.9714	-0.8211	-0.567	0.0342	0.2869	1.4797	0.5089
GSM333785	1	24.8	-1.3076	0.7883	-2.5395	0.3057	0.6248	-0.454	-1.6259	0.541	0.6871	3.9021	0.0229	1.2744	4.04	1.101	2.3007	0.7111	-1.2042	-0.4131	2.2813	-0.5864	-0.7084	-2.3585	5.3078	-2.3076	1.6727	-1.0649	-0.2159	-0.0439	1.5758	3.9279	-0.2311	3.3234	-0.4016	-2.6712	1.1865	-0.6215	1.8367	-0.1361	3.0714	0.0014	-1.3147	-0.4901	-0.7131	-0.2898	-0.0679	1.7185	1.3896
GSM333786	0	62.9	-1.5228	0.7949	-1.699	0.4647	0.6544	0.5705	-1.9828	1.0745	0.9775	3.843	0.4049	1.7698	4.275	2.1286	2.2403	1.0779	-0.9856	0.606	3.0576	-0.5146	-0.9296	-0.8314	5.4998	-2.776	1.9811	-0.8365	0.0129	0.1454	1.8516	4.2388	-0.567	1.275	-0.4921	-0.9686	0.6627	-2.0174	0.9358	-0.0847	2.8139	-0.0514	-1.2481	-0.7202	-0.9686	0.9305	-0.2193	1.144	0.2821
GSM333787	0	57.5	-1.9942	0.5558	-3.4173	-0.6371	-0.0469	1.058	-0.963	0.8984	0.4016	3.497	-0.2793	0.3796	3.9155	2.406	2.0587	0.8552	-1.035	0.3346	2.1336	-1.1779	0.6201	-1.9214	5.2059	0.6498	1.5612	-0.816	0.1674	-0.486	1.4906	3.756	0.4351	2.8824	0.2461	1.4526	0.6098	1.4573	-0.1001	0.1257	2.1473	-0.3921	-0.5995	-0.46	-1.0985	0.3346	2.6048	2.9738	1.1362
GSM333788	1	42.7	-1.2413	0.8821	-2.0831	0.1003	0.6572	-0.4521	-2.1584	0.1401	0.54	3.7301	0.5607	3.4634	4.0152	4.4005	1.8926	0.5261	-1.0831	0.2029	2.7858	-0.4961	-1.0559	-1.3401	5.3151	-3.5838	1.3829	-1.5437	0.175	0.1057	1.8286	3.9079	0.6717	2.6729	-0.8084	-2.9546	0.538	-1.3147	1.6026	0.1878	2.3239	0.0328	-1.3328	-0.6827	-1.5522	0.4552	0.6544	1.9594	0.3208
GSM333789	1	41.7	-1.6897	0.585	-3.2243	-0.4286	1.6425	1.8294	-1.2793	0.5965	0.719	3.7708	-0.0985	0.3334	4.2517	1.6443	1.8388	-0.1219	-1.458	1.5714	2.4319	-1.0087	-0.1584	-3.5113	6.0485	-3.6693	1.729	-0.3147	0.0286	0.2004	1.7355	4.1135	-0.1926	0.433	0.3346	-2.1584	0.8953	-0.6529	1.5435	0.0454	1.8976	-0.1062	-1.1617	-0.5332	-1.1943	-0.2362	0.3369	0.2738	0.8254
[truncated: 70 more columns]

## Sheet: Figure3G
BM	CA9	INHBA	PITX2	COMP	ANXA2	APLN	CDH3	COL11A1	THBS2	CRNDE	CST1	CXCL5	DPEP1	ESM1	ETV4	FAP	FOXQ1	IL11	IL1A	KLK7	MMP13	MMP3	MMP7	MSX2	REG1A	REG3A	S100A2	SYK	RAB13	USP11
nonPFS	9.47945	5.40686	6.11305	10.4961	4.56516	7.42088	9.19603	7.98771	7.22707	9.32151	7.98168	3.84643	9.59468	6.39936	8.83071	6.29475	11.1733	6.19884	6.19307	7.88323	5.4736	9.36738	11.3041	6.80636	8.68756	8.99844	7.85689	9.85861	8.56567	9.1281
PFS	8.3565	5.53433	4.96609	10.7408	4.24689	6.72787	10.1951	8.45717	6.9498	5.42912	5.48509	3.98746	9.05493	6.80375	8.63033	9.06775	10.9984	6.53736	6.3801	7.10746	5.52854	10.7163	10.4719	6.19641	9.62173	6.67536	8.08839	9.16426	10.2292	9.53574
nonPFS	9.42152	5.73539	7.58464	10.6556	4.08257	7.22301	9.14037	8.16745	6.52797	8.85183	6.49046	4.06631	10.6423	7.65106	9.87647	7.02698	9.80272	5.45918	6.07651	7.04039	5.87778	8.61469	8.24497	6.29562	8.32052	8.30974	8.11071	9.2457	7.95584	9.12615
nonPFS	8.55091	5.77732	6.51573	10.8715	4.04307	7.09942	8.31218	8.38641	6.61729	8.89276	9.05494	4.39184	10.2837	7.5899	8.9727	8.6887	11.1353	7.11287	6.73949	6.96692	5.94983	11.9234	9.81417	6.53697	6.72564	7.16747	7.31408	9.90462	9.3725	9.2822
nonPFS	8.8885	5.47208	6.85515	11.0007	4.11057	6.92475	9.9276	7.35369	6.69976	9.29065	9.25456	3.86794	11.4954	6.49102	9.21829	7.27727	10.5866	5.45034	5.97453	7.29113	5.85083	8.13221	9.2248	7.56085	12.295	11.5353	7.64519	10.6585	8.23684	9.08032
PFS	10.2113	5.40111	7.54349	10.8463	4.73603	6.98161	9.18029	8.2402	7.63612	4.89429	7.53199	3.83783	9.749	6.32542	9.35091	7.00873	9.42496	5.99852	6.04226	7.19576	5.52929	6.70676	9.66201	6.46311	10.4671	9.21152	7.79704	9.40666	9.40842	9.41749
nonPFS	7.98822	5.73271	7.61881	11.1658	4.24757	6.68353	10.3398	8.38106	7.13733	8.15167	8.07864	3.94812	9.69656	7.69879	9.02447	7.96933	11.7249	6.20821	6.22917	6.96642	5.61215	8.8564	10.9263	9.24404	8.65844	7.19621	8.73328	9.63075	9.12852	9.06503
nonPFS	8.47756	5.61313	4.2967	10.856	4.06241	6.66827	10.5524	8.0843	6.57238	6.7349	5.34765	3.79604	9.28517	7.12787	10.1558	7.43013	9.44686	5.70068	6.42927	6.53057	5.44473	8.11428	8.84069	5.79574	6.06555	7.7185	8.48912	8.00682	8.84598	10.1471
PFS	8.56275	5.74545	6.28243	10.9556	4.08077	7.03803	10.5725	9.27833	7.72732	7.60704	6.11465	4.20944	9.68954	7.49999	9.23805	8.51062	8.05815	6.63798	5.93736	6.82626	5.52588	10.7479	9.58549	5.83117	7.50728	7.75823	8.5847	8.87022	10.3865	10.0937
nonPFS	8.76751	5.75964	7.2237	11.0005	4.05008	6.94232	9.9768	9.55213	7.77297	8.52232	8.39701	3.89341	11.1869	7.38579	8.74879	8.19148	11.8221	5.86744	6.26474	7.28967	5.86621	9.45209	10.4564	6.76891	8.41694	7.50712	7.60288	9.22956	10.1795	9.25892
nonPFS	8.39481	5.76773	6.32332	11.0202	4.24669	7.07822	9.46233	8.7124	7.23311	5.78979	7.44468	4.00577	7.83839	7.29794	8.76054	8.18002	10.6412	6.30261	6.28443	7.17092	5.9013	9.00113	10.5438	6.8196	11.5975	8.2927	8.47089	8.71075	9.11886	9.53801
nonPFS	9.18259	5.22414	7.3731	11.2599	4.32871	6.42335	10.0184	8.50091	7.70545	8.57055	7.61735	3.77224	8.75077	6.67245	9.27546	7.99251	10.4162	5.88963	6.04401	7.54609	6.12083	7.61618	10.1422	7.06727	11.9787	11.7351	7.93997	9.24611	9.46883	9.18287
nonPFS	8.28566	5.70208	7.00586	11.1752	4.1855	6.82491	9.7747	7.94735	6.96176	8.58699	5.52051	4.13328	10.3524	7.65061	9.00642	8.43593	10.825	5.82367	6.25716	7.23564	5.58969	9.03124	10.9093	6.38439	7.30817	8.88646	7.75674	9.42587	8.87259	9.46179
nonPFS	8.71356	5.80588	6.95593	11.042	4.05569	6.62145	10.1338	9.23427	7.14184	8.72872	8.59051	3.91377	10.5956	7.267	9.00134	8.45201	11.2957	5.95069	6.43861	7.00004	5.84741	10.4407	9.68626	6.82142	5.89401	6.84216	7.53231	10.0318	10.2293	9.45759
nonPFS	8.19327	5.87654	6.71069	11.1021	4.0878	7.73552	9.78806	8.19702	7.21407	8.1714	8.13532	4.24706	11.8492	7.97953	9.99726	8.56658	7.82772	7.91276	6.61552	6.69069	5.54158	12.3938	10.5595	6.96793	11.5046	9.139	7.16073	9.7216	9.78618	9.43963
nonPFS	9.54899	5.82143	7.76425	10.9523	4.26027	6.59449	9.61429	9.11765	7.2867	8.32067	7.60288	3.98809	8.01593	7.28778	9.51348	8.36012	11.2904	5.44432	6.41587	7.16633	5.9959	8.59783	8.44485	6.84271	5.85824	6.28017	8.05738	9.33418	9.64249	9.8173
nonPFS	8.8833	5.59831	7.44072	11.1718	4.23889	6.89081	10.065	8.29553	6.4714	9.65151	6.40118	3.8036	9.96786	7.53774	8.73282	7.12316	11.447	5.886	6.24462	7.15683	5.57146	7.82304	9.15318	8.56095	6.43801	12.1919	7.5066	9.79329	8.55223	9.32441
nonPFS	8.64944	5.78907	7.60256	11.1636	4.14444	6.7502	9.62128	8.77826	7.29859	8.10387	9.36454	3.80089	10.967	7.31162	9.47979	8.80696	11.8548	5.52147	6.30112	7.10304	5.84786	7.29534	8.60168	7.78073	11.3799	10.6066	8.41686	9.46434	9.84733	9.4545
PFS	8.88037	5.76023	6.20812	11.0217	4.23694	7.02799	10.0141	10.567	7.95964	6.77785	6.64382	3.92893	8.54164	7.44533	8.90236	9.37105	10.3043	5.88345	6.1739	6.96958	6.12295	10.9167	8.18896	6.01565	6.39586	6.49008	7.57125	9.88535	11.3685	9.5974
nonPFS	8.8807	5.62664	7.00079	11.1551	4.20873	6.70383	8.8549	9.10582	7.53058	9.08938	6.73497	3.84965	10.2437	6.94117	8.6372	8.80509	11.5628	5.86725	6.15326	7.05318	5.75732	9.75511	9.54876	6.69576	9.94338	8.6953	8.06096	9.44159	10.0661	9.71377
nonPFS	8.47773	5.65481	6.95213	11.2273	4.29548	6.99443	9.93056	8.30803	6.9759	8.36511	7.682	3.844	11.6715	6.30568	8.68111	7.61275	11.8841	5.48256	6.33244	7.73117	5.99041	6.62868	11.6379	7.51528	8.6689	8.21408	7.56124	10.2356	9.43498	9.9118
nonPFS	9.43334	5.72027	6.69563	10.9863	4.15707	6.93852	10.0595	8.99029	7.55745	8.30007	8.10403	3.90966	10.0585	6.73736	9.18928	8.21817	11.3662	5.65332	6.14511	7.1138	6.21459	7.81059	8.88218	7.20909	10.1784	10.0854	7.9948	9.7448	9.97027	9.57142
nonPFS	8.85528	5.76997	6.69268	11.1113	4.13497	6.97989	9.64714	9.35107	7.42538	9.62827	6.77066	3.82555	11.0887	6.94726	9.24912	8.72124	11.1457	5.16218	6.39707	7.0093	6.39443	7.54741	8.55626	5.89375	6.22758	6.15292	7.23679	9.808	9.9311	9.52342
nonPFS	8.62445	5.67692	7.09263	11.2425	4.25024	6.86899	9.58696	9.11844	7.87604	10.2108	5.47551	4.09786	10.9395	6.87229	9.22294	9.01996	11.126	7.09469	6.0101	6.83844	6.07826	11.1406	10.9614	6.90811	10.3105	11.4546	7.35823	10.1846	9.98325	9.44437
nonPFS	8.64817	5.60445	6.64421	11.241	4.21371	6.84633	10.3924	7.25825	6.98889	5.87034	6.72911	3.92275	8.79857	7.51682	9.81941	7.93848	11.2954	6.08313	6.38143	7.12359	5.64861	9.85942	7.56104	6.94825	10.3105	10.2177	8.04447	9.44414	8.62973	9.66261
nonPFS	7.93668	5.54264	5.94212	11.3695	4.36714	6.78313	10.1758	7.99483	7.59178	9.56304	7.30357	3.93236	8.10528	6.84968	8.85889	8.2892	11.1991	6.09287	6.05873	6.75717	5.64289	9.1216	7.66412	6.75557	11.1636	7.6465	7.99161	8.95654	10.6447	9.66459
PFS	9.37465	5.77574	6.65554	11.0292	4.42705	7.10282	10.3452	9.84631	8.35372	9.58416	9.96186	3.97389	8.53413	7.7562	8.99617	7.99151	11.2257	6.11879	6.45571	7.54914	5.26827	9.79405	9.65948	8.01255	9.74499	8.0643	9.52601	9.59049	10.2043	10.2898
nonPFS	8.56459	5.58887	7.65382	11.3727	4.26013	6.89324	11.1236	9.27809	7.97646	10.0784	6.05425	3.93006	10.4249	7.33703	9.1651	8.21158	11.7552	6.53137	6.18939	6.88855	5.73948	10.6822	8.24844	6.401	10.1754	6.95521	7.88997	9.49074	9.97422	9.20588
nonPFS	9.35259	5.61708	6.54397	11.1255	4.25761	6.6449	9.79199	7.5017	6.74139	8.42997	10.8968	3.86157	10.4025	6.54228	8.3408	8.45024	10.5208	6.17076	6.28839	7.32474	5.98503	9.52688	11.6319	7.96542	9.8642	10.2196	8.20115	9.80072	9.56773	9.19848
nonPFS	8.69443	5.71061	6.97935	11.2507	4.19573	6.79829	9.48563	8.89682	8.01314	8.23874	7.64949	3.79719	8.24404	6.56745	9.25312	8.32743	9.81577	6.00527	6.4305	6.72719	5.67536	8.6447	8.7892	6.13791	5.64795	6.35937	8.08973	10.1265	9.91639	10.2448
nonPFS	9.03797	5.5775	5.85001	11.1535	4.60534	6.6497	10.0801	9.86949	9.15555	7.02219	10.6804	3.73986	10.1522	6.69961	8.90926	9.5894	11.6631	6.16309	6.0428	7.46646	5.52929	9.0964	9.27655	7.57927	6.37779	6.92253	8.70051	9.58214	10.4894	9.3649
nonPFS	9.09067	5.5692	7.50382	11.2873	4.10403	6.61836	8.77887	10.0286	7.4524	8.19818	10.8817	3.86238	9.82199	6.85345	10.017	9.33471	10.7618	6.06726	6.16274	7.20362	5.55775	9.91377	11.1174	6.82786	5.72694	5.8976	7.73645	9.44796	10.8822	9.83814
nonPFS	8.42649	5.63281	7.00962	11.3556	4.30693	7.16849	9.18332	8.62454	6.62409	10.1208	6.83121	4.13681	11.6821	8.30369	9.54845	8.14381	9.96651	5.70966	6.48994	6.65695	5.81539	9.97162	11.5217	6.53037	13.0479	9.90208	7.56205	9.8927	9.59759	9.19193
nonPFS	8.53372	5.48957	7.46849	11.4452	4.11567	6.72896	9.15442	7.2971	6.24032	7.88721	5.94145	3.78069	7.9779	6.64316	8.85422	7.15206	10.6749	5.8067	6.20376	7.07759	5.53996	7.5417	9.52341	6.80553	12.2907	10.634	7.17392	9.44787	7.63666	9.11918
nonPFS	8.2886	5.66342	5.42159	11.2411	4.10083	6.44339	9.98319	8.12544	6.7199	8.03245	7.12864	3.79389	10.5968	6.50403	9.45646	7.81547	9.56886	5.82165	6.3086	6.55017	5.33488	9.43614	6.44896	6.8207	10.5845	8.43092	7.73973	9.58999	8.67512	9.58991
nonPFS	8.80281	5.77034	7.57351	11.2739	4.23698	7.00489	9.55017	10.4062	8.64411	9.36399	9.50646	3.91948	10.5753	7.56526	9.09287	8.69235	11.6582	5.99626	6.16976	7.16189	5.74846	10.5501	8.60483	6.96039	5.69649	8.30435	7.70361	9.34817	10.8322	9.78774
nonPFS	9.20441	5.86092	6.11204	11.03	4.16965	6.96989	9.28229	8.47229	7.30404	8.6016	11.8064	3.85941	11.7974	6.66617	9.46392	7.82684	11.1482	6.08442	6.24432	7.15254	6.32906	9.10146	8.16757	8.24009	10.2522	10.1776	7.72143	11.1715	9.6379	10.1798
nonPFS	9.03525	5.6228	7.17334	11.2844	4.23521	6.74381	10.0181	9.19877	6.93897	9.42648	6.36715	3.84262	8.85965	6.61635	9.0277	8.31158	11.2275	6.05937	6.39408	7.39413	5.93373	10.0152	10.1223	7.47755	7.02515	7.01074	10.491	9.02356	9.92209	9.49406
nonPFS	8.64801	5.54166	5.55752	11.2767	4.13741	6.99621	10.6003	7.88111	7.24933	7.73806	9.71821	4.25577	11.1514	6.69805	8.61607	8.49929	11.5308	6.3157	6.3997	6.39944	5.41279	10.9536	9.90453	8.47542	11.5343	11.3215	8.05364	10.3514	9.40148	9.96958
nonPFS	9.0426	6.05996	7.15348	11.0744	4.2446	6.88215	10.5804	10.5649	7.61921	7.65152	8.68029	3.87653	10.2992	7.14159	8.69768	9.28397	11.4846	6.22744	6.26148	7.17298	5.47385	9.73992	9.66979	5.98252	5.80297	7.30435	8.1988	9.32992	11.0635	9.54827
nonPFS	9.46446	5.90185	6.9157	11.0519	4.32769	6.64733	10.2204	9.83677	8.941	9.53445	10.3503	3.89602	11.1065	6.88501	9.01948	9.0361	11.1471	6.56615	6.35756	6.99434	6.02017	10.7824	11.3785	5.78721	9.59728	9.19307	8.77121	9.97683	10.8656	9.7528
PFS	9.30462	5.77287	5.6231	11.0733	4.29288	6.81152	10.0209	8.68303	7.10934	8.37902	6.5107	4.01045	10.2959	7.45574	9.10996	7.92512	9.55509	5.97547	6.20994	6.93578	5.808	8.8976	7.30664	6.05455	9.45674	7.24546	8.15777	9.22907	8.95024	9.23963
nonPFS	8.80874	5.63493	6.00015	11.3059	4.16818	6.78245	9.48156	9.04676	7.33749	7.45757	8.98854	4.08418	7.62069	6.73933	8.14365	8.68105	11.2472	5.70622	6.1847	7.0454	5.91001	8.01218	9.81313	6.4427	5.48419	7.07272	7.08504	9.20734	10.0973	9.42094
nonPFS	9.0655	5.74389	7.21858	11.3027	4.38113	6.76807	8.14956	8.01027	7.47792	10.5006	8.57248	3.92418	12.3679	6.59083	7.89754	8.79528	9.84725	6.41028	6.48069	7.54489	6.06622	10.0512	7.85368	7.60385	12.2737	11.6207	7.25682	11.0599	9.51122	9.64208
PFS	9.9785	5.71724	7.39195	11.1554	4.12914	6.74886	10.0963	8.98337	7.18819	10.3339	5.94362	3.87121	10.8577	7.03883	8.48594	8.32041	9.76372	6.12372	6.11777	7.14902	5.84852	10.3575	8.17763	6.34832	11.2057	7.74625	6.92257	9.9334	9.80027	9.7966
nonPFS	8.60527	5.69029	6.58429	11.3993	4.12165	6.94887	9.38292	8.31212	6.71402	9.06774	6.48908	7.81768	10.9819	8.32447	8.22945	6.58276	10.5846	5.85376	6.58285	7.16175	5.57643	10.6183	8.22392	6.54687	8.06488	9.69882	7.49125	9.21764	8.21506	9.44641
nonPFS	8.7379	5.84792	5.02313	11.1641	4.18845	6.89078	10.5605	9.48027	8.32655	7.18499	7.3676	3.82095	9.73876	6.77979	9.41602	9.20994	11.1275	5.94734	6.08091	6.99241	5.58595	7.73175	8.80301	5.95987	6.91126	8.76087	7.99097	9.48032	10.5149	9.18333
nonPFS	9.7476	5.91796	6.51905	11.0594	4.25049	6.58876	10.1746	9.92444	8.71497	5.51364	8.91171	3.84736	7.80657	7.62867	7.83042	9.91	10.9057	6.43814	6.30918	7.28173	6.23813	11.0225	9.92165	6.42168	7.21667	6.77986	8.23054	9.88071	10.7667	9.02863
PFS	8.88359	5.83566	7.04301	11.3191	4.17057	7.18924	9.77836	8.84786	7.91245	5.86554	8.53127	3.80536	10.6848	6.79307	8.71882	7.85553	10.4979	6.30349	6.05676	7.21545	5.74758	9.63566	8.94113	6.031	12.4389	12.2099	6.99577	8.25415	9.51972	9.54086
nonPFS	9.94302	5.84231	6.3266	11.0429	4.27646	6.81722	9.60599	9.20128	7.76051	8.09533	9.99356	3.868	10.3812	7.08126	9.06481	8.22463	10.1055	5.58842	6.19114	7.41487	5.72819	8.73222	9.52928	7.52027	10.5412	9.26896	8.14316	9.9104	10.0475	9.76878
nonPFS	10.0754	5.77639	7.36011	11.1379	4.30978	7.25645	10.4853	8.51173	6.80418	6.96273	5.41275	4.09447	9.6347	7.61734	9.28877	7.69122	10.9689	5.56572	6.23676	7.18118	6.1392	8.79069	8.22791	6.96285	5.60015	6.72905	8.27846	9.58076	8.83626	9.11666
PFS	8.83666	5.72955	7.35267	11.416	4.05077	6.41265	9.68465	9.97316	8.29565	5.59288	8.94854	3.76189	9.83006	6.81128	8.88975	9.59943	10.7245	5.66964	6.22106	7.29532	6.21685	9.31989	9.10205	6.60397	7.27364	6.76614	8.49325	9.23059	10.7029	8.99139
nonPFS	8.64924	5.8816	7.49807	11.3997	4.1665	6.95047	10.2439	8.79922	8.32978	10.308	10.2355	3.9346	10.2173	7.73799	8.62535	9.17352	11.6113	6.00878	6.35128	6.9001	5.99582	10.0471	10.5461	6.41639	9.60238	10.333	7.69518	9.61613	10.4572	9.55828
nonPFS	8.82617	5.76706	6.28723	11.3198	4.12843	6.98328	9.77142	10.1089	7.68961	8.2798	10.0237	3.97216	11.1229	6.69737	8.628	10.0455	10.5898	7.79413	6.04557	6.82819	6.94256	11.1504	10.8837	6.16284	10.2047	8.68897	7.95039	9.82706	10.9907	9.83075
PFS	10.5713	5.86964	7.19535	11.0053	3.94961	6.82556	9.36193	10.0396	9.69666	5.58313	9.44883	3.87355	10.3315	7.68572	8.93257	9.63429	10.6321	5.79184	6.34033	7.89221	5.86674	7.38792	11.5645	7.88524	8.70622	6.93581	8.13172	9.25555	11.435	9.58108
PFS	9.32545	5.95226	6.23439	11.1345	4.03472	7.0579	8.95474	9.3747	10.2766	5.4539	8.46521	4.03761	9.69648	7.22786	8.62977	10.2367	10.0057	6.11762	6.33469	6.86494	6.56307	9.67318	10.8169	7.04447	10.6516	7.14321	6.85711	9.8889	11.3983	9.67052
PFS	11.0694	5.6497	7.28735	11.0232	4.3131	6.84339	10.8498	8.4193	7.06104	10.1404	10.6505	3.8976	11.3533	6.71968	9.57202	8.30126	11.8238	6.08505	6.25411	7.25703	5.41403	7.00476	8.83501	7.11014	8.25772	11.9745	8.72121	10.3843	9.57508	9.86858
PFS	7.58311	6.15652	6.61572	11.4295	4.20606	6.63808	9.90312	10.3927	9.01015	6.89991	7.94922	4.07206	11.014	6.55704	8.70147	9.61675	10.6106	6.5895	6.20834	7.19828	5.99491	10.0594	9.0393	6.94785	7.79367	7.25387	8.01203	9.38241	11.4467	9.29622
nonPFS	9.68838	5.79124	6.934	11.2169	4.4201	6.88438	10.1142	8.72935	7.38281	9.62215	7.90176	3.98141	7.90826	6.23848	9.82419	8.74498	11.5828	6.00937	6.25416	6.8645	5.9601	9.55852	8.61325	7.03054	11.1967	6.8837	8.67826	9.20102	9.50163	8.68485
nonPFS	8.0565	6.11849	6.3828	11.3378	4.35001	7.02645	10.7629	10.603	7.67064	6.7056	7.6124	3.90773	11.1361	7.03906	9.0786	10.2026	11.9649	6.94423	6.1429	7.83701	6.38816	9.26302	8.40132	6.92228	6.0301	6.37051	8.48193	10.1618	11.2534	9.79865
PFS	9.80385	5.62409	6.21955	11.229	4.25174	6.80729	8.47756	7.12049	6.91479	9.15843	6.95019	3.87067	10.9589	6.72586	9.24122	8.92844	10.7354	6.1125	6.33819	7.36587	5.62175	8.79969	10.7548	7.45161	13.836	12.8846	7.96963	9.04789	9.23667	8.84288
nonPFS	9.66098	5.4453	7.13091	11.4455	4.32187	7.16479	8.802	9.03157	7.47897	8.67971	7.94919	3.90159	11.1058	7.50036	7.55447	7.23456	8.93209	5.74941	6.27562	7.46717	6.07479	7.66053	10.205	7.31437	7.22854	6.49609	9.52233	9.26885	9.6359	9.54793
nonPFS	8.4481	5.63496	6.18692	11.5182	4.04995	7.11284	9.53674	9.74889	8.65719	8.8881	8.48932	4.14055	9.87839	7.60769	7.65416	8.36982	11.5846	6.11141	6.21555	6.71701	5.39103	10.603	9.86646	8.09526	10.7431	9.7502	8.23491	9.17917	10.5746	9.65408
nonPFS	8.53286	5.61266	6.74664	11.5712	4.18957	6.81073	8.8037	8.90318	7.62761	6.40303	6.502	3.82313	9.6251	6.18939	9.36162	8.17982	7.00694	5.88948	6.28829	6.93371	5.48095	8.13155	7.99246	6.1081	9.49517	6.48399	7.64798	9.48032	10.332	9.46776
nonPFS	8.6351	5.71213	7.18572	11.5426	4.3153	6.59352	10.0069	9.43703	8.79473	9.47688	7.9168	3.90197	10.9195	7.26688	9.89427	8.37212	11.8354	5.63524	5.92921	7.7844	5.92722	6.41794	9.5514	7.69854	5.58438	6.49822	8.01965	9.96397	10.4467	9.45378
nonPFS	8.75796	5.77226	6.61628	11.4494	4.20938	6.50337	10.2793	9.21699	8.10834	10.0183	7.2356	3.76976	10.7747	6.45448	9.60527	8.39667	12.2697	5.49969	5.92636	6.98304	5.62979	7.69529	8.20963	8.35515	7.91144	6.69495	7.75177	10.8259	10.032	9.37691
nonPFS	8.00264	6.06138	7.55459	11.5414	4.21554	6.99578	9.70138	9.97137	10.2754	9.40483	6.76459	3.86872	8.14155	9.99964	7.92567	10.0387	8.75626	5.66357	6.18349	6.70127	7.81044	6.20845	9.65432	6.62528	5.50201	6.23758	7.06361	9.54005	11.8795	9.81499
nonPFS	9.13697	5.92161	6.82511	11.3263	4.34059	6.90262	10.6841	8.81284	7.53091	9.26307	9.4594	3.99221	11.622	7.31413	9.77653	8.72265	10.1925	6.61858	6.28242	6.93047	5.5343	9.91984	8.5122	6.51317	12.1502	12.5658	7.66343	9.91921	10.1152	9.59178
nonPFS	8.3606	5.54748	5.00842	11.5183	4.25944	7.24301	8.51215	7.1963	7.09756	9.5398	7.7063	4.30266	8.91849	7.76021	8.61253	7.67162	12.3882	6.38547	6.12047	7.28039	5.66904	9.85874	10.5042	7.59432	13.1641	12.849	6.26383	8.61204	9.26798	9.80269
nonPFS	9.03317	5.96021	6.09469	11.276	4.12758	6.892	10.1791	10.327	9.07694	5.29979	9.08191	4.06276	9.60073	7.17924	8.46384	10.1185	10.9577	5.94332	6.23797	6.68695	6.34211	9.38803	12.4703	7.26194	11.9017	11.6284	8.07684	10.1079	11.1685	9.35683
nonPFS	9.68373	5.81491	6.44814	11.2569	4.16826	6.88308	10.0202	9.60821	7.59288	4.9911	9.04636	3.85113	8.59715	7.40337	8.92122	8.93975	9.95179	5.73057	6.20582	7.15065	5.77349	10.564	10.9567	6.65611	10.5339	6.8476	8.38986	9.50896	10.5462	9.24404
PFS	8.94221	5.87683	6.59229	11.3998	4.13776	6.85837	10.1194	10.4992	9.03517	9.82784	9.52103	3.82603	10.9266	6.80127	8.6568	9.09783	10.3933	5.44146	6.10788	6.8159	5.83414	7.18499	8.5219	6.87441	6.19012	6.73096	8.21446	9.60666	11.5117	9.52877
nonPFS	9.16961	5.65366	7.48665	11.5413	4.17491	7.36603	8.98471	8.25269	7.44934	8.64463	7.50468	3.90035	10.2514	9.19173	8.8106	7.84707	11.3802	5.96161	6.00262	7.10537	5.88188	6.39143	7.95303	6.52728	5.91521	7.67863	7.74485	9.23821	9.52164	9.73994
nonPFS	8.5924	6.07088	7.00659	11.415	4.16874	6.61525	9.72944	9.40411	8.4983	7.458	6.78701	3.85723	10.6328	6.90408	8.97569	9.05229	11.2678	7.12835	6.06455	7.15337	5.65536	11.0992	9.00883	6.04491	12.2229	8.2571	9.55951	9.68537	10.4853	9.53885
nonPFS	8.14073	6.18216	7.21599	11.4808	4.34419	6.63449	10.4646	11.032	8.2074	9.4944	6.08937	3.87279	10.2377	7.34653	9.22431	10.0077	11.9903	6.18787	6.04775	7.00365	5.76188	10.5518	11.5822	6.77625	9.18102	7.78271	9.5016	9.24831	11.498	10.2138
nonPFS	9.31842	5.82453	7.26411	11.4273	4.40012	6.6946	9.57141	8.91342	8.48894	7.71966	8.2839	3.85036	10.9609	7.52371	9.27821	8.6524	11.2053	6.24342	6.0535	7.49403	5.39095	10.0338	10.9299	7.72231	7.54304	6.83781	9.5379	10.5411	9.95717	9.12268
nonPFS	8.76321	5.98904	6.09663	11.3676	3.97856	6.65819	9.97807	9.86109	10.1026	7.67492	6.44916	4.12328	9.45561	6.69302	8.46975	10.2504	10.4855	5.93533	6.41137	8.93987	6.68602	9.6618	11.2308	7.56425	12.125	12.1892	7.32036	9.70356	11.269	9.45503
PFS	8.35814	6.07825	6.64341	11.4515	4.38924	6.87736	10.1358	11.6151	9.13689	5.52131	5.7723	4.66397	8.08144	7.09169	9.04089	9.91791	12.3622	5.68008	6.264	7.12131	5.65663	5.81316	11.9039	6.22822	6.02058	6.22275	8.96026	9.08274	11.7466	10.2939
nonPFS	9.41944	5.63677	6.51846	11.4528	4.15802	6.82368	9.99666	8.57514	7.75356	9.07381	6.20825	3.8507	11.6403	7.16597	9.16287	7.84474	11.6543	5.97152	6.17301	6.99422	5.79899	8.0872	9.55335	6.05122	11.1277	10.3415	8.07979	9.68302	9.49089	9.25589
PFS	8.44234	5.93548	7.25441	11.5634	4.23281	6.88606	11.2299	11.1484	10.4925	6.11788	5.03796	3.93028	8.24912	7.71093	9.265	9.87258	11.8512	5.78686	6.40191	7.50849	5.88385	5.8032	12.4154	7.63535	5.69833	6.01392	8.10384	9.17785	11.8883	9.30853
PFS	9.59781	5.81241	6.94432	11.371	4.23204	6.92707	9.96348	8.55196	6.78194	9.12142	6.94484	3.95901	8.51324	6.94592	8.01599	8.05472	11.0002	7.18911	6.29881	7.9537	5.84173	10.8974	10.5363	6.58325	12.3847	10.8701	8.77991	9.47691	9.57358	9.03161
nonPFS	8.56369	5.79848	6.51729	11.5552	4.37058	6.83899	9.19396	8.97656	7.13574	7.27964	7.79866	3.84583	8.0397	7.11257	9.30626	8.93149	11.9132	5.87532	6.19924	7.22686	5.57913	9.95014	10.6799	6.44647	6.5601	7.06296	8.3789	8.55397	9.95509	8.99711
nonPFS	8.40889	5.81707	6.52677	11.5848	4.17629	6.59125	9.59758	10.1571	8.26836	9.38399	9.21826	3.87166	9.7379	6.3883	8.52827	10.1238	11.0755	6.25448	6.30067	6.83274	6.57005	10.9895	11.8489	6.41016	5.62256	6.67302	10.2203	9.32884	11.2516	9.92617
nonPFS	10.4264	5.82034	7.67289	11.2738	4.20021	7.05569	9.3977	9.0901	6.66603	9.67538	6.42725	4.13457	11.8752	7.10682	9.42451	7.1342	11.2555	5.99742	6.5063	7.25345	5.69572	8.1004	11.8825	7.10562	11.4887	11.7498	7.56669	9.59231	9.58698	9.8046
nonPFS	8.7487	5.58589	7.34787	11.7085	4.26793	6.89897	10.0522	9.29259	6.97762	8.60197	10.1582	4.12154	9.02257	8.24658	8.52263	9.16766	10.8742	6.20758	6.19613	6.97933	7.31595	12.2742	10.2857	6.59167	6.64906	6.17773	9.01928	9.68663	10.2951	9.86561
nonPFS	9.56224	5.80891	5.65799	11.2929	4.30587	6.85291	10.3131	8.10643	8.62961	5.17801	6.95366	4.1787	8.12761	6.51098	8.90291	8.86511	9.51934	7.10975	6.24549	7.43792	5.78619	10.6029	7.64658	6.79614	7.85858	6.57104	8.94826	9.0638	9.97025	9.33774
nonPFS	9.28856	5.68314	8.00115	11.6145	4.21084	6.8886	9.52708	9.71534	8.85032	9.32328	7.58759	3.80846	11.0308	8.45969	9.2776	8.66746	11.0584	5.51124	5.80339	7.10744	6.50543	6.28824	7.97804	6.65708	5.57932	6.37929	7.56317	10.1537	10.857	10.212
nonPFS	10.7918	5.99214	8.09224	11.1698	4.40738	7.18804	9.26467	9.64002	8.23275	8.62427	6.8374	4.38669	11.4313	8.54214	8.84985	8.82738	10.5621	5.87722	6.14354	7.08053	5.95146	7.75943	9.75438	5.94649	5.93356	6.61472	8.64676	9.39417	10.2185	9.68809
nonPFS	10.4761	5.95233	7.20848	11.1842	4.29677	7.24274	9.95483	7.81981	6.93971	9.46465	5.74262	4.40547	8.35506	7.18866	8.15394	7.79881	11.5911	6.61482	6.30813	7.554	6.02873	11.9306	7.54212	6.23926	13.7252	12.6845	7.82372	9.22241	8.6125	8.61155
PFS	10.0287	5.70119	5.82421	11.2855	4.20102	6.75471	10.338	9.71465	8.96751	9.17589	8.28464	3.87799	10.3141	6.48991	8.66912	9.45582	10.1417	5.33669	6.63027	7.01315	5.253	8.18813	11.6599	6.37691	7.83493	6.5743	7.79233	9.77461	10.7122	9.7539
nonPFS	9.75964	5.68668	8.14053	11.5427	4.17515	6.80123	10.2474	7.99699	7.97456	7.71893	12.8511	3.86189	11.9899	7.19656	8.37872	7.48942	11.0153	5.64291	6.05311	7.33126	5.66047	6.62075	8.12745	7.938	11.9678	12.5143	7.93309	10.0857	8.52253	9.88919
nonPFS	7.67352	6.02634	5.74206	11.6021	4.24229	6.7951	8.94753	9.60274	8.37779	8.81117	9.3556	4.39031	10.1371	6.4304	10.1061	10.7254	12.2378	6.38308	6.1513	7.28665	5.95003	10.9148	11.4514	7.7273	8.68175	6.88854	8.22132	9.80476	10.9958	9.8512
PFS	8.51765	5.7878	6.79051	11.6479	4.12561	6.67048	10.0832	9.59289	7.90365	7.58589	6.49955	4.41179	9.12297	7.25831	9.07349	8.84849	11.6989	6.29461	6.20502	6.98325	5.77178	10.1511	10.598	6.83456	8.47009	6.69438	7.16773	8.67823	11.0128	9.21247
PFS	8.54275	6.05241	6.18614	11.467	4.40128	7.32252	8.34577	10.2862	9.4686	10.447	8.55739	4.12119	10.1548	7.68052	9.28457	10.4282	11.0213	6.69535	6.14548	6.96093	5.96937	11.239	9.26565	6.6491	8.97897	6.94069	7.78241	9.91465	11.8963	10.0658
PFS	9.51776	5.62595	5.13919	11.3954	4.45452	6.14307	10.4303	9.50259	7.47858	8.63696	6.04155	3.83233	9.43591	6.28353	9.26364	8.07229	11.1623	5.43877	6.26705	7.38965	5.70976	7.23494	9.40501	7.14895	7.83791	6.4943	10.6035	9.57497	10.1022	9.09563
PFS	9.90441	6.0443	5.94101	11.1835	4.19729	7.08353	9.75393	10.5936	8.08491	7.44596	7.96413	4.04405	10.5512	6.81496	8.55135	9.66426	9.71952	7.47096	6.52403	9.02428	6.11124	11.9074	12.5365	7.77669	13.1742	12.838	7.99282	9.16077	10.8874	8.99236
nonPFS	9.84753	6.16228	6.97506	11.2248	3.97706	6.65656	9.99772	9.93673	8.79901	8.14332	8.03709	3.99248	11.1874	7.28534	8.63148	8.65404	10.4551	5.9464	6.14344	7.15657	6.27491	8.99158	9.75622	7.05171	10.4361	9.16082	7.90956	9.51799	10.838	9.59083
PFS	9.06468	5.81866	5.97869	11.4695	4.25984	6.89252	9.69365	9.65633	7.15532	5.46696	7.41159	4.72516	9.68986	7.91557	8.98501	9.35902	10.8573	6.80624	6.18783	7.74664	6.21816	11.3062	9.80534	6.27659	10.6455	7.51634	9.18319	9.55401	10.5454	9.46215
nonPFS	8.94094	5.62708	6.44987	11.6318	4.09979	7.27335	9.82617	7.19417	6.91117	9.24529	5.11252	4.01266	8.98602	7.66461	8.03617	7.02616	9.90513	6.0166	6.11009	7.33171	5.872	8.9009	7.99855	6.85424	9.69924	9.55677	7.94832	8.8997	8.38729	9.37757
nonPFS	10.1287	5.67712	7.57188	11.4647	4.36918	6.94832	9.55059	7.96779	6.63338	9.57552	6.46186	3.86991	8.35313	7.7271	7.88855	7.68954	10.4047	5.93301	6.15036	7.25682	5.54946	11.1949	8.91296	6.00234	12.733	10.3991	8.57169	9.2181	8.63862	9.22812
PFS	8.72456	5.71032	7.2494	11.7088	4.33103	7.02764	9.4495	10.7612	10.2771	8.6171	8.2806	3.84079	11.1331	7.03779	8.74883	9.70513	11.6653	6.02467	6.0226	8.39837	6.37819	9.09105	10.3575	7.35279	6.72822	6.27095	9.09351	9.60745	11.2022	10.0472
nonPFS	10.8971	5.71024	6.83855	11.2507	4.52612	7.19513	9.8843	9.54726	7.23918	9.05246	8.33988	3.90275	7.46305	6.82106	8.3906	9.30662	10.5716	5.65891	6.26509	7.3999	5.35311	7.98428	11.2227	6.40587	6.52124	6.37258	8.22905	9.50175	10.0736	9.05739
nonPFS	10.1318	5.60283	6.19071	11.4136	4.81514	7.21326	10.6	10.5901	8.6212	8.4597	9.81528	3.81164	7.60585	6.99359	8.45628	9.87207	9.00052	5.78755	5.93341	7.16001	5.51204	9.78168	8.63744	5.9452	6.99239	6.82341	10.128	9.3388	11.3519	9.15128
PFS	9.68252	5.72614	5.38805	11.3862	4.33984	7.00891	9.17526	9.36587	7.27969	4.80131	8.0014	3.75619	9.54173	7.42474	8.39267	8.25689	8.98627	6.01187	6.09308	7.19046	5.5746	9.01944	7.67617	6.41968	8.43028	8.83565	7.54098	9.6817	10.2527	9.08095
nonPFS	9.02379	6.01195	6.41988	11.4666	4.30942	7.03348	10.5621	9.58166	8.05173	8.95704	8.91272	4.12603	8.97075	6.77431	8.80978	9.33913	11.1621	7.73045	6.47966	7.68568	5.62336	10.8662	12.3692	6.63855	11.9987	7.40336	8.70228	8.99866	10.3961	9.47796
nonPFS	9.22406	5.5902	6.63834	11.6597	4.31061	6.89864	9.66297	9.4538	8.92761	9.5172	10.1133	3.85705	11.1793	6.53982	8.98262	9.25268	10.7456	5.8583	5.93041	6.72295	6.03449	10.1906	9.70472	6.44885	6.80515	7.51109	7.56512	9.8418	10.3999	10.0204
nonPFS	8.38568	5.64441	4.55425	11.6332	4.24778	6.80647	10.1076	8.02982	6.88397	8.76682	5.18157	3.84525	10.1003	7.26524	7.79975	7.23928	10.896	6.01276	6.45552	7.35403	5.61057	7.34151	7.72008	7.42271	11.2685	9.77613	7.06361	9.4142	8.74617	8.57766
nonPFS	8.45948	5.86313	5.7053	11.611	4.31481	6.63083	9.95054	8.96091	7.09687	6.97943	6.94743	4.51075	7.84059	7.13171	8.52101	8.8395	9.13085	7.32826	6.3796	7.40327	6.40829	10.0922	9.67902	6.28322	12.0235	10.2015	8.24327	9.27253	9.84773	8.55071
PFS	9.37022	6.04079	5.05126	11.289	4.22115	6.69897	9.90672	10.3526	7.92092	8.75373	5.79954	3.91261	9.69537	6.50371	9.25911	8.87917	10.3215	6.56784	6.31799	6.90363	5.79663	10.5504	10.3101	6.07902	6.0668	6.53259	7.83086	9.81429	10.9571	9.34849
PFS	9.12711	5.6759	6.63918	11.6602	4.35178	6.90284	10.3091	7.96487	6.37327	7.46048	7.21346	3.96344	10.9113	6.25573	9.2105	6.69019	10.6295	6.48858	6.2175	7.18219	5.78762	10.5828	9.8832	5.8551	6.41207	6.51101	8.4707	9.43507	8.31714	9.56492
PFS	8.68938	6.04611	5.02045	11.4361	4.38275	7.22226	9.45408	10.7958	9.98581	7.74328	6.7478	3.84261	9.79164	7.8518	8.64991	9.4897	12.799	6.18555	6.11718	8.28415	5.83747	6.8752	13.2438	8.69676	5.92183	6.67816	9.70102	9.60346	11.7171	9.82975
PFS	7.88123	5.5865	3.86776	11.7303	4.04083	6.96524	7.5782	8.13382	7.4	6.40691	8.3646	3.87238	7.96106	6.00744	7.48752	8.95892	7.16103	5.54222	6.0168	6.84547	5.46295	7.80843	7.78531	5.78298	6.19162	10.4843	6.75205	8.34888	11.0111	10.1906
nonPFS	8.34843	5.7806	6.31678	11.7466	4.17447	6.82864	10.0652	10.3574	8.70426	8.36322	6.55945	4.15499	10.7708	6.8231	8.48646	9.96004	12.0113	6.99541	6.17254	7.19576	5.92523	10.4698	11.2995	7.36917	10.6899	6.50364	8.13172	9.44708	11.3967	9.70404
nonPFS	9.45637	5.75435	6.15361	11.5311	4.311	6.72068	9.56261	7.06199	7.07075	9.03705	7.34788	3.89356	9.45947	7.09845	8.23376	7.85335	8.53785	6.13736	6.24606	7.19947	5.57629	8.75397	10.296	6.46388	13.8081	13.1203	7.48276	9.52646	8.46417	8.34901
PFS	8.64597	6.30569	6.58817	11.4629	4.37409	6.87269	10.0729	10.6529	9.23248	7.52431	8.57784	3.84751	10.9577	7.3765	8.53372	9.37337	11.6442	6.22235	6.22416	7.29958	5.69501	9.03509	10.296	6.64869	9.49834	6.75952	9.76659	9.2556	11.2055	9.46441
PFS	9.77782	5.90061	7.0142	11.4742	4.0919	6.9075	10.2054	9.85525	8.26834	9.85363	8.57247	3.7913	10.5405	7.52831	8.54759	8.45248	9.52053	5.89577	6.1686	6.95528	5.75128	7.72018	7.8245	6.82262	6.24723	10.2235	6.88044	9.44777	10.7753	9.37511
nonPFS	9.49167	5.71347	5.6986	11.5187	4.44708	6.99348	9.71426	9.45622	7.36501	8.05812	7.97226	4.02773	9.58642	6.52736	8.62157	8.65687	10.5047	6.03645	6.15028	7.51271	7.39061	8.29391	10.0704	7.77839	13.4815	12.6785	7.84084	8.92385	9.91758	9.01205
PFS	8.50071	5.9945	5.76626	11.6016	4.34339	7.0002	9.40308	9.88818	7.9132	8.63347	11.0848	6.85887	10.5096	7.5529	9.67244	9.81608	11.4855	6.52509	6.19069	7.41181	6.10884	11.6585	9.20222	7.19515	11.8882	8.32227	8.21687	9.3892	10.8063	9.52364
nonPFS	9.51941	5.52477	4.83658	11.5516	4.21609	6.83617	10.0619	8.08534	6.77769	9.6181	9.90383	3.86883	10.6359	7.49642	8.6316	8.12227	10.7198	5.58995	6.05012	7.04543	5.58429	8.48254	8.82498	6.28137	11.7811	9.85114	8.71477	9.4633	9.23712	9.56796
nonPFS	8.29579	5.93647	3.9765	11.5249	4.3874	6.9571	9.82168	10.382	10.6655	8.31575	11.0584	3.87895	9.06813	7.80276	9.50542	10.3212	10.2509	5.71414	5.99881	7.05255	5.9249	8.50042	10.8649	7.25567	6.20999	6.48915	7.55433	9.16538	11.2904	9.53209
nonPFS	8.87068	5.4552	4.37748	11.6988	4.32793	7.15242	10.1646	8.32815	7.35453	8.80291	5.79123	3.84054	7.58769	7.03893	9.73436	9.1401	11.4154	6.5488	6.23117	6.99241	5.58443	9.46109	7.52612	5.77975	9.85526	7.20863	8.46649	9.85714	9.81149	10.1076
nonPFS	8.62315	5.64467	6.98771	11.8749	4.39818	7.37294	9.54484	9.91106	8.4523	6.18689	8.76868	3.89356	10.1242	6.57611	8.31919	9.05327	10.7059	5.84865	5.85274	7.09845	5.95227	10.3629	9.24616	6.33989	7.40025	6.27981	8.99839	9.58251	10.9515	9.33419
PFS	9.81815	5.80729	6.81518	11.5445	4.33067	6.65813	10.1385	9.72144	7.7686	8.18658	8.06916	4.07677	8.43962	7.51395	8.39745	9.42155	11.059	5.9504	6.10495	7.42835	5.97624	10.5155	10.8103	6.83468	10.2491	10.0314	11.4086	9.68172	10.6059	9.21816
nonPFS	9.14588	5.97718	6.54022	11.5777	4.05368	6.68354	9.23256	10.4218	8.83733	9.66282	9.73796	3.92323	10.7281	8.02109	8.31821	9.34033	11.5268	6.06945	6.261	7.12952	5.96033	10.8506	11.0523	7.31335	10.1828	9.91281	8.90903	9.6321	11.1017	9.43984
nonPFS	10.4344	6.3782	7.60649	11.211	4.36487	7.15714	10.1316	9.84209	7.89274	5.51965	7.06385	4.3808	11.1388	7.93345	9.43632	9.82241	11.2512	7.31258	6.04174	7.39344	7.88413	10.1159	12.027	6.33537	8.27043	6.30162	10.2611	9.44193	10.8036	9.25639
nonPFS	10.7662	5.74141	7.30224	11.4356	4.23033	6.92701	9.82227	9.10581	8.60008	8.73538	10.4572	3.96768	8.21061	6.68126	8.54881	9.82679	10.8962	5.80114	6.13762	6.90433	5.56244	9.50332	12.4138	6.90005	7.25024	6.4078	8.99992	9.49326	10.392	9.65312
nonPFS	8.96648	5.61001	6.21469	11.7772	4.24253	6.98893	9.61907	9.20018	8.32841	8.60773	8.77977	3.874	9.84442	6.36351	8.19155	9.49589	10.3183	5.92524	6.28218	7.42651	5.8901	8.95391	9.25227	6.06581	11.5648	8.59875	8.27506	9.36879	10.7952	9.58558
PFS	9.7548	5.85379	5.48324	11.4494	4.3319	6.67021	10.9022	9.72103	7.31118	9.25513	7.71089	3.84507	7.29512	6.83988	8.27588	8.70408	12.0198	6.33401	6.2175	7.65035	5.70504	8.73786	8.47557	7.33071	9.61256	7.025	8.82926	9.30379	10.4821	8.99686
nonPFS	10.3666	5.99049	5.50984	11.2743	4.25667	6.82483	10.3826	9.88902	6.66828	8.53456	6.62267	3.8401	7.82239	6.49693	7.93167	9.0638	9.87278	6.70589	6.40719	8.10575	5.84587	10.9981	10.1438	6.50139	9.03182	6.56203	7.8631	9.40514	10.3265	8.25761
nonPFS	10.9146	5.95053	6.58351	11.2755	4.17015	6.78551	10.1528	10.0834	8.5359	7.87838	7.39982	4.07922	9.86726	6.74134	8.21421	9.46552	8.98766	6.09476	6.2358	8.64517	5.97293	9.18383	10.8485	6.85313	5.90128	6.93376	6.82067	9.53888	11.0587	8.82668
nonPFS	9.95677	6.10394	7.23752	11.4574	4.07503	6.89864	10.4254	10.2062	7.19307	8.34896	7.35055	4.0713	7.39818	7.21286	8.25791	9.61461	9.90127	6.18084	6.28472	7.14207	5.77734	10.0221	12.0467	6.66163	12.7887	10.7581	7.43274	9.54046	11.0091	9.19639
nonPFS	10.3545	5.6463	6.40043	11.5349	4.09513	6.75817	9.04331	8.90387	7.34753	7.51329	6.32049	3.9945	11.0532	7.33962	9.12083	8.15554	9.61673	6.06361	6.44631	6.92707	5.7556	10.3761	7.4305	6.85169	11.3854	8.43804	6.82257	9.41256	9.89051	9.70431
nonPFS	9.52092	5.65118	6.41306	11.7029	5.26817	6.7809	10.4091	8.34558	7.43828	9.23473	6.99465	3.85743	9.5035	6.85515	9.13558	7.70275	11.3292	5.78317	6.20638	7.2706	5.4463	8.20367	9.68029	7.56222	6.04257	6.49685	8.07973	9.29931	8.88495	9.62151
PFS	11.5953	5.75707	6.34019	11.2266	4.23521	7.20591	9.88363	9.45678	8.7788	9.39607	11.9009	3.84823	10.924	8.33924	9.17221	7.73991	10.6007	6.15472	6.2556	8.02685	6.28519	9.4429	7.58811	6.02429	11.4595	12.2066	8.56385	9.90153	10.284	9.27277
nonPFS	9.60094	5.5359	5.80825	11.711	4.29634	6.80866	9.60786	8.54102	7.72803	8.85767	9.38583	3.87712	7.68567	6.35026	8.24072	8.29452	10.9611	5.81182	5.96094	7.02808	5.82865	7.76102	9.53311	6.76028	13.0667	11.663	8.04507	9.48032	9.28517	10.191
nonPFS	9.19113	5.97674	6.57651	11.6405	4.13882	6.72739	10.4152	7.90713	8.25754	6.97861	5.92854	3.96074	9.49166	7.82087	7.9227	7.77062	11.1228	6.20312	6.55617	7.74739	5.67107	9.28943	12.7976	6.22174	5.73638	6.63805	7.68783	9.47902	9.3137	9.39702
nonPFS	8.77982	6.06007	6.33095	11.6832	4.39783	7.28104	9.93977	10.7981	8.57092	8.16231	5.54549	3.82447	8.74927	7.0383	7.79164	8.83498	11.883	6.62714	6.07161	8.58304	6.67256	11.3714	12.6488	7.08695	7.86465	6.62816	9.29704	9.54511	10.7298	9.55996
nonPFS	9.48194	5.68378	6.33062	11.7334	4.11762	6.75578	9.46576	9.7098	8.40991	8.87667	7.59817	4.12846	8.36966	6.30547	8.90822	10.3057	10.7079	6.01744	6.2175	6.92626	6.12902	9.31171	8.0867	6.2244	9.38731	6.66499	8.44907	9.23685	10.9263	9.25178
nonPFS	10.4555	5.92841	6.78008	11.471	4.16985	6.78583	10.1881	9.84576	6.79944	6.9888	8.68596	3.88002	7.54533	7.44092	8.0317	9.87907	11.231	6.53486	6.25154	7.7892	6.06566	11.0848	11.5813	6.76321	5.53171	6.87296	8.78999	9.37642	11.0149	9.18044
nonPFS	8.97507	5.99225	5.35713	11.62	4.29334	7.29339	9.19886	10.4607	8.53092	8.99833	8.5444	4.55878	9.03016	7.82086	9.06471	9.80421	10.0299	7.87268	6.16964	7.05009	6.50695	11.3781	8.02761	6.61994	12.6464	11.5364	7.628	8.84623	11.2095	8.83842
PFS	10.2615	6.06083	6.68308	11.4384	4.11301	6.70821	10.1121	10.1738	9.56268	6.88336	7.01811	4.00659	9.97426	8.00862	8.56795	10.3134	10.8	6.05362	6.41037	8.24359	5.79658	10.526	11.3517	7.10073	11.3178	6.92662	11.4327	9.32037	11.3066	9.59749
nonPFS	8.78233	6.13401	5.88702	11.6339	4.1272	6.41471	9.25844	10.3881	11.8386	7.85551	10.2394	3.95149	8.50102	8.41103	8.15425	10.6851	10.0468	5.76831	5.99331	7.15088	5.56611	9.63971	9.32395	6.36037	6.16985	6.51257	8.11542	9.905	12.068	10.0704
nonPFS	8.66382	5.72951	5.55962	11.8443	4.21109	6.98947	9.63944	9.34989	8.22211	9.26868	10.9045	4.0064	10.3658	6.78209	8.07873	9.19983	10.6402	7.27884	6.15803	8.21014	6.90154	10.6664	9.55668	5.92464	7.7071	9.29431	10.3053	9.9017	10.6434	9.77998
nonPFS	10.1594	5.58	6.61672	11.7287	4.26593	7.07951	9.51359	8.15321	7.19835	9.90499	8.61071	3.96397	11.6667	6.98441	9.63764	8.15138	10.1956	6.39063	6.16906	7.24228	5.74648	9.24552	9.60899	7.13611	10.004	8.6415	7.0985	9.26547	9.61994	9.1262
nonPFS	8.74924	6.16115	6.01096	11.6758	4.19893	7.34673	10.3085	11.2863	9.66174	6.53225	9.77444	5.15423	9.84098	7.50613	8.75008	10.3291	12.0341	7.24194	6.46568	7.25927	6.58076	11.6413	9.88279	6.7668	5.45246	6.10509	10.5776	9.44891	11.8337	9.83292
nonPFS	8.38414	6.05126	4.61535	11.6886	4.27848	7.21532	10.4611	10.9713	8.78677	10.423	8.65359	4.04761	7.83983	6.59349	9.06206	9.57567	10.3351	6.30283	6.24881	7.70134	8.03632	10.5881	8.86757	6.4057	13.5716	6.85421	9.15139	9.723	11.3951	9.62583
PFS	9.5181	6.41087	6.7519	11.4709	4.0798	7.00135	10.4354	11.2135	10.6791	8.1803	5.14112	4.17495	10.5229	7.94504	8.48852	10.1572	10.2685	7.89376	6.39795	7.07902	6.95652	8.53036	11.7947	7.04416	6.60999	8.24179	8.03224	9.80748	12.0983	9.64627
nonPFS	10.8553	5.99343	6.49109	11.3923	4.31916	7.26397	10.3497	9.14402	8.03424	8.42925	5.86962	3.99271	11.5468	7.26705	9.22083	8.51813	10.7426	6.91939	6.00725	7.17308	5.69599	10.1538	9.96819	5.61703	7.81843	6.21614	7.35154	9.73935	10.2573	9.84885
nonPFS	7.956	6.03764	5.95796	11.9197	4.34053	6.94629	9.84664	10.7053	8.09511	9.57551	9.47517	3.8858	7.453	7.41696	8.29579	10.2439	11.4371	6.46106	6.1247	6.98592	7.06647	9.24967	12.256	6.06452	6.86666	6.36657	12.6797	9.4657	10.9779	9.48021
nonPFS	9.78721	5.82624	7.32233	11.7807	4.22102	6.95413	9.65518	9.26695	8.52959	8.77702	7.37213	3.92774	11.3961	9.08542	8.79676	9.55802	7.56862	5.78336	6.22722	7.16871	6.30641	6.21822	9.50227	6.43023	5.57504	7.1769	7.70541	8.89101	10.9516	9.88624
PFS	8.75685	6.47634	6.27019	11.5811	4.32397	6.91701	10.2941	10.0266	9.09127	8.92825	8.13564	4.63726	10.7338	7.87541	8.19355	9.7743	11.3939	7.20296	6.32546	7.04679	6.0684	12.1422	9.47604	7.2567	11.5984	10.5304	9.47054	10.6465	11.5505	9.61388
nonPFS	11.0293	5.79517	6.96941	11.5316	4.27771	6.70521	10.3519	8.34758	7.22384	5.90154	5.98958	4.01239	8.38132	7.61282	8.12603	7.49795	9.60844	6.02029	6.35457	6.96723	5.27707	8.96198	8.2907	6.22206	9.51379	6.87722	7.24756	10.0417	9.14093	9.03081
PFS	10.1735	5.6297	5.48762	11.6961	4.41932	7.40191	9.60194	9.46253	7.73619	10.1992	6.63534	4.04718	7.21301	8.19663	8.41459	9.08616	10.2267	6.07508	6.11337	6.96761	6.63534	10.7697	6.99454	6.34369	13.2773	8.55616	7.35728	9.64536	9.9465	9.25145
nonPFS	10.1891	5.46108	5.91582	11.8259	4.22282	6.53755	10.628	7.22918	6.95425	8.51411	5.17446	3.88675	8.99799	6.92955	8.56816	6.50806	11.0355	5.79268	6.28888	7.78977	5.55733	9.63971	10.5825	7.36316	10.6542	10.5462	8.36155	9.64485	7.09719	9.14655
PFS	9.9324	6.33528	5.14622	11.3843	4.27015	7.27332	10.7016	10.3307	9.74617	9.36773	6.68935	3.83709	8.75979	7.22786	8.06779	9.49647	10.5302	5.86976	6.10576	7.14948	5.78521	11.2791	11.6068	6.95066	11.8197	9.46425	8.36038	9.39428	11.3164	9.09259
PFS	8.55853	6.03375	5.97707	11.8934	4.01402	7.3309	10.2205	10.9436	7.54818	8.73849	8.37452	4.6076	8.29724	7.41203	8.65516	9.99154	10.9693	7.50102	6.34253	8.07452	9.41824	10.3118	11.4295	7.53635	13.0625	11.9945	7.89786	9.15791	11.2001	9.61722
PFS	8.24265	6.70241	5.61104	11.6499	4.32262	6.67289	10.2894	11.0213	11.4311	8.78452	6.41634	4.07483	7.56931	7.77981	8.34372	10.6173	11.1095	6.21861	6.26364	7.04022	6.37471	7.543	11.4963	6.89534	12.7062	8.49506	9.20457	9.28749	11.7255	9.59964
PFS	8.04216	6.70925	7.26484	11.8331	4.56899	6.72148	10.1009	10.5638	8.0018	8.03374	7.31144	3.97623	7.65463	6.47296	7.68485	9.55862	11.9242	6.61132	6.18506	7.25135	5.87207	11.8959	9.54627	6.83062	7.44601	6.45966	10.3147	9.06668	11.4502	9.47475
nonPFS	8.78229	6.57598	6.45431	11.7123	4.40844	6.8473	9.99997	11.2538	9.17201	8.45989	5.42413	4.52176	10.6707	7.15742	9.02087	10.5224	10.1521	7.55929	6.15588	7.15193	7.53751	9.79386	9.46983	7.21637	7.70612	6.35712	7.83917	9.73668	12.1521	9.5991
nonPFS	10.1478	5.76832	5.33461	11.7487	4.35198	6.67514	10.3625	9.45505	6.56952	8.45137	5.94091	4.08767	7.32331	7.14821	7.79992	8.88782	11.7398	6.53953	6.46986	8.92286	5.54507	10.0917	12.2404	6.71283	10.7507	7.47174	13.2164	9.07086	9.78676	8.7998
nonPFS	9.12892	5.86013	6.00843	11.9885	4.39864	6.8878	9.49086	9.86761	7.21974	7.73192	6.84711	4.09213	11.739	6.88539	8.07251	9.35202	11.207	5.97528	6.17944	7.20119	7.46608	12.0008	10.7615	6.59576	11.5688	9.29513	8.56738	9.51824	10.3912	9.19023
nonPFS	9.40819	6.51769	5.70736	11.6216	4.2656	7.25586	10.0164	11.2862	9.76254	8.57723	8.39622	3.96791	8.88275	8.12324	8.3245	10.6261	12.3695	6.56334	6.16343	8.35879	6.94766	10.7311	12.2053	6.92345	7.72981	6.62501	9.62901	9.19879	11.9864	9.53809
nonPFS	8.60357	6.33116	6.618	12.0039	4.19105	7.01962	8.37867	9.38735	6.97155	9.43521	6.51533	3.84486	7.8911	7.41947	7.61476	8.632	9.67876	6.44837	6.75384	7.34332	5.83061	11.7452	7.97232	6.53496	7.02471	7.06579	8.75822	9.20173	10.4412	8.74896
PFS	11.6379	6.68654	7.34954	11.2958	4.35466	7.12136	11.3539	11.2036	9.02795	8.82867	8.66136	3.78054	10.3505	7.53923	8.96535	10.0314	8.01993	6.8925	6.17162	7.48378	6.0525	8.32958	11.241	6.53753	12.3503	10.5481	8.44973	9.05721	11.9205	9.39694
PFS	8.15023	6.31904	4.79523	11.9918	4.20245	6.89589	9.73223	12.3574	12.7748	8.61802	8.98506	3.96113	9.02227	7.96717	8.32402	11.3521	10.1568	5.9396	6.07472	7.32793	9.21674	9.44048	12.7203	6.23318	13.1166	10.5514	7.41564	8.9865	12.8064	9.96237
nonPFS	9.64102	5.97542	5.35679	11.9118	4.14948	6.69233	8.51677	9.55316	7.73551	6.56313	9.04115	4.05228	11.38	8.182	7.73127	9.44916	6.40446	6.15893	6.3072	7.23977	6.17466	7.992	8.33252	6.26814	12.0177	8.95726	7.68745	9.28175	10.8383	9.25157
PFS	8.73691	6.70308	5.9777	11.7857	4.27546	6.9293	9.25445	10.5268	7.99514	6.04194	9.41846	3.87252	9.91981	6.99508	8.70341	10.7162	11.4691	6.71923	6.10038	7.60617	6.74715	11.8324	10.8003	6.16626	7.21557	6.28952	9.44217	9.73926	11.7419	9.96886
PFS	10.122	6.24482	5.55686	11.7822	4.12736	7.00021	9.65805	11.3626	10.0309	6.77504	4.96493	3.82185	7.31813	7.76324	8.82438	9.88188	9.96141	7.48796	6.05899	6.83726	5.64849	6.75179	8.77415	7.09375	5.59625	6.36852	7.53626	8.74724	12.0235	9.1977
PFS	9.42328	6.1112	6.14662	12.0405	4.10839	7.37189	9.06161	10.2984	9.89384	7.01649	7.51011	3.98958	9.00558	7.52746	8.05091	10.2611	9.4203	6.62526	6.15844	7.19511	6.05435	12.2907	7.69587	6.33533	13.8704	13.228	7.02895	9.26458	10.9333	9.47992
PFS	9.73158	6.11043	4.55988	11.8488	4.18784	6.45067	9.42331	10.713	9.70238	9.88007	8.27957	3.91875	10.41	7.01694	9.22474	9.97826	11.0759	6.60561	6.44753	6.92322	7.03528	10.7043	8.82335	6.77527	12.1701	11.5319	10.0142	9.50257	11.3733	9.80116
PFS	9.13	6.73024	6.62699	11.8676	4.23526	6.95305	10.4002	11.2454	9.00732	9.31222	9.77872	4.10057	10.4597	7.38136	8.52218	10.1924	11.6631	7.39041	6.34891	8.24791	8.29635	11.4753	10.2811	6.62263	11.1851	10.5933	9.66203	9.56317	12.1776	9.79757
PFS	10.9778	6.39196	4.78507	11.5326	4.317	6.80502	10.7316	11.4124	8.09111	9.22077	8.3249	4.19366	7.71183	7.60694	8.37198	10.4014	10.2904	6.30547	6.42965	8.46122	7.11975	10.952	12.377	6.09813	6.30051	6.94526	9.79012	9.55469	11.6823	9.37925
nonPFS	9.74976	6.65665	5.95413	11.7586	4.09393	6.74428	9.73932	11.8607	12.0424	8.49935	5.39876	4.2153	9.53072	7.38469	8.26516	10.4385	11.1053	6.66312	6.59874	7.30978	7.99883	9.74381	9.95732	7.63444	11.1502	8.68944	9.55438	9.87505	12.1392	9.24861
nonPFS	10.7478	5.75804	5.76622	11.9977	4.49171	6.93097	10.101	9.03993	7.85505	8.73931	8.64272	3.93234	11.3958	6.79565	9.74705	10.9006	12	5.54138	6.2175	7.10316	5.40167	7.67485	9.52348	6.9191	13.5699	11.5914	10.4917	9.55563	10.0444	9.84166
PFS	8.93214	7.12866	6.27354	12.059	4.12035	6.45122	10.3025	12.4621	11.2702	7.97057	10.8367	4.23033	8.4177	7.80371	8.31927	11.2457	11.5188	5.97	6.23492	7.51884	7.97159	7.6841	12.4156	6.69563	7.44316	6.80922	11.135	9.43732	12.4862	9.76115
PFS	9.87265	5.99738	4.48132	12.3102	4.1305	7.32355	10.3606	8.4522	7.45451	9.84938	5.71135	4.47357	8.46592	7.05666	8.19811	8.82202	9.54856	8.30394	6.50719	7.78978	6.45565	10.8085	10.1745	5.83834	12.2858	10.7052	10.714	9.49175	10.0166	9.77379
PFS	10.7855	6.40797	5.06296	12.0535	4.26843	6.91791	10.9354	11.0249	7.99412	5.34093	5.63246	6.6462	7.97644	7.80819	8.67592	9.42102	11.1841	6.6231	6.34013	7.65917	6.15774	11.0286	12.5114	7.12441	5.75143	6.59571	8.96467	9.06353	11.5528	9.23967

## Sheet: Figure3H
CA9	INHBA	PITX2	COMP	ANXA2	APLN	CDH3	COL11A1	THBS2	CRNDE	CST1	CXCL5	DPEP1	ESM1	ETV4	FAP	FOXQ1	IL11	IL1A	KLK7	MMP13	MMP3	MMP7	MSX2	REG1A	REG3A	S100A2	SYK	RAB13	USP11	BM
9.47945	5.40686	6.11305	10.4961	4.56516	7.42088	9.19603	7.98771	7.22707	9.32151	7.98168	3.84643	9.59468	6.39936	8.83071	6.29475	11.1733	6.19884	6.19307	7.88323	5.4736	9.36738	11.3041	6.80636	8.68756	8.99844	7.85689	9.85861	8.56567	9.1281	0
8.3565	5.53433	4.96609	10.7408	4.24689	6.72787	10.1951	8.45717	6.9498	5.42912	5.48509	3.98746	9.05493	6.80375	8.63033	9.06775	10.9984	6.53736	6.3801	7.10746	5.52854	10.7163	10.4719	6.19641	9.62173	6.67536	8.08839	9.16426	10.2292	9.53574	1
9.42152	5.73539	7.58464	10.6556	4.08257	7.22301	9.14037	8.16745	6.52797	8.85183	6.49046	4.06631	10.6423	7.65106	9.87647	7.02698	9.80272	5.45918	6.07651	7.04039	5.87778	8.61469	8.24497	6.29562	8.32052	8.30974	8.11071	9.2457	7.95584	9.12615	0
8.55091	5.77732	6.51573	10.8715	4.04307	7.09942	8.31218	8.38641	6.61729	8.89276	9.05494	4.39184	10.2837	7.5899	8.9727	8.6887	11.1353	7.11287	6.73949	6.96692	5.94983	11.9234	9.81417	6.53697	6.72564	7.16747	7.31408	9.90462	9.3725	9.2822	0
8.8885	5.47208	6.85515	11.0007	4.11057	6.92475	9.9276	7.35369	6.69976	9.29065	9.25456	3.86794	11.4954	6.49102	9.21829	7.27727	10.5866	5.45034	5.97453	7.29113	5.85083	8.13221	9.2248	7.56085	12.295	11.5353	7.64519	10.6585	8.23684	9.08032	0
10.2113	5.40111	7.54349	10.8463	4.73603	6.98161	9.18029	8.2402	7.63612	4.89429	7.53199	3.83783	9.749	6.32542	9.35091	7.00873	9.42496	5.99852	6.04226	7.19576	5.52929	6.70676	9.66201	6.46311	10.4671	9.21152	7.79704	9.40666	9.40842	9.41749	1
7.98822	5.73271	7.61881	11.1658	4.24757	6.68353	10.3398	8.38106	7.13733	8.15167	8.07864	3.94812	9.69656	7.69879	9.02447	7.96933	11.7249	6.20821	6.22917	6.96642	5.61215	8.8564	10.9263	9.24404	8.65844	7.19621	8.73328	9.63075	9.12852	9.06503	0
8.47756	5.61313	4.2967	10.856	4.06241	6.66827	10.5524	8.0843	6.57238	6.7349	5.34765	3.79604	9.28517	7.12787	10.1558	7.43013	9.44686	5.70068	6.42927	6.53057	5.44473	8.11428	8.84069	5.79574	6.06555	7.7185	8.48912	8.00682	8.84598	10.1471	0
8.56275	5.74545	6.28243	10.9556	4.08077	7.03803	10.5725	9.27833	7.72732	7.60704	6.11465	4.20944	9.68954	7.49999	9.23805	8.51062	8.05815	6.63798	5.93736	6.82626	5.52588	10.7479	9.58549	5.83117	7.50728	7.75823	8.5847	8.87022	10.3865	10.0937	1
8.76751	5.75964	7.2237	11.0005	4.05008	6.94232	9.9768	9.55213	7.77297	8.52232	8.39701	3.89341	11.1869	7.38579	8.74879	8.19148	11.8221	5.86744	6.26474	7.28967	5.86621	9.45209	10.4564	6.76891	8.41694	7.50712	7.60288	9.22956	10.1795	9.25892	0
8.39481	5.76773	6.32332	11.0202	4.24669	7.07822	9.46233	8.7124	7.23311	5.78979	7.44468	4.00577	7.83839	7.29794	8.76054	8.18002	10.6412	6.30261	6.28443	7.17092	5.9013	9.00113	10.5438	6.8196	11.5975	8.2927	8.47089	8.71075	9.11886	9.53801	0
9.18259	5.22414	7.3731	11.2599	4.32871	6.42335	10.0184	8.50091	7.70545	8.57055	7.61735	3.77224	8.75077	6.67245	9.27546	7.99251	10.4162	5.88963	6.04401	7.54609	6.12083	7.61618	10.1422	7.06727	11.9787	11.7351	7.93997	9.24611	9.46883	9.18287	0
8.28566	5.70208	7.00586	11.1752	4.1855	6.82491	9.7747	7.94735	6.96176	8.58699	5.52051	4.13328	10.3524	7.65061	9.00642	8.43593	10.825	5.82367	6.25716	7.23564	5.58969	9.03124	10.9093	6.38439	7.30817	8.88646	7.75674	9.42587	8.87259	9.46179	0
8.71356	5.80588	6.95593	11.042	4.05569	6.62145	10.1338	9.23427	7.14184	8.72872	8.59051	3.91377	10.5956	7.267	9.00134	8.45201	11.2957	5.95069	6.43861	7.00004	5.84741	10.4407	9.68626	6.82142	5.89401	6.84216	7.53231	10.0318	10.2293	9.45759	0
8.19327	5.87654	6.71069	11.1021	4.0878	7.73552	9.78806	8.19702	7.21407	8.1714	8.13532	4.24706	11.8492	7.97953	9.99726	8.56658	7.82772	7.91276	6.61552	6.69069	5.54158	12.3938	10.5595	6.96793	11.5046	9.139	7.16073	9.7216	9.78618	9.43963	0
9.54899	5.82143	7.76425	10.9523	4.26027	6.59449	9.61429	9.11765	7.2867	8.32067	7.60288	3.98809	8.01593	7.28778	9.51348	8.36012	11.2904	5.44432	6.41587	7.16633	5.9959	8.59783	8.44485	6.84271	5.85824	6.28017	8.05738	9.33418	9.64249	9.8173	0
8.8833	5.59831	7.44072	11.1718	4.23889	6.89081	10.065	8.29553	6.4714	9.65151	6.40118	3.8036	9.96786	7.53774	8.73282	7.12316	11.447	5.886	6.24462	7.15683	5.57146	7.82304	9.15318	8.56095	6.43801	12.1919	7.5066	9.79329	8.55223	9.32441	0
8.64944	5.78907	7.60256	11.1636	4.14444	6.7502	9.62128	8.77826	7.29859	8.10387	9.36454	3.80089	10.967	7.31162	9.47979	8.80696	11.8548	5.52147	6.30112	7.10304	5.84786	7.29534	8.60168	7.78073	11.3799	10.6066	8.41686	9.46434	9.84733	9.4545	0
8.88037	5.76023	6.20812	11.0217	4.23694	7.02799	10.0141	10.567	7.95964	6.77785	6.64382	3.92893	8.54164	7.44533	8.90236	9.37105	10.3043	5.88345	6.1739	6.96958	6.12295	10.9167	8.18896	6.01565	6.39586	6.49008	7.57125	9.88535	11.3685	9.5974	1
8.8807	5.62664	7.00079	11.1551	4.20873	6.70383	8.8549	9.10582	7.53058	9.08938	6.73497	3.84965	10.2437	6.94117	8.6372	8.80509	11.5628	5.86725	6.15326	7.05318	5.75732	9.75511	9.54876	6.69576	9.94338	8.6953	8.06096	9.44159	10.0661	9.71377	0
8.47773	5.65481	6.95213	11.2273	4.29548	6.99443	9.93056	8.30803	6.9759	8.36511	7.682	3.844	11.6715	6.30568	8.68111	7.61275	11.8841	5.48256	6.33244	7.73117	5.99041	6.62868	11.6379	7.51528	8.6689	8.21408	7.56124	10.2356	9.43498	9.9118	0
9.43334	5.72027	6.69563	10.9863	4.15707	6.93852	10.0595	8.99029	7.55745	8.30007	8.10403	3.90966	10.0585	6.73736	9.18928	8.21817	11.3662	5.65332	6.14511	7.1138	6.21459	7.81059	8.88218	7.20909	10.1784	10.0854	7.9948	9.7448	9.97027	9.57142	0
8.85528	5.76997	6.69268	11.1113	4.13497	6.97989	9.64714	9.35107	7.42538	9.62827	6.77066	3.82555	11.0887	6.94726	9.24912	8.72124	11.1457	5.16218	6.39707	7.0093	6.39443	7.54741	8.55626	5.89375	6.22758	6.15292	7.23679	9.808	9.9311	9.52342	0
8.62445	5.67692	7.09263	11.2425	4.25024	6.86899	9.58696	9.11844	7.87604	10.2108	5.47551	4.09786	10.9395	6.87229	9.22294	9.01996	11.126	7.09469	6.0101	6.83844	6.07826	11.1406	10.9614	6.90811	10.3105	11.4546	7.35823	10.1846	9.98325	9.44437	0
8.64817	5.60445	6.64421	11.241	4.21371	6.84633	10.3924	7.25825	6.98889	5.87034	6.72911	3.92275	8.79857	7.51682	9.81941	7.93848	11.2954	6.08313	6.38143	7.12359	5.64861	9.85942	7.56104	6.94825	10.3105	10.2177	8.04447	9.44414	8.62973	9.66261	0
7.93668	5.54264	5.94212	11.3695	4.36714	6.78313	10.1758	7.99483	7.59178	9.56304	7.30357	3.93236	8.10528	6.84968	8.85889	8.2892	11.1991	6.09287	6.05873	6.75717	5.64289	9.1216	7.66412	6.75557	11.1636	7.6465	7.99161	8.95654	10.6447	9.66459	0
9.37465	5.77574	6.65554	11.0292	4.42705	7.10282	10.3452	9.84631	8.35372	9.58416	9.96186	3.97389	8.53413	7.7562	8.99617	7.99151	11.2257	6.11879	6.45571	7.54914	5.26827	9.79405	9.65948	8.01255	9.74499	8.0643	9.52601	9.59049	10.2043	10.2898	1
8.56459	5.58887	7.65382	11.3727	4.26013	6.89324	11.1236	9.27809	7.97646	10.0784	6.05425	3.93006	10.4249	7.33703	9.1651	8.21158	11.7552	6.53137	6.18939	6.88855	5.73948	10.6822	8.24844	6.401	10.1754	6.95521	7.88997	9.49074	9.97422	9.20588	0
9.35259	5.61708	6.54397	11.1255	4.25761	6.6449	9.79199	7.5017	6.74139	8.42997	10.8968	3.86157	10.4025	6.54228	8.3408	8.45024	10.5208	6.17076	6.28839	7.32474	5.98503	9.52688	11.6319	7.96542	9.8642	10.2196	8.20115	9.80072	9.56773	9.19848	0
8.69443	5.71061	6.97935	11.2507	4.19573	6.79829	9.48563	8.89682	8.01314	8.23874	7.64949	3.79719	8.24404	6.56745	9.25312	8.32743	9.81577	6.00527	6.4305	6.72719	5.67536	8.6447	8.7892	6.13791	5.64795	6.35937	8.08973	10.1265	9.91639	10.2448	0
9.03797	5.5775	5.85001	11.1535	4.60534	6.6497	10.0801	9.86949	9.15555	7.02219	10.6804	3.73986	10.1522	6.69961	8.90926	9.5894	11.6631	6.16309	6.0428	7.46646	5.52929	9.0964	9.27655	7.57927	6.37779	6.92253	8.70051	9.58214	10.4894	9.3649	0
9.09067	5.5692	7.50382	11.2873	4.10403	6.61836	8.77887	10.0286	7.4524	8.19818	10.8817	3.86238	9.82199	6.85345	10.017	9.33471	10.7618	6.06726	6.16274	7.20362	5.55775	9.91377	11.1174	6.82786	5.72694	5.8976	7.73645	9.44796	10.8822	9.83814	0
8.42649	5.63281	7.00962	11.3556	4.30693	7.16849	9.18332	8.62454	6.62409	10.1208	6.83121	4.13681	11.6821	8.30369	9.54845	8.14381	9.96651	5.70966	6.48994	6.65695	5.81539	9.97162	11.5217	6.53037	13.0479	9.90208	7.56205	9.8927	9.59759	9.19193	0
8.53372	5.48957	7.46849	11.4452	4.11567	6.72896	9.15442	7.2971	6.24032	7.88721	5.94145	3.78069	7.9779	6.64316	8.85422	7.15206	10.6749	5.8067	6.20376	7.07759	5.53996	7.5417	9.52341	6.80553	12.2907	10.634	7.17392	9.44787	7.63666	9.11918	0
8.2886	5.66342	5.42159	11.2411	4.10083	6.44339	9.98319	8.12544	6.7199	8.03245	7.12864	3.79389	10.5968	6.50403	9.45646	7.81547	9.56886	5.82165	6.3086	6.55017	5.33488	9.43614	6.44896	6.8207	10.5845	8.43092	7.73973	9.58999	8.67512	9.58991	0
8.80281	5.77034	7.57351	11.2739	4.23698	7.00489	9.55017	10.4062	8.64411	9.36399	9.50646	3.91948	10.5753	7.56526	9.09287	8.69235	11.6582	5.99626	6.16976	7.16189	5.74846	10.5501	8.60483	6.96039	5.69649	8.30435	7.70361	9.34817	10.8322	9.78774	0
9.20441	5.86092	6.11204	11.03	4.16965	6.96989	9.28229	8.47229	7.30404	8.6016	11.8064	3.85941	11.7974	6.66617	9.46392	7.82684	11.1482	6.08442	6.24432	7.15254	6.32906	9.10146	8.16757	8.24009	10.2522	10.1776	7.72143	11.1715	9.6379	10.1798	0
9.03525	5.6228	7.17334	11.2844	4.23521	6.74381	10.0181	9.19877	6.93897	9.42648	6.36715	3.84262	8.85965	6.61635	9.0277	8.31158	11.2275	6.05937	6.39408	7.39413	5.93373	10.0152	10.1223	7.47755	7.02515	7.01074	10.491	9.02356	9.92209	9.49406	0
8.64801	5.54166	5.55752	11.2767	4.13741	6.99621	10.6003	7.88111	7.24933	7.73806	9.71821	4.25577	11.1514	6.69805	8.61607	8.49929	11.5308	6.3157	6.3997	6.39944	5.41279	10.9536	9.90453	8.47542	11.5343	11.3215	8.05364	10.3514	9.40148	9.96958	0
9.0426	6.05996	7.15348	11.0744	4.2446	6.88215	10.5804	10.5649	7.61921	7.65152	8.68029	3.87653	10.2992	7.14159	8.69768	9.28397	11.4846	6.22744	6.26148	7.17298	5.47385	9.73992	9.66979	5.98252	5.80297	7.30435	8.1988	9.32992	11.0635	9.54827	0
9.46446	5.90185	6.9157	11.0519	4.32769	6.64733	10.2204	9.83677	8.941	9.53445	10.3503	3.89602	11.1065	6.88501	9.01948	9.0361	11.1471	6.56615	6.35756	6.99434	6.02017	10.7824	11.3785	5.78721	9.59728	9.19307	8.77121	9.97683	10.8656	9.7528	0
9.30462	5.77287	5.6231	11.0733	4.29288	6.81152	10.0209	8.68303	7.10934	8.37902	6.5107	4.01045	10.2959	7.45574	9.10996	7.92512	9.55509	5.97547	6.20994	6.93578	5.808	8.8976	7.30664	6.05455	9.45674	7.24546	8.15777	9.22907	8.95024	9.23963	1
8.80874	5.63493	6.00015	11.3059	4.16818	6.78245	9.48156	9.04676	7.33749	7.45757	8.98854	4.08418	7.62069	6.73933	8.14365	8.68105	11.2472	5.70622	6.1847	7.0454	5.91001	8.01218	9.81313	6.4427	5.48419	7.07272	7.08504	9.20734	10.0973	9.42094	0
9.0655	5.74389	7.21858	11.3027	4.38113	6.76807	8.14956	8.01027	7.47792	10.5006	8.57248	3.92418	12.3679	6.59083	7.89754	8.79528	9.84725	6.41028	6.48069	7.54489	6.06622	10.0512	7.85368	7.60385	12.2737	11.6207	7.25682	11.0599	9.51122	9.64208	0
9.9785	5.71724	7.39195	11.1554	4.12914	6.74886	10.0963	8.98337	7.18819	10.3339	5.94362	3.87121	10.8577	7.03883	8.48594	8.32041	9.76372	6.12372	6.11777	7.14902	5.84852	10.3575	8.17763	6.34832	11.2057	7.74625	6.92257	9.9334	9.80027	9.7966	1
8.60527	5.69029	6.58429	11.3993	4.12165	6.94887	9.38292	8.31212	6.71402	9.06774	6.48908	7.81768	10.9819	8.32447	8.22945	6.58276	10.5846	5.85376	6.58285	7.16175	5.57643	10.6183	8.22392	6.54687	8.06488	9.69882	7.49125	9.21764	8.21506	9.44641	0
8.7379	5.84792	5.02313	11.1641	4.18845	6.89078	10.5605	9.48027	8.32655	7.18499	7.3676	3.82095	9.73876	6.77979	9.41602	9.20994	11.1275	5.94734	6.08091	6.99241	5.58595	7.73175	8.80301	5.95987	6.91126	8.76087	7.99097	9.48032	10.5149	9.18333	0
9.7476	5.91796	6.51905	11.0594	4.25049	6.58876	10.1746	9.92444	8.71497	5.51364	8.91171	3.84736	7.80657	7.62867	7.83042	9.91	10.9057	6.43814	6.30918	7.28173	6.23813	11.0225	9.92165	6.42168	7.21667	6.77986	8.23054	9.88071	10.7667	9.02863	0
8.88359	5.83566	7.04301	11.3191	4.17057	7.18924	9.77836	8.84786	7.91245	5.86554	8.53127	3.80536	10.6848	6.79307	8.71882	7.85553	10.4979	6.30349	6.05676	7.21545	5.74758	9.63566	8.94113	6.031	12.4389	12.2099	6.99577	8.25415	9.51972	9.54086	1
9.94302	5.84231	6.3266	11.0429	4.27646	6.81722	9.60599	9.20128	7.76051	8.09533	9.99356	3.868	10.3812	7.08126	9.06481	8.22463	10.1055	5.58842	6.19114	7.41487	5.72819	8.73222	9.52928	7.52027	10.5412	9.26896	8.14316	9.9104	10.0475	9.76878	0
10.0754	5.77639	7.36011	11.1379	4.30978	7.25645	10.4853	8.51173	6.80418	6.96273	5.41275	4.09447	9.6347	7.61734	9.28877	7.69122	10.9689	5.56572	6.23676	7.18118	6.1392	8.79069	8.22791	6.96285	5.60015	6.72905	8.27846	9.58076	8.83626	9.11666	0
8.83666	5.72955	7.35267	11.416	4.05077	6.41265	9.68465	9.97316	8.29565	5.59288	8.94854	3.76189	9.83006	6.81128	8.88975	9.59943	10.7245	5.66964	6.22106	7.29532	6.21685	9.31989	9.10205	6.60397	7.27364	6.76614	8.49325	9.23059	10.7029	8.99139	1
8.64924	5.8816	7.49807	11.3997	4.1665	6.95047	10.2439	8.79922	8.32978	10.308	10.2355	3.9346	10.2173	7.73799	8.62535	9.17352	11.6113	6.00878	6.35128	6.9001	5.99582	10.0471	10.5461	6.41639	9.60238	10.333	7.69518	9.61613	10.4572	9.55828	0
8.82617	5.76706	6.28723	11.3198	4.12843	6.98328	9.77142	10.1089	7.68961	8.2798	10.0237	3.97216	11.1229	6.69737	8.628	10.0455	10.5898	7.79413	6.04557	6.82819	6.94256	11.1504	10.8837	6.16284	10.2047	8.68897	7.95039	9.82706	10.9907	9.83075	0
10.5713	5.86964	7.19535	11.0053	3.94961	6.82556	9.36193	10.0396	9.69666	5.58313	9.44883	3.87355	10.3315	7.68572	8.93257	9.63429	10.6321	5.79184	6.34033	7.89221	5.86674	7.38792	11.5645	7.88524	8.70622	6.93581	8.13172	9.25555	11.435	9.58108	1
9.32545	5.95226	6.23439	11.1345	4.03472	7.0579	8.95474	9.3747	10.2766	5.4539	8.46521	4.03761	9.69648	7.22786	8.62977	10.2367	10.0057	6.11762	6.33469	6.86494	6.56307	9.67318	10.8169	7.04447	10.6516	7.14321	6.85711	9.8889	11.3983	9.67052	1
11.0694	5.6497	7.28735	11.0232	4.3131	6.84339	10.8498	8.4193	7.06104	10.1404	10.6505	3.8976	11.3533	6.71968	9.57202	8.30126	11.8238	6.08505	6.25411	7.25703	5.41403	7.00476	8.83501	7.11014	8.25772	11.9745	8.72121	10.3843	9.57508	9.86858	1
7.58311	6.15652	6.61572	11.4295	4.20606	6.63808	9.90312	10.3927	9.01015	6.89991	7.94922	4.07206	11.014	6.55704	8.70147	9.61675	10.6106	6.5895	6.20834	7.19828	5.99491	10.0594	9.0393	6.94785	7.79367	7.25387	8.01203	9.38241	11.4467	9.29622	1
9.68838	5.79124	6.934	11.2169	4.4201	6.88438	10.1142	8.72935	7.38281	9.62215	7.90176	3.98141	7.90826	6.23848	9.82419	8.74498	11.5828	6.00937	6.25416	6.8645	5.9601	9.55852	8.61325	7.03054	11.1967	6.8837	8.67826	9.20102	9.50163	8.68485	0
8.0565	6.11849	6.3828	11.3378	4.35001	7.02645	10.7629	10.603	7.67064	6.7056	7.6124	3.90773	11.1361	7.03906	9.0786	10.2026	11.9649	6.94423	6.1429	7.83701	6.38816	9.26302	8.40132	6.92228	6.0301	6.37051	8.48193	10.1618	11.2534	9.79865	0
9.80385	5.62409	6.21955	11.229	4.25174	6.80729	8.47756	7.12049	6.91479	9.15843	6.95019	3.87067	10.9589	6.72586	9.24122	8.92844	10.7354	6.1125	6.33819	7.36587	5.62175	8.79969	10.7548	7.45161	13.836	12.8846	7.96963	9.04789	9.23667	8.84288	1
9.66098	5.4453	7.13091	11.4455	4.32187	7.16479	8.802	9.03157	7.47897	8.67971	7.94919	3.90159	11.1058	7.50036	7.55447	7.23456	8.93209	5.74941	6.27562	7.46717	6.07479	7.66053	10.205	7.31437	7.22854	6.49609	9.52233	9.26885	9.6359	9.54793	0
8.4481	5.63496	6.18692	11.5182	4.04995	7.11284	9.53674	9.74889	8.65719	8.8881	8.48932	4.14055	9.87839	7.60769	7.65416	8.36982	11.5846	6.11141	6.21555	6.71701	5.39103	10.603	9.86646	8.09526	10.7431	9.7502	8.23491	9.17917	10.5746	9.65408	0
8.53286	5.61266	6.74664	11.5712	4.18957	6.81073	8.8037	8.90318	7.62761	6.40303	6.502	3.82313	9.6251	6.18939	9.36162	8.17982	7.00694	5.88948	6.28829	6.93371	5.48095	8.13155	7.99246	6.1081	9.49517	6.48399	7.64798	9.48032	10.332	9.46776	0
8.6351	5.71213	7.18572	11.5426	4.3153	6.59352	10.0069	9.43703	8.79473	9.47688	7.9168	3.90197	10.9195	7.26688	9.89427	8.37212	11.8354	5.63524	5.92921	7.7844	5.92722	6.41794	9.5514	7.69854	5.58438	6.49822	8.01965	9.96397	10.4467	9.45378	0
8.75796	5.77226	6.61628	11.4494	4.20938	6.50337	10.2793	9.21699	8.10834	10.0183	7.2356	3.76976	10.7747	6.45448	9.60527	8.39667	12.2697	5.49969	5.92636	6.98304	5.62979	7.69529	8.20963	8.35515	7.91144	6.69495	7.75177	10.8259	10.032	9.37691	0
8.00264	6.06138	7.55459	11.5414	4.21554	6.99578	9.70138	9.97137	10.2754	9.40483	6.76459	3.86872	8.14155	9.99964	7.92567	10.0387	8.75626	5.66357	6.18349	6.70127	7.81044	6.20845	9.65432	6.62528	5.50201	6.23758	7.06361	9.54005	11.8795	9.81499	0
9.13697	5.92161	6.82511	11.3263	4.34059	6.90262	10.6841	8.81284	7.53091	9.26307	9.4594	3.99221	11.622	7.31413	9.77653	8.72265	10.1925	6.61858	6.28242	6.93047	5.5343	9.91984	8.5122	6.51317	12.1502	12.5658	7.66343	9.91921	10.1152	9.59178	0
8.3606	5.54748	5.00842	11.5183	4.25944	7.24301	8.51215	7.1963	7.09756	9.5398	7.7063	4.30266	8.91849	7.76021	8.61253	7.67162	12.3882	6.38547	6.12047	7.28039	5.66904	9.85874	10.5042	7.59432	13.1641	12.849	6.26383	8.61204	9.26798	9.80269	0
9.03317	5.96021	6.09469	11.276	4.12758	6.892	10.1791	10.327	9.07694	5.29979	9.08191	4.06276	9.60073	7.17924	8.46384	10.1185	10.9577	5.94332	6.23797	6.68695	6.34211	9.38803	12.4703	7.26194	11.9017	11.6284	8.07684	10.1079	11.1685	9.35683	0
9.68373	5.81491	6.44814	11.2569	4.16826	6.88308	10.0202	9.60821	7.59288	4.9911	9.04636	3.85113	8.59715	7.40337	8.92122	8.93975	9.95179	5.73057	6.20582	7.15065	5.77349	10.564	10.9567	6.65611	10.5339	6.8476	8.38986	9.50896	10.5462	9.24404	0
8.94221	5.87683	6.59229	11.3998	4.13776	6.85837	10.1194	10.4992	9.03517	9.82784	9.52103	3.82603	10.9266	6.80127	8.6568	9.09783	10.3933	5.44146	6.10788	6.8159	5.83414	7.18499	8.5219	6.87441	6.19012	6.73096	8.21446	9.60666	11.5117	9.52877	1
9.16961	5.65366	7.48665	11.5413	4.17491	7.36603	8.98471	8.25269	7.44934	8.64463	7.50468	3.90035	10.2514	9.19173	8.8106	7.84707	11.3802	5.96161	6.00262	7.10537	5.88188	6.39143	7.95303	6.52728	5.91521	7.67863	7.74485	9.23821	9.52164	9.73994	0
8.5924	6.07088	7.00659	11.415	4.16874	6.61525	9.72944	9.40411	8.4983	7.458	6.78701	3.85723	10.6328	6.90408	8.97569	9.05229	11.2678	7.12835	6.06455	7.15337	5.65536	11.0992	9.00883	6.04491	12.2229	8.2571	9.55951	9.68537	10.4853	9.53885	0
8.14073	6.18216	7.21599	11.4808	4.34419	6.63449	10.4646	11.032	8.2074	9.4944	6.08937	3.87279	10.2377	7.34653	9.22431	10.0077	11.9903	6.18787	6.04775	7.00365	5.76188	10.5518	11.5822	6.77625	9.18102	7.78271	9.5016	9.24831	11.498	10.2138	0
9.31842	5.82453	7.26411	11.4273	4.40012	6.6946	9.57141	8.91342	8.48894	7.71966	8.2839	3.85036	10.9609	7.52371	9.27821	8.6524	11.2053	6.24342	6.0535	7.49403	5.39095	10.0338	10.9299	7.72231	7.54304	6.83781	9.5379	10.5411	9.95717	9.12268	0
8.76321	5.98904	6.09663	11.3676	3.97856	6.65819	9.97807	9.86109	10.1026	7.67492	6.44916	4.12328	9.45561	6.69302	8.46975	10.2504	10.4855	5.93533	6.41137	8.93987	6.68602	9.6618	11.2308	7.56425	12.125	12.1892	7.32036	9.70356	11.269	9.45503	0
8.35814	6.07825	6.64341	11.4515	4.38924	6.87736	10.1358	11.6151	9.13689	5.52131	5.7723	4.66397	8.08144	7.09169	9.04089	9.91791	12.3622	5.68008	6.264	7.12131	5.65663	5.81316	11.9039	6.22822	6.02058	6.22275	8.96026	9.08274	11.7466	10.2939	1
9.41944	5.63677	6.51846	11.4528	4.15802	6.82368	9.99666	8.57514	7.75356	9.07381	6.20825	3.8507	11.6403	7.16597	9.16287	7.84474	11.6543	5.97152	6.17301	6.99422	5.79899	8.0872	9.55335	6.05122	11.1277	10.3415	8.07979	9.68302	9.49089	9.25589	0
8.44234	5.93548	7.25441	11.5634	4.23281	6.88606	11.2299	11.1484	10.4925	6.11788	5.03796	3.93028	8.24912	7.71093	9.265	9.87258	11.8512	5.78686	6.40191	7.50849	5.88385	5.8032	12.4154	7.63535	5.69833	6.01392	8.10384	9.17785	11.8883	9.30853	1
9.59781	5.81241	6.94432	11.371	4.23204	6.92707	9.96348	8.55196	6.78194	9.12142	6.94484	3.95901	8.51324	6.94592	8.01599	8.05472	11.0002	7.18911	6.29881	7.9537	5.84173	10.8974	10.5363	6.58325	12.3847	10.8701	8.77991	9.47691	9.57358	9.03161	1
8.56369	5.79848	6.51729	11.5552	4.37058	6.83899	9.19396	8.97656	7.13574	7.27964	7.79866	3.84583	8.0397	7.11257	9.30626	8.93149	11.9132	5.87532	6.19924	7.22686	5.57913	9.95014	10.6799	6.44647	6.5601	7.06296	8.3789	8.55397	9.95509	8.99711	0
8.40889	5.81707	6.52677	11.5848	4.17629	6.59125	9.59758	10.1571	8.26836	9.38399	9.21826	3.87166	9.7379	6.3883	8.52827	10.1238	11.0755	6.25448	6.30067	6.83274	6.57005	10.9895	11.8489	6.41016	5.62256	6.67302	10.2203	9.32884	11.2516	9.92617	0
10.4264	5.82034	7.67289	11.2738	4.20021	7.05569	9.3977	9.0901	6.66603	9.67538	6.42725	4.13457	11.8752	7.10682	9.42451	7.1342	11.2555	5.99742	6.5063	7.25345	5.69572	8.1004	11.8825	7.10562	11.4887	11.7498	7.56669	9.59231	9.58698	9.8046	0
8.7487	5.58589	7.34787	11.7085	4.26793	6.89897	10.0522	9.29259	6.97762	8.60197	10.1582	4.12154	9.02257	8.24658	8.52263	9.16766	10.8742	6.20758	6.19613	6.97933	7.31595	12.2742	10.2857	6.59167	6.64906	6.17773	9.01928	9.68663	10.2951	9.86561	0
9.56224	5.80891	5.65799	11.2929	4.30587	6.85291	10.3131	8.10643	8.62961	5.17801	6.95366	4.1787	8.12761	6.51098	8.90291	8.86511	9.51934	7.10975	6.24549	7.43792	5.78619	10.6029	7.64658	6.79614	7.85858	6.57104	8.94826	9.0638	9.97025	9.33774	0
9.28856	5.68314	8.00115	11.6145	4.21084	6.8886	9.52708	9.71534	8.85032	9.32328	7.58759	3.80846	11.0308	8.45969	9.2776	8.66746	11.0584	5.51124	5.80339	7.10744	6.50543	6.28824	7.97804	6.65708	5.57932	6.37929	7.56317	10.1537	10.857	10.212	0
10.7918	5.99214	8.09224	11.1698	4.40738	7.18804	9.26467	9.64002	8.23275	8.62427	6.8374	4.38669	11.4313	8.54214	8.84985	8.82738	10.5621	5.87722	6.14354	7.08053	5.95146	7.75943	9.75438	5.94649	5.93356	6.61472	8.64676	9.39417	10.2185	9.68809	0
10.4761	5.95233	7.20848	11.1842	4.29677	7.24274	9.95483	7.81981	6.93971	9.46465	5.74262	4.40547	8.35506	7.18866	8.15394	7.79881	11.5911	6.61482	6.30813	7.554	6.02873	11.9306	7.54212	6.23926	13.7252	12.6845	7.82372	9.22241	8.6125	8.61155	0
10.0287	5.70119	5.82421	11.2855	4.20102	6.75471	10.338	9.71465	8.96751	9.17589	8.28464	3.87799	10.3141	6.48991	8.66912	9.45582	10.1417	5.33669	6.63027	7.01315	5.253	8.18813	11.6599	6.37691	7.83493	6.5743	7.79233	9.77461	10.7122	9.7539	1
9.75964	5.68668	8.14053	11.5427	4.17515	6.80123	10.2474	7.99699	7.97456	7.71893	12.8511	3.86189	11.9899	7.19656	8.37872	7.48942	11.0153	5.64291	6.05311	7.33126	5.66047	6.62075	8.12745	7.938	11.9678	12.5143	7.93309	10.0857	8.52253	9.88919	0
7.67352	6.02634	5.74206	11.6021	4.24229	6.7951	8.94753	9.60274	8.37779	8.81117	9.3556	4.39031	10.1371	6.4304	10.1061	10.7254	12.2378	6.38308	6.1513	7.28665	5.95003	10.9148	11.4514	7.7273	8.68175	6.88854	8.22132	9.80476	10.9958	9.8512	0
8.51765	5.7878	6.79051	11.6479	4.12561	6.67048	10.0832	9.59289	7.90365	7.58589	6.49955	4.41179	9.12297	7.25831	9.07349	8.84849	11.6989	6.29461	6.20502	6.98325	5.77178	10.1511	10.598	6.83456	8.47009	6.69438	7.16773	8.67823	11.0128	9.21247	1
8.54275	6.05241	6.18614	11.467	4.40128	7.32252	8.34577	10.2862	9.4686	10.447	8.55739	4.12119	10.1548	7.68052	9.28457	10.4282	11.0213	6.69535	6.14548	6.96093	5.96937	11.239	9.26565	6.6491	8.97897	6.94069	7.78241	9.91465	11.8963	10.0658	1
9.51776	5.62595	5.13919	11.3954	4.45452	6.14307	10.4303	9.50259	7.47858	8.63696	6.04155	3.83233	9.43591	6.28353	9.26364	8.07229	11.1623	5.43877	6.26705	7.38965	5.70976	7.23494	9.40501	7.14895	7.83791	6.4943	10.6035	9.57497	10.1022	9.09563	1
9.90441	6.0443	5.94101	11.1835	4.19729	7.08353	9.75393	10.5936	8.08491	7.44596	7.96413	4.04405	10.5512	6.81496	8.55135	9.66426	9.71952	7.47096	6.52403	9.02428	6.11124	11.9074	12.5365	7.77669	13.1742	12.838	7.99282	9.16077	10.8874	8.99236	1
9.84753	6.16228	6.97506	11.2248	3.97706	6.65656	9.99772	9.93673	8.79901	8.14332	8.03709	3.99248	11.1874	7.28534	8.63148	8.65404	10.4551	5.9464	6.14344	7.15657	6.27491	8.99158	9.75622	7.05171	10.4361	9.16082	7.90956	9.51799	10.838	9.59083	0
9.06468	5.81866	5.97869	11.4695	4.25984	6.89252	9.69365	9.65633	7.15532	5.46696	7.41159	4.72516	9.68986	7.91557	8.98501	9.35902	10.8573	6.80624	6.18783	7.74664	6.21816	11.3062	9.80534	6.27659	10.6455	7.51634	9.18319	9.55401	10.5454	9.46215	1
8.94094	5.62708	6.44987	11.6318	4.09979	7.27335	9.82617	7.19417	6.91117	9.24529	5.11252	4.01266	8.98602	7.66461	8.03617	7.02616	9.90513	6.0166	6.11009	7.33171	5.872	8.9009	7.99855	6.85424	9.69924	9.55677	7.94832	8.8997	8.38729	9.37757	0
10.1287	5.67712	7.57188	11.4647	4.36918	6.94832	9.55059	7.96779	6.63338	9.57552	6.46186	3.86991	8.35313	7.7271	7.88855	7.68954	10.4047	5.93301	6.15036	7.25682	5.54946	11.1949	8.91296	6.00234	12.733	10.3991	8.57169	9.2181	8.63862	9.22812	0
8.72456	5.71032	7.2494	11.7088	4.33103	7.02764	9.4495	10.7612	10.2771	8.6171	8.2806	3.84079	11.1331	7.03779	8.74883	9.70513	11.6653	6.02467	6.0226	8.39837	6.37819	9.09105	10.3575	7.35279	6.72822	6.27095	9.09351	9.60745	11.2022	10.0472	1
10.8971	5.71024	6.83855	11.2507	4.52612	7.19513	9.8843	9.54726	7.23918	9.05246	8.33988	3.90275	7.46305	6.82106	8.3906	9.30662	10.5716	5.65891	6.26509	7.3999	5.35311	7.98428	11.2227	6.40587	6.52124	6.37258	8.22905	9.50175	10.0736	9.05739	0
10.1318	5.60283	6.19071	11.4136	4.81514	7.21326	10.6	10.5901	8.6212	8.4597	9.81528	3.81164	7.60585	6.99359	8.45628	9.87207	9.00052	5.78755	5.93341	7.16001	5.51204	9.78168	8.63744	5.9452	6.99239	6.82341	10.128	9.3388	11.3519	9.15128	0
9.68252	5.72614	5.38805	11.3862	4.33984	7.00891	9.17526	9.36587	7.27969	4.80131	8.0014	3.75619	9.54173	7.42474	8.39267	8.25689	8.98627	6.01187	6.09308	7.19046	5.5746	9.01944	7.67617	6.41968	8.43028	8.83565	7.54098	9.6817	10.2527	9.08095	1
9.02379	6.01195	6.41988	11.4666	4.30942	7.03348	10.5621	9.58166	8.05173	8.95704	8.91272	4.12603	8.97075	6.77431	8.80978	9.33913	11.1621	7.73045	6.47966	7.68568	5.62336	10.8662	12.3692	6.63855	11.9987	7.40336	8.70228	8.99866	10.3961	9.47796	0
9.22406	5.5902	6.63834	11.6597	4.31061	6.89864	9.66297	9.4538	8.92761	9.5172	10.1133	3.85705	11.1793	6.53982	8.98262	9.25268	10.7456	5.8583	5.93041	6.72295	6.03449	10.1906	9.70472	6.44885	6.80515	7.51109	7.56512	9.8418	10.3999	10.0204	0
8.38568	5.64441	4.55425	11.6332	4.24778	6.80647	10.1076	8.02982	6.88397	8.76682	5.18157	3.84525	10.1003	7.26524	7.79975	7.23928	10.896	6.01276	6.45552	7.35403	5.61057	7.34151	7.72008	7.42271	11.2685	9.77613	7.06361	9.4142	8.74617	8.57766	0
8.45948	5.86313	5.7053	11.611	4.31481	6.63083	9.95054	8.96091	7.09687	6.97943	6.94743	4.51075	7.84059	7.13171	8.52101	8.8395	9.13085	7.32826	6.3796	7.40327	6.40829	10.0922	9.67902	6.28322	12.0235	10.2015	8.24327	9.27253	9.84773	8.55071	0
9.37022	6.04079	5.05126	11.289	4.22115	6.69897	9.90672	10.3526	7.92092	8.75373	5.79954	3.91261	9.69537	6.50371	9.25911	8.87917	10.3215	6.56784	6.31799	6.90363	5.79663	10.5504	10.3101	6.07902	6.0668	6.53259	7.83086	9.81429	10.9571	9.34849	1
9.12711	5.6759	6.63918	11.6602	4.35178	6.90284	10.3091	7.96487	6.37327	7.46048	7.21346	3.96344	10.9113	6.25573	9.2105	6.69019	10.6295	6.48858	6.2175	7.18219	5.78762	10.5828	9.8832	5.8551	6.41207	6.51101	8.4707	9.43507	8.31714	9.56492	1
8.68938	6.04611	5.02045	11.4361	4.38275	7.22226	9.45408	10.7958	9.98581	7.74328	6.7478	3.84261	9.79164	7.8518	8.64991	9.4897	12.799	6.18555	6.11718	8.28415	5.83747	6.8752	13.2438	8.69676	5.92183	6.67816	9.70102	9.60346	11.7171	9.82975	1
7.88123	5.5865	3.86776	11.7303	4.04083	6.96524	7.5782	8.13382	7.4	6.40691	8.3646	3.87238	7.96106	6.00744	7.48752	8.95892	7.16103	5.54222	6.0168	6.84547	5.46295	7.80843	7.78531	5.78298	6.19162	10.4843	6.75205	8.34888	11.0111	10.1906	1
8.34843	5.7806	6.31678	11.7466	4.17447	6.82864	10.0652	10.3574	8.70426	8.36322	6.55945	4.15499	10.7708	6.8231	8.48646	9.96004	12.0113	6.99541	6.17254	7.19576	5.92523	10.4698	11.2995	7.36917	10.6899	6.50364	8.13172	9.44708	11.3967	9.70404	0
9.45637	5.75435	6.15361	11.5311	4.311	6.72068	9.56261	7.06199	7.07075	9.03705	7.34788	3.89356	9.45947	7.09845	8.23376	7.85335	8.53785	6.13736	6.24606	7.19947	5.57629	8.75397	10.296	6.46388	13.8081	13.1203	7.48276	9.52646	8.46417	8.34901	0
8.64597	6.30569	6.58817	11.4629	4.37409	6.87269	10.0729	10.6529	9.23248	7.52431	8.57784	3.84751	10.9577	7.3765	8.53372	9.37337	11.6442	6.22235	6.22416	7.29958	5.69501	9.03509	10.296	6.64869	9.49834	6.75952	9.76659	9.2556	11.2055	9.46441	1
9.77782	5.90061	7.0142	11.4742	4.0919	6.9075	10.2054	9.85525	8.26834	9.85363	8.57247	3.7913	10.5405	7.52831	8.54759	8.45248	9.52053	5.89577	6.1686	6.95528	5.75128	7.72018	7.8245	6.82262	6.24723	10.2235	6.88044	9.44777	10.7753	9.37511	1
9.49167	5.71347	5.6986	11.5187	4.44708	6.99348	9.71426	9.45622	7.36501	8.05812	7.97226	4.02773	9.58642	6.52736	8.62157	8.65687	10.5047	6.03645	6.15028	7.51271	7.39061	8.29391	10.0704	7.77839	13.4815	12.6785	7.84084	8.92385	9.91758	9.01205	0
8.50071	5.9945	5.76626	11.6016	4.34339	7.0002	9.40308	9.88818	7.9132	8.63347	11.0848	6.85887	10.5096	7.5529	9.67244	9.81608	11.4855	6.52509	6.19069	7.41181	6.10884	11.6585	9.20222	7.19515	11.8882	8.32227	8.21687	9.3892	10.8063	9.52364	1
9.51941	5.52477	4.83658	11.5516	4.21609	6.83617	10.0619	8.08534	6.77769	9.6181	9.90383	3.86883	10.6359	7.49642	8.6316	8.12227	10.7198	5.58995	6.05012	7.04543	5.58429	8.48254	8.82498	6.28137	11.7811	9.85114	8.71477	9.4633	9.23712	9.56796	0
8.29579	5.93647	3.9765	11.5249	4.3874	6.9571	9.82168	10.382	10.6655	8.31575	11.0584	3.87895	9.06813	7.80276	9.50542	10.3212	10.2509	5.71414	5.99881	7.05255	5.9249	8.50042	10.8649	7.25567	6.20999	6.48915	7.55433	9.16538	11.2904	9.53209	0
8.87068	5.4552	4.37748	11.6988	4.32793	7.15242	10.1646	8.32815	7.35453	8.80291	5.79123	3.84054	7.58769	7.03893	9.73436	9.1401	11.4154	6.5488	6.23117	6.99241	5.58443	9.46109	7.52612	5.77975	9.85526	7.20863	8.46649	9.85714	9.81149	10.1076	0
8.62315	5.64467	6.98771	11.8749	4.39818	7.37294	9.54484	9.91106	8.4523	6.18689	8.76868	3.89356	10.1242	6.57611	8.31919	9.05327	10.7059	5.84865	5.85274	7.09845	5.95227	10.3629	9.24616	6.33989	7.40025	6.27981	8.99839	9.58251	10.9515	9.33419	0
9.81815	5.80729	6.81518	11.5445	4.33067	6.65813	10.1385	9.72144	7.7686	8.18658	8.06916	4.07677	8.43962	7.51395	8.39745	9.42155	11.059	5.9504	6.10495	7.42835	5.97624	10.5155	10.8103	6.83468	10.2491	10.0314	11.4086	9.68172	10.6059	9.21816	1
9.14588	5.97718	6.54022	11.5777	4.05368	6.68354	9.23256	10.4218	8.83733	9.66282	9.73796	3.92323	10.7281	8.02109	8.31821	9.34033	11.5268	6.06945	6.261	7.12952	5.96033	10.8506	11.0523	7.31335	10.1828	9.91281	8.90903	9.6321	11.1017	9.43984	0
10.4344	6.3782	7.60649	11.211	4.36487	7.15714	10.1316	9.84209	7.89274	5.51965	7.06385	4.3808	11.1388	7.93345	9.43632	9.82241	11.2512	7.31258	6.04174	7.39344	7.88413	10.1159	12.027	6.33537	8.27043	6.30162	10.2611	9.44193	10.8036	9.25639	0
10.7662	5.74141	7.30224	11.4356	4.23033	6.92701	9.82227	9.10581	8.60008	8.73538	10.4572	3.96768	8.21061	6.68126	8.54881	9.82679	10.8962	5.80114	6.13762	6.90433	5.56244	9.50332	12.4138	6.90005	7.25024	6.4078	8.99992	9.49326	10.392	9.65312	0
8.96648	5.61001	6.21469	11.7772	4.24253	6.98893	9.61907	9.20018	8.32841	8.60773	8.77977	3.874	9.84442	6.36351	8.19155	9.49589	10.3183	5.92524	6.28218	7.42651	5.8901	8.95391	9.25227	6.06581	11.5648	8.59875	8.27506	9.36879	10.7952	9.58558	0
9.7548	5.85379	5.48324	11.4494	4.3319	6.67021	10.9022	9.72103	7.31118	9.25513	7.71089	3.84507	7.29512	6.83988	8.27588	8.70408	12.0198	6.33401	6.2175	7.65035	5.70504	8.73786	8.47557	7.33071	9.61256	7.025	8.82926	9.30379	10.4821	8.99686	1
10.3666	5.99049	5.50984	11.2743	4.25667	6.82483	10.3826	9.88902	6.66828	8.53456	6.62267	3.8401	7.82239	6.49693	7.93167	9.0638	9.87278	6.70589	6.40719	8.10575	5.84587	10.9981	10.1438	6.50139	9.03182	6.56203	7.8631	9.40514	10.3265	8.25761	0
10.9146	5.95053	6.58351	11.2755	4.17015	6.78551	10.1528	10.0834	8.5359	7.87838	7.39982	4.07922	9.86726	6.74134	8.21421	9.46552	8.98766	6.09476	6.2358	8.64517	5.97293	9.18383	10.8485	6.85313	5.90128	6.93376	6.82067	9.53888	11.0587	8.82668	0
9.95677	6.10394	7.23752	11.4574	4.07503	6.89864	10.4254	10.2062	7.19307	8.34896	7.35055	4.0713	7.39818	7.21286	8.25791	9.61461	9.90127	6.18084	6.28472	7.14207	5.77734	10.0221	12.0467	6.66163	12.7887	10.7581	7.43274	9.54046	11.0091	9.19639	0
10.3545	5.6463	6.40043	11.5349	4.09513	6.75817	9.04331	8.90387	7.34753	7.51329	6.32049	3.9945	11.0532	7.33962	9.12083	8.15554	9.61673	6.06361	6.44631	6.92707	5.7556	10.3761	7.4305	6.85169	11.3854	8.43804	6.82257	9.41256	9.89051	9.70431	0
9.52092	5.65118	6.41306	11.7029	5.26817	6.7809	10.4091	8.34558	7.43828	9.23473	6.99465	3.85743	9.5035	6.85515	9.13558	7.70275	11.3292	5.78317	6.20638	7.2706	5.4463	8.20367	9.68029	7.56222	6.04257	6.49685	8.07973	9.29931	8.88495	9.62151	0
11.5953	5.75707	6.34019	11.2266	4.23521	7.20591	9.88363	9.45678	8.7788	9.39607	11.9009	3.84823	10.924	8.33924	9.17221	7.73991	10.6007	6.15472	6.2556	8.02685	6.28519	9.4429	7.58811	6.02429	11.4595	12.2066	8.56385	9.90153	10.284	9.27277	1
9.60094	5.5359	5.80825	11.711	4.29634	6.80866	9.60786	8.54102	7.72803	8.85767	9.38583	3.87712	7.68567	6.35026	8.24072	8.29452	10.9611	5.81182	5.96094	7.02808	5.82865	7.76102	9.53311	6.76028	13.0667	11.663	8.04507	9.48032	9.28517	10.191	0
9.19113	5.97674	6.57651	11.6405	4.13882	6.72739	10.4152	7.90713	8.25754	6.97861	5.92854	3.96074	9.49166	7.82087	7.9227	7.77062	11.1228	6.20312	6.55617	7.74739	5.67107	9.28943	12.7976	6.22174	5.73638	6.63805	7.68783	9.47902	9.3137	9.39702	0
8.77982	6.06007	6.33095	11.6832	4.39783	7.28104	9.93977	10.7981	8.57092	8.16231	5.54549	3.82447	8.74927	7.0383	7.79164	8.83498	11.883	6.62714	6.07161	8.58304	6.67256	11.3714	12.6488	7.08695	7.86465	6.62816	9.29704	9.54511	10.7298	9.55996	0
9.48194	5.68378	6.33062	11.7334	4.11762	6.75578	9.46576	9.7098	8.40991	8.87667	7.59817	4.12846	8.36966	6.30547	8.90822	10.3057	10.7079	6.01744	6.2175	6.92626	6.12902	9.31171	8.0867	6.2244	9.38731	6.66499	8.44907	9.23685	10.9263	9.25178	0
10.4555	5.92841	6.78008	11.471	4.16985	6.78583	10.1881	9.84576	6.79944	6.9888	8.68596	3.88002	7.54533	7.44092	8.0317	9.87907	11.231	6.53486	6.25154	7.7892	6.06566	11.0848	11.5813	6.76321	5.53171	6.87296	8.78999	9.37642	11.0149	9.18044	0
8.97507	5.99225	5.35713	11.62	4.29334	7.29339	9.19886	10.4607	8.53092	8.99833	8.5444	4.55878	9.03016	7.82086	9.06471	9.80421	10.0299	7.87268	6.16964	7.05009	6.50695	11.3781	8.02761	6.61994	12.6464	11.5364	7.628	8.84623	11.2095	8.83842	0
10.2615	6.06083	6.68308	11.4384	4.11301	6.70821	10.1121	10.1738	9.56268	6.88336	7.01811	4.00659	9.97426	8.00862	8.56795	10.3134	10.8	6.05362	6.41037	8.24359	5.79658	10.526	11.3517	7.10073	11.3178	6.92662	11.4327	9.32037	11.3066	9.59749	1
8.78233	6.13401	5.88702	11.6339	4.1272	6.41471	9.25844	10.3881	11.8386	7.85551	10.2394	3.95149	8.50102	8.41103	8.15425	10.6851	10.0468	5.76831	5.99331	7.15088	5.56611	9.63971	9.32395	6.36037	6.16985	6.51257	8.11542	9.905	12.068	10.0704	0
8.66382	5.72951	5.55962	11.8443	4.21109	6.98947	9.63944	9.34989	8.22211	9.26868	10.9045	4.0064	10.3658	6.78209	8.07873	9.19983	10.6402	7.27884	6.15803	8.21014	6.90154	10.6664	9.55668	5.92464	7.7071	9.29431	10.3053	9.9017	10.6434	9.77998	0
10.1594	5.58	6.61672	11.7287	4.26593	7.07951	9.51359	8.15321	7.19835	9.90499	8.61071	3.96397	11.6667	6.98441	9.63764	8.15138	10.1956	6.39063	6.16906	7.24228	5.74648	9.24552	9.60899	7.13611	10.004	8.6415	7.0985	9.26547	9.61994	9.1262	0
8.74924	6.16115	6.01096	11.6758	4.19893	7.34673	10.3085	11.2863	9.66174	6.53225	9.77444	5.15423	9.84098	7.50613	8.75008	10.3291	12.0341	7.24194	6.46568	7.25927	6.58076	11.6413	9.88279	6.7668	5.45246	6.10509	10.5776	9.44891	11.8337	9.83292	0
8.38414	6.05126	4.61535	11.6886	4.27848	7.21532	10.4611	10.9713	8.78677	10.423	8.65359	4.04761	7.83983	6.59349	9.06206	9.57567	10.3351	6.30283	6.24881	7.70134	8.03632	10.5881	8.86757	6.4057	13.5716	6.85421	9.15139	9.723	11.3951	9.62583	0
9.5181	6.41087	6.7519	11.4709	4.0798	7.00135	10.4354	11.2135	10.6791	8.1803	5.14112	4.17495	10.5229	7.94504	8.48852	10.1572	10.2685	7.89376	6.39795	7.07902	6.95652	8.53036	11.7947	7.04416	6.60999	8.24179	8.03224	9.80748	12.0983	9.64627	1
10.8553	5.99343	6.49109	11.3923	4.31916	7.26397	10.3497	9.14402	8.03424	8.42925	5.86962	3.99271	11.5468	7.26705	9.22083	8.51813	10.7426	6.91939	6.00725	7.17308	5.69599	10.1538	9.96819	5.61703	7.81843	6.21614	7.35154	9.73935	10.2573	9.84885	0
7.956	6.03764	5.95796	11.9197	4.34053	6.94629	9.84664	10.7053	8.09511	9.57551	9.47517	3.8858	7.453	7.41696	8.29579	10.2439	11.4371	6.46106	6.1247	6.98592	7.06647	9.24967	12.256	6.06452	6.86666	6.36657	12.6797	9.4657	10.9779	9.48021	0
9.78721	5.82624	7.32233	11.7807	4.22102	6.95413	9.65518	9.26695	8.52959	8.77702	7.37213	3.92774	11.3961	9.08542	8.79676	9.55802	7.56862	5.78336	6.22722	7.16871	6.30641	6.21822	9.50227	6.43023	5.57504	7.1769	7.70541	8.89101	10.9516	9.88624	0
8.75685	6.47634	6.27019	11.5811	4.32397	6.91701	10.2941	10.0266	9.09127	8.92825	8.13564	4.63726	10.7338	7.87541	8.19355	9.7743	11.3939	7.20296	6.32546	7.04679	6.0684	12.1422	9.47604	7.2567	11.5984	10.5304	9.47054	10.6465	11.5505	9.61388	1
11.0293	5.79517	6.96941	11.5316	4.27771	6.70521	10.3519	8.34758	7.22384	5.90154	5.98958	4.01239	8.38132	7.61282	8.12603	7.49795	9.60844	6.02029	6.35457	6.96723	5.27707	8.96198	8.2907	6.22206	9.51379	6.87722	7.24756	10.0417	9.14093	9.03081	0
10.1735	5.6297	5.48762	11.6961	4.41932	7.40191	9.60194	9.46253	7.73619	10.1992	6.63534	4.04718	7.21301	8.19663	8.41459	9.08616	10.2267	6.07508	6.11337	6.96761	6.63534	10.7697	6.99454	6.34369	13.2773	8.55616	7.35728	9.64536	9.9465	9.25145	1
10.1891	5.46108	5.91582	11.8259	4.22282	6.53755	10.628	7.22918	6.95425	8.51411	5.17446	3.88675	8.99799	6.92955	8.56816	6.50806	11.0355	5.79268	6.28888	7.78977	5.55733	9.63971	10.5825	7.36316	10.6542	10.5462	8.36155	9.64485	7.09719	9.14655	0
9.9324	6.33528	5.14622	11.3843	4.27015	7.27332	10.7016	10.3307	9.74617	9.36773	6.68935	3.83709	8.75979	7.22786	8.06779	9.49647	10.5302	5.86976	6.10576	7.14948	5.78521	11.2791	11.6068	6.95066	11.8197	9.46425	8.36038	9.39428	11.3164	9.09259	1
8.55853	6.03375	5.97707	11.8934	4.01402	7.3309	10.2205	10.9436	7.54818	8.73849	8.37452	4.6076	8.29724	7.41203	8.65516	9.99154	10.9693	7.50102	6.34253	8.07452	9.41824	10.3118	11.4295	7.53635	13.0625	11.9945	7.89786	9.15791	11.2001	9.61722	1
8.24265	6.70241	5.61104	11.6499	4.32262	6.67289	10.2894	11.0213	11.4311	8.78452	6.41634	4.07483	7.56931	7.77981	8.34372	10.6173	11.1095	6.21861	6.26364	7.04022	6.37471	7.543	11.4963	6.89534	12.7062	8.49506	9.20457	9.28749	11.7255	9.59964	1
8.04216	6.70925	7.26484	11.8331	4.56899	6.72148	10.1009	10.5638	8.0018	8.03374	7.31144	3.97623	7.65463	6.47296	7.68485	9.55862	11.9242	6.61132	6.18506	7.25135	5.87207	11.8959	9.54627	6.83062	7.44601	6.45966	10.3147	9.06668	11.4502	9.47475	1
8.78229	6.57598	6.45431	11.7123	4.40844	6.8473	9.99997	11.2538	9.17201	8.45989	5.42413	4.52176	10.6707	7.15742	9.02087	10.5224	10.1521	7.55929	6.15588	7.15193	7.53751	9.79386	9.46983	7.21637	7.70612	6.35712	7.83917	9.73668	12.1521	9.5991	0
10.1478	5.76832	5.33461	11.7487	4.35198	6.67514	10.3625	9.45505	6.56952	8.45137	5.94091	4.08767	7.32331	7.14821	7.79992	8.88782	11.7398	6.53953	6.46986	8.92286	5.54507	10.0917	12.2404	6.71283	10.7507	7.47174	13.2164	9.07086	9.78676	8.7998	0
9.12892	5.86013	6.00843	11.9885	4.39864	6.8878	9.49086	9.86761	7.21974	7.73192	6.84711	4.09213	11.739	6.88539	8.07251	9.35202	11.207	5.97528	6.17944	7.20119	7.46608	12.0008	10.7615	6.59576	11.5688	9.29513	8.56738	9.51824	10.3912	9.19023	0
9.40819	6.51769	5.70736	11.6216	4.2656	7.25586	10.0164	11.2862	9.76254	8.57723	8.39622	3.96791	8.88275	8.12324	8.3245	10.6261	12.3695	6.56334	6.16343	8.35879	6.94766	10.7311	12.2053	6.92345	7.72981	6.62501	9.62901	9.19879	11.9864	9.53809	0
8.60357	6.33116	6.618	12.0039	4.19105	7.01962	8.37867	9.38735	6.97155	9.43521	6.51533	3.84486	7.8911	7.41947	7.61476	8.632	9.67876	6.44837	6.75384	7.34332	5.83061	11.7452	7.97232	6.53496	7.02471	7.06579	8.75822	9.20173	10.4412	8.74896	0
11.6379	6.68654	7.34954	11.2958	4.35466	7.12136	11.3539	11.2036	9.02795	8.82867	8.66136	3.78054	10.3505	7.53923	8.96535	10.0314	8.01993	6.8925	6.17162	7.48378	6.0525	8.32958	11.241	6.53753	12.3503	10.5481	8.44973	9.05721	11.9205	9.39694	1
8.15023	6.31904	4.79523	11.9918	4.20245	6.89589	9.73223	12.3574	12.7748	8.61802	8.98506	3.96113	9.02227	7.96717	8.32402	11.3521	10.1568	5.9396	6.07472	7.32793	9.21674	9.44048	12.7203	6.23318	13.1166	10.5514	7.41564	8.9865	12.8064	9.96237	1
9.64102	5.97542	5.35679	11.9118	4.14948	6.69233	8.51677	9.55316	7.73551	6.56313	9.04115	4.05228	11.38	8.182	7.73127	9.44916	6.40446	6.15893	6.3072	7.23977	6.17466	7.992	8.33252	6.26814	12.0177	8.95726	7.68745	9.28175	10.8383	9.25157	0
8.73691	6.70308	5.9777	11.7857	4.27546	6.9293	9.25445	10.5268	7.99514	6.04194	9.41846	3.87252	9.91981	6.99508	8.70341	10.7162	11.4691	6.71923	6.10038	7.60617	6.74715	11.8324	10.8003	6.16626	7.21557	6.28952	9.44217	9.73926	11.7419	9.96886	1
10.122	6.24482	5.55686	11.7822	4.12736	7.00021	9.65805	11.3626	10.0309	6.77504	4.96493	3.82185	7.31813	7.76324	8.82438	9.88188	9.96141	7.48796	6.05899	6.83726	5.64849	6.75179	8.77415	7.09375	5.59625	6.36852	7.53626	8.74724	12.0235	9.1977	1
9.42328	6.1112	6.14662	12.0405	4.10839	7.37189	9.06161	10.2984	9.89384	7.01649	7.51011	3.98958	9.00558	7.52746	8.05091	10.2611	9.4203	6.62526	6.15844	7.19511	6.05435	12.2907	7.69587	6.33533	13.8704	13.228	7.02895	9.26458	10.9333	9.47992	1
9.73158	6.11043	4.55988	11.8488	4.18784	6.45067	9.42331	10.713	9.70238	9.88007	8.27957	3.91875	10.41	7.01694	9.22474	9.97826	11.0759	6.60561	6.44753	6.92322	7.03528	10.7043	8.82335	6.77527	12.1701	11.5319	10.0142	9.50257	11.3733	9.80116	1
9.13	6.73024	6.62699	11.8676	4.23526	6.95305	10.4002	11.2454	9.00732	9.31222	9.77872	4.10057	10.4597	7.38136	8.52218	10.1924	11.6631	7.39041	6.34891	8.24791	8.29635	11.4753	10.2811	6.62263	11.1851	10.5933	9.66203	9.56317	12.1776	9.79757	1
10.9778	6.39196	4.78507	11.5326	4.317	6.80502	10.7316	11.4124	8.09111	9.22077	8.3249	4.19366	7.71183	7.60694	8.37198	10.4014	10.2904	6.30547	6.42965	8.46122	7.11975	10.952	12.377	6.09813	6.30051	6.94526	9.79012	9.55469	11.6823	9.37925	1
9.74976	6.65665	5.95413	11.7586	4.09393	6.74428	9.73932	11.8607	12.0424	8.49935	5.39876	4.2153	9.53072	7.38469	8.26516	10.4385	11.1053	6.66312	6.59874	7.30978	7.99883	9.74381	9.95732	7.63444	11.1502	8.68944	9.55438	9.87505	12.1392	9.24861	0
10.7478	5.75804	5.76622	11.9977	4.49171	6.93097	10.101	9.03993	7.85505	8.73931	8.64272	3.93234	11.3958	6.79565	9.74705	10.9006	12	5.54138	6.2175	7.10316	5.40167	7.67485	9.52348	6.9191	13.5699	11.5914	10.4917	9.55563	10.0444	9.84166	0
8.93214	7.12866	6.27354	12.059	4.12035	6.45122	10.3025	12.4621	11.2702	7.97057	10.8367	4.23033	8.4177	7.80371	8.31927	11.2457	11.5188	5.97	6.23492	7.51884	7.97159	7.6841	12.4156	6.69563	7.44316	6.80922	11.135	9.43732	12.4862	9.76115	1
9.87265	5.99738	4.48132	12.3102	4.1305	7.32355	10.3606	8.4522	7.45451	9.84938	5.71135	4.47357	8.46592	7.05666	8.19811	8.82202	9.54856	8.30394	6.50719	7.78978	6.45565	10.8085	10.1745	5.83834	12.2858	10.7052	10.714	9.49175	10.0166	9.77379	1
10.7855	6.40797	5.06296	12.0535	4.26843	6.91791	10.9354	11.0249	7.99412	5.34093	5.63246	6.6462	7.97644	7.80819	8.67592	9.42102	11.1841	6.6231	6.34013	7.65917	6.15774	11.0286	12.5114	7.12441	5.75143	6.59571	8.96467	9.06353	11.5528	9.23967	1
