# Supplementary material for: Identification and validation of Rab GTPases RAB13 as biomarkers for peritoneal metastasis and immune cell infiltration in colorectal cancer patients
Source: Front Immunol. 2024 Aug 13;15:1403008. doi: 10.3389/fimmu.2024.1403008 (PMC11347351; doi:10.3389/fimmu.2024.1403008)
Supplement: Supplementary file 4 [file DataSheet4.xls]

## Sheet: Figure4A
Group	Expression
cancer	5.41249
cancer	4.39198
cancer	4.65149
cancer	5.53826
cancer	5.21998
cancer	5.62796
cancer	5.10359
cancer	5.01636
cancer	5.17677
cancer	5.3148
cancer	5.13793
cancer	5.20567
cancer	5.00634
cancer	5.34548
cancer	5.06837
cancer	5.52317
cancer	5.41662
cancer	5.31598
cancer	4.59964
cancer	4.94333
cancer	5.55386
cancer	4.57165
cancer	4.9073
cancer	5.3435
cancer	5.33894
cancer	5.12655
cancer	5.11636
cancer	5.2329
cancer	5.18675
cancer	4.94787
cancer	5.39687
cancer	5.26435
cancer	4.98822
cancer	5.76515
cancer	5.13453
cancer	4.53697
cancer	5.24445
cancer	5.72206
cancer	5.05632
cancer	5.21721
cancer	5.20141
cancer	4.5557
cancer	4.81781
cancer	4.97975
cancer	4.67079
cancer	4.77075
cancer	5.33834
cancer	5.59745
cancer	5.31671
cancer	5.58475
cancer	4.6832
cancer	4.43413
cancer	4.95809
cancer	4.85932
cancer	4.78404
cancer	5.58952
cancer	4.46865
cancer	4.99228
cancer	4.94001
cancer	4.76844
cancer	3.73564
cancer	4.57354
cancer	4.82738
cancer	5.44238
cancer	4.3475
cancer	6.40279
cancer	4.47415
cancer	5.48481
cancer	4.86973
cancer	4.72435
cancer	4.75436
cancer	5.1524
cancer	4.62178
cancer	5.43124
cancer	5.2771
cancer	4.71929
cancer	4.58061
cancer	5.19394
cancer	5.14223
cancer	4.82304
cancer	5.33999
cancer	4.85582
cancer	4.78262
cancer	5.53674
cancer	4.91017
cancer	5.4533
cancer	5.52609
cancer	4.49895
cancer	5.13739
cancer	4.53829
cancer	5.72195
cancer	4.91298
cancer	4.88137
cancer	5.64467
cancer	4.7922
cancer	5.27312
cancer	5.41153
cancer	5.24056
cancer	5.2114
cancer	5.14315
cancer	5.54846
cancer	5.2358
cancer	4.8194
cancer	6.09414
cancer	4.83267
cancer	5.97756
cancer	5.37192
cancer	5.95499
cancer	5.52228
cancer	5.23745
cancer	4.45633
cancer	5.40795
cancer	6.07166
cancer	6.14342
cancer	5.12817
cancer	5.10377
cancer	5.79649
cancer	5.15525
cancer	5.1582
cancer	5.61554
cancer	5.39553
cancer	5.25894
cancer	5.88032
cancer	4.7717
cancer	5.56717
cancer	5.57349
cancer	5.21499
cancer	4.92908
cancer	5.44851
cancer	5.23303
cancer	6.03417
cancer	5.18477
cancer	5.45434
cancer	5.24141
cancer	5.95111
cancer	5.69641
cancer	4.78993
cancer	5.59553
cancer	5.72258
cancer	5.53533
cancer	5.28396
cancer	4.95173
cancer	5.03679
cancer	6.07039
cancer	5.93748
cancer	5.4096
cancer	5.00292
cancer	5.70963
cancer	5.38056
cancer	4.7803
cancer	5.61238
cancer	5.05567
cancer	5.25165
cancer	4.81484
cancer	5.09459
cancer	6.34226
cancer	4.35336
cancer	4.98431
cancer	6.0936
cancer	6.38483
cancer	5.58604
cancer	4.54936
cancer	5.08806
cancer	5.31159
cancer	4.83615
cancer	5.26264
cancer	4.75
cancer	5.23098
cancer	5.8771
cancer	5.23582
cancer	5.72738
cancer	5.62268
cancer	4.94733
cancer	5.23244
cancer	5.17567
cancer	4.89972
cancer	4.83682
cancer	5.69674
cancer	5.42728
cancer	5.09416
cancer	4.86601
cancer	5.15397
cancer	5.14641
cancer	5.4195
cancer	5.76693
cancer	4.81792
cancer	5.46102
cancer	5.33259
cancer	5.4847
cancer	5.17313
cancer	4.96544
cancer	5.49331
cancer	5.69831
cancer	5.47307
cancer	5.47784
cancer	5.15983
cancer	5.39615
cancer	5.03675
cancer	4.58179
cancer	4.81972
cancer	5.6084
cancer	4.82281
cancer	4.5621
cancer	5.72013
cancer	5.28748
cancer	5.21803
cancer	4.72416
cancer	5.42355
cancer	5.52621
cancer	4.9452
cancer	5.45672
cancer	4.91383
cancer	6.00046
cancer	5.66165
cancer	4.65317
cancer	4.61013
cancer	5.27436
cancer	5.6479
cancer	5.66666
cancer	5.19695
cancer	4.6857
cancer	5.08512
cancer	5.40567
cancer	5.44615
cancer	5.25157
cancer	5.55765
cancer	4.98498
cancer	4.75763
cancer	5.14079
cancer	5.37576
cancer	5.21664
cancer	5.20712
cancer	4.91741
cancer	5.26506
cancer	5.70932
cancer	5.06174
cancer	5.09414
cancer	5.21483
cancer	5.08969
cancer	5.42284
cancer	5.0517
cancer	6.15368
cancer	4.23007
cancer	5.1097
cancer	4.98167
cancer	4.64585
cancer	4.82247
cancer	5.00545
cancer	5.11241
cancer	4.79986
cancer	5.25065
cancer	5.14107
cancer	4.92711
cancer	5.41367
cancer	5.93487
cancer	4.83493
cancer	5.29343
cancer	6.11315
cancer	5.16412
cancer	4.98795
cancer	5.04935
cancer	5.08416
cancer	5.27978
cancer	4.5714
cancer	3.82518
cancer	4.51817
cancer	4.8374
cancer	5.53837
cancer	5.36227
cancer	5.83389
cancer	4.98822
cancer	5.2046
cancer	5.24186
cancer	5.09616
cancer	4.56867
cancer	5.35001
cancer	5.01368
cancer	4.85628
cancer	4.81211
cancer	5.63718
cancer	5.09089
cancer	5.35252
cancer	4.86961
cancer	5.18904
cancer	4.97961
cancer	5.44693
cancer	5.11218
cancer	5.15154
cancer	4.62929
cancer	4.76489
cancer	5.43872
cancer	5.12669
cancer	4.99093
cancer	5.24959
cancer	5.56562
cancer	5.4913
cancer	4.58213
cancer	5.43357
cancer	5.33655
cancer	5.33938
cancer	4.99588
cancer	5.26925
cancer	4.76846
cancer	5.28489
cancer	5.13348
cancer	5.7288
cancer	5.54098
cancer	5.49128
cancer	5.38585
cancer	5.8698
cancer	5.51164
cancer	4.15362
cancer	4.66678
cancer	4.68095
cancer	5.10256
cancer	4.75674
cancer	4.75643
cancer	4.78469
cancer	5.44616
cancer	5.19714
cancer	5.40077
cancer	4.99305
cancer	5.29367
cancer	5.4308
cancer	5.6288
cancer	5.11768
cancer	4.83154
cancer	5.4984
cancer	5.46793
cancer	5.79747
cancer	5.46609
cancer	5.4173
cancer	6.5469
cancer	5.17932
cancer	5.38886
cancer	5.16568
cancer	4.92846
cancer	3.78491
cancer	5.47617
cancer	5.89441
cancer	5.68167
cancer	4.83009
cancer	5.96132
cancer	5.08164
cancer	5.04582
cancer	5.82989
cancer	5.24407
cancer	4.86968
cancer	5.73531
cancer	5.02863
cancer	5.70138
cancer	6.22035
cancer	5.25787
cancer	4.2855
cancer	5.13526
cancer	5.48256
cancer	5.42761
cancer	5.31786
cancer	5.52912
cancer	5.82848
cancer	4.91641
cancer	5.56377
cancer	6.32547
cancer	4.94312
cancer	5.67079
cancer	4.66417
cancer	5.3778
cancer	5.79064
cancer	5.02485
cancer	4.85248
cancer	4.97888
cancer	4.93695
cancer	5.82896
cancer	5.09578
cancer	5.03964
cancer	5.00106
cancer	4.61831
cancer	5.65389
cancer	4.74765
cancer	5.33158
cancer	4.90927
cancer	5.36721
cancer	5.53248
cancer	5.36731
cancer	5.28065
cancer	5.55598
cancer	5.60586
cancer	4.65629
cancer	4.72139
cancer	5.02087
cancer	5.29316
cancer	6.99651
cancer	6.06114
cancer	5.02495
cancer	5.29306
cancer	5.25299
cancer	5.36691
cancer	4.48813
cancer	4.9396
cancer	5.48095
cancer	5.0564
cancer	5.3642
cancer	5.20822
cancer	5.95407
cancer	5.05054
cancer	5.5543
cancer	5.40486
cancer	5.90543
cancer	5.01352
cancer	4.73252
cancer	4.96575
cancer	4.91324
cancer	5.76548
cancer	4.86581
cancer	5.06116
cancer	5.63543
cancer	5.48194
cancer	5.39217
cancer	5.27271
cancer	5.0491
cancer	4.56936
cancer	5.50164
cancer	5.48593
cancer	5.13812
cancer	5.3461
cancer	5.00249
cancer	5.04059
cancer	4.85731
cancer	5.15539
cancer	4.79829
cancer	5.30738
cancer	5.32281
cancer	5.62546
cancer	4.80068
cancer	5.34118
cancer	4.8037
cancer	5.15085
cancer	5.1391
cancer	5.06846
cancer	4.9562
cancer	5.12036
cancer	5.93549
cancer	4.87855
cancer	5.01823
cancer	4.65909
cancer	5.29264
cancer	5.28341
cancer	5.82971
cancer	5.35246
cancer	5.00007
cancer	4.73646
cancer	4.8819
cancer	5.24571
cancer	4.99761
cancer	5.18742
cancer	4.84209
cancer	5.5131
cancer	4.98471
cancer	5.13744
cancer	5.40714
cancer	5.8097
cancer	5.19911
cancer	5.37823
cancer	5.03815
cancer	4.87889
cancer	5.49096
cancer	5.28004
cancer	4.68915
cancer	4.6848
cancer	5.36269
cancer	4.89408
cancer	5.5446
cancer	5.15322
cancer	5.1464
cancer	5.14876
cancer	5.20089
cancer	5.26749
cancer	4.87713
cancer	5.05309
cancer	5.00049
cancer	4.67168
cancer	4.69744
cancer	4.83943
cancer	4.6954
cancer	5.05809
cancer	5.60826
cancer	5.19431
cancer	5.99117
cancer	5.01235
cancer	4.92183
cancer	4.80717
cancer	5.58961
cancer	5.69662
cancer	4.85607
cancer	4.63876
cancer	5.07031
cancer	4.78062
cancer	4.82807
cancer	5.53365
cancer	5.23605
cancer	5.46492
cancer	5.65832
cancer	5.15017
cancer	5.29516
cancer	4.8809
cancer	5.08249
cancer	5.41609
cancer	5.4205
cancer	4.5018
cancer	5.29264
normal	4.85437
normal	4.80988
normal	4.87776
normal	4.47591
normal	5.04608
normal	4.75389
normal	5.11884
normal	4.67665
normal	5.10186
normal	4.85041
normal	4.74274
normal	4.98161
normal	5.07778
normal	4.69857
normal	4.65811
normal	4.88847
normal	4.75268
normal	4.89364
normal	4.9777
normal	4.82685
normal	4.55679
normal	5.04281
normal	4.83257
normal	5.13828
normal	4.93356
normal	4.89883
normal	5.19364
normal	4.79121
normal	4.6599
normal	4.65761
normal	4.60002
normal	5.00304
normal	4.86554
normal	4.88994
normal	4.67446
normal	5.39327
normal	5.03815
normal	4.75745
normal	4.72397
normal	4.96077
normal	5.06113
normal	4.97866
normal	5.29222
normal	4.89041
normal	5.14382
normal	4.81007
normal	4.93719
normal	4.97298
normal	5.08299
normal	4.94371
normal	4.97808
normal	4.75459
normal	5.05484
normal	5.2287
normal	5.05722
normal	4.89703
normal	4.94678
normal	4.81125

## Sheet: Figure4B
Ensembl_ID	RiskLevel	timeOS	statusOS
TCGA-78-7163-01A	0	7248	0
TCGA-49-AARR-01A	0	4992	0
TCGA-78-7143-01A	1	4961	1
TCGA-49-AAR0-01A	0	4765	0
TCGA-78-7149-01A	1	3940	0
TCGA-49-AARO-01A	1	3759	0
TCGA-38-4626-01A	1	3674	0
TCGA-78-7153-01A	0	3635	0
TCGA-78-8662-01A	1	3361	1
TCGA-75-7025-01A	1	3305	0
TCGA-55-6986-01A	0	3261	0
TCGA-78-7162-01A	0	3169	1
TCGA-50-5049-01A	0	3094	0
TCGA-75-7027-01A	1	3059	0
TCGA-38-4625-01A	0	2973	0
TCGA-80-5608-01A	1	2832	0
TCGA-55-6983-01A	1	2823	0
TCGA-62-8399-01A	0	2696	0
TCGA-78-7167-01A	1	2681	1
TCGA-64-5774-01A	1	2676	0
TCGA-MP-A4SV-01A	0	2620	1
TCGA-MP-A4T4-01A	0	2617	1
TCGA-44-6776-01A	1	2616	0
TCGA-80-5611-01A	1	2595	0
TCGA-75-6206-01A	1	2590	0
TCGA-73-4662-01A	1	2515	0
TCGA-64-1679-01A	0	2488	0
TCGA-55-6642-01A	1	2449	0
TCGA-50-5933-01A	0	2393	1
TCGA-75-5146-01A	0	2368	0
TCGA-78-8655-01A	1	2360	0
TCGA-49-4486-01A	1	2318	1
TCGA-NJ-A4YG-01A	1	2261	0
TCGA-MP-A5C7-01A	1	2248	0
TCGA-49-AAR2-01A	0	2224	0
TCGA-62-A46V-01A	1	2199	0
TCGA-50-5045-01A	1	2174	1
TCGA-NJ-A4YF-01A	1	2161	0
TCGA-55-6987-01A	0	2137	0
TCGA-55-6980-01A	0	2109	0
TCGA-55-1596-01A	0	2065	0
TCGA-75-5125-01A	0	2027	1
TCGA-78-7159-01A	1	1974	0
TCGA-97-7547-01A	1	1965	0
TCGA-97-7552-01A	0	1932	0
TCGA-49-AAR3-01A	1	1893	0
TCGA-97-7553-01A	0	1870	0
TCGA-44-6778-01A	0	1864	0
TCGA-50-5942-01A	0	1847	0
TCGA-50-5055-01A	1	1830	1
TCGA-O1-A52J-01A	0	1798	1
TCGA-MP-A4T6-01A	1	1790	1
TCGA-MP-A4SW-01A	0	1778	1
TCGA-50-5944-01A	0	1750	0
TCGA-64-1676-01A	1	1728	0
TCGA-62-A46R-01A	0	1725	1
TCGA-49-4514-01A	1	1700	0
TCGA-49-6744-01A	1	1683	0
TCGA-62-A46S-01A	1	1653	1
TCGA-55-6972-01A	1	1632	1
TCGA-78-7537-01A	1	1622	1
TCGA-49-6743-01A	1	1621	0
TCGA-50-5946-01A	1	1617	0
TCGA-73-4658-01A	1	1600	1
TCGA-64-5781-01A	1	1559	0
TCGA-73-7499-01A	1	1531	1
TCGA-78-7633-01A	0	1528	1
TCGA-05-4249-01A	0	1523	0
TCGA-75-6212-01A	0	1516	1
TCGA-MP-A4SY-01A	0	1501	1
TCGA-50-5068-01A	0	1499	1
TCGA-62-8402-01A	0	1498	1
TCGA-38-4628-01A	0	1492	1
TCGA-50-5941-01A	1	1474	0
TCGA-62-A46O-01A	1	1454	1
TCGA-50-5066-01A	1	1442	0
TCGA-NJ-A4YQ-01A	1	1432	0
TCGA-05-4398-01A	0	1431	0
TCGA-44-2656-01A	0	1429	0
TCGA-49-4501-01A	1	1421	1
TCGA-55-6971-01A	1	1400	0
TCGA-55-6981-01A	0	1379	1
TCGA-05-4389-01A	1	1369	0
TCGA-44-2659-01A	0	1367	0
TCGA-38-4632-01A	0	1357	1
TCGA-44-2657-01A	0	1351	0
TCGA-75-5147-01A	0	1333	0
TCGA-44-2655-01A	1	1324	0
TCGA-64-5778-01A	0	1305	0
TCGA-44-2665-01A	1	1301	0
TCGA-55-6968-01A	1	1293	1
TCGA-62-8397-01A	0	1289	0
TCGA-50-6590-01A	1	1288	1
TCGA-97-7546-01A	0	1285	0
TCGA-44-2662-01A	0	1280	0
TCGA-95-7039-01A	1	1272	0
TCGA-50-6597-01A	1	1268	1
TCGA-MP-A4T9-01A	0	1265	1
TCGA-91-6829-01A	1	1258	1
TCGA-62-A471-01A	0	1246	0
TCGA-50-5932-01A	1	1235	1
TCGA-55-6985-01A	0	1233	0
TCGA-49-AARE-01A	1	1229	1
TCGA-62-8395-01A	0	1216	0
TCGA-78-7152-01A	1	1215	1
TCGA-78-8648-01A	1	1209	1
TCGA-78-7540-01A	1	1197	1
TCGA-62-A470-01A	0	1194	1
TCGA-64-1678-01A	0	1189	0
TCGA-73-7498-01A	1	1189	0
TCGA-44-3917-01A	0	1183	0
TCGA-55-1594-01A	0	1178	0
TCGA-MN-A4N4-01A	0	1175	0
TCGA-78-7155-01A	0	1171	1
TCGA-64-1681-01A	1	1167	1
TCGA-44-3398-01A	0	1163	0
TCGA-44-2661-01A	0	1159	0
TCGA-86-7713-01A	0	1157	0
TCGA-86-8054-01A	0	1148	0
TCGA-38-4627-01A	1	1147	1
TCGA-49-AARN-01A	1	1135	1
TCGA-44-3396-01A	0	1130	0
TCGA-64-1680-01A	0	1126	0
TCGA-05-4390-01A	0	1126	0
TCGA-50-8457-01A	0	1125	0
TCGA-50-8459-01A	0	1119	0
TCGA-99-8028-01A	1	1118	0
TCGA-75-6214-01A	1	1115	1
TCGA-44-7667-01A	0	1097	0
TCGA-49-4494-01A	0	1081	1
TCGA-J2-A4AE-01A	0	1079	0
TCGA-38-4630-01A	0	1073	1
TCGA-86-7955-01A	1	1072	0
TCGA-53-A4EZ-01A	1	1071	0
TCGA-99-8025-01A	1	1060	0
TCGA-86-7711-01A	1	1046	1
TCGA-53-7624-01A	0	1043	1
TCGA-55-7910-01A	0	1040	0
TCGA-44-3918-01A	0	1036	0
TCGA-44-3919-01A	0	1026	1
TCGA-44-5643-01A	0	1013	0
TCGA-49-4506-01A	0	999	1
TCGA-86-7953-01A	0	997	0
TCGA-55-6982-01A	0	995	1
TCGA-55-7574-01A	1	995	1
TCGA-86-8076-01A	1	993	0
TCGA-J2-A4AG-01A	0	988	0
TCGA-44-6777-01A	1	987	1
TCGA-55-8207-01A	1	977	0
TCGA-78-7156-01A	1	976	1
TCGA-55-7227-01A	0	952	1
TCGA-MP-A4TA-01A	0	950	1
TCGA-86-8279-01A	1	949	0
TCGA-78-7535-01A	1	949	1
TCGA-86-7701-01A	1	947	0
TCGA-86-8278-01A	0	944	0
TCGA-86-8669-01A	0	938	0
TCGA-55-5899-01A	1	930	0
TCGA-53-7626-01A	0	929	1
TCGA-73-4675-01A	1	922	1
TCGA-05-4424-01A	1	913	0
TCGA-05-4420-01A	0	912	0
TCGA-62-A472-01A	0	910	0
TCGA-49-4512-01A	1	905	1
TCGA-55-8085-01A	1	904	0
TCGA-49-4510-01A	0	896	1
TCGA-86-A456-01A	0	896	0
TCGA-MP-A4TE-01A	1	896	1
TCGA-55-7995-01A	0	889	0
TCGA-44-7671-01A	0	889	0
TCGA-55-8206-01A	0	888	0
TCGA-05-5425-01A	1	882	0
TCGA-44-7670-01A	1	882	0
TCGA-49-AAR4-01A	0	879	1
TCGA-55-7281-01A	1	872	0
TCGA-49-4488-01A	1	869	1
TCGA-64-5815-01A	0	866	0
TCGA-38-4629-01A	0	864	1
TCGA-64-5779-01A	1	864	0
TCGA-44-5644-01A	1	863	0
TCGA-86-8673-01A	1	862	0
TCGA-49-4487-01A	1	855	1
TCGA-44-5645-01A	0	852	0
TCGA-44-6147-01A	0	845	0
TCGA-91-6847-01A	1	842	0
TCGA-86-8671-01A	0	839	0
TCGA-95-8039-01A	0	830	0
TCGA-50-8460-01A	1	829	0
TCGA-MN-A4N1-01A	0	827	0
TCGA-78-7145-01A	1	826	1
TCGA-55-7570-01A	0	824	0
TCGA-83-5908-01A	0	824	0
TCGA-69-8453-01A	1	813	0
TCGA-44-4112-01A	1	808	1
TCGA-78-7220-01A	0	807	1
TCGA-86-8674-01A	1	806	0
TCGA-86-A4P8-01A	0	805	0
TCGA-73-4666-01A	0	800	0
TCGA-38-7271-01A	1	800	1
TCGA-05-4426-01A	0	791	0
TCGA-55-8513-01A	0	791	0
TCGA-05-4427-01A	1	791	0
TCGA-78-7539-01A	1	791	0
TCGA-50-6592-01A	0	777	1
TCGA-97-7554-01A	0	775	0
TCGA-55-7815-01A	1	773	0
TCGA-44-2668-01A	0	761	1
TCGA-05-4432-01A	0	761	0
TCGA-05-4430-01A	1	761	0
TCGA-55-6984-01A	1	760	1
TCGA-99-7458-01A	0	747	0
TCGA-MP-A4TH-01A	0	741	0
TCGA-86-8073-01A	0	740	0
TCGA-J2-8192-01A	0	739	0
TCGA-86-A4JF-01A	1	737	1
TCGA-05-4397-01A	1	731	1
TCGA-05-4433-01A	0	730	0
TCGA-44-6146-01A	0	728	0
TCGA-J2-8194-01A	1	724	0
TCGA-44-7672-01A	1	719	0
TCGA-55-8096-01A	1	719	1
TCGA-93-A4JN-01A	1	718	0
TCGA-73-4659-01A	0	711	1
TCGA-44-6775-01A	0	705	0
TCGA-55-7724-01A	0	705	0
TCGA-44-6148-01A	0	704	0
TCGA-55-7728-01A	1	704	0
TCGA-55-8089-01A	1	702	1
TCGA-86-8280-01A	1	701	0
TCGA-55-1592-01A	1	701	1
TCGA-78-7160-01A	0	697	1
TCGA-86-8075-01A	0	694	1
TCGA-44-7659-01A	0	691	0
TCGA-69-7763-01A	0	690	0
TCGA-55-A48X-01A	0	689	0
TCGA-93-7347-01A	0	683	0
TCGA-49-6767-01A	1	677	0
TCGA-49-AAQV-01A	1	677	1
TCGA-55-8208-01A	1	674	0
TCGA-05-5428-01A	1	670	0
TCGA-55-7576-01A	1	670	0
TCGA-05-4425-01A	0	669	0
TCGA-78-7150-01A	0	666	1
TCGA-L9-A743-01A	1	664	0
TCGA-99-AA5R-01A	0	658	0
TCGA-44-6774-01A	0	658	0
TCGA-97-8547-01A	1	657	0
TCGA-99-8033-01A	1	656	1
TCGA-86-8358-01A	1	653	0
TCGA-50-5935-01A	1	653	1
TCGA-97-A4M0-01A	0	652	0
TCGA-55-7726-01A	1	652	0
TCGA-55-A48Z-01A	0	651	0
TCGA-95-A4VK-01A	1	651	0
TCGA-97-A4M5-01A	0	634	0
TCGA-55-A48Y-01A	1	630	0
TCGA-97-A4M7-01A	0	629	0
TCGA-64-1677-01A	0	628	1
TCGA-97-8552-01A	0	626	0
TCGA-55-A491-01A	0	626	0
TCGA-78-7148-01A	1	626	1
TCGA-86-7714-01A	0	625	1
TCGA-97-A4M2-01A	0	624	0
TCGA-50-5044-01A	1	624	1
TCGA-55-8508-01A	1	617	0
TCGA-NJ-A7XG-01A	1	617	0
TCGA-97-A4LX-01A	0	614	0
TCGA-67-3770-01A	0	610	0
TCGA-05-4405-01A	1	610	0
TCGA-67-3771-01A	1	610	0
TCGA-55-7283-01A	1	609	0
TCGA-55-A4DG-01A	0	608	0
TCGA-55-8512-01A	0	607	1
TCGA-05-4382-01A	1	607	0
TCGA-86-7954-01A	0	605	0
TCGA-95-A4VP-01A	1	605	0
TCGA-55-7994-01A	0	603	0
TCGA-91-A4BD-01A	0	603	0
TCGA-NJ-A55R-01A	1	603	0
TCGA-97-A4M1-01A	1	601	0
TCGA-55-8091-01A	1	600	0
TCGA-55-8205-01A	0	599	0
TCGA-55-8090-01A	0	598	1
TCGA-55-A492-01A	1	596	0
TCGA-44-6145-01A	1	595	0
TCGA-62-A46P-01A	1	594	1
TCGA-78-7154-01A	0	593	1
TCGA-44-7660-01A	0	592	0
TCGA-69-A59K-01A	0	591	0
TCGA-78-7147-01A	1	586	1
TCGA-MP-A4TK-01A	0	582	1
TCGA-05-4403-01A	0	578	0
TCGA-93-A4JP-01A	0	578	0
TCGA-L4-A4E5-01A	1	578	0
TCGA-44-7669-01A	0	574	1
TCGA-67-3772-01A	0	573	0
TCGA-95-7567-01A	1	568	0
TCGA-97-A4M6-01A	1	568	0
TCGA-97-8171-01A	1	568	0
TCGA-55-7903-01A	1	567	0
TCGA-L9-A7SV-01A	1	565	0
TCGA-97-7937-01A	0	564	0
TCGA-44-7661-01A	0	557	1
TCGA-95-A4VN-01A	1	553	0
TCGA-55-8511-01A	0	552	0
TCGA-97-8175-01A	0	551	0
TCGA-J2-A4AD-01A	1	550	1
TCGA-55-8203-01A	1	547	0
TCGA-55-A57B-01A	0	546	0
TCGA-97-8172-01A	0	545	0
TCGA-55-8094-01A	0	541	0
TCGA-97-A4M3-01A	0	540	0
TCGA-55-8510-01A	1	539	0
TCGA-55-7911-01A	0	537	0
TCGA-55-8614-01A	1	536	0
TCGA-55-8301-01A	0	534	0
TCGA-93-7348-01A	1	531	0
TCGA-93-A4JQ-01A	0	526	0
TCGA-49-6745-01A	0	522	0
TCGA-55-8514-01A	1	520	0
TCGA-55-8621-01A	0	515	0
TCGA-55-8204-01A	1	515	0
TCGA-S2-AA1A-01A	1	513	0
TCGA-91-8496-01A	0	505	0
TCGA-95-7043-01A	1	503	1
TCGA-44-6779-01A	0	500	1
TCGA-97-8177-01A	1	499	0
TCGA-91-7771-01A	0	492	0
TCGA-49-6742-01A	1	488	1
TCGA-55-7573-01A	1	487	0
TCGA-44-A479-01A	0	486	0
TCGA-97-7941-01A	0	484	0
TCGA-55-A494-01A	0	481	0
TCGA-55-8302-01A	0	478	0
TCGA-50-5051-01A	1	478	1
TCGA-95-7947-01A	0	477	0
TCGA-95-7948-01A	0	476	0
TCGA-L9-A8F4-01A	0	476	0
TCGA-55-8097-01A	0	476	0
TCGA-55-8299-01A	1	469	1
TCGA-55-7816-01A	0	468	1
TCGA-97-8176-01A	1	468	1
TCGA-73-4668-01A	1	467	0
TCGA-44-A47A-01A	1	466	0
TCGA-55-6970-01A	1	464	1
TCGA-55-8087-01A	1	462	0
TCGA-50-5939-01A	1	460	1
TCGA-05-5420-01A	0	457	0
TCGA-05-4434-01A	1	457	1
TCGA-05-4417-01A	1	455	0
TCGA-38-6178-01A	1	448	0
TCGA-55-8615-01A	1	446	0
TCGA-62-8398-01A	1	444	1
TCGA-86-8359-01A	1	444	1
TCGA-55-7725-01A	0	442	0
TCGA-L9-A50W-01A	0	442	1
TCGA-55-A4DF-01A	0	440	1
TCGA-55-8505-01A	0	440	0
TCGA-55-6543-01A	0	435	0
TCGA-L4-A4E6-01A	0	435	0
TCGA-97-8179-01A	1	435	0
TCGA-91-8497-01A	0	434	1
TCGA-50-5931-01A	1	434	1
TCGA-MP-A4TI-01A	0	429	1
TCGA-49-4505-01A	1	428	1
TCGA-67-3773-01A	0	427	0
TCGA-69-8253-01A	0	426	0
TCGA-05-4384-01A	1	426	0
TCGA-53-7813-01A	1	424	0
TCGA-86-8668-01A	0	423	0
TCGA-67-6217-01A	1	422	0
TCGA-55-8507-01A	1	418	0
TCGA-91-6836-01A	1	417	0
TCGA-55-8619-01A	1	416	0
TCGA-86-A4P7-01A	1	415	0
TCGA-44-A4SS-01A	1	415	0
TCGA-62-A46Y-01A	0	414	1
TCGA-69-7764-01A	1	414	0
TCGA-69-7980-01A	0	411	0
TCGA-44-A4SU-01A	0	409	1
TCGA-69-8254-01A	1	409	0
TCGA-69-7979-01A	1	408	0
TCGA-67-3774-01A	0	385	0
TCGA-49-4490-01A	1	385	1
TCGA-44-8117-01A	1	385	0
TCGA-95-7944-01A	0	377	0
TCGA-86-6562-01A	1	376	1
TCGA-55-8620-01A	1	375	1
TCGA-91-6840-01A	0	372	0
TCGA-50-6594-01A	1	370	1
TCGA-05-4422-01A	0	365	0
TCGA-38-4631-01A	0	354	1
TCGA-49-6761-01A	1	354	0
TCGA-86-8585-01A	1	353	0
TCGA-44-A47G-01A	0	351	0
TCGA-55-7907-01A	0	343	1
TCGA-73-A9RS-01A	1	340	1
TCGA-MP-A4TJ-01A	0	339	1
TCGA-MP-A4TF-01A	0	336	1
TCGA-50-6593-01A	1	336	1
TCGA-91-6828-01A	0	323	0
TCGA-78-7542-01A	0	321	1
TCGA-78-8660-01A	1	321	1
TCGA-91-6831-01A	1	310	0
TCGA-50-7109-01A	1	308	1
TCGA-L9-A444-01A	0	307	0
TCGA-MP-A4TD-01A	1	307	1
TCGA-05-4396-01A	0	303	1
TCGA-4B-A93V-01A	1	300	1
TCGA-78-7161-01A	1	291	1
TCGA-44-A47B-01A	0	287	0
TCGA-44-8119-01A	0	285	0
TCGA-50-5930-01A	1	282	1
TCGA-73-4676-01A	1	281	1
TCGA-05-5429-01A	0	275	1
TCGA-05-4418-01A	1	274	1
TCGA-49-4507-01A	1	268	1
TCGA-35-5375-01A	1	264	0
TCGA-44-8120-01A	0	260	0
TCGA-49-AAR9-01A	0	260	1
TCGA-78-7166-01A	1	258	1
TCGA-50-5936-01A	1	257	1
TCGA-71-6725-01A	1	256	0
TCGA-50-5072-01A	1	250	1
TCGA-78-7536-01A	0	244	1
TCGA-05-4402-01A	1	244	1
TCGA-55-6979-01A	1	237	1
TCGA-69-7973-01A	0	230	0
TCGA-35-4122-01A	0	225	0
TCGA-91-6848-01A	1	224	0
TCGA-44-7662-01A	1	218	0
TCGA-71-8520-01A	1	210	1
TCGA-69-7760-01A	0	202	0
TCGA-L9-A443-01A	1	193	1
TCGA-50-6595-01A	0	189	1
TCGA-55-7914-01A	1	187	1
TCGA-69-7761-01A	0	186	0
TCGA-93-8067-01A	1	186	0
TCGA-69-7974-01A	0	184	0
TCGA-35-4123-01A	1	182	0
TCGA-86-6851-01A	0	179	0
TCGA-78-7158-01A	1	179	1
TCGA-55-6978-01A	0	176	1
TCGA-67-6215-01A	1	174	0
TCGA-78-7146-01A	1	173	1
TCGA-55-6712-01A	0	171	1
TCGA-MP-A4T7-01A	0	167	1
TCGA-69-7765-01A	0	165	0
TCGA-97-8174-01A	0	164	1
TCGA-MP-A4T8-01A	1	161	1
TCGA-55-8092-01A	1	154	1
TCGA-05-5423-01A	0	151	0
TCGA-67-6216-01A	0	141	0
TCGA-86-8056-01A	0	139	0
TCGA-62-8394-01A	0	139	1
TCGA-69-7978-01A	0	134	0
TCGA-38-A44F-01A	1	133	0
TCGA-73-4670-01A	0	131	0
TCGA-69-8255-01A	1	129	0
TCGA-86-8055-01A	0	124	1
TCGA-05-4250-01A	0	121	1
TCGA-50-6591-01A	1	119	1
TCGA-55-7727-01A	1	119	0
TCGA-55-6975-01A	1	118	1
TCGA-86-A4D0-01A	1	116	1
TCGA-55-A490-01A	1	99	1
TCGA-44-2666-01A	0	97	1
TCGA-05-4415-01A	1	91	1
TCGA-95-7562-01A	0	87	1
TCGA-MN-A4N5-01A	0	84	0
TCGA-95-8494-01A	0	84	0
TCGA-91-6835-01A	1	79	0
TCGA-MP-A4TC-01A	0	74	1
TCGA-05-5715-01A	1	62	0
TCGA-64-5775-01A	1	62	1
TCGA-91-6830-01A	0	60	0
TCGA-L9-A5IP-01A	0	58	1
TCGA-NJ-A4YP-01A	0	50	0
TCGA-55-8616-01A	0	48	0
TCGA-99-8032-01A	1	44	0
TCGA-91-A4BC-01A	1	44	0
TCGA-73-4677-01A	1	38	1
TCGA-91-8499-01A	0	36	0
TCGA-91-6849-01A	1	35	0
TCGA-93-A4JO-01A	1	33	1
TCGA-55-A493-01A	0	28	0
TCGA-86-8074-01A	1	24	0
TCGA-50-6673-01A	0	22	1
TCGA-86-8672-01A	1	19	1
TCGA-35-3615-01A	0	14	0
TCGA-NJ-A55O-01A	0	13	0
TCGA-55-8506-01A	1	11	0
TCGA-NJ-A4YI-01A	1	4	1

## Sheet: Figure4C
Group	Expression
T1	5.62796
T1	4.53697
T1	5.24445
T1	5.59745
T1	5.58475
T1	4.85932
T1	4.57354
T1	4.82738
T1	4.47415
T1	5.48481
T1	5.43124
T1	4.71929
T1	4.88137
T1	5.27312
T1	5.41153
T1	5.24056
T1	5.37192
T1	5.12817
T1	5.61554
T1	5.39553
T1	4.7717
T1	5.59553
T1	4.95173
T1	5.03679
T1	6.07039
T1	5.05567
T1	5.25165
T1	5.23098
T1	5.17567
T1	5.15397
T1	5.53837
T1	4.56867
T1	5.35001
T1	5.26925
T1	4.76846
T1	5.68167
T1	5.08164
T1	5.31786
T1	5.56377
T1	4.94312
T1	5.33158
T1	5.36731
T1	5.20822
T1	5.15539
T1	4.80068
T1	5.15085
T1	5.36269
T1	4.89408
T1	4.92183
T1	4.78062
T1	5.23605
T1	4.5018
T1	4.95809
T1	5.1524
T1	5.52228
T1	5.40795
T1	6.14342
T1	5.23303
T1	5.70963
T1	4.98431
T1	4.89972
T1	4.51817
T1	5.48256
T1	5.0564
T1	5.60826
T1	4.80717
T1	4.7922
T1	5.25894
T1	4.81484
T1	6.34226
T1	4.81792
T1	4.96544
T1	4.81972
T1	5.21803
T1	4.72416
T1	4.91383
T1	5.44615
T1	5.06174
T1	6.15368
T1	5.27978
T1	5.09089
T1	5.56562
T1	5.02495
T1	4.9396
T1	4.96575
T1	5.06116
T1	5.63543
T1	5.27271
T1	5.48593
T1	5.00249
T1	5.04059
T1	4.9562
T1	5.82971
T1	5.00007
T1	5.24571
T1	4.99761
T1	5.5131
T1	5.8097
T1	5.19911
T1	5.03815
T1	5.28004
T1	4.68915
T1	5.5446
T1	5.15322
T1	4.67168
T1	4.63876
T1	5.69831
T1	5.08512
T1	4.75763
T1	5.70932
T1	5.08969
T1	4.99093
T1	4.76844
T1	4.72435
T1	4.75436
T1	5.19394
T1	5.4533
T1	5.64467
T1	5.56717
T1	4.83615
T1	5.4195
T1	5.46102
T1	5.49331
T1	5.39615
T1	4.5621
T1	5.72013
T1	6.00046
T1	4.61013
T1	5.6479
T1	5.66666
T1	5.0517
T1	4.98167
T1	4.64585
T1	4.82247
T1	4.97961
T1	5.44693
T1	5.12669
T1	5.38585
T1	4.97888
T1	4.65629
T1	4.72139
T1	5.05054
T1	4.91324
T1	4.56936
T1	5.12036
T1	5.18742
T1	4.84209
T1	4.98471
T1	4.6848
T1	5.00049
T1	5.29516
T1	5.41609
T1	5.29264
T1	5.26435
T1	5.20141
T1	4.78262
T1	5.53674
T1	5.6084
T1	5.09414
T1	4.66417
T1	4.85248
T1	5.65389
T1	4.48813
T1	4.86581
T1	5.1464
T1	5.08249
T4	6.0936
T4	5.83389
T4	6.5469
T4	5.00106
T4	5.13744
T4	5.01636
T4	5.17677
T4	5.13793
T4	5.52317
T4	5.2329
T4	5.57349
T4	4.78993
T4	5.00545
T4	5.46793
T4	5.47617
T4	5.89441
T4	4.83009
T4	5.4205

## Sheet: Figure4D-F
Hugo_Symbol	Entrez_Gene_Id	Center	NCBI_Build	Chromosome	Start_Position	End_Position	Strand	Variant_Classification	Variant_Type	Reference_Allele	Tumor_Seq_Allele1	Tumor_Seq_Allele2	dbSNP_RS	dbSNP_Val_Status	Tumor_Sample_Barcode	Matched_Norm_Sample_Barcode	Match_Norm_Seq_Allele1	Match_Norm_Seq_Allele2	Tumor_Validation_Allele1	Tumor_Validation_Allele2	Match_Norm_Validation_Allele1	Match_Norm_Validation_Allele2	Verification_Status	Validation_Status	Mutation_Status	Sequencing_Phase	Sequence_Source	Validation_Method	Score	BAM_File	Sequencer	Tumor_Sample_UUID	Matched_Norm_Sample_UUID	HGVSc	HGVSp	HGVSp_Short	Transcript_ID	Exon_Number	t_depth	t_ref_count	t_alt_count	n_depth	n_ref_count	n_alt_count	all_effects	Allele	Gene	Feature	Feature_type
PTPRF	5792	BI	GRCh38	chr1	43603474	43603474	+	Missense_Mutation	SNP	A	A	C		NA	TCGA-50-5072-01A-21D-1855-08	TCGA-50-5072-10A-01D-1855-08	NA	NA	NA	NA	NA	NA	NA	NA	Somatic	NA	NA	NA	NA	NA	NA	3c6dcba5-1312-40ca-b589-07f7d88b3477	96a904cf-e50e-4320-8d23-2dd095845c5e	c.2399A>C	p.Tyr800Ser	p.Y800S	ENST00000359947	15/34	89	70	19	90	NA	NA	PTPRF,missense_variant,p.Y800S,ENST00000359947,NM_001329138.1&NM_001329137.1&NM_001329139.1&NM_002840.5,c.2399A>C,MODERATE,YES,deleterious(0.03),probably_damaging(1),1;PTPRF,missense_variant,p.Y791S,ENST00000438120,NM_130440.3&NM_001329140.1,c.2372A>C,MODERATE,,deleterious(0.05),possibly_damaging(0.867),1;PTPRF,missense_variant,p.Y448S,ENST00000429895,,c.1343A>C,MODERATE,,deleterious(0.05),probab…	C	ENSG00000142949	ENST00000359947	Transcript
USP1	7398	BI	GRCh38	chr1	62445055	62445055	+	Nonsense_Mutation	SNP	C	C	G		NA	TCGA-50-5072-01A-21D-1855-08	TCGA-50-5072-10A-01D-1855-08	NA	NA	NA	NA	NA	NA	NA	NA	Somatic	NA	NA	NA	NA	NA	NA	3c6dcba5-1312-40ca-b589-07f7d88b3477	96a904cf-e50e-4320-8d23-2dd095845c5e	c.875C>G	p.Ser292Ter	p.S292*	ENST00000339950	2024-06-09	80	56	23	69	NA	NA	USP1,stop_gained,p.S292*,ENST00000339950,NM_003368.5,c.875C>G,HIGH,YES,,,1;USP1,stop_gained,p.S292*,ENST00000371146,NM_001017415.1&NM_001017416.1,c.875C>G,HIGH,,,,1;USP1,downstream_gene_variant,,ENST00000442679,,,MODIFIER,,,,1;USP1,downstream_gene_variant,,ENST00000452143,,,MODIFIER,,,,1	G	ENSG00000162607	ENST00000339950	Transcript
ADGRL4	64123	BI	GRCh38	chr1	78938280	78938280	+	Splice_Site	SNP	C	C	G		NA	TCGA-50-5072-01A-21D-1855-08	TCGA-50-5072-10A-01D-1855-08	NA	NA	NA	NA	NA	NA	NA	NA	Somatic	NA	NA	NA	NA	NA	NA	3c6dcba5-1312-40ca-b589-07f7d88b3477	96a904cf-e50e-4320-8d23-2dd095845c5e	c.397-1G>C		p.X133_splice	ENST00000370742		22	14	7	45	NA	NA	ADGRL4,splice_acceptor_variant,p.X133_splice,ENST00000370742,NM_022159.4,c.397-1G>C,HIGH,YES,,,-1;ADGRL4,splice_acceptor_variant,p.X88_splice,ENST00000655029,,c.262-1G>C,HIGH,,,,-1;ADGRL4,splice_acceptor_variant,p.X49_splice,ENST00000656300,,c.145-1G>C,HIGH,,,,-1;ADGRL4,splice_acceptor_variant,p.X88_splice,ENST00000656841,,c.262-1G>C,HIGH,,,,-1;ADGRL4,splice_acceptor_variant,p.X49_splice,ENST0000…	G	ENSG00000162618	ENST00000370742	Transcript
COL11A1	1301	BI	GRCh38	chr1	102965537	102965537	+	Missense_Mutation	SNP	A	A	T		NA	TCGA-50-5072-01A-21D-1855-08	TCGA-50-5072-10A-01D-1855-08	NA	NA	NA	NA	NA	NA	NA	NA	Somatic	NA	NA	NA	NA	NA	NA	3c6dcba5-1312-40ca-b589-07f7d88b3477	96a904cf-e50e-4320-8d23-2dd095845c5e	c.2866T>A	p.Phe956Ile	p.F956I	ENST00000370096	38/67	125	95	30	146	NA	NA	COL11A1,missense_variant,p.F968I,ENST00000358392,NM_080629.2,c.2902T>A,MODERATE,YES,deleterious(0),probably_damaging(0.985),-1;COL11A1,missense_variant,p.F956I,ENST00000370096,NM_001854.4,c.2866T>A,MODERATE,,deleterious(0),probably_damaging(0.966),-1;COL11A1,missense_variant,p.F917I,ENST00000353414,NM_001190709.1,c.2749T>A,MODERATE,,deleterious(0),probably_damaging(0.985),-1;COL11A1,missense_vari…	T	ENSG00000060718	ENST00000370096	Transcript
H2AC20	8338	BI	GRCh38	chr1	149887336	149887336	+	Missense_Mutation	SNP	C	C	T	rs782388939	NA	TCGA-50-5072-01A-21D-1855-08	TCGA-50-5072-10A-01D-1855-08	NA	NA	NA	NA	NA	NA	NA	NA	Somatic	NA	NA	NA	NA	NA	NA	3c6dcba5-1312-40ca-b589-07f7d88b3477	96a904cf-e50e-4320-8d23-2dd095845c5e	c.362C>T	p.Thr121Ile	p.T121I	ENST00000331380	2024-01-01	126	106	20	118	NA	NA	H2AC20,missense_variant,p.T121I,ENST00000331380,NM_003517.3,c.362C>T,MODERATE,YES,deleterious_low_confidence(0.01),benign(0.181),1;H2AC21,downstream_gene_variant,,ENST00000331128,NM_175065.3,,MODIFIER,YES,,,-1;BOLA1,upstream_gene_variant,,ENST00000369153,,,MODIFIER,YES,,,1;H2BC21,upstream_gene_variant,,ENST00000369155,NM_003528.3,,MODIFIER,YES,,,-1	T	ENSG00000184260	ENST00000331380	Transcript
TCHH	7062	BI	GRCh38	chr1	152107433	152107433	+	Missense_Mutation	SNP	G	G	C		NA	TCGA-50-5072-01A-21D-1855-08	TCGA-50-5072-10A-01D-1855-08	NA	NA	NA	NA	NA	NA	NA	NA	Somatic	NA	NA	NA	NA	NA	NA	3c6dcba5-1312-40ca-b589-07f7d88b3477	96a904cf-e50e-4320-8d23-2dd095845c5e	c.5784C>G	p.Ser1928Arg	p.S1928R	ENST00000368804	2024-02-02	212	202	10	190	NA	NA	TCHH,missense_variant,p.S1928R,ENST00000614923,NM_007113.3,c.5784C>G,MODERATE,YES,deleterious_low_confidence(0),probably_damaging(0.973),-1;TCHH,missense_variant,p.S1928R,ENST00000368804,,c.5784C>G,MODERATE,,deleterious_low_confidence(0),probably_damaging(0.973),-1	C	ENSG00000159450	ENST00000368804	Transcript
SPRR2B	6701	BI	GRCh38	chr1	153070750	153070750	+	Silent	SNP	C	C	A		NA	TCGA-50-5072-01A-21D-1855-08	TCGA-50-5072-10A-01D-1855-08	NA	NA	NA	NA	NA	NA	NA	NA	Somatic	NA	NA	NA	NA	NA	NA	3c6dcba5-1312-40ca-b589-07f7d88b3477	96a904cf-e50e-4320-8d23-2dd095845c5e	c.90G>T	p.Pro30=	p.P30=	ENST00000368755	2024-01-01	179	161	18	203	NA	NA	SPRR2B,synonymous_variant,p.P30=,ENST00000368755,NM_001017418.3,c.90G>T,LOW,YES,,,-1	A	ENSG00000196805	ENST00000368755	Transcript
CD5L	922	BI	GRCh38	chr1	157836099	157836099	+	Nonsense_Mutation	SNP	C	C	A		NA	TCGA-50-5072-01A-21D-1855-08	TCGA-50-5072-10A-01D-1855-08	NA	NA	NA	NA	NA	NA	NA	NA	Somatic	NA	NA	NA	NA	NA	NA	3c6dcba5-1312-40ca-b589-07f7d88b3477	96a904cf-e50e-4320-8d23-2dd095845c5e	c.112G>T	p.Glu38Ter	p.E38*	ENST00000368174	2024-03-06	125	81	44	102	NA	NA	CD5L,stop_gained,p.E38*,ENST00000368174,NM_001347698.2&NM_005894.3,c.112G>T,HIGH,YES,,,-1;CD5L,non_coding_transcript_exon_variant,,ENST00000484609,,n.349G>T,MODIFIER,,,,-1	A	ENSG00000073754	ENST00000368174	Transcript
RXRG	6258	BI	GRCh38	chr1	165428810	165428810	+	Missense_Mutation	SNP	G	G	T		NA	TCGA-50-5072-01A-21D-1855-08	TCGA-50-5072-10A-01D-1855-08	NA	NA	NA	NA	NA	NA	NA	NA	Somatic	NA	NA	NA	NA	NA	NA	3c6dcba5-1312-40ca-b589-07f7d88b3477	96a904cf-e50e-4320-8d23-2dd095845c5e	c.206C>A	p.Pro69Gln	p.P69Q	ENST00000359842	2024-02-10	70	61	8	74	NA	NA	RXRG,missense_variant,p.P69Q,ENST00000359842,NM_006917.5,c.206C>A,MODERATE,YES,deleterious(0),possibly_damaging(0.637),-1;RXRG,5_prime_UTR_variant,,ENST00000619224,NM_001256570.1&NM_001256571.2,c.-222C>A,MODIFIER,,,,-1;RXRG,upstream_gene_variant,,ENST00000470566,,,MODIFIER,,,,-1	T	ENSG00000143171	ENST00000359842	Transcript
CACNA1E	777	BI	GRCh38	chr1	181756035	181756035	+	Frame_Shift_Del	DEL	A	A	-	novel	NA	TCGA-50-5072-01A-21D-1855-08	TCGA-50-5072-10A-01D-1855-08	NA	NA	NA	NA	NA	NA	NA	NA	Somatic	NA	NA	NA	NA	NA	NA	3c6dcba5-1312-40ca-b589-07f7d88b3477	96a904cf-e50e-4320-8d23-2dd095845c5e	c.4070del	p.Asn1357ThrfsTer7	p.N1357Tfs*7	ENST00000367573	29/48	52	40	12	38	NA	NA	CACNA1E,frameshift_variant,p.N1357Tfs*7,ENST00000367573,NM_001205293.3,c.4070del,HIGH,YES,,,1;CACNA1E,frameshift_variant,p.N1338Tfs*7,ENST00000621791,NM_001205294.2,c.4013del,HIGH,,,,1;CACNA1E,frameshift_variant,p.N1357Tfs*7,ENST00000621551,,c.4070del,HIGH,,,,1;CACNA1E,frameshift_variant,p.N1357Tfs*7,ENST00000367567,,c.4070del,HIGH,,,,1;CACNA1E,frameshift_variant,p.N1338Tfs*7,ENST00000358338,,c.4…	-	ENSG00000198216	ENST00000367573	Transcript
NPL	80896	BI	GRCh38	chr1	182822170	182822170	+	Missense_Mutation	SNP	A	A	G		NA	TCGA-50-5072-01A-21D-1855-08	TCGA-50-5072-10A-01D-1855-08	NA	NA	NA	NA	NA	NA	NA	NA	Somatic	NA	NA	NA	NA	NA	NA	3c6dcba5-1312-40ca-b589-07f7d88b3477	96a904cf-e50e-4320-8d23-2dd095845c5e	c.709A>G	p.Lys237Glu	p.K237E	ENST00000258317	2024-09-11	61	56	5	61	NA	NA	NPL,missense_variant,p.K218E,ENST00000367554,NM_001200050.1,c.652A>G,MODERATE,,tolerated(0.07),benign(0.131),1;NPL,missense_variant,p.K237E,ENST00000258317,,c.709A>G,MODERATE,YES,tolerated(0.1),benign(0.084),1;NPL,missense_variant,p.K237E,ENST00000367553,NM_030769.2&NM_001200056.2,c.709A>G,MODERATE,,tolerated(0.1),benign(0.084),1;NPL,intron_variant,,ENST00000367552,,c.606+3481A>G,MODIFIER,,,,1;NP…	G	ENSG00000135838	ENST00000258317	Transcript
CFH	3075	BI	GRCh38	chr1	196689530	196689530	+	Missense_Mutation	SNP	G	G	A		NA	TCGA-50-5072-01A-21D-1855-08	TCGA-50-5072-10A-01D-1855-08	NA	NA	NA	NA	NA	NA	NA	NA	Somatic	NA	NA	NA	NA	NA	NA	3c6dcba5-1312-40ca-b589-07f7d88b3477	96a904cf-e50e-4320-8d23-2dd095845c5e	c.1075G>A	p.Glu359Lys	p.E359K	ENST00000367429	2024-08-22	93	62	31	114	NA	NA	CFH,missense_variant,p.E359K,ENST00000367429,NM_000186.4,c.1075G>A,MODERATE,YES,tolerated(0.44),benign(0.06),1;CFH,missense_variant,p.E359K,ENST00000630130,NM_001014975.2,c.1075G>A,MODERATE,,tolerated(0.51),benign(0.015),1;CFH,missense_variant,p.E295K,ENST00000359637,,c.883G>A,MODERATE,,tolerated(0.47),benign(0.014),1;CFH,non_coding_transcript_exon_variant,,ENST00000466229,,n.3091G>A,MODIFIER,,,,1	A	ENSG00000000971	ENST00000367429	Transcript
CRB1	23418	BI	GRCh38	chr1	197435226	197435226	+	Missense_Mutation	SNP	G	G	T		NA	TCGA-50-5072-01A-21D-1855-08	TCGA-50-5072-10A-01D-1855-08	NA	NA	NA	NA	NA	NA	NA	NA	Somatic	NA	NA	NA	NA	NA	NA	3c6dcba5-1312-40ca-b589-07f7d88b3477	96a904cf-e50e-4320-8d23-2dd095845c5e	c.3363G>T	p.Gln1121His	p.Q1121H	ENST00000367400	2024-09-12	91	68	23	105	NA	NA	CRB1,missense_variant,p.Q502H,ENST00000367397,,c.1506G>T,MODERATE,,deleterious(0.03),probably_damaging(0.995),1;CRB1,missense_variant,p.Q1097H,ENST00000535699,NM_001257965.2,c.3291G>T,MODERATE,,deleterious(0),probably_damaging(0.997),1;CRB1,missense_variant,p.Q1121H,ENST00000367400,NM_201253.3,c.3363G>T,MODERATE,YES,deleterious(0.03),probably_damaging(0.995),1;CRB1,missense_variant,p.Q1121H,ENST0…	T	ENSG00000134376	ENST00000367400	Transcript
CRB1	23418	BI	GRCh38	chr1	197435227	197435227	+	Nonsense_Mutation	SNP	G	G	T		NA	TCGA-50-5072-01A-21D-1855-08	TCGA-50-5072-10A-01D-1855-08	NA	NA	NA	NA	NA	NA	NA	NA	Somatic	NA	NA	NA	NA	NA	NA	3c6dcba5-1312-40ca-b589-07f7d88b3477	96a904cf-e50e-4320-8d23-2dd095845c5e	c.3364G>T	p.Glu1122Ter	p.E1122*	ENST00000367400	2024-09-12	92	69	23	106	NA	NA	CRB1,stop_gained,p.E503*,ENST00000367397,,c.1507G>T,HIGH,,,,1;CRB1,stop_gained,p.E1098*,ENST00000535699,NM_001257965.2,c.3292G>T,HIGH,,,,1;CRB1,stop_gained,p.E1122*,ENST00000367400,NM_201253.3,c.3364G>T,HIGH,YES,,,1;CRB1,stop_gained,p.E1122*,ENST00000638467,,c.3364G>T,HIGH,,,,1;CRB1,stop_gained,p.E1010*,ENST00000367399,NM_001193640.2,c.3028G>T,HIGH,,,,1;CRB1,intron_variant,,ENST00000538660,NM_001…	T	ENSG00000134376	ENST00000367400	Transcript
EIF2D	1939	BI	GRCh38	chr1	206599072	206599072	+	Missense_Mutation	SNP	C	C	T		NA	TCGA-50-5072-01A-21D-1855-08	TCGA-50-5072-10A-01D-1855-08	NA	NA	NA	NA	NA	NA	NA	NA	Somatic	NA	NA	NA	NA	NA	NA	3c6dcba5-1312-40ca-b589-07f7d88b3477	96a904cf-e50e-4320-8d23-2dd095845c5e	c.1223G>A	p.Gly408Asp	p.G408D	ENST00000271764	2024-11-15	88	77	11	89	NA	NA	EIF2D,missense_variant,p.G408D,ENST00000271764,NM_006893.3,c.1223G>A,MODERATE,YES,tolerated(0.16),benign(0.122),-1;EIF2D,missense_variant,p.G284D,ENST00000367114,NM_001201478.1,c.851G>A,MODERATE,,deleterious(0.01),benign(0.372),-1;EIF2D,downstream_gene_variant,,ENST00000437518,,,MODIFIER,,,,-1;EIF2D,downstream_gene_variant,,ENST00000461334,,,MODIFIER,,,,-1;EIF2D,missense_variant,p.A49T,ENST000006…	T	ENSG00000143486	ENST00000271764	Transcript
DYRK3	8444	BI	GRCh38	chr1	206647715	206647715	+	Missense_Mutation	SNP	C	C	T		NA	TCGA-50-5072-01A-21D-1855-08	TCGA-50-5072-10A-01D-1855-08	NA	NA	NA	NA	NA	NA	NA	NA	Somatic	NA	NA	NA	NA	NA	NA	3c6dcba5-1312-40ca-b589-07f7d88b3477	96a904cf-e50e-4320-8d23-2dd095845c5e	c.517C>T	p.Pro173Ser	p.P173S	ENST00000367109	2024-03-03	132	86	45	128	NA	NA	DYRK3,missense_variant,p.P173S,ENST00000367109,NM_003582.3,c.517C>T,MODERATE,YES,tolerated(0.79),benign(0.028),1;DYRK3,missense_variant,p.P153S,ENST00000367106,,c.457C>T,MODERATE,,tolerated(0.77),benign(0.061),1;DYRK3,missense_variant,p.P153S,ENST00000367108,NM_001004023.2,c.457C>T,MODERATE,,tolerated(0.77),benign(0.061),1;DYRK3,missense_variant,p.P153S,ENST00000441486,,c.457C>T,MODERATE,,tolerat…	T	ENSG00000143479	ENST00000367109	Transcript
RPS6KC1	26750	BI	GRCh38	chr1	213272595	213272596	+	Frame_Shift_Ins	INS	-	-	T	rs775247030	NA	TCGA-50-5072-01A-21D-1855-08	TCGA-50-5072-10A-01D-1855-08	NA	NA	NA	NA	NA	NA	NA	NA	Somatic	NA	NA	NA	NA	NA	NA	3c6dcba5-1312-40ca-b589-07f7d88b3477	96a904cf-e50e-4320-8d23-2dd095845c5e	c.3168dup	p.Thr1057TyrfsTer22	p.T1057Yfs*22	ENST00000366960	15/15	136	122	14	121	NA	NA	RPS6KC1,frameshift_variant,p.T1057Yfs*22,ENST00000366960,NM_001349646.1&NM_001349647.1&NM_012424.6,c.3168dup,HIGH,YES,,,1;RPS6KC1,frameshift_variant,p.T1045Yfs*22,ENST00000366959,NM_001136138.3,c.3132dup,HIGH,,,,1;RPS6KC1,frameshift_variant,p.T845Yfs*22,ENST00000543470,NM_001287219.2,c.2532dup,HIGH,,,,1;RPS6KC1,frameshift_variant,p.T845Yfs*22,ENST00000614059,NM_001349660.1&NM_001349654.1&NM_00128…	T	ENSG00000136643	ENST00000366960	Transcript
HLX	3142	BI	GRCh38	chr1	220882221	220882221	+	Missense_Mutation	SNP	C	C	T		NA	TCGA-50-5072-01A-21D-1855-08	TCGA-50-5072-10A-01D-1855-08	NA	NA	NA	NA	NA	NA	NA	NA	Somatic	NA	NA	NA	NA	NA	NA	3c6dcba5-1312-40ca-b589-07f7d88b3477	96a904cf-e50e-4320-8d23-2dd095845c5e	c.830C>T	p.Ser277Leu	p.S277L	ENST00000366903	2024-03-04	60	41	18	47	NA	NA	HLX,missense_variant,p.S277L,ENST00000366903,NM_021958.4,c.830C>T,MODERATE,YES,deleterious(0),possibly_damaging(0.898),1;HLX,missense_variant,p.S10L,ENST00000427693,,c.29C>T,MODERATE,,deleterious(0),possibly_damaging(0.898),1;AL445423.3,3_prime_UTR_variant,,ENST00000651706,,c.*138C>T,MODIFIER,YES,,,1;HLX,non_coding_transcript_exon_variant,,ENST00000549319,,n.2791C>T,MODIFIER,,,,1;HLX-AS1,upstream…	T	ENSG00000136630	ENST00000366903	Transcript
OR2M7	391196	BI	GRCh38	chr1	248324280	248324280	+	Missense_Mutation	SNP	A	A	T		NA	TCGA-50-5072-01A-21D-1855-08	TCGA-50-5072-10A-01D-1855-08	NA	NA	NA	NA	NA	NA	NA	NA	Somatic	NA	NA	NA	NA	NA	NA	3c6dcba5-1312-40ca-b589-07f7d88b3477	96a904cf-e50e-4320-8d23-2dd095845c5e	c.289T>A	p.Cys97Ser	p.C97S	ENST00000317965	2024-01-01	454	278	175	410	NA	NA	OR2M7,missense_variant,p.C97S,ENST00000317965,NM_001004691.1,c.289T>A,MODERATE,YES,deleterious(0),probably_damaging(0.961),-1	T	ENSG00000177186	ENST00000317965	Transcript
TPO	7173	BI	GRCh38	chr2	1496077	1496077	+	Missense_Mutation	SNP	A	A	G		NA	TCGA-50-5072-01A-21D-1855-08	TCGA-50-5072-10A-01D-1855-08	NA	NA	NA	NA	NA	NA	NA	NA	Somatic	NA	NA	NA	NA	NA	NA	3c6dcba5-1312-40ca-b589-07f7d88b3477	96a904cf-e50e-4320-8d23-2dd095845c5e	c.2095A>G	p.Thr699Ala	p.T699A	ENST00000329066	2024-12-17	37	32	5	43	NA	NA	TPO,missense_variant,p.T628A,ENST00000422464,,c.1882A>G,MODERATE,,deleterious(0.02),benign(0.105),1;TPO,missense_variant,p.T699A,ENST00000329066,NM_001206744.2,c.2095A>G,MODERATE,YES,deleterious(0.01),possibly_damaging(0.765),1;TPO,missense_variant,p.T699A,ENST00000345913,NM_000547.5,c.2095A>G,MODERATE,,deleterious(0.01),possibly_damaging(0.765),1;TPO,missense_variant,p.T642A,ENST00000382201,NM_1…	G	ENSG00000115705	ENST00000329066	Transcript
DNAJC5G	285126	BI	GRCh38	chr2	27277857	27277857	+	Missense_Mutation	SNP	G	G	A		NA	TCGA-50-5072-01A-21D-1855-08	TCGA-50-5072-10A-01D-1855-08	NA	NA	NA	NA	NA	NA	NA	NA	Somatic	NA	NA	NA	NA	NA	NA	3c6dcba5-1312-40ca-b589-07f7d88b3477	96a904cf-e50e-4320-8d23-2dd095845c5e	c.217G>A	p.Glu73Lys	p.E73K	ENST00000296097	2024-04-07	108	92	16	98	NA	NA	DNAJC5G,missense_variant,p.E73K,ENST00000296097,NM_173650.3,c.217G>A,MODERATE,YES,deleterious(0),probably_damaging(0.991),1;DNAJC5G,missense_variant,p.E73K,ENST00000402462,NM_001303127.2,c.217G>A,MODERATE,,deleterious(0),probably_damaging(0.991),1;DNAJC5G,missense_variant,p.E57K,ENST00000404433,,c.169G>A,MODERATE,,deleterious(0),probably_damaging(0.995),1;DNAJC5G,intron_variant,,ENST00000406962,N…	A	ENSG00000163793	ENST00000296097	Transcript
GALNT14	79623	BI	GRCh38	chr2	30924242	30924242	+	Silent	SNP	G	G	T		NA	TCGA-50-5072-01A-21D-1855-08	TCGA-50-5072-10A-01D-1855-08	NA	NA	NA	NA	NA	NA	NA	NA	Somatic	NA	NA	NA	NA	NA	NA	3c6dcba5-1312-40ca-b589-07f7d88b3477	96a904cf-e50e-4320-8d23-2dd095845c5e	c.1257C>A	p.Ile419=	p.I419=	ENST00000349752	13/15	180	148	31	173	NA	NA	GALNT14,synonymous_variant,p.I399=,ENST00000406653,NM_001253827.1&NM_001329096.2,c.1197C>A,LOW,,,,-1;GALNT14,synonymous_variant,p.I419=,ENST00000349752,NM_001329097.2&NM_024572.4&NM_001329095.2,c.1257C>A,LOW,,,,-1;GALNT14,synonymous_variant,p.I424=,ENST00000324589,NM_001253826.2,c.1272C>A,LOW,YES,,,-1;GALNT14,synonymous_variant,p.I386=,ENST00000430167,,c.1158C>A,LOW,,,,-1;GALNT14,non_coding_trans…	T	ENSG00000158089	ENST00000349752	Transcript
LRRTM1	347730	BI	GRCh38	chr2	80302558	80302558	+	Missense_Mutation	SNP	T	T	C		NA	TCGA-50-5072-01A-21D-1855-08	TCGA-50-5072-10A-01D-1855-08	NA	NA	NA	NA	NA	NA	NA	NA	Somatic	NA	NA	NA	NA	NA	NA	3c6dcba5-1312-40ca-b589-07f7d88b3477	96a904cf-e50e-4320-8d23-2dd095845c5e	c.1262A>G	p.Asn421Ser	p.N421S	ENST00000295057	2024-02-02	45	33	12	57	NA	NA	LRRTM1,missense_variant,p.N421S,ENST00000295057,NM_178839.5,c.1262A>G,MODERATE,YES,tolerated(0.37),benign(0.025),-1;LRRTM1,missense_variant,p.N421S,ENST00000409148,,c.1262A>G,MODERATE,,tolerated(0.37),benign(0.025),-1;CTNNA2,intron_variant,,ENST00000402739,NM_001282597.3,c.1057-90653T>C,MODIFIER,YES,,,1;CTNNA2,intron_variant,,ENST00000466387,,c.1057-90653T>C,MODIFIER,,,,1;CTNNA2,intron_variant,,E…	C	ENSG00000162951	ENST00000295057	Transcript
MAT2A	4144	BI	GRCh38	chr2	85541866	85541866	+	Missense_Mutation	SNP	A	A	T		NA	TCGA-50-5072-01A-21D-1855-08	TCGA-50-5072-10A-01D-1855-08	NA	NA	NA	NA	NA	NA	NA	NA	Somatic	NA	NA	NA	NA	NA	NA	3c6dcba5-1312-40ca-b589-07f7d88b3477	96a904cf-e50e-4320-8d23-2dd095845c5e	c.443A>T	p.Glu148Val	p.E148V	ENST00000306434	2024-05-09	163	140	23	146	NA	NA	MAT2A,missense_variant,p.E148V,ENST00000306434,NM_005911.6,c.443A>T,MODERATE,YES,deleterious(0),probably_damaging(0.998),1;MAT2A,missense_variant,p.E85V,ENST00000409017,,c.254A>T,MODERATE,,deleterious(0),probably_damaging(0.998),1;GGCX,downstream_gene_variant,,ENST00000233838,NM_000821.7,,MODIFIER,YES,,,-1;MAT2A,non_coding_transcript_exon_variant,,ENST00000490878,,n.302A>T,MODIFIER,,,,1;MAT2A,non…	T	ENSG00000168906	ENST00000306434	Transcript
TTN	7273	BI	GRCh38	chr2	178569250	178569250	+	Missense_Mutation	SNP	C	C	G		NA	TCGA-50-5072-01A-21D-1855-08	TCGA-50-5072-10A-01D-1855-08	NA	NA	NA	NA	NA	NA	NA	NA	Somatic	NA	NA	NA	NA	NA	NA	3c6dcba5-1312-40ca-b589-07f7d88b3477	96a904cf-e50e-4320-8d23-2dd095845c5e	c.71959G>C	p.Asp23987His	p.D23987H	ENST00000591111	276/313	392	270	122	401	NA	NA	TTN,missense_variant,p.D25628H,ENST00000589042,NM_001267550.2,c.76882G>C,MODERATE,YES,,probably_damaging(0.999),-1;TTN,missense_variant,p.D23987H,ENST00000591111,,c.71959G>C,MODERATE,,,probably_damaging(0.999),-1;TTN,missense_variant,p.D23060H,ENST00000342992,NM_133378.4&NM_001256850.1,c.69178G>C,MODERATE,,,probably_damaging(0.997),-1;TTN,missense_variant,p.D16563H,ENST00000460472,NM_003319.4,c.4…	G	ENSG00000155657	ENST00000591111	Transcript
TTN	7273	BI	GRCh38	chr2	178712765	178712765	+	Missense_Mutation	SNP	C	C	A		NA	TCGA-50-5072-01A-21D-1855-08	TCGA-50-5072-10A-01D-1855-08	NA	NA	NA	NA	NA	NA	NA	NA	Somatic	NA	NA	NA	NA	NA	NA	3c6dcba5-1312-40ca-b589-07f7d88b3477	96a904cf-e50e-4320-8d23-2dd095845c5e	c.26309G>T	p.Gly8770Val	p.G8770V	ENST00000591111	92/313	102	88	14	95	NA	NA	TTN,missense_variant,p.G9087V,ENST00000589042,NM_001267550.2,c.27260G>T,MODERATE,YES,,probably_damaging(0.99),-1;TTN,missense_variant,p.G8770V,ENST00000591111,,c.26309G>T,MODERATE,,,probably_damaging(0.99),-1;TTN,missense_variant,p.G7843V,ENST00000342992,NM_133378.4&NM_001256850.1,c.23528G>T,MODERATE,,,probably_damaging(0.976),-1;TTN,intron_variant,,ENST00000342175,NM_133437.4,c.13858+25317G>T,MO…	A	ENSG00000155657	ENST00000591111	Transcript
DNAH7	56171	BI	GRCh38	chr2	195816849	195816849	+	Silent	SNP	A	A	G		NA	TCGA-50-5072-01A-21D-1855-08	TCGA-50-5072-10A-01D-1855-08	NA	NA	NA	NA	NA	NA	NA	NA	Somatic	NA	NA	NA	NA	NA	NA	3c6dcba5-1312-40ca-b589-07f7d88b3477	96a904cf-e50e-4320-8d23-2dd095845c5e	c.9540T>C	p.Asn3180=	p.N3180=	ENST00000312428	51/65	122	102	20	138	NA	NA	DNAH7,synonymous_variant,p.N3180=,ENST00000312428,NM_018897.3,c.9540T>C,LOW,YES,,,-1;DNAH7,downstream_gene_variant,,ENST00000493844,,,MODIFIER,,,,-1	G	ENSG00000118997	ENST00000312428	Transcript
FN1	2335	BI	GRCh38	chr2	215409713	215409713	+	Missense_Mutation	SNP	G	G	T	rs1022716034	NA	TCGA-50-5072-01A-21D-1855-08	TCGA-50-5072-10A-01D-1855-08	NA	NA	NA	NA	NA	NA	NA	NA	Somatic	NA	NA	NA	NA	NA	NA	3c6dcba5-1312-40ca-b589-07f7d88b3477	96a904cf-e50e-4320-8d23-2dd095845c5e	c.2149C>A	p.Pro717Thr	p.P717T	ENST00000359671	15/45	60	52	8	45	NA	NA	FN1,missense_variant,p.P717T,ENST00000323926,NM_001365521.2&NM_001306129.2,c.2149C>A,MODERATE,,deleterious(0.04),benign(0.09),-1;FN1,missense_variant,p.P717T,ENST00000359671,NM_001365524.2&NM_001365520.2&NM_001365518.2,c.2149C>A,MODERATE,,deleterious(0.03),benign(0.063),-1;FN1,missense_variant,p.P717T,ENST00000336916,NM_002026.4,c.2149C>A,MODERATE,,deleterious(0.03),benign(0.094),-1;FN1,missense_…	T	ENSG00000115414	ENST00000359671	Transcript
SLC19A3	80704	BI	GRCh38	chr2	227702294	227702294	+	Missense_Mutation	SNP	T	T	G		NA	TCGA-50-5072-01A-21D-1855-08	TCGA-50-5072-10A-01D-1855-08	NA	NA	NA	NA	NA	NA	NA	NA	Somatic	NA	NA	NA	NA	NA	NA	3c6dcba5-1312-40ca-b589-07f7d88b3477	96a904cf-e50e-4320-8d23-2dd095845c5e	c.25A>C	p.Ser9Arg	p.S9R	ENST00000258403	2024-02-06	71	50	21	58	NA	NA	SLC19A3,missense_variant,p.S9R,ENST00000644224,NM_025243.4&NM_001371413.1&NM_001371414.1&NM_001371412.1,c.25A>C,MODERATE,,tolerated(0.25),benign(0.006),-1;SLC19A3,missense_variant,p.S9R,ENST00000258403,NM_001371411.1,c.25A>C,MODERATE,,tolerated(0.25),benign(0.006),-1;SLC19A3,missense_variant,p.S21R,ENST00000646591,,c.61A>C,MODERATE,YES,tolerated(0.28),benign(0.041),-1;SLC19A3,missense_variant,p.S…	G	ENSG00000135917	ENST00000258403	Transcript
TTC21A	199223	BI	GRCh38	chr3	39125458	39125458	+	Missense_Mutation	SNP	G	G	C		NA	TCGA-50-5072-01A-21D-1855-08	TCGA-50-5072-10A-01D-1855-08	NA	NA	NA	NA	NA	NA	NA	NA	Somatic	NA	NA	NA	NA	NA	NA	3c6dcba5-1312-40ca-b589-07f7d88b3477	96a904cf-e50e-4320-8d23-2dd095845c5e	c.1342G>C	p.Glu448Gln	p.E448Q	ENST00000431162	2024-11-29	130	123	6	137	NA	NA	TTC21A,missense_variant,p.E448Q,ENST00000431162,NM_145755.2&NM_001366899.1&NM_001366900.1,c.1342G>C,MODERATE,YES,tolerated(0.27),benign(0.093),1;TTC21A,missense_variant,p.E399Q,ENST00000440121,NM_001105513.2,c.1195G>C,MODERATE,,tolerated(0.28),benign(0.141),1;TTC21A,upstream_gene_variant,,ENST00000466875,,,MODIFIER,,,,1;TTC21A,upstream_gene_variant,,ENST00000471025,,,MODIFIER,,,,1;TTC21A,missense…	C	ENSG00000168026	ENST00000431162	Transcript
LTF	4057	BI	GRCh38	chr3	46448905	46448905	+	Nonsense_Mutation	SNP	G	G	T		NA	TCGA-50-5072-01A-21D-1855-08	TCGA-50-5072-10A-01D-1855-08	NA	NA	NA	NA	NA	NA	NA	NA	Somatic	NA	NA	NA	NA	NA	NA	3c6dcba5-1312-40ca-b589-07f7d88b3477	96a904cf-e50e-4320-8d23-2dd095845c5e	c.1170C>A	p.Cys390Ter	p.C390*	ENST00000231751	2024-09-17	42	25	16	34	NA	NA	LTF,stop_gained,p.C390*,ENST00000231751,NM_002343.6,c.1170C>A,HIGH,YES,,,-1;LTF,stop_gained,p.C377*,ENST00000443496,NM_001321122.1,c.1131C>A,HIGH,,,,-1;LTF,stop_gained,p.C346*,ENST00000426532,NM_001199149.2,c.1038C>A,HIGH,,,,-1;LTF,stop_gained,p.C390*,ENST00000417439,NM_001321121.2,c.1170C>A,HIGH,,,,-1;LTF,intron_variant,,ENST00000478874,,n.179-7422C>A,MODIFIER,,,,-1	T	ENSG00000012223	ENST00000231751	Transcript
ATRIP	84126	BI	GRCh38	chr3	48450063	48450063	+	Missense_Mutation	SNP	G	G	T		NA	TCGA-50-5072-01A-21D-1855-08	TCGA-50-5072-10A-01D-1855-08	NA	NA	NA	NA	NA	NA	NA	NA	Somatic	NA	NA	NA	NA	NA	NA	3c6dcba5-1312-40ca-b589-07f7d88b3477	96a904cf-e50e-4320-8d23-2dd095845c5e	c.274G>T	p.Asp92Tyr	p.D92Y	ENST00000320211	2024-02-13	224	141	82	317	NA	NA	ATRIP,missense_variant,p.D92Y,ENST00000320211,NM_130384.3,c.274G>T,MODERATE,YES,deleterious(0.01),probably_damaging(0.912),1;ATRIP,missense_variant,p.D92Y,ENST00000346691,NM_032166.4,c.274G>T,MODERATE,,deleterious(0.01),probably_damaging(0.912),1;ATRIP,5_prime_UTR_variant,,ENST00000412052,NM_001271023.2,c.-6G>T,MODIFIER,,,,1;ATRIP,5_prime_UTR_variant,,ENST00000357105,NM_001271022.1,c.-191G>T,MODI…	T	ENSG00000164053	ENST00000320211	Transcript
HCLS1	3059	BI	GRCh38	chr3	121632382	121632382	+	Missense_Mutation	SNP	T	T	G		NA	TCGA-50-5072-01A-21D-1855-08	TCGA-50-5072-10A-01D-1855-08	NA	NA	NA	NA	NA	NA	NA	NA	Somatic	NA	NA	NA	NA	NA	NA	3c6dcba5-1312-40ca-b589-07f7d88b3477	96a904cf-e50e-4320-8d23-2dd095845c5e	c.1190A>C	p.Tyr397Ser	p.Y397S	ENST00000314583	2024-12-14	284	217	67	284	NA	NA	HCLS1,missense_variant,p.Y397S,ENST00000314583,NM_005335.6,c.1190A>C,MODERATE,YES,deleterious(0.01),benign(0.028),-1;HCLS1,missense_variant,p.Y360S,ENST00000428394,NM_001292041.2,c.1079A>C,MODERATE,,deleterious(0),benign(0.047),-1;FBXO40,downstream_gene_variant,,ENST00000338040,NM_016298.4,,MODIFIER,YES,,,1;HCLS1,non_coding_transcript_exon_variant,,ENST00000473883,,n.1993A>C,MODIFIER,,,,-1;HCLS1,…	G	ENSG00000180353	ENST00000314583	Transcript
SNX4	8723	BI	GRCh38	chr3	125489407	125489407	+	Splice_Site	SNP	C	C	G		NA	TCGA-50-5072-01A-21D-1855-08	TCGA-50-5072-10A-01D-1855-08	NA	NA	NA	NA	NA	NA	NA	NA	Somatic	NA	NA	NA	NA	NA	NA	3c6dcba5-1312-40ca-b589-07f7d88b3477	96a904cf-e50e-4320-8d23-2dd095845c5e	c.653+1G>C		p.X218_splice	ENST00000251775		63	48	15	73	NA	NA	SNX4,splice_donor_variant,p.X218_splice,ENST00000251775,NM_003794.4,c.653+1G>C,HIGH,YES,,,-1;SNX4,intron_variant,,ENST00000473417,,n.616+7934G>C,MODIFIER,,,,-1;SNX4,splice_donor_variant,,ENST00000471751,,c.*381+1G>C,HIGH,,,,-1;SNX4,intron_variant,,ENST00000465505,,c.456+7934G>C,MODIFIER,,,,-1	G	ENSG00000114520	ENST00000251775	Transcript
C3orf56	285311	BI	GRCh38	chr3	127197171	127197171	+	Silent	SNP	C	C	A		NA	TCGA-50-5072-01A-21D-1855-08	TCGA-50-5072-10A-01D-1855-08	NA	NA	NA	NA	NA	NA	NA	NA	Somatic	NA	NA	NA	NA	NA	NA	3c6dcba5-1312-40ca-b589-07f7d88b3477	96a904cf-e50e-4320-8d23-2dd095845c5e	c.486C>A	p.Ala162=	p.A162=	ENST00000624688	2024-02-02	126	80	46	72	NA	NA	C3orf56,synonymous_variant,p.A162=,ENST00000624688,NM_001007534.2,c.486C>A,LOW,YES,,,1;AC112482.2,intron_variant,,ENST00000654542,,n.84+21219G>T,MODIFIER,YES,,,-1	A	ENSG00000214324	ENST00000624688	Transcript
EPHB1	2047	BI	GRCh38	chr3	135132748	135132748	+	Missense_Mutation	SNP	C	C	G		NA	TCGA-50-5072-01A-21D-1855-08	TCGA-50-5072-10A-01D-1855-08	NA	NA	NA	NA	NA	NA	NA	NA	Somatic	NA	NA	NA	NA	NA	NA	3c6dcba5-1312-40ca-b589-07f7d88b3477	96a904cf-e50e-4320-8d23-2dd095845c5e	c.996C>G	p.Ile332Met	p.I332M	ENST00000398015	2024-05-16	40	31	9	39	NA	NA	EPHB1,missense_variant,p.I332M,ENST00000398015,NM_004441.5,c.996C>G,MODERATE,,tolerated(0.12),probably_damaging(0.93),1;EPHB1,missense_variant,p.I332M,ENST00000647596,,c.996C>G,MODERATE,YES,tolerated(0.12),probably_damaging(0.919),1;EPHB1,5_prime_UTR_variant,,ENST00000493838,,c.-322C>G,MODIFIER,,,,1;EPHB1,non_coding_transcript_exon_variant,,ENST00000488154,,n.662C>G,MODIFIER,,,,1;EPHB1,3_prime_UT…	G	ENSG00000154928	ENST00000398015	Transcript
SI	6476	BI	GRCh38	chr3	165023736	165023736	+	Missense_Mutation	SNP	C	C	G		NA	TCGA-50-5072-01A-21D-1855-08	TCGA-50-5072-10A-01D-1855-08	NA	NA	NA	NA	NA	NA	NA	NA	Somatic	NA	NA	NA	NA	NA	NA	3c6dcba5-1312-40ca-b589-07f7d88b3477	96a904cf-e50e-4320-8d23-2dd095845c5e	c.2933G>C	p.Arg978Thr	p.R978T	ENST00000264382	26/48	65	48	17	58	NA	NA	SI,missense_variant,p.R978T,ENST00000264382,NM_001041.4,c.2933G>C,MODERATE,YES,tolerated(0.82),benign(0.003),-1	G	ENSG00000090402	ENST00000264382	Transcript
RTP2	344892	BI	GRCh38	chr3	187698880	187698880	+	Missense_Mutation	SNP	C	C	A		NA	TCGA-50-5072-01A-21D-1855-08	TCGA-50-5072-10A-01D-1855-08	NA	NA	NA	NA	NA	NA	NA	NA	Somatic	NA	NA	NA	NA	NA	NA	3c6dcba5-1312-40ca-b589-07f7d88b3477	96a904cf-e50e-4320-8d23-2dd095845c5e	c.296G>T	p.Cys99Phe	p.C99F	ENST00000358241	2024-02-02	39	30	9	31	NA	NA	RTP2,missense_variant,p.C99F,ENST00000358241,NM_001004312.2,c.296G>T,MODERATE,YES,deleterious(0),probably_damaging(0.999),-1;AC072022.1,upstream_gene_variant,,ENST00000437407,,,MODIFIER,,,,1;AC072022.1,upstream_gene_variant,,ENST00000449623,,,MODIFIER,YES,,,1	A	ENSG00000198471	ENST00000358241	Transcript
ZNF518B	85460	BI	GRCh38	chr4	10444767	10444767	+	Missense_Mutation	SNP	T	T	A		NA	TCGA-50-5072-01A-21D-1855-08	TCGA-50-5072-10A-01D-1855-08	NA	NA	NA	NA	NA	NA	NA	NA	Somatic	NA	NA	NA	NA	NA	NA	3c6dcba5-1312-40ca-b589-07f7d88b3477	96a904cf-e50e-4320-8d23-2dd095845c5e	c.1562A>T	p.His521Leu	p.H521L	ENST00000326756	2024-03-03	113	86	27	105	NA	NA	ZNF518B,missense_variant,p.H521L,ENST00000326756,NM_001375817.1&NM_053042.3&NM_001375816.1,c.1562A>T,MODERATE,YES,tolerated(0.53),benign(0.011),-1;ZNF518B,downstream_gene_variant,,ENST00000507515,,,MODIFIER,,,,-1	A	ENSG00000178163	ENST00000326756	Transcript
TMPRSS11E	28983	BI	GRCh38	chr4	68477436	68477436	+	Missense_Mutation	SNP	G	G	T		NA	TCGA-50-5072-01A-21D-1855-08	TCGA-50-5072-10A-01D-1855-08	NA	NA	NA	NA	NA	NA	NA	NA	Somatic	NA	NA	NA	NA	NA	NA	3c6dcba5-1312-40ca-b589-07f7d88b3477	96a904cf-e50e-4320-8d23-2dd095845c5e	c.775G>T	p.Gly259Cys	p.G259C	ENST00000305363	2024-08-10	296	253	43	409	NA	NA	TMPRSS11E,missense_variant,p.G259C,ENST00000305363,NM_014058.4,c.775G>T,MODERATE,YES,deleterious(0.04),probably_damaging(0.917),1;TMPRSS11E,3_prime_UTR_variant,,ENST00000510647,,c.*224G>T,MODIFIER,,,,1	T	ENSG00000087128	ENST00000305363	Transcript
SMR3A	26952	BI	GRCh38	chr4	70366931	70366931	+	Silent	SNP	T	T	A		NA	TCGA-50-5072-01A-21D-1855-08	TCGA-50-5072-10A-01D-1855-08	NA	NA	NA	NA	NA	NA	NA	NA	Somatic	NA	NA	NA	NA	NA	NA	3c6dcba5-1312-40ca-b589-07f7d88b3477	96a904cf-e50e-4320-8d23-2dd095845c5e	c.342T>A	p.Pro114=	p.P114=	ENST00000226460	2024-03-03	115	76	39	99	NA	NA	SMR3A,synonymous_variant,p.P114=,ENST00000226460,NM_012390.4,c.342T>A,LOW,YES,,,1;SMR3B,upstream_gene_variant,,ENST00000504825,,,MODIFIER,,,,1	A	ENSG00000109208	ENST00000226460	Transcript
MAML3	55534	BI	GRCh38	chr4	139719511	139719511	+	Missense_Mutation	SNP	G	G	A	rs1485080618	NA	TCGA-50-5072-01A-21D-1855-08	TCGA-50-5072-10A-01D-1855-08	NA	NA	NA	NA	NA	NA	NA	NA	Somatic	NA	NA	NA	NA	NA	NA	3c6dcba5-1312-40ca-b589-07f7d88b3477	96a904cf-e50e-4320-8d23-2dd095845c5e	c.3229C>T	p.Pro1077Ser	p.P1077S	ENST00000509479	2024-05-05	43	32	10	70	NA	NA	MAML3,missense_variant,p.P1077S,ENST00000509479,NM_018717.5,c.3229C>T,MODERATE,YES,tolerated(0.99),benign(0.001),-1;MGST2,intron_variant,,ENST00000616265,NM_001204366.1&NM_001204367.1,c.*48+15315G>A,MODIFIER,YES,,,1;MAML3,downstream_gene_variant,,ENST00000502696,,,MODIFIER,,,,-1;MGST2,intron_variant,,ENST00000515137,,n.479+15315G>A,MODIFIER,,,,1;MGST2,intron_variant,,ENST00000503816,,c.*172-10764…	A	ENSG00000196782	ENST00000509479	Transcript
OTUD4	54726	BI	GRCh38	chr4	145155952	145155952	+	Missense_Mutation	SNP	G	G	C		NA	TCGA-50-5072-01A-21D-1855-08	TCGA-50-5072-10A-01D-1855-08	NA	NA	NA	NA	NA	NA	NA	NA	Somatic	NA	NA	NA	NA	NA	NA	3c6dcba5-1312-40ca-b589-07f7d88b3477	96a904cf-e50e-4320-8d23-2dd095845c5e	c.674C>G	p.Pro225Arg	p.P225R	ENST00000447906	2024-08-21	74	59	15	114	NA	NA	OTUD4,missense_variant,p.P225R,ENST00000447906,NM_001366057.1,c.674C>G,MODERATE,YES,tolerated(0.35),benign(0.219),-1;OTUD4,missense_variant,p.P160R,ENST00000454497,NM_001102653.1,c.479C>G,MODERATE,,tolerated(0.06),benign(0.219),-1;OTUD4,missense_variant,p.P160R,ENST00000514973,,c.479C>G,MODERATE,,tolerated(0.12),benign(0.047),-1;OTUD4,downstream_gene_variant,,ENST00000504501,,,MODIFIER,,,,-1;OTUD…	C	ENSG00000164164	ENST00000447906	Transcript
TRIM2	23321	BI	GRCh38	chr4	153295970	153295970	+	Missense_Mutation	SNP	G	G	T	rs777739975	NA	TCGA-50-5072-01A-21D-1855-08	TCGA-50-5072-10A-01D-1855-08	NA	NA	NA	NA	NA	NA	NA	NA	Somatic	NA	NA	NA	NA	NA	NA	3c6dcba5-1312-40ca-b589-07f7d88b3477	96a904cf-e50e-4320-8d23-2dd095845c5e	c.1363G>T	p.Ala455Ser	p.A455S	ENST00000437508	2024-06-12	48	40	8	78	NA	NA	TRIM2,missense_variant,p.A455S,ENST00000674976,NM_001375512.1,c.1363G>T,MODERATE,,tolerated(1),benign(0.015),1;TRIM2,missense_variant,p.A455S,ENST00000675384,,c.1363G>T,MODERATE,,tolerated(1),benign(0.015),1;TRIM2,missense_variant,p.A455S,ENST00000675899,,c.1363G>T,MODERATE,,tolerated(1),benign(0.098),1;TRIM2,missense_variant,p.A455S,ENST00000676167,,c.1363G>T,MODERATE,,tolerated(1),benign(0.098)…	T	ENSG00000109654	ENST00000437508	Transcript
TENM3	55714	BI	GRCh38	chr4	182324192	182324192	+	Missense_Mutation	SNP	C	C	A		NA	TCGA-50-5072-01A-21D-1855-08	TCGA-50-5072-10A-01D-1855-08	NA	NA	NA	NA	NA	NA	NA	NA	Somatic	NA	NA	NA	NA	NA	NA	3c6dcba5-1312-40ca-b589-07f7d88b3477	96a904cf-e50e-4320-8d23-2dd095845c5e	c.172C>A	p.Leu58Ile	p.L58I	ENST00000511685	2024-02-28	109	84	25	99	NA	NA	TENM3,missense_variant,p.L58I,ENST00000511685,NM_001080477.4,c.172C>A,MODERATE,YES,tolerated_low_confidence(0.39),benign(0.303),1;TENM3,missense_variant,p.L58I,ENST00000512480,,c.172C>A,MODERATE,,tolerated(0.39),benign(0.303),1;TENM3,non_coding_transcript_exon_variant,,ENST00000513201,,n.422C>A,MODIFIER,,,,1	A	ENSG00000218336	ENST00000511685	Transcript
F11	2160	BI	GRCh38	chr4	186271680	186271680	+	Missense_Mutation	SNP	G	G	T		NA	TCGA-50-5072-01A-21D-1855-08	TCGA-50-5072-10A-01D-1855-08	NA	NA	NA	NA	NA	NA	NA	NA	Somatic	NA	NA	NA	NA	NA	NA	3c6dcba5-1312-40ca-b589-07f7d88b3477	96a904cf-e50e-4320-8d23-2dd095845c5e	c.127G>T	p.Ala43Ser	p.A43S	ENST00000403665	2024-03-15	105	93	12	135	NA	NA	F11,missense_variant,p.A43S,ENST00000403665,NM_000128.4,c.127G>T,MODERATE,YES,deleterious(0),probably_damaging(0.999),1;F11,missense_variant,p.A43S,ENST00000264692,,c.127G>T,MODERATE,,deleterious(0.02),possibly_damaging(0.606),1;F11,missense_variant,p.A43S,ENST00000492972,NM_001354804.2,c.127G>T,MODERATE,,deleterious(0),probably_damaging(0.999),1;F11,upstream_gene_variant,,ENST00000452239,,,MODIF…	T	ENSG00000088926	ENST00000403665	Transcript
OXCT1	5019	BI	GRCh38	chr5	41853511	41853511	+	Missense_Mutation	SNP	T	T	A		NA	TCGA-50-5072-01A-21D-1855-08	TCGA-50-5072-10A-01D-1855-08	NA	NA	NA	NA	NA	NA	NA	NA	Somatic	NA	NA	NA	NA	NA	NA	3c6dcba5-1312-40ca-b589-07f7d88b3477	96a904cf-e50e-4320-8d23-2dd095845c5e	c.322A>T	p.Ile108Leu	p.I108L	ENST00000196371	2024-04-17	42	38	4	51	NA	NA	OXCT1,missense_variant,p.I108L,ENST00000196371,NM_001364301.2&NM_001364302.2&NM_000436.4&NM_001364299.2&NM_001364300.2,c.322A>T,MODERATE,YES,tolerated(0.13),benign(0.063),-1	A	ENSG00000083720	ENST00000196371	Transcript
PCDHB6	56130	BI	GRCh38	chr5	141152097	141152097	+	Missense_Mutation	SNP	G	G	A		NA	TCGA-50-5072-01A-21D-1855-08	TCGA-50-5072-10A-01D-1855-08	NA	NA	NA	NA	NA	NA	NA	NA	Somatic	NA	NA	NA	NA	NA	NA	3c6dcba5-1312-40ca-b589-07f7d88b3477	96a904cf-e50e-4320-8d23-2dd095845c5e	c.1840G>A	p.Gly614Ser	p.G614S	ENST00000231136	2024-01-01	107	98	9	124	NA	NA	PCDHB6,missense_variant,p.G614S,ENST00000231136,NM_018939.3,c.1840G>A,MODERATE,YES,tolerated(1),benign(0.014),1;PCDHB6,missense_variant,p.G478S,ENST00000622991,NM_001303145.2,c.1432G>A,MODERATE,,tolerated_low_confidence(1),benign(0.026),1;PCDHB17P,upstream_gene_variant,,ENST00000623466,,,MODIFIER,YES,,,1;PCDHB17P,upstream_gene_variant,,ENST00000539533,,,MODIFIER,,,,1;AC244517.11,intron_variant,,E…	A	ENSG00000113211	ENST00000231136	Transcript
PCDHB11	56125	BI	GRCh38	chr5	141200292	141200292	+	Missense_Mutation	SNP	G	G	T		NA	TCGA-50-5072-01A-21D-1855-08	TCGA-50-5072-10A-01D-1855-08	NA	NA	NA	NA	NA	NA	NA	NA	Somatic	NA	NA	NA	NA	NA	NA	3c6dcba5-1312-40ca-b589-07f7d88b3477	96a904cf-e50e-4320-8d23-2dd095845c5e	c.518G>T	p.Ser173Ile	p.S173I	ENST00000354757	2024-01-01	121	95	26	112	NA	NA	PCDHB11,missense_variant,p.S173I,ENST00000354757,NM_018931.3,c.518G>T,MODERATE,YES,deleterious_low_confidence(0.02),possibly_damaging(0.499),1;PCDHB11,intron_variant,,ENST00000624887,,c.-363-215G>T,MODIFIER,,,,1;PCDHB10,downstream_gene_variant,,ENST00000239446,NM_018930.4,,MODIFIER,YES,,,1;AC244517.11,intron_variant,,ENST00000624192,,n.72+41381C>A,MODIFIER,,,,-1;AC244517.4,intron_variant,,ENST000…	T	ENSG00000197479	ENST00000354757	Transcript
PCDHB12	56124	BI	GRCh38	chr5	141209936	141209936	+	Silent	SNP	C	C	T	rs377624441	NA	TCGA-50-5072-01A-21D-1855-08	TCGA-50-5072-10A-01D-1855-08	NA	NA	NA	NA	NA	NA	NA	NA	Somatic	NA	NA	NA	NA	NA	NA	3c6dcba5-1312-40ca-b589-07f7d88b3477	96a904cf-e50e-4320-8d23-2dd095845c5e	c.1029C>T	p.Asn343=	p.N343=	ENST00000239450	2024-01-01	87	65	22	67	NA	NA	PCDHB12,synonymous_variant,p.N343=,ENST00000239450,NM_018932.4,c.1029C>T,LOW,YES,,,1;PCDHB12,synonymous_variant,p.N6=,ENST00000624949,,c.18C>T,LOW,,,,1;PCDHB12,3_prime_UTR_variant,,ENST00000622978,,c.*77C>T,MODIFIER,,,,1;PCDHB13,upstream_gene_variant,,ENST00000341948,NM_018933.4,,MODIFIER,YES,,,1;AC244517.11,intron_variant,,ENST00000624192,,n.72+31737G>A,MODIFIER,,,,-1	T	ENSG00000120328	ENST00000239450	Transcript
JAKMIP2	9832	BI	GRCh38	chr5	147617974	147617974	+	Missense_Mutation	SNP	C	C	A		NA	TCGA-50-5072-01A-21D-1855-08	TCGA-50-5072-10A-01D-1855-08	NA	NA	NA	NA	NA	NA	NA	NA	Somatic	NA	NA	NA	NA	NA	NA	3c6dcba5-1312-40ca-b589-07f7d88b3477	96a904cf-e50e-4320-8d23-2dd095845c5e	c.2283G>T	p.Lys761Asn	p.K761N	ENST00000265272	19/21	108	87	20	75	NA	NA	JAKMIP2,missense_variant,p.K761N,ENST00000616793,NM_001270941.2,c.2283G>T,MODERATE,YES,deleterious(0),benign(0.219),-1;JAKMIP2,missense_variant,p.K761N,ENST00000265272,NM_014790.5,c.2283G>T,MODERATE,,deleterious(0),benign(0.16),-1;JAKMIP2,missense_variant,p.K740N,ENST00000507386,NM_001270934.2,c.2220G>T,MODERATE,,deleterious(0.01),benign(0.219),-1;JAKMIP2,missense_variant,p.K719N,ENST00000333010,…	A	ENSG00000176049	ENST00000265272	Transcript
SPDL1	54908	BI	GRCh38	chr5	169596594	169596595	+	Frame_Shift_Del	DEL	TC	TC	-	novel	NA	TCGA-50-5072-01A-21D-1855-08	TCGA-50-5072-10A-01D-1855-08	NA	NA	NA	NA	NA	NA	NA	NA	Somatic	NA	NA	NA	NA	NA	NA	3c6dcba5-1312-40ca-b589-07f7d88b3477	96a904cf-e50e-4320-8d23-2dd095845c5e	c.927_928del	p.Gln310AsnfsTer2	p.Q310Nfs*2	ENST00000265295	2024-08-12	104	84	20	93	NA	NA	SPDL1,frameshift_variant,p.Q310Nfs*2,ENST00000265295,NM_001329643.2&NM_001329639.2&NM_017785.5&NM_001329640.2&NM_001329641.2,c.927_928del,HIGH,YES,,,1;SPDL1,frameshift_variant,p.Q231Nfs*2,ENST00000505977,NM_001329642.2,c.688_689del,HIGH,,,,1;SPDL1,downstream_gene_variant,,ENST00000508247,,,MODIFIER,,,,1;SPDL1,downstream_gene_variant,,ENST00000513795,,,MODIFIER,,,,1;SPDL1,downstream_gene_variant,,…	-	ENSG00000040275	ENST00000265295	Transcript
SQSTM1	8878	BI	GRCh38	chr5	179822978	179822978	+	Missense_Mutation	SNP	G	G	T		NA	TCGA-50-5072-01A-21D-1855-08	TCGA-50-5072-10A-01D-1855-08	NA	NA	NA	NA	NA	NA	NA	NA	Somatic	NA	NA	NA	NA	NA	NA	3c6dcba5-1312-40ca-b589-07f7d88b3477	96a904cf-e50e-4320-8d23-2dd095845c5e	c.226G>T	p.Ala76Ser	p.A76S	ENST00000389805	2024-02-08	67	59	8	72	NA	NA	SQSTM1,missense_variant,p.A76S,ENST00000389805,NM_003900.5,c.226G>T,MODERATE,YES,deleterious(0),benign(0.257),1;SQSTM1,missense_variant,p.A76S,ENST00000510187,,c.226G>T,MODERATE,,deleterious(0.02),probably_damaging(0.999),1;SQSTM1,missense_variant,p.A99S,ENST00000504627,,c.295G>T,MODERATE,,deleterious(0.02),possibly_damaging(0.897),1;SQSTM1,5_prime_UTR_variant,,ENST00000360718,NM_001142298.2&NM_0…	T	ENSG00000161011	ENST00000389805	Transcript
F13A1	2162	BI	GRCh38	chr6	6167462	6167462	+	Missense_Mutation	SNP	A	A	T		NA	TCGA-50-5072-01A-21D-1855-08	TCGA-50-5072-10A-01D-1855-08	NA	NA	NA	NA	NA	NA	NA	NA	Somatic	NA	NA	NA	NA	NA	NA	3c6dcba5-1312-40ca-b589-07f7d88b3477	96a904cf-e50e-4320-8d23-2dd095845c5e	c.1904T>A	p.Ile635Asn	p.I635N	ENST00000264870	13/15	106	82	24	114	NA	NA	F13A1,missense_variant,p.I635N,ENST00000264870,NM_000129.4,c.1904T>A,MODERATE,YES,deleterious(0),probably_damaging(0.977),-1;MIR7853,downstream_gene_variant,,ENST00000584820,,,MODIFIER,YES,,,-1;MIR5683,upstream_gene_variant,,ENST00000636514,,,MODIFIER,YES,,,1	T	ENSG00000124491	ENST00000264870	Transcript
CAGE1	285782	BI	GRCh38	chr6	7334044	7334044	+	Nonsense_Mutation	SNP	T	T	A		NA	TCGA-50-5072-01A-21D-1855-08	TCGA-50-5072-10A-01D-1855-08	NA	NA	NA	NA	NA	NA	NA	NA	Somatic	NA	NA	NA	NA	NA	NA	3c6dcba5-1312-40ca-b589-07f7d88b3477	96a904cf-e50e-4320-8d23-2dd095845c5e	c.2230A>T	p.Arg744Ter	p.R744*	ENST00000512086	2024-10-12	16	12	4	10	NA	NA	CAGE1,stop_gained,p.R806*,ENST00000502583,NM_001170692.2,c.2416A>T,HIGH,YES,,,-1;CAGE1,stop_gained,p.R784*,ENST00000379918,,c.2350A>T,HIGH,,,,-1;CAGE1,stop_gained,p.R608*,ENST00000296742,NM_205864.3,c.1822A>T,HIGH,,,,-1;CAGE1,stop_gained,p.R771*,ENST00000338150,NM_001170693.2,c.2311A>T,HIGH,,,,-1;CAGE1,stop_gained,p.R744*,ENST00000512086,,c.2230A>T,HIGH,,,,-1;SSR1,non_coding_transcript_exon_varia…	A	ENSG00000164304	ENST00000512086	Transcript
HDGFL1	154150	BI	GRCh38	chr6	22569587	22569587	+	Silent	SNP	C	C	T	rs1017767707	NA	TCGA-50-5072-01A-21D-1855-08	TCGA-50-5072-10A-01D-1855-08	NA	NA	NA	NA	NA	NA	NA	NA	Somatic	NA	NA	NA	NA	NA	NA	3c6dcba5-1312-40ca-b589-07f7d88b3477	96a904cf-e50e-4320-8d23-2dd095845c5e	c.12C>T	p.Tyr4=	p.Y4=	ENST00000510882	2024-01-01	50	37	13	50	NA	NA	HDGFL1,synonymous_variant,p.Y4=,ENST00000510882,NM_138574.4,c.12C>T,LOW,YES,,,1;CASC15,intron_variant,,ENST00000652081,,n.146-4532C>T,MODIFIER,,,,1	T	ENSG00000112273	ENST00000510882	Transcript
NRSN1	140767	BI	GRCh38	chr6	24145943	24145943	+	Silent	SNP	C	C	T		NA	TCGA-50-5072-01A-21D-1855-08	TCGA-50-5072-10A-01D-1855-08	NA	NA	NA	NA	NA	NA	NA	NA	Somatic	NA	NA	NA	NA	NA	NA	3c6dcba5-1312-40ca-b589-07f7d88b3477	96a904cf-e50e-4320-8d23-2dd095845c5e	c.585C>T	p.Thr195=	p.T195=	ENST00000378478	2024-04-04	127	118	9	118	NA	NA	NRSN1,synonymous_variant,p.T195=,ENST00000378478,,c.585C>T,LOW,YES,,,1;NRSN1,synonymous_variant,p.T195=,ENST00000378491,NM_080723.5,c.585C>T,LOW,,,,1;NRSN1,downstream_gene_variant,,ENST00000378475,,,MODIFIER,,,,1;NRSN1,downstream_gene_variant,,ENST00000378477,,,MODIFIER,,,,1;NRSN1,intron_variant,,ENST00000468195,,n.257-8828C>T,MODIFIER,,,,1	T	ENSG00000152954	ENST00000378478	Transcript
KIAA0319	9856	BI	GRCh38	chr6	24596521	24596521	+	Silent	SNP	G	G	A		NA	TCGA-50-5072-01A-21D-1855-08	TCGA-50-5072-10A-01D-1855-08	NA	NA	NA	NA	NA	NA	NA	NA	Somatic	NA	NA	NA	NA	NA	NA	3c6dcba5-1312-40ca-b589-07f7d88b3477	96a904cf-e50e-4320-8d23-2dd095845c5e	c.153C>T	p.Thr51=	p.T51=	ENST00000378214	2024-03-21	76	62	14	71	NA	NA	KIAA0319,synonymous_variant,p.T42=,ENST00000535378,NM_001168374.1,c.126C>T,LOW,,,,-1;KIAA0319,synonymous_variant,p.T51=,ENST00000378214,NM_001350403.2&NM_014809.4&NM_001350405.2&NM_001168375.2,c.153C>T,LOW,YES,,,-1;KIAA0319,synonymous_variant,p.T51=,ENST00000537886,NM_001168377.1&NM_001350407.2&NM_001350408.2,c.153C>T,LOW,,,,-1;KIAA0319,synonymous_variant,p.T6=,ENST00000430948,NM_001168376.1&NM_0…	A	ENSG00000137261	ENST00000378214	Transcript
ADGRF2	222611	BI	GRCh38	chr6	47680125	47680125	+	Missense_Mutation	SNP	A	A	G		NA	TCGA-50-5072-01A-21D-1855-08	TCGA-50-5072-10A-01D-1855-08	NA	NA	NA	NA	NA	NA	NA	NA	Somatic	NA	NA	NA	NA	NA	NA	3c6dcba5-1312-40ca-b589-07f7d88b3477	96a904cf-e50e-4320-8d23-2dd095845c5e	c.526A>G	p.Thr176Ala	p.T176A	ENST00000296862	2024-05-06	41	31	10	62	NA	NA	ADGRF2,missense_variant,p.T108A,ENST00000398742,NM_153839.7,c.322A>G,MODERATE,,tolerated(0.84),benign(0),1;ADGRF2,missense_variant,p.T108A,ENST00000507065,,c.322A>G,MODERATE,,tolerated(0.81),benign(0),1;ADGRF2,missense_variant,p.T176A,ENST00000296862,NM_001368115.2,c.526A>G,MODERATE,YES,tolerated(0.78),benign(0),1;ADGRF2,missense_variant,p.T108A,ENST00000467205,,c.322A>G,MODERATE,,tolerated(0.84)…	G	ENSG00000164393	ENST00000296862	Transcript
COL12A1	1303	BI	GRCh38	chr6	75165588	75165588	+	Missense_Mutation	SNP	C	C	T		NA	TCGA-50-5072-01A-21D-1855-08	TCGA-50-5072-10A-01D-1855-08	NA	NA	NA	NA	NA	NA	NA	NA	Somatic	NA	NA	NA	NA	NA	NA	3c6dcba5-1312-40ca-b589-07f7d88b3477	96a904cf-e50e-4320-8d23-2dd095845c5e	c.2902G>A	p.Glu968Lys	p.E968K	ENST00000322507	14/66	159	132	27	151	NA	NA	COL12A1,missense_variant,p.E968K,ENST00000322507,NM_004370.6,c.2902G>A,MODERATE,YES,tolerated(0.1),probably_damaging(0.997),-1;COL12A1,missense_variant,p.E968K,ENST00000483888,,c.2902G>A,MODERATE,,tolerated(0.1),probably_damaging(0.997),-1;COL12A1,missense_variant,p.E968K,ENST00000416123,,c.2902G>A,MODERATE,,tolerated(0.08),probably_damaging(0.998),-1;COL12A1,5_prime_UTR_variant,,ENST00000615798,…	T	ENSG00000111799	ENST00000322507	Transcript
MDN1	23195	BI	GRCh38	chr6	89762359	89762359	+	Silent	SNP	G	G	A		NA	TCGA-50-5072-01A-21D-1855-08	TCGA-50-5072-10A-01D-1855-08	NA	NA	NA	NA	NA	NA	NA	NA	Somatic	NA	NA	NA	NA	NA	NA	3c6dcba5-1312-40ca-b589-07f7d88b3477	96a904cf-e50e-4320-8d23-2dd095845c5e	c.2316C>T	p.His772=	p.H772=	ENST00000369393	16/102	154	130	24	136	NA	NA	MDN1,synonymous_variant,p.H772=,ENST00000369393,NM_014611.3,c.2316C>T,LOW,YES,,,-1;MDN1,synonymous_variant,p.H772=,ENST00000629399,,c.2316C>T,LOW,,,,-1;MDN1,synonymous_variant,p.H699=,ENST00000439638,,c.2097C>T,LOW,,,,-1	A	ENSG00000112159	ENST00000369393	Transcript
REV3L	5980	BI	GRCh38	chr6	111373328	111373328	+	Missense_Mutation	SNP	T	T	A		NA	TCGA-50-5072-01A-21D-1855-08	TCGA-50-5072-10A-01D-1855-08	NA	NA	NA	NA	NA	NA	NA	NA	Somatic	NA	NA	NA	NA	NA	NA	3c6dcba5-1312-40ca-b589-07f7d88b3477	96a904cf-e50e-4320-8d23-2dd095845c5e	c.5027A>T	p.Lys1676Met	p.K1676M	ENST00000358835	14/33	49	38	11	44	NA	NA	REV3L,missense_variant,p.K1598M,ENST00000435970,NM_001286432.1&NM_001286431.2,c.4793A>T,MODERATE,,deleterious(0),probably_damaging(0.998),-1;REV3L,missense_variant,p.K1676M,ENST00000358835,NM_002912.4,c.5027A>T,MODERATE,YES,deleterious(0),probably_damaging(0.998),-1;REV3L,missense_variant,p.K1676M,ENST00000368802,NM_001372078.1,c.5027A>T,MODERATE,,deleterious(0),probably_damaging(0.998),-1;MFSD4B…	A	ENSG00000009413	ENST00000358835	Transcript
SYNE1	23345	BI	GRCh38	chr6	152284016	152284016	+	Missense_Mutation	SNP	T	T	A		NA	TCGA-50-5072-01A-21D-1855-08	TCGA-50-5072-10A-01D-1855-08	NA	NA	NA	NA	NA	NA	NA	NA	Somatic	NA	NA	NA	NA	NA	NA	3c6dcba5-1312-40ca-b589-07f7d88b3477	96a904cf-e50e-4320-8d23-2dd095845c5e	c.18169A>T	p.Ile6057Phe	p.I6057F	ENST00000367255	96/146	81	65	16	83	NA	NA	SYNE1,missense_variant,p.I6057F,ENST00000367255,NM_182961.4,c.18169A>T,MODERATE,YES,deleterious(0),probably_damaging(0.999),-1;SYNE1,missense_variant,p.I5986F,ENST00000423061,NM_033071.3,c.17956A>T,MODERATE,,deleterious(0),probably_damaging(0.999),-1;SYNE1,missense_variant,p.I5652F,ENST00000341594,,c.16954A>T,MODERATE,,deleterious(0),possibly_damaging(0.9),-1;SYNE1,missense_variant,p.I232F,ENST00…	A	ENSG00000131018	ENST00000367255	Transcript
SMOC2	64094	BI	GRCh38	chr6	168652983	168652983	+	Frame_Shift_Del	DEL	T	T	-	novel	NA	TCGA-50-5072-01A-21D-1855-08	TCGA-50-5072-10A-01D-1855-08	NA	NA	NA	NA	NA	NA	NA	NA	Somatic	NA	NA	NA	NA	NA	NA	3c6dcba5-1312-40ca-b589-07f7d88b3477	96a904cf-e50e-4320-8d23-2dd095845c5e	c.1040del	p.Leu347GlnfsTer43	p.L347Qfs*43	ENST00000356284	2024-11-13	50	42	8	44	NA	NA	SMOC2,frameshift_variant,p.L358Qfs*43,ENST00000354536,NM_022138.3,c.1073del,HIGH,YES,,,1;SMOC2,frameshift_variant,p.L347Qfs*43,ENST00000356284,NM_001166412.2,c.1040del,HIGH,,,,1;SMOC2,5_prime_UTR_variant,,ENST00000535039,,c.-1011del,MODIFIER,,,,1;SMOC2,upstream_gene_variant,,ENST00000417208,,,MODIFIER,,,,1;SMOC2,upstream_gene_variant,,ENST00000477998,,,MODIFIER,,,,1;SMOC2,upstream_gene_variant,,E…	-	ENSG00000112562	ENST00000356284	Transcript
FIGNL1	63979	BI	GRCh38	chr7	50446143	50446143	+	Missense_Mutation	SNP	T	T	C		NA	TCGA-50-5072-01A-21D-1855-08	TCGA-50-5072-10A-01D-1855-08	NA	NA	NA	NA	NA	NA	NA	NA	Somatic	NA	NA	NA	NA	NA	NA	3c6dcba5-1312-40ca-b589-07f7d88b3477	96a904cf-e50e-4320-8d23-2dd095845c5e	c.1145A>G	p.Lys382Arg	p.K382R	ENST00000356889	2024-04-04	277	204	73	289	NA	NA	FIGNL1,missense_variant,p.K382R,ENST00000419119,,c.1145A>G,MODERATE,YES,tolerated(0.09),benign(0.001),-1;FIGNL1,missense_variant,p.K382R,ENST00000433017,NM_001287492.3&NM_001346558.2&NM_001346565.2,c.1145A>G,MODERATE,,tolerated(0.09),benign(0.001),-1;FIGNL1,missense_variant,p.K382R,ENST00000611938,,c.1145A>G,MODERATE,,tolerated(0.09),benign(0.001),-1;FIGNL1,missense_variant,p.K382R,ENST0000039555…	C	ENSG00000132436	ENST00000356889	Transcript
MAGI2	9863	BI	GRCh38	chr7	78132962	78132962	+	Missense_Mutation	SNP	G	G	T		NA	TCGA-50-5072-01A-21D-1855-08	TCGA-50-5072-10A-01D-1855-08	NA	NA	NA	NA	NA	NA	NA	NA	Somatic	NA	NA	NA	NA	NA	NA	3c6dcba5-1312-40ca-b589-07f7d88b3477	96a904cf-e50e-4320-8d23-2dd095845c5e	c.3130C>A	p.Pro1044Thr	p.P1044T	ENST00000354212	18/22	438	307	131	337	NA	NA	MAGI2,missense_variant,p.P1044T,ENST00000354212,NM_012301.4,c.3130C>A,MODERATE,YES,tolerated(0.1),benign(0.399),-1;MAGI2,missense_variant,p.P1030T,ENST00000419488,NM_001301128.2,c.3088C>A,MODERATE,,tolerated(0.08),possibly_damaging(0.603),-1;MAGI2,missense_variant,p.P867T,ENST00000629359,,c.2599C>A,MODERATE,,tolerated(0.08),benign(0.328),-1;MAGI2,missense_variant,p.P906T,ENST00000628980,,c.2716C>…	T	ENSG00000187391	ENST00000354212	Transcript
MGAM	8972	BI	GRCh38	chr7	142027225	142027225	+	Nonsense_Mutation	SNP	G	G	T		NA	TCGA-50-5072-01A-21D-1855-08	TCGA-50-5072-10A-01D-1855-08	NA	NA	NA	NA	NA	NA	NA	NA	Somatic	NA	NA	NA	NA	NA	NA	3c6dcba5-1312-40ca-b589-07f7d88b3477	96a904cf-e50e-4320-8d23-2dd095845c5e	c.1093G>T	p.Glu365Ter	p.E365*	ENST00000549489	9/48	133	78	54	169	NA	NA	MGAM,stop_gained,p.E365*,ENST00000475668,NM_001365693.1,c.1093G>T,HIGH,YES,,,1;MGAM,stop_gained,p.E365*,ENST00000549489,NM_004668.3,c.1093G>T,HIGH,,,,1;MGAM,stop_gained,p.E365*,ENST00000620571,,c.1093G>T,HIGH,,,,1;MGAM,upstream_gene_variant,,ENST00000495045,,,MODIFIER,,,,1	T	ENSG00000257335	ENST00000549489	Transcript
PRSS1	5644	BI	GRCh38	chr7	142750651	142750651	+	Missense_Mutation	SNP	A	A	T		NA	TCGA-50-5072-01A-21D-1855-08	TCGA-50-5072-10A-01D-1855-08	NA	NA	NA	NA	NA	NA	NA	NA	Somatic	NA	NA	NA	NA	NA	NA	3c6dcba5-1312-40ca-b589-07f7d88b3477	96a904cf-e50e-4320-8d23-2dd095845c5e	c.137A>T	p.His46Leu	p.H46L	ENST00000311737	2024-02-05	166	106	59	164	NA	NA	PRSS1,missense_variant,p.H46L,ENST00000311737,NM_002769.5,c.137A>T,MODERATE,,deleterious(0.02),probably_damaging(0.98),1;PRSS1,missense_variant,p.H46L,ENST00000486171,,c.137A>T,MODERATE,YES,deleterious(0.01),probably_damaging(0.994),1;PRSS1,missense_variant,p.H46L,ENST00000619214,,c.137A>T,MODERATE,,deleterious(0.03),probably_damaging(0.98),1;PRSS1,upstream_gene_variant,,ENST00000492062,,,MODIFIE…	T	ENSG00000204983	ENST00000311737	Transcript
TAS2R39	259285	BI	GRCh38	chr7	143183637	143183637	+	Silent	SNP	C	C	A		NA	TCGA-50-5072-01A-21D-1855-08	TCGA-50-5072-10A-01D-1855-08	NA	NA	NA	NA	NA	NA	NA	NA	Somatic	NA	NA	NA	NA	NA	NA	3c6dcba5-1312-40ca-b589-07f7d88b3477	96a904cf-e50e-4320-8d23-2dd095845c5e	c.219C>A	p.Gly73=	p.G73=	ENST00000446620	2024-01-01	120	63	57	152	NA	NA	TAS2R39,synonymous_variant,p.G73=,ENST00000446620,NM_176881.2,c.219C>A,LOW,YES,,,1	A	ENSG00000236398	ENST00000446620	Transcript
CLCN1	1180	BI	GRCh38	chr7	143321838	143321838	+	Missense_Mutation	SNP	T	T	C		NA	TCGA-50-5072-01A-21D-1855-08	TCGA-50-5072-10A-01D-1855-08	NA	NA	NA	NA	NA	NA	NA	NA	Somatic	NA	NA	NA	NA	NA	NA	3c6dcba5-1312-40ca-b589-07f7d88b3477	96a904cf-e50e-4320-8d23-2dd095845c5e	c.686T>C	p.Val229Ala	p.V229A	ENST00000343257	2024-05-23	37	26	11	35	NA	NA	CLCN1,missense_variant,p.V229A,ENST00000343257,NM_000083.3,c.686T>C,MODERATE,YES,deleterious(0),probably_damaging(0.969),1;CLCN1,missense_variant,p.V229A,ENST00000650516,,c.686T>C,MODERATE,,deleterious(0),benign(0.358),1;CLCN1,non_coding_transcript_exon_variant,,ENST00000495612,,n.144T>C,MODIFIER,,,,1;CLCN1,missense_variant,p.V49A,ENST00000455478,,c.146T>C,MODERATE,,deleterious(0),benign(0.183),1…	C	ENSG00000188037	ENST00000343257	Transcript
ST18	9705	BI	GRCh38	chr8	52132034	52132034	+	Nonsense_Mutation	SNP	G	G	A		NA	TCGA-50-5072-01A-21D-1855-08	TCGA-50-5072-10A-01D-1855-08	NA	NA	NA	NA	NA	NA	NA	NA	Somatic	NA	NA	NA	NA	NA	NA	3c6dcba5-1312-40ca-b589-07f7d88b3477	96a904cf-e50e-4320-8d23-2dd095845c5e	c.2590C>T	p.Gln864Ter	p.Q864*	ENST00000276480	22/26	90	65	25	91	NA	NA	ST18,stop_gained,p.Q864*,ENST00000276480,NM_001352871.1&NM_001352836.1&NM_001352872.1&NM_001352833.1&NM_001352830.1&NM_001352876.1&NM_001352829.1&NM_014682.2&NM_001352870.1&NM_001352834.1&NM_001352858.1&NM_001352832.1&NM_001352861.1&NM_001352827.1&NM_001352877.1&NM_001352863.1&NM_001352838.1&NM_001352862.1&NM_001352835.1&NM_001352837.1&NM_001352826.1&NM_001352831.1&NM_001352828.1&NM_001352873.1&N…	A	ENSG00000147488	ENST00000276480	Transcript
LRATD2	157638	BI	GRCh38	chr8	126557286	126557286	+	Missense_Mutation	SNP	G	G	T		NA	TCGA-50-5072-01A-21D-1855-08	TCGA-50-5072-10A-01D-1855-08	NA	NA	NA	NA	NA	NA	NA	NA	Somatic	NA	NA	NA	NA	NA	NA	3c6dcba5-1312-40ca-b589-07f7d88b3477	96a904cf-e50e-4320-8d23-2dd095845c5e	c.104C>A	p.Ser35Tyr	p.S35Y	ENST00000304916	2024-02-02	38	26	12	36	NA	NA	LRATD2,missense_variant,p.S35Y,ENST00000304916,NM_174911.5,c.104C>A,MODERATE,YES,deleterious(0),probably_damaging(0.998),-1;LRATD2,missense_variant,p.S35Y,ENST00000652209,,c.104C>A,MODERATE,,deleterious(0),probably_damaging(0.998),-1;LRATD2,upstream_gene_variant,,ENST00000517458,,,MODIFIER,,,,-1;PCAT1,non_coding_transcript_exon_variant,,ENST00000524320,,n.910G>T,MODIFIER,,,,1;PCAT1,non_coding_tra…	T	ENSG00000168672	ENST00000304916	Transcript
FOXD4L5	653427	BI	GRCh38	chr9	65283978	65283978	+	Missense_Mutation	SNP	T	T	C		NA	TCGA-50-5072-01A-21D-1855-08	TCGA-50-5072-10A-01D-1855-08	NA	NA	NA	NA	NA	NA	NA	NA	Somatic	NA	NA	NA	NA	NA	NA	3c6dcba5-1312-40ca-b589-07f7d88b3477	96a904cf-e50e-4320-8d23-2dd095845c5e	c.400A>G	p.Ile134Val	p.I134V	ENST00000377420	2024-01-01	70	61	9	496	NA	NA	FOXD4L5,missense_variant,p.I134V,ENST00000377420,NM_001126334.1,c.400A>G,MODERATE,YES,deleterious(0),probably_damaging(0.91),-1;CBWD4P,downstream_gene_variant,,ENST00000445695,,,MODIFIER,YES,,,-1	C	ENSG00000204779	ENST00000377420	Transcript
OR13C8	138802	BI	GRCh38	chr9	104570035	104570035	+	Missense_Mutation	SNP	A	A	G	rs761064703	NA	TCGA-50-5072-01A-21D-1855-08	TCGA-50-5072-10A-01D-1855-08	NA	NA	NA	NA	NA	NA	NA	NA	Somatic	NA	NA	NA	NA	NA	NA	3c6dcba5-1312-40ca-b589-07f7d88b3477	96a904cf-e50e-4320-8d23-2dd095845c5e	c.868A>G	p.Met290Val	p.M290V	ENST00000335040	2024-01-01	84	60	24	107	NA	NA	OR13C8,missense_variant,p.M290V,ENST00000335040,NM_001004483.1,c.868A>G,MODERATE,YES,deleterious(0.01),benign(0.127),1	G	ENSG00000186943	ENST00000335040	Transcript
LAMC3	10319	BI	GRCh38	chr9	131073313	131073313	+	Silent	SNP	C	C	A		NA	TCGA-50-5072-01A-21D-1855-08	TCGA-50-5072-10A-01D-1855-08	NA	NA	NA	NA	NA	NA	NA	NA	Somatic	NA	NA	NA	NA	NA	NA	3c6dcba5-1312-40ca-b589-07f7d88b3477	96a904cf-e50e-4320-8d23-2dd095845c5e	c.3486C>A	p.Leu1162=	p.L1162=	ENST00000361069	20/28	69	44	24	64	NA	NA	LAMC3,synonymous_variant,p.L1162=,ENST00000361069,NM_006059.4,c.3486C>A,LOW,YES,,,1;LAMC3,upstream_gene_variant,,ENST00000678544,,,MODIFIER,,,,1	A	ENSG00000050555	ENST00000361069	Transcript
HACD1	9200	BI	GRCh38	chr10	17594279	17594279	+	Missense_Mutation	SNP	C	C	A		NA	TCGA-50-5072-01A-21D-1855-08	TCGA-50-5072-10A-01D-1855-08	NA	NA	NA	NA	NA	NA	NA	NA	Somatic	NA	NA	NA	NA	NA	NA	3c6dcba5-1312-40ca-b589-07f7d88b3477	96a904cf-e50e-4320-8d23-2dd095845c5e	c.710G>T	p.Arg237Ile	p.R237I	ENST00000361271	2024-06-07	101	77	23	96	NA	NA	HACD1,missense_variant,p.R237I,ENST00000361271,NM_014241.4,c.710G>T,MODERATE,YES,tolerated(0.11),benign(0.18),-1;HACD1,downstream_gene_variant,,ENST00000466335,,,MODIFIER,,,,-1;HACD1,3_prime_UTR_variant,,ENST00000498812,,c.*99G>T,MODIFIER,,,,-1;HACD1,non_coding_transcript_exon_variant,,ENST00000471481,,n.496G>T,MODIFIER,,,,-1	A	ENSG00000165996	ENST00000361271	Transcript
MRC1	4360	BI	GRCh38	chr10	17902032	17902032	+	Missense_Mutation	SNP	G	G	T	novel	NA	TCGA-50-5072-01A-21D-1855-08	TCGA-50-5072-10A-01D-1855-08	NA	NA	NA	NA	NA	NA	NA	NA	Somatic	NA	NA	NA	NA	NA	NA	3c6dcba5-1312-40ca-b589-07f7d88b3477	96a904cf-e50e-4320-8d23-2dd095845c5e	c.3709G>T	p.Ala1237Ser	p.A1237S	ENST00000569591	26/30	601	462	139	620	NA	NA	MRC1,missense_variant,p.A1237S,ENST00000569591,NM_002438.4,c.3709G>T,MODERATE,YES,tolerated(1),benign(0.014),1	T	ENSG00000260314	ENST00000569591	Transcript
SLC39A12	221074	BI	GRCh38	chr10	17991242	17991242	+	Missense_Mutation	SNP	G	G	T	rs760505280	NA	TCGA-50-5072-01A-21D-1855-08	TCGA-50-5072-10A-01D-1855-08	NA	NA	NA	NA	NA	NA	NA	NA	Somatic	NA	NA	NA	NA	NA	NA	3c6dcba5-1312-40ca-b589-07f7d88b3477	96a904cf-e50e-4320-8d23-2dd095845c5e	c.1361G>T	p.Gly454Val	p.G454V	ENST00000377369	2024-08-13	97	78	19	118	NA	NA	SLC39A12,missense_variant,p.G454V,ENST00000377371,NM_001282733.1,c.1361G>T,MODERATE,,deleterious(0),probably_damaging(1),1;SLC39A12,missense_variant,p.G454V,ENST00000377369,NM_001145195.2,c.1361G>T,MODERATE,YES,deleterious(0),probably_damaging(1),1;SLC39A12,missense_variant,p.G454V,ENST00000377374,NM_152725.3,c.1361G>T,MODERATE,,deleterious(0),probably_damaging(1),1;SLC39A12,missense_variant,p.G3…	T	ENSG00000148482	ENST00000377369	Transcript
NEBL	10529	BI	GRCh38	chr10	20812839	20812839	+	Silent	SNP	G	G	A	rs764774216	NA	TCGA-50-5072-01A-21D-1855-08	TCGA-50-5072-10A-01D-1855-08	NA	NA	NA	NA	NA	NA	NA	NA	Somatic	NA	NA	NA	NA	NA	NA	3c6dcba5-1312-40ca-b589-07f7d88b3477	96a904cf-e50e-4320-8d23-2dd095845c5e	c.2448C>T	p.Val816=	p.V816=	ENST00000377122	24/28	69	53	16	57	NA	NA	NEBL,synonymous_variant,p.V816=,ENST00000377122,NM_006393.3,c.2448C>T,LOW,YES,,,-1;NEBL,synonymous_variant,p.V149=,ENST00000676125,,c.447C>T,LOW,,,,-1;NEBL,synonymous_variant,p.V153=,ENST00000417816,NM_001377326.1&NM_001377327.1&NM_001377328.1&NM_213569.2&NM_001173484.2&NM_001377322.1&NM_001377324.1&NM_001377325.1&NM_001377323.1,c.459C>T,LOW,,,,-1;NEBL,downstream_gene_variant,,ENST00000473616,,,M…	A	ENSG00000078114	ENST00000377122	Transcript
PCDH15	65217	BI	GRCh38	chr10	53806921	53806921	+	Silent	SNP	G	G	T		NA	TCGA-50-5072-01A-21D-1855-08	TCGA-50-5072-10A-01D-1855-08	NA	NA	NA	NA	NA	NA	NA	NA	Somatic	NA	NA	NA	NA	NA	NA	3c6dcba5-1312-40ca-b589-07f7d88b3477	96a904cf-e50e-4320-8d23-2dd095845c5e	c.4881C>A	p.Ser1627=	p.S1627=	ENST00000644397	38/38	203	156	47	224	NA	NA	PCDH15,synonymous_variant,p.S1627=,ENST00000644397,NM_001354429.2,c.4881C>A,LOW,,,,-1;PCDH15,synonymous_variant,p.S1564=,ENST00000373965,NM_001142772.2,c.4692C>A,LOW,,,,-1;PCDH15,synonymous_variant,p.S1562=,ENST00000616114,NM_001354420.2,c.4686C>A,LOW,,,,-1;PCDH15,synonymous_variant,p.S1569=,ENST00000621708,NM_001142771.2,c.4707C>A,LOW,,,,-1;PCDH15,synonymous_variant,p.S1247=,ENST00000642496,,c.3…	T	ENSG00000150275	ENST00000644397	Transcript
PCDH15	65217	BI	GRCh38	chr10	54183459	54183459	+	Silent	SNP	C	C	T		NA	TCGA-50-5072-01A-21D-1855-08	TCGA-50-5072-10A-01D-1855-08	NA	NA	NA	NA	NA	NA	NA	NA	Somatic	NA	NA	NA	NA	NA	NA	3c6dcba5-1312-40ca-b589-07f7d88b3477	96a904cf-e50e-4320-8d23-2dd095845c5e	c.1575G>A	p.Gly525=	p.G525=	ENST00000320301	13/33	99	79	20	115	NA	NA	PCDH15,synonymous_variant,p.G525=,ENST00000644397,NM_001354429.2,c.1575G>A,LOW,,,,-1;PCDH15,synonymous_variant,p.G525=,ENST00000373965,NM_001142772.2,c.1575G>A,LOW,,,,-1;PCDH15,synonymous_variant,p.G530=,ENST00000373957,NM_001142763.2,c.1590G>A,LOW,YES,,,-1;PCDH15,synonymous_variant,p.G525=,ENST00000361849,NM_001142768.2&NM_001142764.2,c.1575G>A,LOW,,,,-1;PCDH15,synonymous_variant,p.G525=,ENST000…	T	ENSG00000150275	ENST00000320301	Transcript
WAPL	23063	BI	GRCh38	chr10	86467334	86467334	+	Missense_Mutation	SNP	A	A	G	rs750612471	NA	TCGA-50-5072-01A-21D-1855-08	TCGA-50-5072-10A-01D-1855-08	NA	NA	NA	NA	NA	NA	NA	NA	Somatic	NA	NA	NA	NA	NA	NA	3c6dcba5-1312-40ca-b589-07f7d88b3477	96a904cf-e50e-4320-8d23-2dd095845c5e	c.2315T>C	p.Ile772Thr	p.I772T	ENST00000298767	2024-09-19	109	88	21	110	NA	NA	WAPL,missense_variant,p.I772T,ENST00000298767,NM_015045.5&NM_001318328.1,c.2315T>C,MODERATE,YES,deleterious(0),probably_damaging(0.998),-1;WAPL,missense_variant,p.I772T,ENST00000618527,,c.2315T>C,MODERATE,,deleterious(0),probably_damaging(0.998),-1;WAPL,missense_variant,p.I39T,ENST00000263070,,c.116T>C,MODERATE,,deleterious(0),probably_damaging(0.994),-1;WAPL,missense_variant,p.I58T,ENST000003720…	G	ENSG00000062650	ENST00000298767	Transcript
BLNK	29760	BI	GRCh38	chr10	96201051	96201051	+	Silent	SNP	T	T	A		NA	TCGA-50-5072-01A-21D-1855-08	TCGA-50-5072-10A-01D-1855-08	NA	NA	NA	NA	NA	NA	NA	NA	Somatic	NA	NA	NA	NA	NA	NA	3c6dcba5-1312-40ca-b589-07f7d88b3477	96a904cf-e50e-4320-8d23-2dd095845c5e	c.942A>T	p.Thr314=	p.T314=	ENST00000224337	14/17	134	96	38	134	NA	NA	BLNK,synonymous_variant,p.T314=,ENST00000224337,NM_013314.4,c.942A>T,LOW,YES,,,-1;BLNK,synonymous_variant,p.T291=,ENST00000371176,NM_001114094.1,c.873A>T,LOW,,,,-1;BLNK,synonymous_variant,p.T314=,ENST00000413476,NM_001258441.1&NM_001258440.1,c.942A>T,LOW,,,,-1;BLNK,synonymous_variant,p.T209=,ENST00000427367,NM_001258442.1,c.627A>T,LOW,,,,-1;ZNF518A,intron_variant,,ENST00000442635,,n.36-2523T>A,MO…	A	ENSG00000095585	ENST00000224337	Transcript
STK32C	282974	BI	GRCh38	chr10	132226953	132226953	+	Silent	SNP	G	G	A	rs377335124	NA	TCGA-50-5072-01A-21D-1855-08	TCGA-50-5072-10A-01D-1855-08	NA	NA	NA	NA	NA	NA	NA	NA	Somatic	NA	NA	NA	NA	NA	NA	3c6dcba5-1312-40ca-b589-07f7d88b3477	96a904cf-e50e-4320-8d23-2dd095845c5e	c.486C>T	p.Asp162=	p.D162=	ENST00000298630	2024-04-12	43	38	5	34	NA	NA	STK32C,stop_gained,p.R196*,ENST00000368620,,c.586C>T,HIGH,,,,-1;STK32C,synonymous_variant,p.D162=,ENST00000298630,NM_001318878.2&NM_173575.4,c.486C>T,LOW,YES,,,-1;STK32C,synonymous_variant,p.D45=,ENST00000368622,NM_001318879.1,c.135C>T,LOW,,,,-1;STK32C,non_coding_transcript_exon_variant,,ENST00000462160,,n.303C>T,MODIFIER,,,,-1	A	ENSG00000165752	ENST00000298630	Transcript
IFITM3	10410	BI	GRCh38	chr11	319883	319883	+	Silent	SNP	A	A	T		NA	TCGA-50-5072-01A-21D-1855-08	TCGA-50-5072-10A-01D-1855-08	NA	NA	NA	NA	NA	NA	NA	NA	Somatic	NA	NA	NA	NA	NA	NA	3c6dcba5-1312-40ca-b589-07f7d88b3477	96a904cf-e50e-4320-8d23-2dd095845c5e	c.357T>A	p.Ile119=	p.I119=	ENST00000399808	2024-02-02	72	64	8	94	NA	NA	IFITM3,synonymous_variant,p.I98=,ENST00000602735,,c.294T>A,LOW,,,,-1;IFITM3,synonymous_variant,p.I119=,ENST00000399808,NM_021034.3,c.357T>A,LOW,YES,,,-1;IFITM3,synonymous_variant,p.I98=,ENST00000526811,,c.294T>A,LOW,,,,-1;IFITM1,downstream_gene_variant,,ENST00000328221,,,MODIFIER,YES,,,1;IFITM2,downstream_gene_variant,,ENST00000399815,,,MODIFIER,,,,1;IFITM1,downstream_gene_variant,,ENST0000040896…	T	ENSG00000142089	ENST00000399808	Transcript
MUC5B	727897	BI	GRCh38	chr11	1245763	1245763	+	Silent	SNP	C	C	A		NA	TCGA-50-5072-01A-21D-1855-08	TCGA-50-5072-10A-01D-1855-08	NA	NA	NA	NA	NA	NA	NA	NA	Somatic	NA	NA	NA	NA	NA	NA	3c6dcba5-1312-40ca-b589-07f7d88b3477	96a904cf-e50e-4320-8d23-2dd095845c5e	c.8883C>A	p.Ile2961=	p.I2961=	ENST00000529681	31/49	161	141	20	246	NA	NA	MUC5B,synonymous_variant,p.I2961=,ENST00000529681,NM_002458.3,c.8883C>A,LOW,YES,,,1;MUC5B-AS1,intron_variant,,ENST00000532061,,n.57-3125G>T,MODIFIER,YES,,,-1	A	ENSG00000117983	ENST00000529681	Transcript
MUC5B	727897	BI	GRCh38	chr11	1245764	1245764	+	Missense_Mutation	SNP	C	C	A		NA	TCGA-50-5072-01A-21D-1855-08	TCGA-50-5072-10A-01D-1855-08	NA	NA	NA	NA	NA	NA	NA	NA	Somatic	NA	NA	NA	NA	NA	NA	3c6dcba5-1312-40ca-b589-07f7d88b3477	96a904cf-e50e-4320-8d23-2dd095845c5e	c.8884C>A	p.Arg2962Ser	p.R2962S	ENST00000529681	31/49	161	141	20	244	NA	NA	MUC5B,missense_variant,p.R2962S,ENST00000529681,NM_002458.3,c.8884C>A,MODERATE,YES,deleterious(0),possibly_damaging(0.778),1;MUC5B-AS1,intron_variant,,ENST00000532061,,n.57-3126G>T,MODIFIER,YES,,,-1	A	ENSG00000117983	ENST00000529681	Transcript
OR51S1	119692	BI	GRCh38	chr11	4848371	4848371	+	Missense_Mutation	SNP	G	G	T		NA	TCGA-50-5072-01A-21D-1855-08	TCGA-50-5072-10A-01D-1855-08	NA	NA	NA	NA	NA	NA	NA	NA	Somatic	NA	NA	NA	NA	NA	NA	3c6dcba5-1312-40ca-b589-07f7d88b3477	96a904cf-e50e-4320-8d23-2dd095845c5e	c.838C>A	p.His280Asn	p.H280N	ENST00000322101	2024-01-01	106	87	19	97	NA	NA	OR51S1,missense_variant,p.H280N,ENST00000322101,NM_001004758.1,c.838C>A,MODERATE,YES,deleterious(0.03),benign(0.148),-1;MMP26,intron_variant,,ENST00000380390,,c.-145+81030G>T,MODIFIER,YES,,,1;MMP26,intron_variant,,ENST00000477339,,n.191+81030G>T,MODIFIER,,,,1	T	ENSG00000176922	ENST00000322101	Transcript
OR51A2	401667	BI	GRCh38	chr11	4955245	4955245	+	Missense_Mutation	SNP	G	G	C		NA	TCGA-50-5072-01A-21D-1855-08	TCGA-50-5072-10A-01D-1855-08	NA	NA	NA	NA	NA	NA	NA	NA	Somatic	NA	NA	NA	NA	NA	NA	3c6dcba5-1312-40ca-b589-07f7d88b3477	96a904cf-e50e-4320-8d23-2dd095845c5e	c.469C>G	p.Leu157Val	p.L157V	ENST00000380371	2024-01-01	101	63	37	143	NA	NA	OR51A2,missense_variant,p.L157V,ENST00000380371,NM_001004748.1,c.469C>G,MODERATE,YES,tolerated(0.36),benign(0.437),-1;MMP26,intron_variant,,ENST00000380390,,c.-144-32823G>C,MODIFIER,YES,,,1;MMP26,intron_variant,,ENST00000477339,,n.192-33025G>C,MODIFIER,,,,1	C	ENSG00000205496	ENST00000380371	Transcript
CCKBR	887	BI	GRCh38	chr11	6270141	6270141	+	Missense_Mutation	SNP	T	T	A		NA	TCGA-50-5072-01A-21D-1855-08	TCGA-50-5072-10A-01D-1855-08	NA	NA	NA	NA	NA	NA	NA	NA	Somatic	NA	NA	NA	NA	NA	NA	3c6dcba5-1312-40ca-b589-07f7d88b3477	96a904cf-e50e-4320-8d23-2dd095845c5e	c.457T>A	p.Tyr153Asn	p.Y153N	ENST00000334619	2024-03-05	54	44	10	59	NA	NA	CCKBR,missense_variant,p.Y153N,ENST00000525462,NM_001363552.2,c.457T>A,MODERATE,YES,deleterious(0),probably_damaging(0.994),1;CCKBR,missense_variant,p.Y153N,ENST00000334619,NM_176875.4,c.457T>A,MODERATE,,deleterious(0),probably_damaging(1),1;CCKBR,missense_variant,p.Y69N,ENST00000532715,NM_001318029.2,c.205T>A,MODERATE,,deleterious(0),probably_damaging(0.999),1;CCKBR,3_prime_UTR_variant,,ENST0000…	A	ENSG00000110148	ENST00000334619	Transcript
OR2AG2	338755	BI	GRCh38	chr11	6768505	6768505	+	Silent	SNP	C	C	A		NA	TCGA-50-5072-01A-21D-1855-08	TCGA-50-5072-10A-01D-1855-08	NA	NA	NA	NA	NA	NA	NA	NA	Somatic	NA	NA	NA	NA	NA	NA	3c6dcba5-1312-40ca-b589-07f7d88b3477	96a904cf-e50e-4320-8d23-2dd095845c5e	c.453G>T	p.Leu151=	p.L151=	ENST00000338569	2024-01-01	69	54	15	78	NA	NA	OR2AG2,synonymous_variant,p.L151=,ENST00000641124,,c.453G>T,LOW,YES,,,-1;OR2AG2,synonymous_variant,p.L151=,ENST00000641169,,c.453G>T,LOW,,,,-1;OR2AG2,synonymous_variant,p.L151=,ENST00000338569,NM_001004490.1,c.453G>T,LOW,,,,-1	A	ENSG00000188124	ENST00000338569	Transcript
MRGPRX4	117196	BI	GRCh38	chr11	18173601	18173601	+	Silent	SNP	C	C	G		NA	TCGA-50-5072-01A-21D-1855-08	TCGA-50-5072-10A-01D-1855-08	NA	NA	NA	NA	NA	NA	NA	NA	Somatic	NA	NA	NA	NA	NA	NA	3c6dcba5-1312-40ca-b589-07f7d88b3477	96a904cf-e50e-4320-8d23-2dd095845c5e	c.345C>G	p.Ala115=	p.A115=	ENST00000314254	2024-01-01	148	128	19	145	NA	NA	MRGPRX4,synonymous_variant,p.A115=,ENST00000314254,NM_054032.3,c.345C>G,LOW,YES,,,1;AC090099.1,intron_variant,,ENST00000527671,,n.601+15294G>C,MODIFIER,YES,,,-1	G	ENSG00000179817	ENST00000314254	Transcript
SLC17A6	57084	BI	GRCh38	chr11	22359413	22359413	+	Missense_Mutation	SNP	G	G	T		NA	TCGA-50-5072-01A-21D-1855-08	TCGA-50-5072-10A-01D-1855-08	NA	NA	NA	NA	NA	NA	NA	NA	Somatic	NA	NA	NA	NA	NA	NA	3c6dcba5-1312-40ca-b589-07f7d88b3477	96a904cf-e50e-4320-8d23-2dd095845c5e	c.459G>T	p.Arg153Ser	p.R153S	ENST00000263160	2024-04-12	58	50	8	71	NA	NA	SLC17A6,missense_variant,p.R153S,ENST00000263160,NM_020346.3,c.459G>T,MODERATE,YES,deleterious(0.01),possibly_damaging(0.58),1;SLC17A6,splice_region_variant,,ENST00000534115,,n.390G>T,LOW,,,,1;SLC17A6,upstream_gene_variant,,ENST00000648880,,,MODIFIER,,,,1;AC040936.1,downstream_gene_variant,,ENST00000534543,,,MODIFIER,YES,,,-1	T	ENSG00000091664	ENST00000263160	Transcript
F2	2147	BI	GRCh38	chr11	46728808	46728808	+	Silent	SNP	G	G	T		NA	TCGA-50-5072-01A-21D-1855-08	TCGA-50-5072-10A-01D-1855-08	NA	NA	NA	NA	NA	NA	NA	NA	Somatic	NA	NA	NA	NA	NA	NA	3c6dcba5-1312-40ca-b589-07f7d88b3477	96a904cf-e50e-4320-8d23-2dd095845c5e	c.1443G>T	p.Val481=	p.V481=	ENST00000311907	2024-11-14	94	70	24	97	NA	NA	F2,synonymous_variant,p.V481=,ENST00000311907,NM_001311257.2&NM_000506.5,c.1443G>T,LOW,YES,,,1;F2,intron_variant,,ENST00000530231,,c.1355+88G>T,MODIFIER,,,,1;F2,downstream_gene_variant,,ENST00000442468,,,MODIFIER,,,,1;F2,downstream_gene_variant,,ENST00000490274,,,MODIFIER,,,,1	T	ENSG00000180210	ENST00000311907	Transcript
OR8H2	390151	BI	GRCh38	chr11	56105826	56105826	+	Missense_Mutation	SNP	C	C	A		NA	TCGA-50-5072-01A-21D-1855-08	TCGA-50-5072-10A-01D-1855-08	NA	NA	NA	NA	NA	NA	NA	NA	Somatic	NA	NA	NA	NA	NA	NA	3c6dcba5-1312-40ca-b589-07f7d88b3477	96a904cf-e50e-4320-8d23-2dd095845c5e	c.784C>A	p.Pro262Thr	p.P262T	ENST00000313503	2024-02-02	104	98	6	158	NA	NA	OR8H2,missense_variant,p.P262T,ENST00000641311,,c.784C>A,MODERATE,YES,deleterious(0),probably_damaging(0.969),1;OR8H2,missense_variant,p.P262T,ENST00000313503,NM_001005200.1,c.784C>A,MODERATE,,deleterious(0),probably_damaging(0.969),1;OR8H2,missense_variant,p.P261T,ENST00000618136,,c.781C>A,MODERATE,,deleterious(0),probably_damaging(0.969),1	A	ENSG00000181767	ENST00000313503	Transcript
OR5J2	282775	BI	GRCh38	chr11	56176723	56176723	+	Missense_Mutation	SNP	G	G	T		NA	TCGA-50-5072-01A-21D-1855-08	TCGA-50-5072-10A-01D-1855-08	NA	NA	NA	NA	NA	NA	NA	NA	Somatic	NA	NA	NA	NA	NA	NA	3c6dcba5-1312-40ca-b589-07f7d88b3477	96a904cf-e50e-4320-8d23-2dd095845c5e	c.106G>T	p.Ala36Ser	p.A36S	ENST00000312298	2024-01-01	163	136	27	214	NA	NA	OR5J2,missense_variant,p.A36S,ENST00000312298,NM_001005492.1,c.106G>T,MODERATE,YES,tolerated(0.27),benign(0.007),1	T	ENSG00000174957	ENST00000312298	Transcript
OR5AR1	219493	BI	GRCh38	chr11	56664058	56664058	+	Missense_Mutation	SNP	G	G	T		NA	TCGA-50-5072-01A-21D-1855-08	TCGA-50-5072-10A-01D-1855-08	NA	NA	NA	NA	NA	NA	NA	NA	Somatic	NA	NA	NA	NA	NA	NA	3c6dcba5-1312-40ca-b589-07f7d88b3477	96a904cf-e50e-4320-8d23-2dd095845c5e	c.373G>T	p.Ala125Ser	p.A125S	ENST00000624596	2024-01-01	212	188	24	250	NA	NA	OR5AR1,missense_variant,p.A125S,ENST00000624596,NM_001004730.1,c.373G>T,MODERATE,YES,deleterious(0),possibly_damaging(0.879),1;OR2AH1P,downstream_gene_variant,,ENST00000641232,,,MODIFIER,YES,,,-1;OR2AH1P,downstream_gene_variant,,ENST00000425717,,,MODIFIER,,,,-1	T	ENSG00000172459	ENST00000624596	Transcript
STX3	6809	BI	GRCh38	chr11	59792153	59792153	+	Missense_Mutation	SNP	A	A	G	rs747357728	NA	TCGA-50-5072-01A-21D-1855-08	TCGA-50-5072-10A-01D-1855-08	NA	NA	NA	NA	NA	NA	NA	NA	Somatic	NA	NA	NA	NA	NA	NA	3c6dcba5-1312-40ca-b589-07f7d88b3477	96a904cf-e50e-4320-8d23-2dd095845c5e	c.404A>G	p.Asn135Ser	p.N135S	ENST00000337979	2024-06-11	42	33	9	40	NA	NA	STX3,missense_variant,p.N135S,ENST00000337979,NM_004177.5,c.404A>G,MODERATE,YES,deleterious(0.04),probably_damaging(0.996),1;STX3,missense_variant,p.N104S,ENST00000641815,,c.311A>G,MODERATE,,tolerated(0.05),probably_damaging(0.996),1;STX3,missense_variant,p.N135S,ENST00000633708,,c.404A>G,MODERATE,,deleterious(0.04),probably_damaging(0.998),1;STX3,missense_variant,p.N135S,ENST00000529177,NM_00117…	G	ENSG00000166900	ENST00000337979	Transcript
AHNAK	79026	BI	GRCh38	chr11	62520397	62520397	+	Missense_Mutation	SNP	C	C	A		NA	TCGA-50-5072-01A-21D-1855-08	TCGA-50-5072-10A-01D-1855-08	NA	NA	NA	NA	NA	NA	NA	NA	Somatic	NA	NA	NA	NA	NA	NA	3c6dcba5-1312-40ca-b589-07f7d88b3477	96a904cf-e50e-4320-8d23-2dd095845c5e	c.14020G>T	p.Val4674Leu	p.V4674L	ENST00000378024	2024-05-05	495	411	84	681	NA	NA	AHNAK,missense_variant,p.V4674L,ENST00000378024,NM_001620.3&NM_001346445.2&NM_001346446.2,c.14020G>T,MODERATE,YES,tolerated(0.09),probably_damaging(0.942),-1;AHNAK,intron_variant,,ENST00000257247,NM_024060.4,c.342+14606G>T,MODIFIER,,,,-1;AHNAK,intron_variant,,ENST00000530124,,c.342+14606G>T,MODIFIER,,,,-1;AHNAK,intron_variant,,ENST00000533365,,c.342+14606G>T,MODIFIER,,,,-1;AHNAK,upstream_gene_var…	A	ENSG00000124942	ENST00000378024	Transcript
KRTAP5-8	57830	BI	GRCh38	chr11	71538607	71538607	+	Missense_Mutation	SNP	G	G	T		NA	TCGA-50-5072-01A-21D-1855-08	TCGA-50-5072-10A-01D-1855-08	NA	NA	NA	NA	NA	NA	NA	NA	Somatic	NA	NA	NA	NA	NA	NA	3c6dcba5-1312-40ca-b589-07f7d88b3477	96a904cf-e50e-4320-8d23-2dd095845c5e	c.552G>T	p.Gln184His	p.Q184H	ENST00000398534	2024-01-01	186	148	38	213	NA	NA	KRTAP5-8,missense_variant,p.Q184H,ENST00000398534,NM_021046.3,c.552G>T,MODERATE,YES,deleterious(0.02),probably_damaging(0.993),1	T	ENSG00000241233	ENST00000398534	Transcript
FZD4	8322	BI	GRCh38	chr11	86951223	86951223	+	Silent	SNP	C	C	T		NA	TCGA-50-5072-01A-21D-1855-08	TCGA-50-5072-10A-01D-1855-08	NA	NA	NA	NA	NA	NA	NA	NA	Somatic	NA	NA	NA	NA	NA	NA	3c6dcba5-1312-40ca-b589-07f7d88b3477	96a904cf-e50e-4320-8d23-2dd095845c5e	c.1533G>A	p.Leu511=	p.L511=	ENST00000531380	2024-02-02	102	88	13	113	NA	NA	PRSS23,stop_gained,p.Q72*,ENST00000533902,,c.214C>T,HIGH,,,,1;FZD4,synonymous_variant,p.L511=,ENST00000531380,NM_012193.4,c.1533G>A,LOW,YES,,,-1;PRSS23,non_coding_transcript_exon_variant,,ENST00000531521,,n.394C>T,MODIFIER,,,,1;PRSS23,non_coding_transcript_exon_variant,,ENST00000528769,,n.280C>T,MODIFIER,,,,1;PRSS23,3_prime_UTR_variant,,ENST00000532234,,c.*216C>T,MODIFIER,,,,1;FZD4-DT,upstream_ge…	T	ENSG00000174804	ENST00000531380	Transcript
CASP1	834	BI	GRCh38	chr11	105030330	105030330	+	Splice_Region	SNP	C	C	A		NA	TCGA-50-5072-01A-21D-1855-08	TCGA-50-5072-10A-01D-1855-08	NA	NA	NA	NA	NA	NA	NA	NA	Somatic	NA	NA	NA	NA	NA	NA	3c6dcba5-1312-40ca-b589-07f7d88b3477	96a904cf-e50e-4320-8d23-2dd095845c5e	c.627G>T	p.Ser209=	p.S209=	ENST00000436863	2024-05-10	103	86	17	144	NA	NA	CASP1,splice_region_variant,p.S209=,ENST00000533400,NM_001257118.3,c.627G>T,LOW,YES,,,-1;CASP1,splice_region_variant,p.S172=,ENST00000527979,,c.516G>T,LOW,,,,-1;CASP1,splice_region_variant,p.S209=,ENST00000436863,NM_033292.4,c.627G>T,LOW,,,,-1;CASP1,splice_region_variant,p.S170=,ENST00000528974,,c.510G>T,LOW,,,,-1;CASP1,splice_region_variant,p.S188=,ENST00000525825,NM_001223.5&NM_001257119.3,c.56…	A	ENSG00000137752	ENST00000436863	Transcript
DUSP16	80824	BI	GRCh38	chr12	12477128	12477128	+	Missense_Mutation	SNP	G	G	A		NA	TCGA-50-5072-01A-21D-1855-08	TCGA-50-5072-10A-01D-1855-08	NA	NA	NA	NA	NA	NA	NA	NA	Somatic	NA	NA	NA	NA	NA	NA	3c6dcba5-1312-40ca-b589-07f7d88b3477	96a904cf-e50e-4320-8d23-2dd095845c5e	c.1703C>T	p.Ser568Phe	p.S568F	ENST00000298573	2024-07-07	204	166	38	168	NA	NA	DUSP16,missense_variant,p.S568F,ENST00000298573,NM_030640.3,c.1703C>T,MODERATE,YES,deleterious(0.01),probably_damaging(0.936),-1;DUSP16,3_prime_UTR_variant,,ENST00000228862,,c.*1107C>T,MODIFIER,,,,-1;DUSP16,downstream_gene_variant,,ENST00000545864,,,MODIFIER,,,,-1	A	ENSG00000111266	ENST00000298573	Transcript
CDKN1B	1027	BI	GRCh38	chr12	12718032	12718032	+	Nonsense_Mutation	SNP	C	C	T		NA	TCGA-50-5072-01A-21D-1855-08	TCGA-50-5072-10A-01D-1855-08	NA	NA	NA	NA	NA	NA	NA	NA	Somatic	NA	NA	NA	NA	NA	NA	3c6dcba5-1312-40ca-b589-07f7d88b3477	96a904cf-e50e-4320-8d23-2dd095845c5e	c.193C>T	p.Gln65Ter	p.Q65*	ENST00000228872	2024-01-03	155	94	61	94	NA	NA	CDKN1B,stop_gained,p.Q65*,ENST00000228872,NM_004064.5,c.193C>T,HIGH,,,,1;CDKN1B,stop_gained,p.Q65*,ENST00000396340,,c.193C>T,HIGH,YES,,,1;CDKN1B,stop_gained,p.Q58*,ENST00000442489,,c.172C>T,HIGH,,,,1;CDKN1B,intron_variant,,ENST00000477087,,n.155-793C>T,MODIFIER,,,,1;AC008115.3,upstream_gene_variant,,ENST00000614874,,,MODIFIER,YES,,,1	T	ENSG00000111276	ENST00000228872	Transcript
SOX5	6660	BI	GRCh38	chr12	23534467	23534467	+	Missense_Mutation	SNP	C	C	T	rs528695217	NA	TCGA-50-5072-01A-21D-1855-08	TCGA-50-5072-10A-01D-1855-08	NA	NA	NA	NA	NA	NA	NA	NA	Somatic	NA	NA	NA	NA	NA	NA	3c6dcba5-1312-40ca-b589-07f7d88b3477	96a904cf-e50e-4320-8d23-2dd095845c5e	c.2044G>A	p.Ala682Thr	p.A682T	ENST00000451604	15/15	84	74	10	71	NA	NA	SOX5,missense_variant,p.A682T,ENST00000451604,NM_152989.5&NM_006940.6,c.2044G>A,MODERATE,YES,tolerated(1),benign(0.007),-1;SOX5,missense_variant,p.A561T,ENST00000381381,,c.1681G>A,MODERATE,,tolerated(1),benign(0.001),-1;SOX5,missense_variant,p.A561T,ENST00000646273,NM_001261414.3,c.1681G>A,MODERATE,,tolerated(1),benign(0.001),-1;SOX5,missense_variant,p.A647T,ENST00000537393,NM_001330785.2,c.1939G…	T	ENSG00000134532	ENST00000451604	Transcript
RDH16	8608	BI	GRCh38	chr12	56952969	56952969	+	Silent	SNP	C	C	A		NA	TCGA-50-5072-01A-21D-1855-08	TCGA-50-5072-10A-01D-1855-08	NA	NA	NA	NA	NA	NA	NA	NA	Somatic	NA	NA	NA	NA	NA	NA	3c6dcba5-1312-40ca-b589-07f7d88b3477	96a904cf-e50e-4320-8d23-2dd095845c5e	c.594G>T	p.Gly198=	p.G198=	ENST00000398138	2024-03-04	191	114	75	164	NA	NA	RDH16,synonymous_variant,p.G198=,ENST00000398138,NM_001320108.1&NM_003708.4,c.594G>T,LOW,YES,,,-1;RDH16,non_coding_transcript_exon_variant,,ENST00000360752,,n.2247G>T,MODIFIER,,,,-1	A	ENSG00000139547	ENST00000398138	Transcript
CPSF6	11052	BI	GRCh38	chr12	69258665	69258665	+	Missense_Mutation	SNP	A	A	G		NA	TCGA-50-5072-01A-21D-1855-08	TCGA-50-5072-10A-01D-1855-08	NA	NA	NA	NA	NA	NA	NA	NA	Somatic	NA	NA	NA	NA	NA	NA	3c6dcba5-1312-40ca-b589-07f7d88b3477	96a904cf-e50e-4320-8d23-2dd095845c5e	c.770A>G	p.Gln257Arg	p.Q257R	ENST00000435070	2024-06-10	129	66	63	123	NA	NA	CPSF6,missense_variant,p.Q257R,ENST00000435070,NM_007007.3,c.770A>G,MODERATE,,tolerated(0.15),possibly_damaging(0.775),1;CPSF6,missense_variant,p.Q294R,ENST00000266679,NM_001300947.2,c.881A>G,MODERATE,YES,tolerated(0.71),possibly_damaging(0.888),1;CPSF6,intron_variant,,ENST00000456847,,c.572-21A>G,MODIFIER,,,,1;CPSF6,intron_variant,,ENST00000551516,,c.74-3804A>G,MODIFIER,,,,1;CPSF6,downstream_gen…	G	ENSG00000111605	ENST00000435070	Transcript
MYBPC1	4604	BI	GRCh38	chr12	101642524	101642524	+	Silent	SNP	C	C	G		NA	TCGA-50-5072-01A-21D-1855-08	TCGA-50-5072-10A-01D-1855-08	NA	NA	NA	NA	NA	NA	NA	NA	Somatic	NA	NA	NA	NA	NA	NA	3c6dcba5-1312-40ca-b589-07f7d88b3477	96a904cf-e50e-4320-8d23-2dd095845c5e	c.696C>G	p.Thr232=	p.T232=	ENST00000550270	2024-09-29	72	64	8	49	NA	NA	MYBPC1,synonymous_variant,p.T257=,ENST00000361466,NM_002465.4,c.771C>G,LOW,,,,1;MYBPC1,synonymous_variant,p.T245=,ENST00000549145,,c.735C>G,LOW,,,,1;MYBPC1,synonymous_variant,p.T133=,ENST00000551300,,c.399C>G,LOW,,,,1;MYBPC1,synonymous_variant,p.T257=,ENST00000361685,NM_206819.2,c.771C>G,LOW,,,,1;MYBPC1,synonymous_variant,p.T232=,ENST00000452455,NM_001254718.1,c.696C>G,LOW,YES,,,1;MYBPC1,synonymo…	G	ENSG00000196091	ENST00000550270	Transcript
ATXN2	6311	BI	GRCh38	chr12	111513536	111513536	+	Missense_Mutation	SNP	G	G	A	rs780736733	NA	TCGA-50-5072-01A-21D-1855-08	TCGA-50-5072-10A-01D-1855-08	NA	NA	NA	NA	NA	NA	NA	NA	Somatic	NA	NA	NA	NA	NA	NA	3c6dcba5-1312-40ca-b589-07f7d88b3477	96a904cf-e50e-4320-8d23-2dd095845c5e	c.1859C>T	p.Pro620Leu	p.P620L	ENST00000550104	2024-11-25	49	39	10	31	NA	NA	ATXN2,missense_variant,p.P460L,ENST00000644883,,c.1379C>T,MODERATE,,deleterious_low_confidence(0),probably_damaging(1),-1;ATXN2,missense_variant,p.P620L,ENST00000550104,,c.1859C>T,MODERATE,YES,deleterious_low_confidence(0),probably_damaging(0.997),-1;ATXN2,missense_variant,p.P331L,ENST00000616825,,c.992C>T,MODERATE,,deleterious(0),probably_damaging(0.996),-1;ATXN2,missense_variant,p.P460L,ENST000…	A	ENSG00000204842	ENST00000550104	Transcript
CHD8	57680	BI	GRCh38	chr14	21408802	21408802	+	Nonsense_Mutation	SNP	C	C	T	rs1555315745	NA	TCGA-50-5072-01A-21D-1855-08	TCGA-50-5072-10A-01D-1855-08	NA	NA	NA	NA	NA	NA	NA	NA	Somatic	NA	NA	NA	NA	NA	NA	3c6dcba5-1312-40ca-b589-07f7d88b3477	96a904cf-e50e-4320-8d23-2dd095845c5e	c.2388G>A	p.Trp796Ter	p.W796*	ENST00000646647	12/38	18	15	3	34	NA	NA	CHD8,stop_gained,p.W796*,ENST00000646647,NM_001170629.2,c.2388G>A,HIGH,YES,,,-1;CHD8,stop_gained,p.W796*,ENST00000643469,,c.2388G>A,HIGH,,,,-1;CHD8,stop_gained,p.W796*,ENST00000557364,,c.2388G>A,HIGH,,,,-1;CHD8,stop_gained,p.W517*,ENST00000430710,NM_020920.4,c.1551G>A,HIGH,,,,-1;CHD8,stop_gained,p.W517*,ENST00000645929,,c.1551G>A,HIGH,,,,-1;CHD8,stop_gained,p.W798*,ENST00000646340,,c.2394G>A,HIGH…	T	ENSG00000100888	ENST00000646647	Transcript
FSCB	84075	BI	GRCh38	chr14	44506048	44506048	+	Missense_Mutation	SNP	C	C	A		NA	TCGA-50-5072-01A-21D-1855-08	TCGA-50-5072-10A-01D-1855-08	NA	NA	NA	NA	NA	NA	NA	NA	Somatic	NA	NA	NA	NA	NA	NA	3c6dcba5-1312-40ca-b589-07f7d88b3477	96a904cf-e50e-4320-8d23-2dd095845c5e	c.940G>T	p.Val314Phe	p.V314F	ENST00000340446	2024-01-01	81	68	13	75	NA	NA	FSCB,missense_variant,p.V314F,ENST00000340446,NM_032135.4,c.940G>T,MODERATE,YES,tolerated(0.1),possibly_damaging(0.578),-1;AL356022.1,upstream_gene_variant,,ENST00000555433,,,MODIFIER,,,,1;AL356022.1,upstream_gene_variant,,ENST00000556228,,,MODIFIER,,,,1;AL356022.1,upstream_gene_variant,,ENST00000557465,,,MODIFIER,,,,1;AL356022.1,upstream_gene_variant,,ENST00000662197,,,MODIFIER,YES,,,1	A	ENSG00000189139	ENST00000340446	Transcript
ERO1A	30001	BI	GRCh38	chr14	52666415	52666415	+	Missense_Mutation	SNP	A	A	T		NA	TCGA-50-5072-01A-21D-1855-08	TCGA-50-5072-10A-01D-1855-08	NA	NA	NA	NA	NA	NA	NA	NA	Somatic	NA	NA	NA	NA	NA	NA	3c6dcba5-1312-40ca-b589-07f7d88b3477	96a904cf-e50e-4320-8d23-2dd095845c5e	c.589T>A	p.Trp197Arg	p.W197R	ENST00000395686	2024-07-16	27	23	4	41	NA	NA	ERO1A,missense_variant,p.W197R,ENST00000395686,NM_001382474.1&NM_001382471.1&NM_001382475.1&NM_001382469.1&NM_001382476.1&NM_001382468.1&NM_001382465.1&NM_001382473.1&NM_001382467.1&NM_001382470.1&NM_001382466.1&NM_014584.3&NM_001382464.1&NM_001382472.1,c.589T>A,MODERATE,YES,tolerated(0.3),benign(0.102),-1;ERO1A,missense_variant,p.W197R,ENST00000629528,,c.589T>A,MODERATE,,tolerated(0.22),probably…	T	ENSG00000197930	ENST00000395686	Transcript
ARID4A	5926	BI	GRCh38	chr14	58359192	58359193	+	Frame_Shift_Ins	INS	-	-	A	novel	NA	TCGA-50-5072-01A-21D-1855-08	TCGA-50-5072-10A-01D-1855-08	NA	NA	NA	NA	NA	NA	NA	NA	Somatic	NA	NA	NA	NA	NA	NA	3c6dcba5-1312-40ca-b589-07f7d88b3477	96a904cf-e50e-4320-8d23-2dd095845c5e	c.1920dup	p.Gln641ThrfsTer6	p.Q641Tfs*6	ENST00000355431	18/24	97	74	23	68	NA	NA	ARID4A,frameshift_variant,p.Q641Tfs*6,ENST00000355431,NM_002892.4,c.1920dup,HIGH,YES,,,1;ARID4A,frameshift_variant,p.Q641Tfs*6,ENST00000431317,,c.1920dup,HIGH,,,,1;ARID4A,frameshift_variant,p.Q641Tfs*6,ENST00000348476,NM_023001.2,c.1920dup,HIGH,,,,1;ARID4A,frameshift_variant,p.Q641Tfs*6,ENST00000395168,NM_023000.2,c.1920dup,HIGH,,,,1;ARID4A,frameshift_variant,p.Q319Tfs*6,ENST00000417477,,c.954dup…	A	ENSG00000032219	ENST00000355431	Transcript
RTN1	6252	BI	GRCh38	chr14	59727204	59727204	+	Missense_Mutation	SNP	C	C	T		NA	TCGA-50-5072-01A-21D-1855-08	TCGA-50-5072-10A-01D-1855-08	NA	NA	NA	NA	NA	NA	NA	NA	Somatic	NA	NA	NA	NA	NA	NA	3c6dcba5-1312-40ca-b589-07f7d88b3477	96a904cf-e50e-4320-8d23-2dd095845c5e	c.1480G>A	p.Ala494Thr	p.A494T	ENST00000267484	2024-03-09	12	9	3	11	NA	NA	RTN1,missense_variant,p.A494T,ENST00000267484,NM_021136.3,c.1480G>A,MODERATE,YES,tolerated(0.41),benign(0.041),-1;RTN1,missense_variant,p.A420T,ENST00000611068,,c.1258G>A,MODERATE,,tolerated(0.4),benign(0.041),-1;RTN1,non_coding_transcript_exon_variant,,ENST00000432103,,n.510G>A,MODIFIER,,,,-1	T	ENSG00000139970	ENST00000267484	Transcript
RAB15	376267	BI	GRCh38	chr14	64950324	64950324	+	Splice_Site	SNP	C	C	A		NA	TCGA-50-5072-01A-21D-1855-08	TCGA-50-5072-10A-01D-1855-08	NA	NA	NA	NA	NA	NA	NA	NA	Somatic	NA	NA	NA	NA	NA	NA	3c6dcba5-1312-40ca-b589-07f7d88b3477	96a904cf-e50e-4320-8d23-2dd095845c5e	c.414+1G>T		p.X138_splice	ENST00000533601		302	237	65	315	NA	NA	RAB15,splice_donor_variant,p.X182_splice,ENST00000267512,NM_198686.3,c.545+1G>T,HIGH,,,,-1;RAB15,splice_donor_variant,p.X163_splice,ENST00000426039,,c.489+1G>T,HIGH,,,,-1;RAB15,splice_donor_variant,p.X138_splice,ENST00000533601,NM_001308154.2,c.414+1G>T,HIGH,,,,-1;RAB15,splice_donor_variant,p.X92_splice,ENST00000554593,NM_001330182.2,c.276+1G>T,HIGH,,,,-1;RAB15,splice_donor_variant,p.X136_splice,…	A	ENSG00000139998	ENST00000533601	Transcript
YLPM1	56252	BI	GRCh38	chr14	74812772	74812772	+	Missense_Mutation	SNP	G	G	A		NA	TCGA-50-5072-01A-21D-1855-08	TCGA-50-5072-10A-01D-1855-08	NA	NA	NA	NA	NA	NA	NA	NA	Somatic	NA	NA	NA	NA	NA	NA	3c6dcba5-1312-40ca-b589-07f7d88b3477	96a904cf-e50e-4320-8d23-2dd095845c5e	c.5492G>A	p.Arg1831Lys	p.R1831K	ENST00000325680	2024-11-21	34	25	9	33	NA	NA	YLPM1,missense_variant,p.R1831K,ENST00000325680,NM_019589.3,c.5492G>A,MODERATE,YES,deleterious(0),probably_damaging(0.937),1;YLPM1,missense_variant,p.R1125K,ENST00000552421,,c.3374G>A,MODERATE,,deleterious_low_confidence(0),probably_damaging(0.99),1;YLPM1,missense_variant,p.R240K,ENST00000547879,,c.719G>A,MODERATE,,deleterious(0),probably_damaging(0.986),1;YLPM1,upstream_gene_variant,,ENST0000055…	A	ENSG00000119596	ENST00000325680	Transcript
TDP1	55775	BI	GRCh38	chr14	89989062	89989071	+	Frame_Shift_Del	DEL	CAGGAAAAAG	CAGGAAAAAG	-	novel	NA	TCGA-50-5072-01A-21D-1855-08	TCGA-50-5072-10A-01D-1855-08	NA	NA	NA	NA	NA	NA	NA	NA	Somatic	NA	NA	NA	NA	NA	NA	3c6dcba5-1312-40ca-b589-07f7d88b3477	96a904cf-e50e-4320-8d23-2dd095845c5e	c.1290_1299del	p.Gly431LeufsTer6	p.G431Lfs*6	ENST00000335725	2024-11-17	90	78	11	98	NA	NA	TDP1,frameshift_variant,p.G431Lfs*6,ENST00000335725,NM_018319.4&NM_001008744.2,c.1290_1299del,HIGH,YES,,,1;TDP1,frameshift_variant,p.G431Lfs*6,ENST00000393452,,c.1290_1299del,HIGH,,,,1;TDP1,frameshift_variant,p.G431Lfs*6,ENST00000393454,,c.1290_1299del,HIGH,,,,1;TDP1,frameshift_variant,p.G431Lfs*6,ENST00000555880,NM_001330205.2,c.1290_1299del,HIGH,,,,1;TDP1,frameshift_variant,p.G72Lfs*6,ENST00000…	-	ENSG00000042088	ENST00000335725	Transcript
IGHE	3497	BI	GRCh38	chr14	105601035	105601035	+	Missense_Mutation	SNP	C	C	T	rs781819607	NA	TCGA-50-5072-01A-21D-1855-08	TCGA-50-5072-10A-01D-1855-08	NA	NA	NA	NA	NA	NA	NA	NA	Somatic	NA	NA	NA	NA	NA	NA	3c6dcba5-1312-40ca-b589-07f7d88b3477	96a904cf-e50e-4320-8d23-2dd095845c5e	c.487G>A	p.Ala163Thr	p.A163T	ENST00000390541	2024-02-04	17	11	6	14	NA	NA	IGHE,missense_variant,p.A163T,ENST00000641420,,c.487G>A,MODERATE,YES,tolerated(0.46),benign(0.015),-1;IGHE,missense_variant,p.A163T,ENST00000390541,,c.487G>A,MODERATE,,tolerated(0.38),benign(0.003),-1	T	ENSG00000211891	ENST00000390541	Transcript
NPAP1	23742	BI	GRCh38	chr15	24676084	24676084	+	Missense_Mutation	SNP	C	C	A		NA	TCGA-50-5072-01A-21D-1855-08	TCGA-50-5072-10A-01D-1855-08	NA	NA	NA	NA	NA	NA	NA	NA	Somatic	NA	NA	NA	NA	NA	NA	3c6dcba5-1312-40ca-b589-07f7d88b3477	96a904cf-e50e-4320-8d23-2dd095845c5e	c.217C>A	p.Pro73Thr	p.P73T	ENST00000329468	2024-01-01	59	47	12	56	NA	NA	NPAP1,missense_variant,p.P73T,ENST00000329468,NM_018958.3,c.217C>A,MODERATE,YES,tolerated(0.06),benign(0.322),1;AC090983.2,intron_variant,,ENST00000650707,,n.407+105956C>A,MODIFIER,,,,1;AC090983.2,intron_variant,,ENST00000651136,,n.1530+51979C>A,MODIFIER,YES,,,1;PWRN1,intron_variant,,ENST00000652025,,n.1487+51979C>A,MODIFIER,,,,1;PWRN1,intron_variant,,ENST00000652139,,n.604+51979C>A,MODIFIER,,,,1…	A	ENSG00000185823	ENST00000329468	Transcript
NPAP1	23742	BI	GRCh38	chr15	24676085	24676085	+	Missense_Mutation	SNP	C	C	A		NA	TCGA-50-5072-01A-21D-1855-08	TCGA-50-5072-10A-01D-1855-08	NA	NA	NA	NA	NA	NA	NA	NA	Somatic	NA	NA	NA	NA	NA	NA	3c6dcba5-1312-40ca-b589-07f7d88b3477	96a904cf-e50e-4320-8d23-2dd095845c5e	c.218C>A	p.Pro73His	p.P73H	ENST00000329468	2024-01-01	58	46	12	55	NA	NA	NPAP1,missense_variant,p.P73H,ENST00000329468,NM_018958.3,c.218C>A,MODERATE,YES,deleterious(0.01),benign(0.049),1;AC090983.2,intron_variant,,ENST00000650707,,n.407+105957C>A,MODIFIER,,,,1;AC090983.2,intron_variant,,ENST00000651136,,n.1530+51980C>A,MODIFIER,YES,,,1;PWRN1,intron_variant,,ENST00000652025,,n.1487+51980C>A,MODIFIER,,,,1;PWRN1,intron_variant,,ENST00000652139,,n.604+51980C>A,MODIFIER,,,…	A	ENSG00000185823	ENST00000329468	Transcript
NPAP1	23742	BI	GRCh38	chr15	24679082	24679082	+	Missense_Mutation	SNP	G	G	A	rs755028786	NA	TCGA-50-5072-01A-21D-1855-08	TCGA-50-5072-10A-01D-1855-08	NA	NA	NA	NA	NA	NA	NA	NA	Somatic	NA	NA	NA	NA	NA	NA	3c6dcba5-1312-40ca-b589-07f7d88b3477	96a904cf-e50e-4320-8d23-2dd095845c5e	c.3215G>A	p.Gly1072Glu	p.G1072E	ENST00000329468	2024-01-01	94	78	16	84	NA	NA	NPAP1,missense_variant,p.G1072E,ENST00000329468,NM_018958.3,c.3215G>A,MODERATE,YES,tolerated_low_confidence(0.2),benign(0.065),1;AC090983.2,intron_variant,,ENST00000650707,,n.407+108954G>A,MODIFIER,,,,1;AC090983.2,intron_variant,,ENST00000651136,,n.1530+54977G>A,MODIFIER,YES,,,1;PWRN1,intron_variant,,ENST00000652025,,n.1487+54977G>A,MODIFIER,,,,1;PWRN1,intron_variant,,ENST00000652139,,n.605-53197…	A	ENSG00000185823	ENST00000329468	Transcript
OTUD7A	161725	BI	GRCh38	chr15	31527277	31527277	+	Silent	SNP	C	C	A		NA	TCGA-50-5072-01A-21D-1855-08	TCGA-50-5072-10A-01D-1855-08	NA	NA	NA	NA	NA	NA	NA	NA	Somatic	NA	NA	NA	NA	NA	NA	3c6dcba5-1312-40ca-b589-07f7d88b3477	96a904cf-e50e-4320-8d23-2dd095845c5e	c.684G>T	p.Val228=	p.V228=	ENST00000307050	2024-07-13	166	130	36	122	NA	NA	OTUD7A,synonymous_variant,p.V228=,ENST00000307050,NM_001382637.1&NM_001329907.2,c.684G>T,LOW,YES,,,-1;OTUD7A,synonymous_variant,p.V228=,ENST00000560598,NM_130901.3,c.684G>T,LOW,,,,-1;OTUD7A,synonymous_variant,p.V228=,ENST00000678495,,c.684G>T,LOW,,,,-1	A	ENSG00000169918	ENST00000307050	Transcript
RYR3	6263	BI	GRCh38	chr15	33628571	33628571	+	Missense_Mutation	SNP	G	G	T		NA	TCGA-50-5072-01A-21D-1855-08	TCGA-50-5072-10A-01D-1855-08	NA	NA	NA	NA	NA	NA	NA	NA	Somatic	NA	NA	NA	NA	NA	NA	3c6dcba5-1312-40ca-b589-07f7d88b3477	96a904cf-e50e-4320-8d23-2dd095845c5e	c.2675G>T	p.Gly892Val	p.G892V	ENST00000389232	21/104	68	54	14	68	NA	NA	RYR3,missense_variant,p.G892V,ENST00000634891,NM_001036.6,c.2675G>T,MODERATE,,deleterious(0.01),probably_damaging(1),1;RYR3,missense_variant,p.G892V,ENST00000622037,,c.2675G>T,MODERATE,YES,deleterious(0.01),probably_damaging(0.996),1;RYR3,missense_variant,p.G892V,ENST00000415757,NM_001243996.3,c.2675G>T,MODERATE,,deleterious(0.01),probably_damaging(0.999),1;RYR3,missense_variant,p.G892V,ENST00000…	T	ENSG00000198838	ENST00000389232	Transcript
CYP19A1	1588	BI	GRCh38	chr15	51210836	51210836	+	Missense_Mutation	SNP	C	C	T		NA	TCGA-50-5072-01A-21D-1855-08	TCGA-50-5072-10A-01D-1855-08	NA	NA	NA	NA	NA	NA	NA	NA	Somatic	NA	NA	NA	NA	NA	NA	3c6dcba5-1312-40ca-b589-07f7d88b3477	96a904cf-e50e-4320-8d23-2dd095845c5e	c.1484G>A	p.Arg495Lys	p.R495K	ENST00000396402	2024-10-10	183	137	45	151	NA	NA	CYP19A1,missense_variant,p.R495K,ENST00000396402,NM_000103.4&NM_001347249.2&NM_001347250.1&NM_001347251.1&NM_001347252.1&NM_001347253.1&NM_001347254.1&NM_001347255.2,c.1484G>A,MODERATE,YES,deleterious(0.01),benign(0.248),-1;CYP19A1,missense_variant,p.R495K,ENST00000396404,NM_031226.3&NM_001347248.1,c.1484G>A,MODERATE,,deleterious(0.01),benign(0.248),-1;CYP19A1,missense_variant,p.R495K,ENST0000055…	T	ENSG00000137869	ENST00000396402	Transcript
RSL24D1	51187	BI	GRCh38	chr15	55196825	55196825	+	Silent	SNP	G	G	A		NA	TCGA-50-5072-01A-21D-1855-08	TCGA-50-5072-10A-01D-1855-08	NA	NA	NA	NA	NA	NA	NA	NA	Somatic	NA	NA	NA	NA	NA	NA	3c6dcba5-1312-40ca-b589-07f7d88b3477	96a904cf-e50e-4320-8d23-2dd095845c5e	c.66C>T	p.Val22=	p.V22=	ENST00000260443	2024-01-06	60	41	19	56	NA	NA	RSL24D1,synonymous_variant,p.V22=,ENST00000260443,NM_016304.3,c.66C>T,LOW,,,,-1;RSL24D1,synonymous_variant,p.V22=,ENST00000677147,,c.66C>T,LOW,,,,-1;RSL24D1,synonymous_variant,p.V22=,ENST00000677730,,c.66C>T,LOW,YES,,,-1;RSL24D1,upstream_gene_variant,,ENST00000562895,,,MODIFIER,,,,-1;RSL24D1,upstream_gene_variant,,ENST00000569386,,,MODIFIER,,,,-1;RSL24D1,upstream_gene_variant,,ENST00000677172,,,M…	A	ENSG00000137876	ENST00000260443	Transcript
CCPG1	9236	BI	GRCh38	chr15	55360858	55360858	+	Silent	SNP	T	T	A		NA	TCGA-50-5072-01A-21D-1855-08	TCGA-50-5072-10A-01D-1855-08	NA	NA	NA	NA	NA	NA	NA	NA	Somatic	NA	NA	NA	NA	NA	NA	3c6dcba5-1312-40ca-b589-07f7d88b3477	96a904cf-e50e-4320-8d23-2dd095845c5e	c.915A>T	p.Thr305=	p.T305=	ENST00000310958	2024-08-08	77	55	22	72	NA	NA	CCPG1,synonymous_variant,p.T305=,ENST00000310958,NM_020739.4&NM_004748.5,c.915A>T,LOW,,,,-1;CCPG1,synonymous_variant,p.T305=,ENST00000442196,NM_001204450.1,c.915A>T,LOW,YES,,,-1;CCPG1,synonymous_variant,p.T305=,ENST00000569205,,c.915A>T,LOW,,,,-1;CCPG1,synonymous_variant,p.T305=,ENST00000425574,NM_001204451.1,c.915A>T,LOW,,,,-1;CCPG1,intron_variant,,ENST00000568543,,c.89+4330A>T,MODIFIER,,,,-1;CC…	A	ENSG00000260916	ENST00000310958	Transcript
SLC24A1	9187	BI	GRCh38	chr15	65625713	65625713	+	Missense_Mutation	SNP	C	C	T	rs770378419	NA	TCGA-50-5072-01A-21D-1855-08	TCGA-50-5072-10A-01D-1855-08	NA	NA	NA	NA	NA	NA	NA	NA	Somatic	NA	NA	NA	NA	NA	NA	3c6dcba5-1312-40ca-b589-07f7d88b3477	96a904cf-e50e-4320-8d23-2dd095845c5e	c.1633C>T	p.Leu545Phe	p.L545F	ENST00000261892	2024-02-10	218	164	54	174	NA	NA	SLC24A1,missense_variant,p.L545F,ENST00000261892,NM_004727.3,c.1633C>T,MODERATE,YES,deleterious(0.01),probably_damaging(0.997),1;SLC24A1,missense_variant,p.L545F,ENST00000339868,,c.1633C>T,MODERATE,,deleterious(0.01),probably_damaging(0.997),1;SLC24A1,missense_variant,p.L545F,ENST00000537259,NM_001301033.2,c.1633C>T,MODERATE,,deleterious(0.01),possibly_damaging(0.71),1;SLC24A1,missense_variant,p.…	T	ENSG00000074621	ENST00000261892	Transcript
ANPEP	290	BI	GRCh38	chr15	89804270	89804270	+	Missense_Mutation	SNP	G	G	A		NA	TCGA-50-5072-01A-21D-1855-08	TCGA-50-5072-10A-01D-1855-08	NA	NA	NA	NA	NA	NA	NA	NA	Somatic	NA	NA	NA	NA	NA	NA	3c6dcba5-1312-40ca-b589-07f7d88b3477	96a904cf-e50e-4320-8d23-2dd095845c5e	c.1162C>T	p.His388Tyr	p.H388Y	ENST00000300060	2024-06-21	130	96	34	106	NA	NA	ANPEP,missense_variant,p.H388Y,ENST00000679248,,c.1162C>T,MODERATE,YES,deleterious(0),probably_damaging(1),-1;ANPEP,missense_variant,p.H388Y,ENST00000560137,,c.1162C>T,MODERATE,,deleterious(0),probably_damaging(1),-1;ANPEP,missense_variant,p.H388Y,ENST00000559874,,c.1162C>T,MODERATE,,deleterious(0),probably_damaging(1),-1;ANPEP,missense_variant,p.H388Y,ENST00000300060,NM_001150.3&NM_001381923.1&N…	A	ENSG00000166825	ENST00000300060	Transcript
FURIN	5045	BI	GRCh38	chr15	90881838	90881843	+	In_Frame_Del	DEL	GCGAGA	GCGAGA	-	novel	NA	TCGA-50-5072-01A-21D-1855-08	TCGA-50-5072-10A-01D-1855-08	NA	NA	NA	NA	NA	NA	NA	NA	Somatic	NA	NA	NA	NA	NA	NA	3c6dcba5-1312-40ca-b589-07f7d88b3477	96a904cf-e50e-4320-8d23-2dd095845c5e	c.2346_2351del	p.Glu783_Arg784del	p.E783_R784del	ENST00000268171	16/16	71	60	10	62	NA	NA	FURIN,inframe_deletion,p.E783_R784del,ENST00000618099,NM_001289824.2&NM_001382621.1,c.2346_2351del,MODERATE,YES,,,1;FURIN,inframe_deletion,p.E783_R784del,ENST00000268171,NM_002569.4&NM_001382622.1&NM_001382619.1&NM_001382620.1,c.2346_2351del,MODERATE,,,,1;FURIN,inframe_deletion,p.E783_R784del,ENST00000610579,NM_001289823.2,c.2346_2351del,MODERATE,,,,1;FES,upstream_gene_variant,,ENST00000328850,NM…	-	ENSG00000140564	ENST00000268171	Transcript
KNOP1	400506	BI	GRCh38	chr16	19714590	19714590	+	Missense_Mutation	SNP	T	T	C		NA	TCGA-50-5072-01A-21D-1855-08	TCGA-50-5072-10A-01D-1855-08	NA	NA	NA	NA	NA	NA	NA	NA	Somatic	NA	NA	NA	NA	NA	NA	3c6dcba5-1312-40ca-b589-07f7d88b3477	96a904cf-e50e-4320-8d23-2dd095845c5e	c.446A>G	p.Lys149Arg	p.K149R	ENST00000219837	2024-02-05	78	55	22	84	NA	NA	KNOP1,missense_variant,p.K149R,ENST00000219837,NM_001348534.2&NM_001012991.3&NM_001348532.2&NM_001348528.2&NM_001348533.2&NM_001348529.2&NM_001348527.2&NM_001348537.2&NM_001348535.2&NM_001348530.2&NM_001348536.2&NM_001348531.2,c.446A>G,MODERATE,YES,deleterious(0.05),possibly_damaging(0.593),-1;IQCK,upstream_gene_variant,,ENST00000320394,NM_153208.2&NM_001305122.1&NM_001305121.1,,MODIFIER,YES,,,1;…	C	ENSG00000103550	ENST00000219837	Transcript
DNAH3	55567	BI	GRCh38	chr16	21145315	21145315	+	Missense_Mutation	SNP	C	C	T		NA	TCGA-50-5072-01A-21D-1855-08	TCGA-50-5072-10A-01D-1855-08	NA	NA	NA	NA	NA	NA	NA	NA	Somatic	NA	NA	NA	NA	NA	NA	3c6dcba5-1312-40ca-b589-07f7d88b3477	96a904cf-e50e-4320-8d23-2dd095845c5e	c.314G>A	p.Gly105Glu	p.G105E	ENST00000261383	3/62	67	52	15	72	NA	NA	DNAH3,missense_variant,p.G105E,ENST00000261383,NM_017539.2&NM_001347886.2,c.314G>A,MODERATE,YES,tolerated_low_confidence(0.11),benign(0.153),-1;DNAH3,non_coding_transcript_exon_variant,,ENST00000575491,,n.499G>A,MODIFIER,,,,-1;DNAH3,non_coding_transcript_exon_variant,,ENST00000396036,,n.503G>A,MODIFIER,,,,-1	T	ENSG00000158486	ENST00000261383	Transcript
PRKCB	5579	BI	GRCh38	chr16	23988562	23988562	+	Missense_Mutation	SNP	C	C	A		NA	TCGA-50-5072-01A-21D-1855-08	TCGA-50-5072-10A-01D-1855-08	NA	NA	NA	NA	NA	NA	NA	NA	Somatic	NA	NA	NA	NA	NA	NA	3c6dcba5-1312-40ca-b589-07f7d88b3477	96a904cf-e50e-4320-8d23-2dd095845c5e	c.260C>A	p.Pro87His	p.P87H	ENST00000321728	2024-03-17	137	104	33	168	NA	NA	PRKCB,missense_variant,p.P87H,ENST00000643927,NM_002738.7,c.260C>A,MODERATE,YES,deleterious(0),probably_damaging(0.999),1;PRKCB,missense_variant,p.P87H,ENST00000321728,NM_212535.3,c.260C>A,MODERATE,,deleterious(0),probably_damaging(1),1;PRKCB,intron_variant,,ENST00000498739,,c.-26-104229C>A,MODIFIER,,,,1;PRKCB,non_coding_transcript_exon_variant,,ENST00000647422,,n.160C>A,MODIFIER,,,,1	A	ENSG00000166501	ENST00000321728	Transcript
ARMC5	79798	BI	GRCh38	chr16	31464849	31464849	+	Missense_Mutation	SNP	G	G	A	rs767369427	NA	TCGA-50-5072-01A-21D-1855-08	TCGA-50-5072-10A-01D-1855-08	NA	NA	NA	NA	NA	NA	NA	NA	Somatic	NA	NA	NA	NA	NA	NA	3c6dcba5-1312-40ca-b589-07f7d88b3477	96a904cf-e50e-4320-8d23-2dd095845c5e	c.1826G>A	p.Arg609His	p.R609H	ENST00000268314	2024-04-06	15	10	5	15	NA	NA	ARMC5,missense_variant,p.R609H,ENST00000457010,NM_024742.2,c.1826G>A,MODERATE,,deleterious_low_confidence(0.04),benign(0.052),1;ARMC5,missense_variant,p.R704H,ENST00000408912,NM_001288767.2,c.2111G>A,MODERATE,YES,deleterious(0.04),benign(0.019),1;ARMC5,missense_variant,p.R609H,ENST00000563544,NM_001301820.1,c.1826G>A,MODERATE,,deleterious(0.04),benign(0),1;ARMC5,missense_variant,p.R609H,ENST00000…	A	ENSG00000140691	ENST00000268314	Transcript
CNTNAP4	85445	BI	GRCh38	chr16	76316456	76316456	+	Silent	SNP	C	C	T	rs1313233255	NA	TCGA-50-5072-01A-21D-1855-08	TCGA-50-5072-10A-01D-1855-08	NA	NA	NA	NA	NA	NA	NA	NA	Somatic	NA	NA	NA	NA	NA	NA	3c6dcba5-1312-40ca-b589-07f7d88b3477	96a904cf-e50e-4320-8d23-2dd095845c5e	c.129C>T	p.Ser43=	p.S43=	ENST00000611870	2024-02-24	53	42	10	47	NA	NA	CNTNAP4,synonymous_variant,p.S43=,ENST00000611870,NM_033401.5&NM_001322188.2&NM_001322179.2&NM_001322178.2&NM_001322181.2,c.129C>T,LOW,,,,1;CNTNAP4,synonymous_variant,p.S43=,ENST00000307431,,c.129C>T,LOW,,,,1;CNTNAP4,synonymous_variant,p.S43=,ENST00000377504,,c.129C>T,LOW,,,,1;CNTNAP4,synonymous_variant,p.S46=,ENST00000476707,NM_001322189.2&NM_001322187.2&NM_001322180.2&NM_001322191.2,c.138C>T,LO…	T	ENSG00000152910	ENST00000611870	Transcript
ZCCHC14	23174	BI	GRCh38	chr16	87417641	87417641	+	Missense_Mutation	SNP	T	T	A	rs775106128	NA	TCGA-50-5072-01A-21D-1855-08	TCGA-50-5072-10A-01D-1855-08	NA	NA	NA	NA	NA	NA	NA	NA	Somatic	NA	NA	NA	NA	NA	NA	3c6dcba5-1312-40ca-b589-07f7d88b3477	96a904cf-e50e-4320-8d23-2dd095845c5e	c.791A>T	p.His264Leu	p.H264L	ENST00000268616	2024-08-13	188	156	31	139	NA	NA	ZCCHC14,missense_variant,p.H401L,ENST00000671377,NM_015144.3,c.1202A>T,MODERATE,YES,deleterious(0.01),possibly_damaging(0.731),-1;ZCCHC14,missense_variant,p.H264L,ENST00000268616,,c.791A>T,MODERATE,,deleterious(0.02),benign(0.422),-1;ZCCHC14,missense_variant,p.H148L,ENST00000561928,,c.443A>T,MODERATE,,deleterious(0.03),probably_damaging(0.999),-1;ZCCHC14,missense_variant,p.H275L,ENST00000568020,,…	A	ENSG00000140948	ENST00000268616	Transcript
ZNF18	7566	BI	GRCh38	chr17	11992450	11992450	+	Missense_Mutation	SNP	C	C	A		NA	TCGA-50-5072-01A-21D-1855-08	TCGA-50-5072-10A-01D-1855-08	NA	NA	NA	NA	NA	NA	NA	NA	Somatic	NA	NA	NA	NA	NA	NA	3c6dcba5-1312-40ca-b589-07f7d88b3477	96a904cf-e50e-4320-8d23-2dd095845c5e	c.380G>T	p.Trp127Leu	p.W127L	ENST00000322748	2024-04-09	79	46	33	92	NA	NA	ZNF18,missense_variant,p.W127L,ENST00000322748,NM_144680.3,c.380G>T,MODERATE,YES,tolerated(0.11),benign(0.015),-1;ZNF18,missense_variant,p.W127L,ENST00000580306,NM_001303281.2,c.380G>T,MODERATE,,tolerated(0.11),benign(0.015),-1;ZNF18,missense_variant,p.W127L,ENST00000454073,NM_001303282.1,c.380G>T,MODERATE,,tolerated(0.27),benign(0.33),-1;ZNF18,missense_variant,p.W127L,ENST00000580613,,c.380G>T,M…	A	ENSG00000154957	ENST00000322748	Transcript
NF1	4763	BI	GRCh38	chr17	31227572	31227572	+	Missense_Mutation	SNP	T	T	A		NA	TCGA-50-5072-01A-21D-1855-08	TCGA-50-5072-10A-01D-1855-08	NA	NA	NA	NA	NA	NA	NA	NA	Somatic	NA	NA	NA	NA	NA	NA	3c6dcba5-1312-40ca-b589-07f7d88b3477	96a904cf-e50e-4320-8d23-2dd095845c5e	c.2375T>A	p.Leu792His	p.L792H	ENST00000358273	20/58	58	28	30	70	NA	NA	NF1,missense_variant,p.L792H,ENST00000358273,NM_001042492.3,c.2375T>A,MODERATE,YES,tolerated(0.12),possibly_damaging(0.842),1;NF1,missense_variant,p.L792H,ENST00000356175,NM_000267.3,c.2375T>A,MODERATE,,tolerated(0.12),probably_damaging(0.993),1;NF1,missense_variant,p.L458H,ENST00000456735,,c.1373T>A,MODERATE,,tolerated(0.12),probably_damaging(0.927),1;NF1,downstream_gene_variant,,ENST00000431387…	A	ENSG00000196712	ENST00000358273	Transcript
MRC2	9902	BI	GRCh38	chr17	62681844	62681844	+	Missense_Mutation	SNP	G	G	T		NA	TCGA-50-5072-01A-21D-1855-08	TCGA-50-5072-10A-01D-1855-08	NA	NA	NA	NA	NA	NA	NA	NA	Somatic	NA	NA	NA	NA	NA	NA	3c6dcba5-1312-40ca-b589-07f7d88b3477	96a904cf-e50e-4320-8d23-2dd095845c5e	c.2710G>T	p.Asp904Tyr	p.D904Y	ENST00000303375	19/30	26	18	8	29	NA	NA	MRC2,missense_variant,p.D904Y,ENST00000303375,NM_006039.5,c.2710G>T,MODERATE,YES,deleterious(0),probably_damaging(1),1;MRC2,5_prime_UTR_variant,,ENST00000446119,,c.-633G>T,MODIFIER,,,,1;MRC2,5_prime_UTR_variant,,ENST00000579432,,c.-78G>T,MODIFIER,,,,1;RNU6-446P,upstream_gene_variant,,ENST00000362827,,,MODIFIER,YES,,,1;AC080038.3,upstream_gene_variant,,ENST00000623346,,,MODIFIER,YES,,,-1;MRC2,non_…	T	ENSG00000011028	ENST00000303375	Transcript
CCDC57	284001	BI	GRCh38	chr17	82194103	82194103	+	Missense_Mutation	SNP	C	C	T	rs541959209	NA	TCGA-50-5072-01A-21D-1855-08	TCGA-50-5072-10A-01D-1855-08	NA	NA	NA	NA	NA	NA	NA	NA	Somatic	NA	NA	NA	NA	NA	NA	3c6dcba5-1312-40ca-b589-07f7d88b3477	96a904cf-e50e-4320-8d23-2dd095845c5e	c.655G>A	p.Glu219Lys	p.E219K	ENST00000389641	2024-05-17	124	64	60	125	NA	NA	CCDC57,missense_variant,p.E219K,ENST00000665763,NM_001367828.2,c.655G>A,MODERATE,YES,tolerated(0.1),possibly_damaging(0.703),-1;CCDC57,missense_variant,p.E219K,ENST00000392347,,c.655G>A,MODERATE,,tolerated(0.06),benign(0.125),-1;CCDC57,missense_variant,p.E219K,ENST00000389641,NM_198082.4,c.655G>A,MODERATE,,tolerated(0.06),probably_damaging(0.913),-1;CCDC57,missense_variant,p.E219K,ENST00000392343…	T	ENSG00000176155	ENST00000389641	Transcript
DLGAP1	9229	BI	GRCh38	chr18	3502641	3502641	+	Missense_Mutation	SNP	G	G	C		NA	TCGA-50-5072-01A-21D-1855-08	TCGA-50-5072-10A-01D-1855-08	NA	NA	NA	NA	NA	NA	NA	NA	Somatic	NA	NA	NA	NA	NA	NA	3c6dcba5-1312-40ca-b589-07f7d88b3477	96a904cf-e50e-4320-8d23-2dd095845c5e	c.2576C>G	p.Pro859Arg	p.P859R	ENST00000315677	2024-12-13	82	66	16	126	NA	NA	DLGAP1,missense_variant,p.P859R,ENST00000315677,NM_004746.4,c.2576C>G,MODERATE,YES,deleterious(0),probably_damaging(0.992),-1;DLGAP1,missense_variant,p.P575R,ENST00000400150,NM_001308390.2,c.1724C>G,MODERATE,,deleterious(0),probably_damaging(0.999),-1;DLGAP1,missense_variant,p.P581R,ENST00000515196,NM_001242763.1,c.1742C>G,MODERATE,,deleterious(0),probably_damaging(1),-1;DLGAP1,missense_variant,p…	C	ENSG00000170579	ENST00000315677	Transcript
MC2R	4158	BI	GRCh38	chr18	13884811	13884811	+	Silent	SNP	C	C	T		NA	TCGA-50-5072-01A-21D-1855-08	TCGA-50-5072-10A-01D-1855-08	NA	NA	NA	NA	NA	NA	NA	NA	Somatic	NA	NA	NA	NA	NA	NA	3c6dcba5-1312-40ca-b589-07f7d88b3477	96a904cf-e50e-4320-8d23-2dd095845c5e	c.708G>A	p.Val236=	p.V236=	ENST00000327606	2024-02-02	53	43	10	62	NA	NA	MC2R,synonymous_variant,p.V236=,ENST00000327606,NM_001291911.1&NM_000529.2,c.708G>A,LOW,YES,,,-1;MC2R,downstream_gene_variant,,ENST00000399821,,,MODIFIER,,,,-1	T	ENSG00000185231	ENST00000327606	Transcript
NPC1	4864	BI	GRCh38	chr18	23539914	23539914	+	Missense_Mutation	SNP	C	C	A		NA	TCGA-50-5072-01A-21D-1855-08	TCGA-50-5072-10A-01D-1855-08	NA	NA	NA	NA	NA	NA	NA	NA	Somatic	NA	NA	NA	NA	NA	NA	3c6dcba5-1312-40ca-b589-07f7d88b3477	96a904cf-e50e-4320-8d23-2dd095845c5e	c.2692G>T	p.Asp898Tyr	p.D898Y	ENST00000269228	18/25	81	63	17	99	NA	NA	NPC1,missense_variant,p.D898Y,ENST00000269228,NM_000271.5,c.2692G>T,MODERATE,YES,deleterious(0),possibly_damaging(0.786),-1;NPC1,missense_variant,p.D591Y,ENST00000591051,,c.1771G>T,MODERATE,,deleterious(0),probably_damaging(0.957),-1;NPC1,upstream_gene_variant,,ENST00000586150,,,MODIFIER,,,,-1;NPC1,upstream_gene_variant,,ENST00000591107,,,MODIFIER,,,,-1;NPC1,non_coding_transcript_exon_variant,,EN…	A	ENSG00000141458	ENST00000269228	Transcript
SLC39A6	25800	BI	GRCh38	chr18	36114386	36114386	+	Missense_Mutation	SNP	C	C	A		NA	TCGA-50-5072-01A-21D-1855-08	TCGA-50-5072-10A-01D-1855-08	NA	NA	NA	NA	NA	NA	NA	NA	Somatic	NA	NA	NA	NA	NA	NA	3c6dcba5-1312-40ca-b589-07f7d88b3477	96a904cf-e50e-4320-8d23-2dd095845c5e	c.1554G>T	p.Met518Ile	p.M518I	ENST00000269187	2024-07-10	110	91	19	104	NA	NA	SLC39A6,missense_variant,p.M518I,ENST00000269187,NM_012319.4,c.1554G>T,MODERATE,YES,tolerated(0.12),benign(0.285),-1;SLC39A6,missense_variant,p.M518I,ENST00000590986,,c.1554G>T,MODERATE,,tolerated(0.12),benign(0.285),-1;SLC39A6,missense_variant,p.M243I,ENST00000440549,NM_001099406.1,c.729G>T,MODERATE,,tolerated(0.4),probably_damaging(0.943),-1;SLC39A6,missense_variant,p.M85I,ENST00000586829,,c.25…	A	ENSG00000141424	ENST00000269187	Transcript
NARS1	4677	BI	GRCh38	chr18	57602443	57602443	+	Missense_Mutation	SNP	G	G	A		NA	TCGA-50-5072-01A-21D-1855-08	TCGA-50-5072-10A-01D-1855-08	NA	NA	NA	NA	NA	NA	NA	NA	Somatic	NA	NA	NA	NA	NA	NA	3c6dcba5-1312-40ca-b589-07f7d88b3477	96a904cf-e50e-4320-8d23-2dd095845c5e	c.1427C>T	p.Ser476Leu	p.S476L	ENST00000256854	13/14	45	37	8	61	NA	NA	NARS1,missense_variant,p.S476L,ENST00000256854,NM_004539.4,c.1427C>T,MODERATE,YES,deleterious(0),probably_damaging(1),-1;NARS1,3_prime_UTR_variant,,ENST00000586807,,c.*607C>T,MODIFIER,,,,-1;NARS1,non_coding_transcript_exon_variant,,ENST00000589314,,n.507C>T,MODIFIER,,,,-1;NARS1,downstream_gene_variant,,ENST00000411676,,,MODIFIER,,,,-1;NARS1,downstream_gene_variant,,ENST00000540592,,,MODIFIER,,,,-…	A	ENSG00000134440	ENST00000256854	Transcript
SERPINB13	5275	BI	GRCh38	chr18	63597217	63597217	+	Nonsense_Mutation	SNP	G	G	T		NA	TCGA-50-5072-01A-21D-1855-08	TCGA-50-5072-10A-01D-1855-08	NA	NA	NA	NA	NA	NA	NA	NA	Somatic	NA	NA	NA	NA	NA	NA	3c6dcba5-1312-40ca-b589-07f7d88b3477	96a904cf-e50e-4320-8d23-2dd095845c5e	c.1030G>T	p.Glu344Ter	p.E344*	ENST00000344731	2024-08-08	60	50	10	54	NA	NA	SERPINB13,stop_gained,p.E353*,ENST00000269489,NM_001307923.1&NM_001348267.2&NM_001348270.2,c.1057G>T,HIGH,YES,,,1;SERPINB13,stop_gained,p.E344*,ENST00000344731,NM_012397.4&NM_001348269.2&NM_001348268.2,c.1030G>T,HIGH,,,,1;SERPINB13,intron_variant,,ENST00000415733,,c.318+2033G>T,MODIFIER,,,,1;SERPINB13,downstream_gene_variant,,ENST00000431153,,,MODIFIER,,,,1;SERPINB13,3_prime_UTR_variant,,ENST0000…	T	ENSG00000197641	ENST00000344731	Transcript
DSEL	92126	BI	GRCh38	chr18	67513789	67513789	+	Missense_Mutation	SNP	C	C	A		NA	TCGA-50-5072-01A-21D-1855-08	TCGA-50-5072-10A-01D-1855-08	NA	NA	NA	NA	NA	NA	NA	NA	Somatic	NA	NA	NA	NA	NA	NA	3c6dcba5-1312-40ca-b589-07f7d88b3477	96a904cf-e50e-4320-8d23-2dd095845c5e	c.850G>T	p.Asp284Tyr	p.D284Y	ENST00000310045	2024-02-02	106	93	13	114	NA	NA	DSEL,missense_variant,p.D284Y,ENST00000310045,NM_032160.3,c.850G>T,MODERATE,YES,tolerated(0.24),probably_damaging(0.999),-1;AC110597.3,non_coding_transcript_exon_variant,,ENST00000583493,,n.3048C>A,MODIFIER,YES,,,1;AC110597.3,downstream_gene_variant,,ENST00000581951,,,MODIFIER,,,,1;AC114689.3,upstream_gene_variant,,ENST00000583687,,,MODIFIER,YES,,,1	A	ENSG00000171451	ENST00000310045	Transcript
CCDC102B	79839	BI	GRCh38	chr18	68837113	68837113	+	Missense_Mutation	SNP	G	G	T		NA	TCGA-50-5072-01A-21D-1855-08	TCGA-50-5072-10A-01D-1855-08	NA	NA	NA	NA	NA	NA	NA	NA	Somatic	NA	NA	NA	NA	NA	NA	3c6dcba5-1312-40ca-b589-07f7d88b3477	96a904cf-e50e-4320-8d23-2dd095845c5e	c.350G>T	p.Arg117Met	p.R117M	ENST00000360242	2024-02-08	66	56	9	89	NA	NA	CCDC102B,missense_variant,p.R117M,ENST00000360242,NM_001093729.2&NM_024781.3,c.350G>T,MODERATE,YES,deleterious(0),probably_damaging(0.961),1;CCDC102B,missense_variant,p.R117M,ENST00000584156,,c.350G>T,MODERATE,,deleterious(0),probably_damaging(0.994),1;CCDC102B,missense_variant,p.R117M,ENST00000584775,,c.350G>T,MODERATE,,deleterious(0),probably_damaging(0.961),1;CCDC102B,missense_variant,p.R117M,…	T	ENSG00000150636	ENST00000360242	Transcript
DOT1L	84444	BI	GRCh38	chr19	2191241	2191241	+	Splice_Site	SNP	G	G	T		NA	TCGA-50-5072-01A-21D-1855-08	TCGA-50-5072-10A-01D-1855-08	NA	NA	NA	NA	NA	NA	NA	NA	Somatic	NA	NA	NA	NA	NA	NA	3c6dcba5-1312-40ca-b589-07f7d88b3477	96a904cf-e50e-4320-8d23-2dd095845c5e	c.493+1G>T		p.X165_splice	ENST00000398665		54	37	17	67	NA	NA	DOT1L,splice_donor_variant,p.X165_splice,ENST00000398665,NM_032482.3,c.493+1G>T,HIGH,YES,,,1;DOT1L,splice_donor_variant,p.X141_splice,ENST00000452696,,c.421+1G>T,HIGH,,,,1;DOT1L,3_prime_UTR_variant,,ENST00000478937,,c.*365G>T,MODIFIER,,,,1	T	ENSG00000104885	ENST00000398665	Transcript
ARRDC5	645432	BI	GRCh38	chr19	4891286	4891286	+	Missense_Mutation	SNP	G	G	T		NA	TCGA-50-5072-01A-21D-1855-08	TCGA-50-5072-10A-01D-1855-08	NA	NA	NA	NA	NA	NA	NA	NA	Somatic	NA	NA	NA	NA	NA	NA	3c6dcba5-1312-40ca-b589-07f7d88b3477	96a904cf-e50e-4320-8d23-2dd095845c5e	c.789C>A	p.Asn263Lys	p.N263K	ENST00000381781	2024-03-03	79	51	28	83	NA	NA	ARRDC5,missense_variant,p.N249K,ENST00000650722,NM_001080523.3&NM_001367189.2,c.747C>A,MODERATE,,tolerated(0.45),benign(0.131),-1;ARRDC5,missense_variant,p.N263K,ENST00000381781,,c.789C>A,MODERATE,YES,tolerated(0.63),benign(0.131),-1	T	ENSG00000205784	ENST00000381781	Transcript
SMARCA4	6597	BI	GRCh38	chr19	11025465	11025465	+	Missense_Mutation	SNP	T	T	C		NA	TCGA-50-5072-01A-21D-1855-08	TCGA-50-5072-10A-01D-1855-08	NA	NA	NA	NA	NA	NA	NA	NA	Somatic	NA	NA	NA	NA	NA	NA	3c6dcba5-1312-40ca-b589-07f7d88b3477	96a904cf-e50e-4320-8d23-2dd095845c5e	c.3125T>C	p.Leu1042Pro	p.L1042P	ENST00000344626	22/35	50	28	22	80	NA	NA	SMARCA4,missense_variant,p.L1042P,ENST00000644737,,c.3125T>C,MODERATE,,deleterious(0),probably_damaging(0.997),1;SMARCA4,missense_variant,p.L1042P,ENST00000646693,NM_001128849.3,c.3125T>C,MODERATE,,deleterious(0),probably_damaging(0.999),1;SMARCA4,missense_variant,p.L1042P,ENST00000590574,,c.3125T>C,MODERATE,,deleterious(0),probably_damaging(0.999),1;SMARCA4,missense_variant,p.L1042P,ENST00000642…	C	ENSG00000127616	ENST00000344626	Transcript
ZSWIM4	65249	BI	GRCh38	chr19	13830447	13830447	+	Frame_Shift_Del	DEL	C	C	-	novel	NA	TCGA-50-5072-01A-21D-1855-08	TCGA-50-5072-10A-01D-1855-08	NA	NA	NA	NA	NA	NA	NA	NA	Somatic	NA	NA	NA	NA	NA	NA	3c6dcba5-1312-40ca-b589-07f7d88b3477	96a904cf-e50e-4320-8d23-2dd095845c5e	c.2368del	p.Gln790ArgfsTer107	p.Q790Rfs*107	ENST00000254323	13/13	112	79	32	121	NA	NA	ZSWIM4,frameshift_variant,p.Q790Rfs*107,ENST00000254323,NM_001367834.2&NM_023072.3,c.2368del,HIGH,YES,,,1;ZSWIM4,frameshift_variant,p.Q699Rfs*107,ENST00000590508,,c.2095del,HIGH,,,,1;ZSWIM4,downstream_gene_variant,,ENST00000592227,,,MODIFIER,,,,1;AC020916.1,non_coding_transcript_exon_variant,,ENST00000587762,,n.12482del,MODIFIER,YES,,,-1	-	ENSG00000132003	ENST00000254323	Transcript
SIN3B	23309	BI	GRCh38	chr19	16831584	16831584	+	Silent	SNP	C	C	T	rs779213696	NA	TCGA-50-5072-01A-21D-1855-08	TCGA-50-5072-10A-01D-1855-08	NA	NA	NA	NA	NA	NA	NA	NA	Somatic	NA	NA	NA	NA	NA	NA	3c6dcba5-1312-40ca-b589-07f7d88b3477	96a904cf-e50e-4320-8d23-2dd095845c5e	c.318C>T	p.Leu106=	p.L106=	ENST00000379803	2024-03-20	162	120	41	206	NA	NA	SIN3B,synonymous_variant,p.L106=,ENST00000379803,NM_015260.4,c.318C>T,LOW,YES,,,1;SIN3B,synonymous_variant,p.L106=,ENST00000248054,NM_001297595.2,c.318C>T,LOW,,,,1;SIN3B,synonymous_variant,p.L106=,ENST00000596802,,c.318C>T,LOW,,,,1	T	ENSG00000127511	ENST00000379803	Transcript
MAST3	23031	BI	GRCh38	chr19	18124313	18124313	+	Missense_Mutation	SNP	G	G	C		NA	TCGA-50-5072-01A-21D-1855-08	TCGA-50-5072-10A-01D-1855-08	NA	NA	NA	NA	NA	NA	NA	NA	Somatic	NA	NA	NA	NA	NA	NA	3c6dcba5-1312-40ca-b589-07f7d88b3477	96a904cf-e50e-4320-8d23-2dd095845c5e	c.805G>C	p.Val269Leu	p.V269L	ENST00000262811	2024-09-27	13	10	3	16	NA	NA	MAST3,missense_variant,p.V269L,ENST00000262811,NM_015016.2,c.805G>C,MODERATE,YES,deleterious(0),possibly_damaging(0.513),1;MAST3,non_coding_transcript_exon_variant,,ENST00000608648,,n.1021G>C,MODIFIER,,,,1;MAST3,downstream_gene_variant,,ENST00000601226,,,MODIFIER,,,,1	C	ENSG00000099308	ENST00000262811	Transcript
GPI	2821	BI	GRCh38	chr19	34377548	34377548	+	Missense_Mutation	SNP	A	A	G		NA	TCGA-50-5072-01A-21D-1855-08	TCGA-50-5072-10A-01D-1855-08	NA	NA	NA	NA	NA	NA	NA	NA	Somatic	NA	NA	NA	NA	NA	NA	3c6dcba5-1312-40ca-b589-07f7d88b3477	96a904cf-e50e-4320-8d23-2dd095845c5e	c.448A>G	p.Thr150Ala	p.T150A	ENST00000356487	2024-05-18	91	68	23	80	NA	NA	GPI,missense_variant,p.T189A,ENST00000415930,NM_001289789.1,c.565A>G,MODERATE,YES,deleterious_low_confidence(0.01),benign(0.078),1;GPI,missense_variant,p.T150A,ENST00000356487,NM_001329909.1&NM_001329910.1&NM_000175.5&NM_001329911.2&NM_001289790.3,c.448A>G,MODERATE,,deleterious_low_confidence(0.01),benign(0.288),1;GPI,missense_variant,p.T113A,ENST00000586425,,c.337A>G,MODERATE,,deleterious(0.01),…	G	ENSG00000105220	ENST00000356487	Transcript
ATP4A	495	BI	GRCh38	chr19	35562576	35562576	+	Silent	SNP	T	T	C		NA	TCGA-50-5072-01A-21D-1855-08	TCGA-50-5072-10A-01D-1855-08	NA	NA	NA	NA	NA	NA	NA	NA	Somatic	NA	NA	NA	NA	NA	NA	3c6dcba5-1312-40ca-b589-07f7d88b3477	96a904cf-e50e-4320-8d23-2dd095845c5e	c.279A>G	p.Pro93=	p.P93=	ENST00000262623	2024-04-22	22	17	5	17	NA	NA	ATP4A,synonymous_variant,p.P93=,ENST00000262623,NM_000704.3,c.279A>G,LOW,YES,,,-1;ATP4A,non_coding_transcript_exon_variant,,ENST00000590916,,n.194A>G,MODIFIER,,,,-1;ATP4A,upstream_gene_variant,,ENST00000592131,,,MODIFIER,,,,-1;ATP4A,upstream_gene_variant,,ENST00000592767,,,MODIFIER,,,,-1;AD000090.1,intron_variant,,ENST00000638356,,n.72+4549T>C,MODIFIER,YES,,,1	C	ENSG00000105675	ENST00000262623	Transcript
ZNF382	84911	BI	GRCh38	chr19	36626830	36626830	+	Silent	SNP	C	C	T		NA	TCGA-50-5072-01A-21D-1855-08	TCGA-50-5072-10A-01D-1855-08	NA	NA	NA	NA	NA	NA	NA	NA	Somatic	NA	NA	NA	NA	NA	NA	3c6dcba5-1312-40ca-b589-07f7d88b3477	96a904cf-e50e-4320-8d23-2dd095845c5e	c.933C>T	p.Leu311=	p.L311=	ENST00000292928	2024-05-05	129	96	33	110	NA	NA	ZNF382,synonymous_variant,p.L311=,ENST00000292928,NM_032825.5,c.933C>T,LOW,YES,,,1;ZNF382,synonymous_variant,p.L310=,ENST00000435416,,c.930C>T,LOW,,,,1;ZNF382,synonymous_variant,p.L310=,ENST00000439428,NM_001256838.2,c.930C>T,LOW,,,,1;ZNF382,synonymous_variant,p.L262=,ENST00000423582,,c.786C>T,LOW,,,,1;ZNF382,synonymous_variant,p.L19=,ENST00000639288,,c.57C>T,LOW,,,,1;ZNF382,downstream_gene_varia…	T	ENSG00000161298	ENST00000292928	Transcript
ZFP30	22835	BI	GRCh38	chr19	37635174	37635174	+	Missense_Mutation	SNP	T	T	C		NA	TCGA-50-5072-01A-21D-1855-08	TCGA-50-5072-10A-01D-1855-08	NA	NA	NA	NA	NA	NA	NA	NA	Somatic	NA	NA	NA	NA	NA	NA	3c6dcba5-1312-40ca-b589-07f7d88b3477	96a904cf-e50e-4320-8d23-2dd095845c5e	c.1367A>G	p.His456Arg	p.H456R	ENST00000351218	2024-06-06	71	52	19	77	NA	NA	ZFP30,missense_variant,p.H456R,ENST00000351218,NM_001320671.3&NM_001320670.3&NM_001320669.3&NM_014898.4&NM_001320667.3&NM_001320666.3,c.1367A>G,MODERATE,YES,deleterious(0),probably_damaging(0.998),-1;ZFP30,missense_variant,p.H456R,ENST00000514101,NM_001320668.2,c.1367A>G,MODERATE,,deleterious(0),probably_damaging(0.998),-1;ZFP30,intron_variant,,ENST00000589018,,c.232+8091A>G,MODIFIER,,,,-1;ZFP30,…	C	ENSG00000120784	ENST00000351218	Transcript
FCGBP	8857	BI	GRCh38	chr19	39914223	39914223	+	Missense_Mutation	SNP	G	G	A	novel	NA	TCGA-50-5072-01A-21D-1855-08	TCGA-50-5072-10A-01D-1855-08	NA	NA	NA	NA	NA	NA	NA	NA	Somatic	NA	NA	NA	NA	NA	NA	3c6dcba5-1312-40ca-b589-07f7d88b3477	96a904cf-e50e-4320-8d23-2dd095845c5e	c.2864C>T	p.Ala955Val	p.A955V	ENST00000616721	2024-06-28	60	54	6	41	NA	NA	FCGBP,missense_variant,p.A955V,ENST00000616721,NM_003890.2,c.2864C>T,MODERATE,YES,tolerated(1),probably_damaging(0.96),-1	A	ENSG00000275395	ENST00000616721	Transcript
ZNF780A	284323	BI	GRCh38	chr19	40075518	40075518	+	Missense_Mutation	SNP	C	C	A		NA	TCGA-50-5072-01A-21D-1855-08	TCGA-50-5072-10A-01D-1855-08	NA	NA	NA	NA	NA	NA	NA	NA	Somatic	NA	NA	NA	NA	NA	NA	3c6dcba5-1312-40ca-b589-07f7d88b3477	96a904cf-e50e-4320-8d23-2dd095845c5e	c.924G>T	p.Lys308Asn	p.K308N	ENST00000340963	2024-06-06	239	178	61	204	NA	NA	ZNF780A,missense_variant,p.K274N,ENST00000450241,,c.822G>T,MODERATE,,tolerated(0.11),possibly_damaging(0.745),-1;ZNF780A,missense_variant,p.K308N,ENST00000340963,NM_001142578.1&NM_001010880.2,c.924G>T,MODERATE,,tolerated(0.16),possibly_damaging(0.745),-1;ZNF780A,missense_variant,p.K309N,ENST00000455521,NM_001142577.1,c.927G>T,MODERATE,YES,tolerated(0.09),benign(0.086),-1;ZNF780A,missense_variant,…	A	ENSG00000197782	ENST00000340963	Transcript
ZC3H4	23211	BI	GRCh38	chr19	47082182	47082182	+	Splice_Site	SNP	A	A	T		NA	TCGA-50-5072-01A-21D-1855-08	TCGA-50-5072-10A-01D-1855-08	NA	NA	NA	NA	NA	NA	NA	NA	Somatic	NA	NA	NA	NA	NA	NA	3c6dcba5-1312-40ca-b589-07f7d88b3477	96a904cf-e50e-4320-8d23-2dd095845c5e	c.1330+2T>A		p.X444_splice	ENST00000253048		116	80	36	108	NA	NA	ZC3H4,splice_donor_variant,p.X444_splice,ENST00000253048,NM_015168.2,c.1330+2T>A,HIGH,YES,,,-1;ZC3H4,splice_donor_variant,p.X134_splice,ENST00000601973,,c.401+2T>A,HIGH,,,,-1;ZC3H4,intron_variant,,ENST00000594019,,n.796+2951T>A,MODIFIER,,,,-1	T	ENSG00000130749	ENST00000253048	Transcript
GRIN2D	2906	BI	GRCh38	chr19	48419293	48419293	+	Missense_Mutation	SNP	G	G	T		NA	TCGA-50-5072-01A-21D-1855-08	TCGA-50-5072-10A-01D-1855-08	NA	NA	NA	NA	NA	NA	NA	NA	Somatic	NA	NA	NA	NA	NA	NA	3c6dcba5-1312-40ca-b589-07f7d88b3477	96a904cf-e50e-4320-8d23-2dd095845c5e	c.1795G>T	p.Val599Phe	p.V599F	ENST00000263269	2024-08-13	65	42	23	51	NA	NA	GRIN2D,missense_variant,p.V599F,ENST00000263269,NM_000836.2,c.1795G>T,MODERATE,YES,tolerated(0.16),probably_damaging(0.988),1	T	ENSG00000105464	ENST00000263269	Transcript
VN1R2	317701	BI	GRCh38	chr19	53259544	53259544	+	Missense_Mutation	SNP	A	A	G		NA	TCGA-50-5072-01A-21D-1855-08	TCGA-50-5072-10A-01D-1855-08	NA	NA	NA	NA	NA	NA	NA	NA	Somatic	NA	NA	NA	NA	NA	NA	3c6dcba5-1312-40ca-b589-07f7d88b3477	96a904cf-e50e-4320-8d23-2dd095845c5e	c.1169A>G	p.His390Arg	p.H390R	ENST00000341702	2024-01-01	105	72	33	134	NA	NA	VN1R2,missense_variant,p.H390R,ENST00000341702,NM_173856.2,c.1169A>G,MODERATE,YES,deleterious(0.01),benign(0.334),1;ZNF677,upstream_gene_variant,,ENST00000594517,,,MODIFIER,,,,-1;ZNF677,upstream_gene_variant,,ENST00000594681,,,MODIFIER,,,,-1;ZNF677,upstream_gene_variant,,ENST00000598513,NM_182609.3&NM_001317998.1,,MODIFIER,YES,,,-1;ZNF677,upstream_gene_variant,,ENST00000598806,,,MODIFIER,,,,-1;ZN…	G	ENSG00000196131	ENST00000341702	Transcript
LRRN4	164312	BI	GRCh38	chr20	6052520	6052520	+	Missense_Mutation	SNP	C	C	T		NA	TCGA-50-5072-01A-21D-1855-08	TCGA-50-5072-10A-01D-1855-08	NA	NA	NA	NA	NA	NA	NA	NA	Somatic	NA	NA	NA	NA	NA	NA	3c6dcba5-1312-40ca-b589-07f7d88b3477	96a904cf-e50e-4320-8d23-2dd095845c5e	c.280G>A	p.Glu94Lys	p.E94K	ENST00000378858	2024-02-05	26	14	12	21	NA	NA	LRRN4,missense_variant,p.E94K,ENST00000378858,NM_152611.5,c.280G>A,MODERATE,YES,deleterious(0.01),benign(0.209),-1	T	ENSG00000125872	ENST00000378858	Transcript
AAR2	25980	BI	GRCh38	chr20	36255712	36255712	+	Silent	SNP	G	G	T		NA	TCGA-50-5072-01A-21D-1855-08	TCGA-50-5072-10A-01D-1855-08	NA	NA	NA	NA	NA	NA	NA	NA	Somatic	NA	NA	NA	NA	NA	NA	3c6dcba5-1312-40ca-b589-07f7d88b3477	96a904cf-e50e-4320-8d23-2dd095845c5e	c.1122G>T	p.Val374=	p.V374=	ENST00000320849	2024-04-04	67	50	17	83	NA	NA	AAR2,synonymous_variant,p.V374=,ENST00000373932,NM_015511.4,c.1122G>T,LOW,,,,1;AAR2,synonymous_variant,p.V374=,ENST00000320849,NM_001271874.2,c.1122G>T,LOW,,,,1;AAR2,intron_variant,,ENST00000397286,,c.987+10786G>T,MODIFIER,YES,,,1	T	ENSG00000131043	ENST00000320849	Transcript
AAR2	25980	BI	GRCh38	chr20	36255713	36255713	+	Missense_Mutation	SNP	G	G	T		NA	TCGA-50-5072-01A-21D-1855-08	TCGA-50-5072-10A-01D-1855-08	NA	NA	NA	NA	NA	NA	NA	NA	Somatic	NA	NA	NA	NA	NA	NA	3c6dcba5-1312-40ca-b589-07f7d88b3477	96a904cf-e50e-4320-8d23-2dd095845c5e	c.1123G>T	p.Val375Leu	p.V375L	ENST00000320849	2024-04-04	67	50	17	81	NA	NA	AAR2,missense_variant,p.V375L,ENST00000373932,NM_015511.4,c.1123G>T,MODERATE,,deleterious(0),probably_damaging(0.974),1;AAR2,missense_variant,p.V375L,ENST00000320849,NM_001271874.2,c.1123G>T,MODERATE,,deleterious(0),probably_damaging(0.974),1;AAR2,intron_variant,,ENST00000397286,,c.987+10787G>T,MODIFIER,YES,,,1	T	ENSG00000131043	ENST00000320849	Transcript
KIAA1755	85449	BI	GRCh38	chr20	38241145	38241145	+	Missense_Mutation	SNP	C	C	A		NA	TCGA-50-5072-01A-21D-1855-08	TCGA-50-5072-10A-01D-1855-08	NA	NA	NA	NA	NA	NA	NA	NA	Somatic	NA	NA	NA	NA	NA	NA	3c6dcba5-1312-40ca-b589-07f7d88b3477	96a904cf-e50e-4320-8d23-2dd095845c5e	c.986G>T	p.Gly329Val	p.G329V	ENST00000279024	2024-03-14	284	196	88	359	NA	NA	KIAA1755,missense_variant,p.G329V,ENST00000279024,NM_001348708.2&NM_001029864.2,c.986G>T,MODERATE,YES,tolerated(0.06),benign(0.03),-1;KIAA1755,missense_variant,p.G329V,ENST00000496900,,c.986G>T,MODERATE,,deleterious(0.02),possibly_damaging(0.899),-1;KIAA1755,upstream_gene_variant,,ENST00000611812,,,MODIFIER,,,,-1	A	ENSG00000149633	ENST00000279024	Transcript
SALL4	57167	BI	GRCh38	chr20	51802295	51802295	+	Silent	SNP	G	G	T	rs1319172990	NA	TCGA-50-5072-01A-21D-1855-08	TCGA-50-5072-10A-01D-1855-08	NA	NA	NA	NA	NA	NA	NA	NA	Somatic	NA	NA	NA	NA	NA	NA	3c6dcba5-1312-40ca-b589-07f7d88b3477	96a904cf-e50e-4320-8d23-2dd095845c5e	c.114C>A	p.Pro38=	p.P38=	ENST00000217086	2024-01-04	29	26	3	26	NA	NA	SALL4,synonymous_variant,p.P38=,ENST00000217086,NM_020436.5,c.114C>A,LOW,YES,,,-1;SALL4,synonymous_variant,p.P38=,ENST00000395997,NM_001318031.2,c.114C>A,LOW,,,,-1;SALL4,synonymous_variant,p.P38=,ENST00000371539,,c.114C>A,LOW,,,,-1;SALL4,upstream_gene_variant,,ENST00000483130,,,MODIFIER,,,,-1	T	ENSG00000101115	ENST00000217086	Transcript
SAMSN1	64092	BI	GRCh38	chr21	14512514	14512514	+	Silent	SNP	G	G	T	rs1417638535	NA	TCGA-50-5072-01A-21D-1855-08	TCGA-50-5072-10A-01D-1855-08	NA	NA	NA	NA	NA	NA	NA	NA	Somatic	NA	NA	NA	NA	NA	NA	3c6dcba5-1312-40ca-b589-07f7d88b3477	96a904cf-e50e-4320-8d23-2dd095845c5e	c.339C>A	p.Thr113=	p.T113=	ENST00000400566	2024-04-08	200	160	40	252	NA	NA	SAMSN1,synonymous_variant,p.T409=,ENST00000647101,,c.1227C>A,LOW,YES,,,-1;SAMSN1,synonymous_variant,p.T181=,ENST00000285670,NM_001256370.1,c.543C>A,LOW,,,,-1;SAMSN1,synonymous_variant,p.T44=,ENST00000619120,NM_001286523.1,c.132C>A,LOW,,,,-1;SAMSN1,synonymous_variant,p.T113=,ENST00000400566,NM_022136.5,c.339C>A,LOW,,,,-1;SAMSN1,intron_variant,,ENST00000400564,,c.58-11779C>A,MODIFIER,,,,-1;SAMSN1,n…	T	ENSG00000155307	ENST00000400566	Transcript
RFPL2	10739	BI	GRCh38	chr22	32191014	32191014	+	Missense_Mutation	SNP	C	C	T	rs778808289	NA	TCGA-50-5072-01A-21D-1855-08	TCGA-50-5072-10A-01D-1855-08	NA	NA	NA	NA	NA	NA	NA	NA	Somatic	NA	NA	NA	NA	NA	NA	3c6dcba5-1312-40ca-b589-07f7d88b3477	96a904cf-e50e-4320-8d23-2dd095845c5e	c.895G>A	p.Val299Ile	p.V299I	ENST00000248983	2024-04-04	51	46	5	66	NA	NA	RFPL2,missense_variant,p.V299I,ENST00000400237,NM_001098527.3,c.895G>A,MODERATE,YES,deleterious(0.04),possibly_damaging(0.873),-1;RFPL2,missense_variant,p.V299I,ENST00000652607,NM_001159545.2&NM_001159546.2&NM_001364982.1,c.895G>A,MODERATE,,deleterious(0.04),possibly_damaging(0.873),-1;RFPL2,missense_variant,p.V299I,ENST00000248983,NM_001364984.1&NM_001364983.1&NM_001364986.1,c.895G>A,MODERATE,,d…	T	ENSG00000128253	ENST00000248983	Transcript
GTPBP1	9567	BI	GRCh38	chr22	38726387	38726387	+	Missense_Mutation	SNP	A	A	T		NA	TCGA-50-5072-01A-21D-1855-08	TCGA-50-5072-10A-01D-1855-08	NA	NA	NA	NA	NA	NA	NA	NA	Somatic	NA	NA	NA	NA	NA	NA	3c6dcba5-1312-40ca-b589-07f7d88b3477	96a904cf-e50e-4320-8d23-2dd095845c5e	c.1348A>T	p.Met450Leu	p.M450L	ENST00000216044	2024-08-12	68	53	15	56	NA	NA	GTPBP1,missense_variant,p.M450L,ENST00000216044,NM_004286.5,c.1348A>T,MODERATE,YES,tolerated(0.26),benign(0.075),1;GTPBP1,missense_variant,p.M28L,ENST00000458073,,c.82A>T,MODERATE,,tolerated_low_confidence(0.1),benign(0.034),1;GTPBP1,non_coding_transcript_exon_variant,,ENST00000460605,,n.540A>T,MODIFIER,,,,1;GTPBP1,non_coding_transcript_exon_variant,,ENST00000475959,,n.474A>T,MODIFIER,,,,1;GTPBP1…	T	ENSG00000100226	ENST00000216044	Transcript
SEPTIN3	55964	BI	GRCh38	chr22	41996945	41996945	+	Frame_Shift_Del	DEL	C	C	-		NA	TCGA-50-5072-01A-21D-1855-08	TCGA-50-5072-10A-01D-1855-08	NA	NA	NA	NA	NA	NA	NA	NA	Somatic	NA	NA	NA	NA	NA	NA	3c6dcba5-1312-40ca-b589-07f7d88b3477	96a904cf-e50e-4320-8d23-2dd095845c5e	c.1059del	p.Cys354AlafsTer46	p.C354Afs*46	ENST00000396426	2024-11-11	155	122	32	140	NA	NA	SEPTIN3,frameshift_variant,p.C852Afs*46,ENST00000644076,NM_001363845.2,c.2553del,HIGH,YES,,,1;SEPTIN3,frameshift_variant,p.C354Afs*46,ENST00000396426,NM_145733.3,c.1059del,HIGH,,,,1;SEPTIN3,frameshift_variant,p.C290Afs*46,ENST00000406029,,c.867del,HIGH,,,,1;SEPTIN3,3_prime_UTR_variant,,ENST00000396425,NM_019106.5,c.*2193del,MODIFIER,,,,1;WBP2NL,upstream_gene_variant,,ENST00000328823,NM_152613.3,,…	-	ENSG00000100167	ENST00000396426	Transcript
MLC1	23209	BI	GRCh38	chr22	50064084	50064084	+	Missense_Mutation	SNP	C	C	T		NA	TCGA-50-5072-01A-21D-1855-08	TCGA-50-5072-10A-01D-1855-08	NA	NA	NA	NA	NA	NA	NA	NA	Somatic	NA	NA	NA	NA	NA	NA	3c6dcba5-1312-40ca-b589-07f7d88b3477	96a904cf-e50e-4320-8d23-2dd095845c5e	c.1009G>A	p.Gly337Ser	p.G337S	ENST00000311597	2024-11-12	80	62	18	84	NA	NA	MLC1,missense_variant,p.G337S,ENST00000395876,NM_001376474.1&NM_001376475.1&NM_001376476.1&NM_001376473.1&NM_001376483.1&NM_001376478.1&NM_139202.3&NM_001376477.1&NM_001376472.1,c.1009G>A,MODERATE,YES,tolerated_low_confidence(0.13),benign(0.107),-1;MLC1,missense_variant,p.G337S,ENST00000311597,NM_001376484.1&NM_001376480.1&NM_001376482.1&NM_001376481.1&NM_001376479.1&NM_015166.4,c.1009G>A,MODERAT…	T	ENSG00000100427	ENST00000311597	Transcript
MXRA5	25878	BI	GRCh38	chrX	3320642	3320642	+	Silent	SNP	G	G	T	rs1361085201	NA	TCGA-50-5072-01A-21D-1855-08	TCGA-50-5072-10A-01D-1855-08	NA	NA	NA	NA	NA	NA	NA	NA	Somatic	NA	NA	NA	NA	NA	NA	3c6dcba5-1312-40ca-b589-07f7d88b3477	96a904cf-e50e-4320-8d23-2dd095845c5e	c.5043C>A	p.Pro1681=	p.P1681=	ENST00000217939	2024-05-07	167	100	67	202	NA	NA	MXRA5,synonymous_variant,p.P1681=,ENST00000217939,NM_015419.4,c.5043C>A,LOW,YES,,,-1	T	ENSG00000101825	ENST00000217939	Transcript
FHL1	2273	BI	GRCh38	chrX	136207913	136207913	+	Silent	SNP	G	G	T		NA	TCGA-50-5072-01A-21D-1855-08	TCGA-50-5072-10A-01D-1855-08	NA	NA	NA	NA	NA	NA	NA	NA	Somatic	NA	NA	NA	NA	NA	NA	3c6dcba5-1312-40ca-b589-07f7d88b3477	96a904cf-e50e-4320-8d23-2dd095845c5e	c.453G>T	p.Val151=	p.V151=	ENST00000651089	2024-06-09	62	38	23	79	NA	NA	FHL1,synonymous_variant,p.V151=,ENST00000543669,NM_001159704.1,c.453G>T,LOW,,,,1;FHL1,synonymous_variant,p.V151=,ENST00000651089,NM_001369326.1,c.453G>T,LOW,YES,,,1;FHL1,synonymous_variant,p.V151=,ENST00000394155,NM_001159702.3&NM_001369327.1&NM_001369328.1,c.453G>T,LOW,,,,1;FHL1,synonymous_variant,p.V151=,ENST00000651929,NM_001449.5&NM_001369329.1&NM_001369330.1,c.453G>T,LOW,,,,1;FHL1,synonymous…	T	ENSG00000022267	ENST00000651089	Transcript
MAGEA12	4111	BI	GRCh38	chrX	152736746	152736746	+	Silent	SNP	C	C	A		NA	TCGA-50-5072-01A-21D-1855-08	TCGA-50-5072-10A-01D-1855-08	NA	NA	NA	NA	NA	NA	NA	NA	Somatic	NA	NA	NA	NA	NA	NA	3c6dcba5-1312-40ca-b589-07f7d88b3477	96a904cf-e50e-4320-8d23-2dd095845c5e	c.585C>A	p.Ile195=	p.I195=	ENST00000357916	2024-02-02	151	94	57	159	NA	NA	MAGEA12,synonymous_variant,p.I195=,ENST00000393869,NM_001166387.4,c.585C>A,LOW,YES,,,1;MAGEA12,synonymous_variant,p.I195=,ENST00000357916,NM_005367.7,c.585C>A,LOW,,,,1;MAGEA12,synonymous_variant,p.I195=,ENST00000393900,NM_001166386.3,c.585C>A,LOW,,,,1;CSAG1,upstream_gene_variant,,ENST00000370287,NM_153478.3,,MODIFIER,YES,,,-1;CSAG1,upstream_gene_variant,,ENST00000370291,,,MODIFIER,,,,-1;CSAG1,ups…	A	ENSG00000213401	ENST00000357916	Transcript
HRNR	388697	BI	GRCh38	chr1	152220927	152220927	+	Missense_Mutation	SNP	G	G	T		NA	TCGA-MP-A4T7-01A-11D-A24P-08	TCGA-MP-A4T7-10A-01D-A24P-08	NA	NA	NA	NA	NA	NA	NA	NA	Somatic	NA	NA	NA	NA	NA	NA	ca00df38-78b5-4d6a-b496-caea39b8295d	5bc11e96-fbe0-4f14-8720-1bcc96950133	c.702C>A	p.His234Gln	p.H234Q	ENST00000368801	2024-03-03	457	272	184	295	NA	NA	HRNR,missense_variant,p.H234Q,ENST00000368801,NM_001009931.3,c.702C>A,MODERATE,YES,tolerated(0.1),benign(0.01),-1;FLG-AS1,intron_variant,,ENST00000420707,,n.159-27968G>T,MODIFIER,,,,1;FLG-AS1,intron_variant,,ENST00000593011,,n.296+52507G>T,MODIFIER,,,,1;FLG-AS1,intron_variant,,ENST00000630125,,n.179+31446G>T,MODIFIER,,,,1;FLG-AS1,intron_variant,,ENST00000653548,,n.166-27968G>T,MODIFIER,,,,1;FLG-A…	T	ENSG00000197915	ENST00000368801	Transcript
SPTA1	6708	BI	GRCh38	chr1	158657569	158657569	+	Missense_Mutation	SNP	G	G	T		NA	TCGA-MP-A4T7-01A-11D-A24P-08	TCGA-MP-A4T7-10A-01D-A24P-08	NA	NA	NA	NA	NA	NA	NA	NA	Somatic	NA	NA	NA	NA	NA	NA	ca00df38-78b5-4d6a-b496-caea39b8295d	5bc11e96-fbe0-4f14-8720-1bcc96950133	c.2713C>A	p.Leu905Met	p.L905M	ENST00000643759	19/52	202	185	17	152	NA	NA	SPTA1,missense_variant,p.L905M,ENST00000643759,NM_003126.4,c.2713C>A,MODERATE,YES,tolerated(0.06),probably_damaging(0.996),-1;SPTA1,non_coding_transcript_exon_variant,,ENST00000647256,,n.313C>A,MODIFIER,,,,-1	T	ENSG00000163554	ENST00000643759	Transcript
SLAMF8	56833	BI	GRCh38	chr1	159829920	159829920	+	Nonsense_Mutation	SNP	C	C	A		NA	TCGA-MP-A4T7-01A-11D-A24P-08	TCGA-MP-A4T7-10A-01D-A24P-08	NA	NA	NA	NA	NA	NA	NA	NA	Somatic	NA	NA	NA	NA	NA	NA	ca00df38-78b5-4d6a-b496-caea39b8295d	5bc11e96-fbe0-4f14-8720-1bcc96950133	c.95C>A	p.Ser32Ter	p.S32*	ENST00000289707	2024-02-05	219	176	43	175	NA	NA	SLAMF8,stop_gained,p.S32*,ENST00000289707,NM_020125.3,c.95C>A,HIGH,YES,,,1;SLAMF8,intron_variant,,ENST00000368104,NM_001330741.2,c.41-2956C>A,MODIFIER,,,,1;AL590560.2,downstream_gene_variant,,ENST00000368102,,,MODIFIER,,,,-1;SLAMF8,upstream_gene_variant,,ENST00000471286,,,MODIFIER,,,,1;SLAMF8,upstream_gene_variant,,ENST00000497141,,,MODIFIER,,,,1;AL590560.2,downstream_gene_variant,,ENST0000064551…	A	ENSG00000158714	ENST00000289707	Transcript
IGSF8	93185	BI	GRCh38	chr1	160093292	160093292	+	Missense_Mutation	SNP	C	C	A		NA	TCGA-MP-A4T7-01A-11D-A24P-08	TCGA-MP-A4T7-10A-01D-A24P-08	NA	NA	NA	NA	NA	NA	NA	NA	Somatic	NA	NA	NA	NA	NA	NA	ca00df38-78b5-4d6a-b496-caea39b8295d	5bc11e96-fbe0-4f14-8720-1bcc96950133	c.944G>T	p.Arg315Leu	p.R315L	ENST00000314485	2024-04-07	59	52	7	72	NA	NA	IGSF8,missense_variant,p.R315L,ENST00000368086,,c.944G>T,MODERATE,YES,tolerated(0.18),benign(0.084),-1;IGSF8,missense_variant,p.R315L,ENST00000314485,NM_052868.6&NM_001320247.2,c.944G>T,MODERATE,,tolerated(0.18),benign(0.084),-1;IGSF8,missense_variant,p.R315L,ENST00000614243,NM_001206665.2,c.944G>T,MODERATE,,tolerated(0.18),benign(0.084),-1;KCNJ9,downstream_gene_variant,,ENST00000368088,NM_004983…	A	ENSG00000162729	ENST00000314485	Transcript
ATF6	22926	BI	GRCh38	chr1	161821095	161821095	+	Missense_Mutation	SNP	C	C	G		NA	TCGA-MP-A4T7-01A-11D-A24P-08	TCGA-MP-A4T7-10A-01D-A24P-08	NA	NA	NA	NA	NA	NA	NA	NA	Somatic	NA	NA	NA	NA	NA	NA	ca00df38-78b5-4d6a-b496-caea39b8295d	5bc11e96-fbe0-4f14-8720-1bcc96950133	c.1121C>G	p.Pro374Arg	p.P374R	ENST00000367942	2024-09-16	72	59	13	92	NA	NA	ATF6,missense_variant,p.P374R,ENST00000367942,NM_007348.4,c.1121C>G,MODERATE,YES,deleterious(0.01),probably_damaging(1),1	G	ENSG00000118217	ENST00000367942	Transcript
NOS1AP	9722	BI	GRCh38	chr1	162367144	162367144	+	Missense_Mutation	SNP	C	C	T		NA	TCGA-MP-A4T7-01A-11D-A24P-08	TCGA-MP-A4T7-10A-01D-A24P-08	NA	NA	NA	NA	NA	NA	NA	NA	Somatic	NA	NA	NA	NA	NA	NA	ca00df38-78b5-4d6a-b496-caea39b8295d	5bc11e96-fbe0-4f14-8720-1bcc96950133	c.1198C>T	p.His400Tyr	p.H400Y	ENST00000361897	2024-10-10	223	176	46	147	NA	NA	NOS1AP,missense_variant,p.H105Y,ENST00000493151,NM_001126060.1,c.313C>T,MODERATE,,tolerated(0.75),benign(0.093),1;NOS1AP,missense_variant,p.H400Y,ENST00000361897,NM_014697.3,c.1198C>T,MODERATE,YES,tolerated_low_confidence(1),benign(0.038),1;NOS1AP,missense_variant,p.H395Y,ENST00000530878,NM_001164757.2,c.1183C>T,MODERATE,,tolerated_low_confidence(1),benign(0.04),1;NOS1AP,missense_variant,p.H56Y,E…	T	ENSG00000198929	ENST00000361897	Transcript
FMO3	2328	BI	GRCh38	chr1	171114206	171114206	+	Missense_Mutation	SNP	A	A	T		NA	TCGA-MP-A4T7-01A-11D-A24P-08	TCGA-MP-A4T7-10A-01D-A24P-08	NA	NA	NA	NA	NA	NA	NA	NA	Somatic	NA	NA	NA	NA	NA	NA	ca00df38-78b5-4d6a-b496-caea39b8295d	5bc11e96-fbe0-4f14-8720-1bcc96950133	c.1027A>T	p.Ile343Phe	p.I343F	ENST00000367755	2024-07-09	101	83	18	82	NA	NA	FMO3,missense_variant,p.I343F,ENST00000367755,NM_001002294.3&NM_001319174.2&NM_001319173.2&NM_006894.6,c.1027A>T,MODERATE,YES,deleterious(0.03),possibly_damaging(0.703),1;FMO3,downstream_gene_variant,,ENST00000479749,,,MODIFIER,,,,1;BX284613.2,intron_variant,,ENST00000653116,,n.542+53898T>A,MODIFIER,,,,-1;BX284613.2,intron_variant,,ENST00000664920,,n.681+7544T>A,MODIFIER,,,,-1;BX284613.2,intron_v…	T	ENSG00000007933	ENST00000367755	Transcript
TNN	63923	BI	GRCh38	chr1	175098361	175098361	+	Missense_Mutation	SNP	G	G	C		NA	TCGA-MP-A4T7-01A-11D-A24P-08	TCGA-MP-A4T7-10A-01D-A24P-08	NA	NA	NA	NA	NA	NA	NA	NA	Somatic	NA	NA	NA	NA	NA	NA	ca00df38-78b5-4d6a-b496-caea39b8295d	5bc11e96-fbe0-4f14-8720-1bcc96950133	c.1885G>C	p.Asp629His	p.D629H	ENST00000239462	2024-09-19	214	164	50	141	NA	NA	TNN,missense_variant,p.D629H,ENST00000239462,NM_022093.2,c.1885G>C,MODERATE,YES,deleterious(0.02),probably_damaging(0.95),1;TNN,intron_variant,,ENST00000621086,,c.1588+4108G>C,MODIFIER,,,,1;TNN,intron_variant,,ENST00000622870,,c.1665+868G>C,MODIFIER,,,,1	C	ENSG00000120332	ENST00000239462	Transcript
PAPPA2	60676	BI	GRCh38	chr1	176556990	176556990	+	Missense_Mutation	SNP	C	C	A		NA	TCGA-MP-A4T7-01A-11D-A24P-08	TCGA-MP-A4T7-10A-01D-A24P-08	NA	NA	NA	NA	NA	NA	NA	NA	Somatic	NA	NA	NA	NA	NA	NA	ca00df38-78b5-4d6a-b496-caea39b8295d	5bc11e96-fbe0-4f14-8720-1bcc96950133	c.668C>A	p.Pro223His	p.P223H	ENST00000367662	2024-02-23	169	146	23	102	NA	NA	PAPPA2,missense_variant,p.P223H,ENST00000367662,NM_020318.3,c.668C>A,MODERATE,YES,deleterious(0.04),benign(0),1;PAPPA2,missense_variant,p.P223H,ENST00000367661,NM_021936.3,c.668C>A,MODERATE,,deleterious_low_confidence(0.04),benign(0),1;PAPPA2,downstream_gene_variant,,ENST00000486075,,,MODIFIER,,,,1;PAPPA2,downstream_gene_variant,,ENST00000493665,,,MODIFIER,,,,1	A	ENSG00000116183	ENST00000367662	Transcript
ASTN1	460	BI	GRCh38	chr1	177032470	177032470	+	Missense_Mutation	SNP	A	A	C		NA	TCGA-MP-A4T7-01A-11D-A24P-08	TCGA-MP-A4T7-10A-01D-A24P-08	NA	NA	NA	NA	NA	NA	NA	NA	Somatic	NA	NA	NA	NA	NA	NA	ca00df38-78b5-4d6a-b496-caea39b8295d	5bc11e96-fbe0-4f14-8720-1bcc96950133	c.851T>G	p.Met284Arg	p.M284R	ENST00000361833	2024-03-23	152	133	19	121	NA	NA	ASTN1,missense_variant,p.M284R,ENST00000361833,NM_001364856.1&NM_004319.3,c.851T>G,MODERATE,YES,tolerated_low_confidence(0.07),benign(0.001),-1;ASTN1,missense_variant,p.M284R,ENST00000367657,NM_001286164.1,c.851T>G,MODERATE,,tolerated_low_confidence(0.09),benign(0.001),-1;ASTN1,missense_variant,p.M284R,ENST00000424564,NM_207108.2,c.851T>G,MODERATE,,tolerated_low_confidence(0.08),benign(0.001),-1;…	C	ENSG00000152092	ENST00000361833	Transcript
FAM71A	149647	BI	GRCh38	chr1	212625523	212625523	+	Nonsense_Mutation	SNP	C	C	T		NA	TCGA-MP-A4T7-01A-11D-A24P-08	TCGA-MP-A4T7-10A-01D-A24P-08	NA	NA	NA	NA	NA	NA	NA	NA	Somatic	NA	NA	NA	NA	NA	NA	ca00df38-78b5-4d6a-b496-caea39b8295d	5bc11e96-fbe0-4f14-8720-1bcc96950133	c.646C>T	p.Gln216Ter	p.Q216*	ENST00000294829	2024-01-01	187	149	38	106	NA	NA	FAM71A,stop_gained,p.Q216*,ENST00000294829,NM_153606.4,c.646C>T,HIGH,YES,,,1;ATF3,downstream_gene_variant,,ENST00000341491,NM_001674.4,,MODIFIER,YES,,,1;ATF3,downstream_gene_variant,,ENST00000366987,NM_001030287.3,,MODIFIER,,,,1;ATF3,downstream_gene_variant,,ENST00000613954,NM_001206484.3&NM_001206488.3,,MODIFIER,,,,1;ATF3,downstream_gene_variant,,ENST00000492118,,,MODIFIER,,,,1;AL590648.2,non_co…	T	ENSG00000162771	ENST00000294829	Transcript
PCNX2	80003	BI	GRCh38	chr1	232998380	232998380	+	Nonsense_Mutation	SNP	C	C	A		NA	TCGA-MP-A4T7-01A-11D-A24P-08	TCGA-MP-A4T7-10A-01D-A24P-08	NA	NA	NA	NA	NA	NA	NA	NA	Somatic	NA	NA	NA	NA	NA	NA	ca00df38-78b5-4d6a-b496-caea39b8295d	5bc11e96-fbe0-4f14-8720-1bcc96950133	c.5662G>T	p.Gly1888Ter	p.G1888*	ENST00000258229	32/34	76	64	12	52	NA	NA	PCNX2,stop_gained,p.G1888*,ENST00000258229,NM_014801.4,c.5662G>T,HIGH,YES,,,-1;PCNX2,stop_gained,p.G540*,ENST00000344698,,c.1618G>T,HIGH,,,,-1;PCNX2,3_prime_UTR_variant,,ENST00000462233,,c.*1001G>T,MODIFIER,,,,-1;PCNX2,non_coding_transcript_exon_variant,,ENST00000497623,,n.582G>T,MODIFIER,,,,-1	A	ENSG00000135749	ENST00000258229	Transcript
OR2M4	26245	BI	GRCh38	chr1	248239164	248239164	+	Missense_Mutation	SNP	C	C	A		NA	TCGA-MP-A4T7-01A-11D-A24P-08	TCGA-MP-A4T7-10A-01D-A24P-08	NA	NA	NA	NA	NA	NA	NA	NA	Somatic	NA	NA	NA	NA	NA	NA	ca00df38-78b5-4d6a-b496-caea39b8295d	5bc11e96-fbe0-4f14-8720-1bcc96950133	c.236C>A	p.Pro79His	p.P79H	ENST00000641868	2024-02-02	182	149	33	123	NA	NA	OR2M4,missense_variant,p.P79H,ENST00000641868,NM_017504.1,c.236C>A,MODERATE,YES,deleterious(0),probably_damaging(0.992),1	A	ENSG00000171180	ENST00000641868	Transcript
DHX57	90957	BI	GRCh38	chr2	38861553	38861553	+	Missense_Mutation	SNP	C	C	A		NA	TCGA-MP-A4T7-01A-11D-A24P-08	TCGA-MP-A4T7-10A-01D-A24P-08	NA	NA	NA	NA	NA	NA	NA	NA	Somatic	NA	NA	NA	NA	NA	NA	ca00df38-78b5-4d6a-b496-caea39b8295d	5bc11e96-fbe0-4f14-8720-1bcc96950133	c.857G>T	p.Arg286Leu	p.R286L	ENST00000457308	2024-05-24	85	77	8	52	NA	NA	DHX57,missense_variant,p.R286L,ENST00000457308,NM_001329963.1&NM_198963.3,c.857G>T,MODERATE,YES,tolerated(0.3),benign(0.024),-1;DHX57,downstream_gene_variant,,ENST00000619207,,,MODIFIER,,,,-1;DHX57,non_coding_transcript_exon_variant,,ENST00000479345,,n.755G>T,MODIFIER,,,,-1;DHX57,upstream_gene_variant,,ENST00000492042,,,MODIFIER,,,,-1;DHX57,missense_variant,p.R184L,ENST00000620517,,c.551G>T,MODER…	A	ENSG00000163214	ENST00000457308	Transcript
EGR4	1961	BI	GRCh38	chr2	73292355	73292355	+	Missense_Mutation	SNP	G	G	T		NA	TCGA-MP-A4T7-01A-11D-A24P-08	TCGA-MP-A4T7-10A-01D-A24P-08	NA	NA	NA	NA	NA	NA	NA	NA	Somatic	NA	NA	NA	NA	NA	NA	ca00df38-78b5-4d6a-b496-caea39b8295d	5bc11e96-fbe0-4f14-8720-1bcc96950133	c.872C>A	p.Ala291Glu	p.A291E	ENST00000545030	2024-02-02	13	6	6	15	NA	NA	EGR4,missense_variant,p.A291E,ENST00000545030,,c.872C>A,MODERATE,YES,deleterious(0.04),probably_damaging(0.987),-1;EGR4,missense_variant,p.A188E,ENST00000436467,NM_001965.4,c.563C>A,MODERATE,,tolerated(0.08),probably_damaging(0.97),-1	T	ENSG00000135625	ENST00000545030	Transcript
IGKV1-17	28937	BI	GRCh38	chr2	89117389	89117389	+	Missense_Mutation	SNP	G	G	T	novel	NA	TCGA-MP-A4T7-01A-11D-A24P-08	TCGA-MP-A4T7-10A-01D-A24P-08	NA	NA	NA	NA	NA	NA	NA	NA	Somatic	NA	NA	NA	NA	NA	NA	ca00df38-78b5-4d6a-b496-caea39b8295d	5bc11e96-fbe0-4f14-8720-1bcc96950133	c.304C>A	p.Pro102Thr	p.P102T	ENST00000490686	2024-02-02	196	180	16	172	NA	NA	IGKV1-17,missense_variant,p.P102T,ENST00000490686,,c.304C>A,MODERATE,YES,deleterious(0.04),benign(0.184),-1	T	ENSG00000240382	ENST00000490686	Transcript
TUBA3E	112714	BI	GRCh38	chr2	130194174	130194174	+	Missense_Mutation	SNP	G	G	T	rs562742057	NA	TCGA-MP-A4T7-01A-11D-A24P-08	TCGA-MP-A4T7-10A-01D-A24P-08	NA	NA	NA	NA	NA	NA	NA	NA	Somatic	NA	NA	NA	NA	NA	NA	ca00df38-78b5-4d6a-b496-caea39b8295d	5bc11e96-fbe0-4f14-8720-1bcc96950133	c.668C>A	p.Thr223Lys	p.T223K	ENST00000312988	2024-04-05	223	204	18	196	NA	NA	TUBA3E,missense_variant,p.T223K,ENST00000312988,NM_207312.3,c.668C>A,MODERATE,YES,deleterious_low_confidence(0.02),benign(0.298),-1;MZT2B,downstream_gene_variant,,ENST00000281871,NM_025029.5,,MODIFIER,,,,1;MZT2B,downstream_gene_variant,,ENST00000409255,NM_001330282.2,,MODIFIER,YES,,,1;MZT2B,downstream_gene_variant,,ENST00000425361,,,MODIFIER,,,,1;MZT2B,downstream_gene_variant,,ENST00000455239,NM_…	T	ENSG00000152086	ENST00000312988	Transcript
LY75	4065	BI	GRCh38	chr2	159850100	159850100	+	Missense_Mutation	SNP	T	T	G		NA	TCGA-MP-A4T7-01A-11D-A24P-08	TCGA-MP-A4T7-10A-01D-A24P-08	NA	NA	NA	NA	NA	NA	NA	NA	Somatic	NA	NA	NA	NA	NA	NA	ca00df38-78b5-4d6a-b496-caea39b8295d	5bc11e96-fbe0-4f14-8720-1bcc96950133	c.3030A>C	p.Leu1010Phe	p.L1010F	ENST00000263636	23/35	60	53	7	61	NA	NA	LY75,missense_variant,p.L1010F,ENST00000263636,NM_002349.4,c.3030A>C,MODERATE,YES,tolerated(0.1),benign(0.033),-1;LY75-CD302,missense_variant,p.L1010F,ENST00000504764,NM_001198759.1,c.3030A>C,MODERATE,YES,tolerated(0.1),benign(0.021),-1;LY75-CD302,missense_variant,p.L1010F,ENST00000505052,NM_001198760.1,c.3030A>C,MODERATE,,tolerated(0.11),benign(0.02),-1	G	ENSG00000054219	ENST00000263636	Transcript
KCNH7	90134	BI	GRCh38	chr2	162400354	162400354	+	Missense_Mutation	SNP	C	C	A		NA	TCGA-MP-A4T7-01A-11D-A24P-08	TCGA-MP-A4T7-10A-01D-A24P-08	NA	NA	NA	NA	NA	NA	NA	NA	Somatic	NA	NA	NA	NA	NA	NA	ca00df38-78b5-4d6a-b496-caea39b8295d	5bc11e96-fbe0-4f14-8720-1bcc96950133	c.2242G>T	p.Gly748Trp	p.G748W	ENST00000332142	2024-10-16	105	95	10	87	NA	NA	KCNH7,missense_variant,p.G748W,ENST00000332142,NM_033272.4,c.2242G>T,MODERATE,YES,deleterious(0),probably_damaging(0.972),-1;KCNH7,missense_variant,p.G648W,ENST00000618399,,c.1942G>T,MODERATE,,deleterious(0),probably_damaging(0.975),-1	A	ENSG00000184611	ENST00000332142	Transcript
STK11IP	114790	BI	GRCh38	chr2	219606739	219606739	+	Missense_Mutation	SNP	A	A	T		NA	TCGA-MP-A4T7-01A-11D-A24P-08	TCGA-MP-A4T7-10A-01D-A24P-08	NA	NA	NA	NA	NA	NA	NA	NA	Somatic	NA	NA	NA	NA	NA	NA	ca00df38-78b5-4d6a-b496-caea39b8295d	5bc11e96-fbe0-4f14-8720-1bcc96950133	c.1015A>T	p.Met339Leu	p.M339L	ENST00000456909	2024-12-25	96	72	23	103	NA	NA	STK11IP,missense_variant,p.M339L,ENST00000456909,NM_052902.4,c.1015A>T,MODERATE,YES,tolerated(0.36),benign(0),1;STK11IP,upstream_gene_variant,,ENST00000483319,,,MODIFIER,,,,1;STK11IP,downstream_gene_variant,,ENST00000459692,,,MODIFIER,,,,1;STK11IP,downstream_gene_variant,,ENST00000468584,,,MODIFIER,,,,1;STK11IP,non_coding_transcript_exon_variant,,ENST00000475396,,n.996A>T,MODIFIER,,,,1;STK11IP,no…	T	ENSG00000144589	ENST00000456909	Transcript
UGT1A7	54577	BI	GRCh38	chr2	233681959	233681959	+	Missense_Mutation	SNP	G	G	T		NA	TCGA-MP-A4T7-01A-11D-A24P-08	TCGA-MP-A4T7-10A-01D-A24P-08	NA	NA	NA	NA	NA	NA	NA	NA	Somatic	NA	NA	NA	NA	NA	NA	ca00df38-78b5-4d6a-b496-caea39b8295d	5bc11e96-fbe0-4f14-8720-1bcc96950133	c.22G>T	p.Gly8Cys	p.G8C	ENST00000373426	2024-01-05	142	97	45	126	NA	NA	UGT1A7,missense_variant,p.G8C,ENST00000373426,NM_019077.2,c.22G>T,MODERATE,YES,deleterious(0.02),possibly_damaging(0.705),1;UGT1A10,intron_variant,,ENST00000344644,NM_019075.2,c.855+44582G>T,MODIFIER,YES,,,1;UGT1A9,intron_variant,,ENST00000354728,NM_021027.3,c.855+9170G>T,MODIFIER,YES,,,1;UGT1A10,intron_variant,,ENST00000373445,,c.855+44582G>T,MODIFIER,,,,1;UGT1A8,intron_variant,,ENST00000373450,…	T	ENSG00000244122	ENST00000373426	Transcript
SCN5A	6331	BI	GRCh38	chr3	38550568	38550568	+	Missense_Mutation	SNP	C	C	A		NA	TCGA-MP-A4T7-01A-11D-A24P-08	TCGA-MP-A4T7-10A-01D-A24P-08	NA	NA	NA	NA	NA	NA	NA	NA	Somatic	NA	NA	NA	NA	NA	NA	ca00df38-78b5-4d6a-b496-caea39b8295d	5bc11e96-fbe0-4f14-8720-1bcc96950133	c.5804G>T	p.Gly1935Val	p.G1935V	ENST00000333535	28/28	70	52	18	47	NA	NA	SCN5A,missense_variant,p.G1935V,ENST00000333535,NM_198056.3,c.5804G>T,MODERATE,YES,tolerated(0.11),benign(0.013),-1;SCN5A,missense_variant,p.G1935V,ENST00000413689,NM_001099404.2,c.5804G>T,MODERATE,,tolerated(0.11),benign(0.121),-1;SCN5A,missense_variant,p.G1934V,ENST00000423572,NM_000335.5,c.5801G>T,MODERATE,,tolerated(0.11),benign(0.382),-1;SCN5A,missense_variant,p.G1917V,ENST00000414099,NM_001…	A	ENSG00000183873	ENST00000333535	Transcript
ROBO1	6091	BI	GRCh38	chr3	78651920	78651920	+	Missense_Mutation	SNP	C	C	A		NA	TCGA-MP-A4T7-01A-11D-A24P-08	TCGA-MP-A4T7-10A-01D-A24P-08	NA	NA	NA	NA	NA	NA	NA	NA	Somatic	NA	NA	NA	NA	NA	NA	ca00df38-78b5-4d6a-b496-caea39b8295d	5bc11e96-fbe0-4f14-8720-1bcc96950133	c.2624G>T	p.Gly875Val	p.G875V	ENST00000464233	19/31	107	91	15	116	NA	NA	ROBO1,missense_variant,p.G755V,ENST00000436010,,c.2264G>T,MODERATE,,deleterious(0.02),probably_damaging(1),-1;ROBO1,missense_variant,p.G839V,ENST00000618833,,c.2516G>T,MODERATE,,deleterious(0.02),benign(0.009),-1;ROBO1,missense_variant,p.G758V,ENST00000618846,,c.2273G>T,MODERATE,,deleterious(0.03),probably_damaging(1),-1;ROBO1,missense_variant,p.G875V,ENST00000464233,NM_002941.4,c.2624G>T,MODERAT…	A	ENSG00000169855	ENST00000464233	Transcript
VGLL3	389136	BI	GRCh38	chr3	86978742	86978742	+	Missense_Mutation	SNP	G	G	T		NA	TCGA-MP-A4T7-01A-11D-A24P-08	TCGA-MP-A4T7-10A-01D-A24P-08	NA	NA	NA	NA	NA	NA	NA	NA	Somatic	NA	NA	NA	NA	NA	NA	ca00df38-78b5-4d6a-b496-caea39b8295d	5bc11e96-fbe0-4f14-8720-1bcc96950133	c.187C>A	p.Gln63Lys	p.Q63K	ENST00000398399	2024-02-04	74	68	6	66	NA	NA	VGLL3,missense_variant,p.Q63K,ENST00000398399,NM_001320494.2&NM_016206.4,c.187C>A,MODERATE,YES,tolerated(0.31),benign(0.024),-1;VGLL3,missense_variant,p.Q63K,ENST00000383698,NM_001320493.2,c.187C>A,MODERATE,,tolerated(0.48),benign(0.114),-1;VGLL3,intron_variant,,ENST00000494229,,c.86-99C>A,MODIFIER,,,,-1	T	ENSG00000206538	ENST00000398399	Transcript
CHST2	9435	BI	GRCh38	chr3	143122361	143122361	+	Missense_Mutation	SNP	G	G	C		NA	TCGA-MP-A4T7-01A-11D-A24P-08	TCGA-MP-A4T7-10A-01D-A24P-08	NA	NA	NA	NA	NA	NA	NA	NA	Somatic	NA	NA	NA	NA	NA	NA	ca00df38-78b5-4d6a-b496-caea39b8295d	5bc11e96-fbe0-4f14-8720-1bcc96950133	c.1545G>C	p.Glu515Asp	p.E515D	ENST00000309575	2024-02-02	34	22	12	31	NA	NA	CHST2,missense_variant,p.E515D,ENST00000309575,NM_004267.5,c.1545G>C,MODERATE,YES,tolerated(0.22),benign(0.16),1;AC018450.1,upstream_gene_variant,,ENST00000483262,,,MODIFIER,,,,1	C	ENSG00000175040	ENST00000309575	Transcript
SI	6476	BI	GRCh38	chr3	165059990	165059990	+	Missense_Mutation	SNP	A	A	G		NA	TCGA-MP-A4T7-01A-11D-A24P-08	TCGA-MP-A4T7-10A-01D-A24P-08	NA	NA	NA	NA	NA	NA	NA	NA	Somatic	NA	NA	NA	NA	NA	NA	ca00df38-78b5-4d6a-b496-caea39b8295d	5bc11e96-fbe0-4f14-8720-1bcc96950133	c.1058T>C	p.Leu353Pro	p.L353P	ENST00000264382	10/48	145	101	44	145	NA	NA	SI,missense_variant,p.L353P,ENST00000264382,NM_001041.4,c.1058T>C,MODERATE,YES,deleterious(0),probably_damaging(1),-1	G	ENSG00000090402	ENST00000264382	Transcript
HRG	3273	BI	GRCh38	chr3	186677422	186677422	+	Missense_Mutation	SNP	G	G	A		NA	TCGA-MP-A4T7-01A-11D-A24P-08	TCGA-MP-A4T7-10A-01D-A24P-08	NA	NA	NA	NA	NA	NA	NA	NA	Somatic	NA	NA	NA	NA	NA	NA	ca00df38-78b5-4d6a-b496-caea39b8295d	5bc11e96-fbe0-4f14-8720-1bcc96950133	c.1117G>A	p.Glu373Lys	p.E373K	ENST00000232003	2024-07-07	44	27	17	30	NA	NA	HRG,missense_variant,p.E373K,ENST00000232003,NM_000412.5,c.1117G>A,MODERATE,YES,tolerated(0.2),benign(0.017),1;HRG,non_coding_transcript_exon_variant,,ENST00000495413,,n.3463G>A,MODIFIER,,,,1;AC068631.1,intron_variant,,ENST00000625303,,n.215-10161C>T,MODIFIER,,,,-1;AC068631.1,intron_variant,,ENST00000625386,,n.214-35294C>T,MODIFIER,,,,-1;AC068631.1,intron_variant,,ENST00000625741,,n.327-25551C>T,…	A	ENSG00000113905	ENST00000232003	Transcript
FGF12	2257	BI	GRCh38	chr3	192335460	192335460	+	Silent	SNP	G	G	T		NA	TCGA-MP-A4T7-01A-11D-A24P-08	TCGA-MP-A4T7-10A-01D-A24P-08	NA	NA	NA	NA	NA	NA	NA	NA	Somatic	NA	NA	NA	NA	NA	NA	ca00df38-78b5-4d6a-b496-caea39b8295d	5bc11e96-fbe0-4f14-8720-1bcc96950133	c.315C>A	p.Leu105=	p.L105=	ENST00000454309	2024-03-05	69	52	17	57	NA	NA	FGF12,synonymous_variant,p.L43=,ENST00000445105,NM_004113.6,c.129C>A,LOW,,,,-1;FGF12,synonymous_variant,p.L105=,ENST00000454309,NM_021032.5,c.315C>A,LOW,YES,,,-1;FGF12,synonymous_variant,p.L43=,ENST00000450716,,c.129C>A,LOW,,,,-1;FGF12,synonymous_variant,p.L43=,ENST00000418610,,c.129C>A,LOW,,,,-1;FGF12,synonymous_variant,p.L6=,ENST00000430714,NM_001377292.1,c.18C>A,LOW,,,,-1;FGF12,synonymous_vari…	T	ENSG00000114279	ENST00000454309	Transcript
LYAR	55646	BI	GRCh38	chr4	4268007	4268007	+	Missense_Mutation	SNP	T	T	C	rs1299597889	NA	TCGA-MP-A4T7-01A-11D-A24P-08	TCGA-MP-A4T7-10A-01D-A24P-08	NA	NA	NA	NA	NA	NA	NA	NA	Somatic	NA	NA	NA	NA	NA	NA	ca00df38-78b5-4d6a-b496-caea39b8295d	5bc11e96-fbe0-4f14-8720-1bcc96950133	c.1022A>G	p.Tyr341Cys	p.Y341C	ENST00000343470	2024-10-10	31	26	5	35	NA	NA	LYAR,missense_variant,p.Y341C,ENST00000343470,NM_017816.3,c.1022A>G,MODERATE,YES,deleterious(0),possibly_damaging(0.452),-1;LYAR,missense_variant,p.Y341C,ENST00000452476,NM_001145725.1,c.1022A>G,MODERATE,,deleterious(0),possibly_damaging(0.452),-1;LYAR,non_coding_transcript_exon_variant,,ENST00000502917,,n.420A>G,MODIFIER,,,,-1	C	ENSG00000145220	ENST00000343470	Transcript
PCDH7	5099	BI	GRCh38	chr4	30920159	30920159	+	Missense_Mutation	SNP	C	C	T	rs1464378167	NA	TCGA-MP-A4T7-01A-11D-A24P-08	TCGA-MP-A4T7-10A-01D-A24P-08	NA	NA	NA	NA	NA	NA	NA	NA	Somatic	NA	NA	NA	NA	NA	NA	ca00df38-78b5-4d6a-b496-caea39b8295d	5bc11e96-fbe0-4f14-8720-1bcc96950133	c.2251C>T	p.Arg751Cys	p.R751C	ENST00000511884	2024-02-03	52	38	14	56	NA	NA	PCDH7,missense_variant,p.R751C,ENST00000511884,NM_001173523.2&NM_032457.4,c.2251C>T,MODERATE,,deleterious(0),probably_damaging(0.996),1;PCDH7,missense_variant,p.R398C,ENST00000621961,,c.1192C>T,MODERATE,,deleterious(0),probably_damaging(0.954),1;PCDH7,missense_variant,p.R27C,ENST00000509759,,c.79C>T,MODERATE,,deleterious_low_confidence(0),probably_damaging(0.999),1;PCDH7,non_coding_transcript_exo…	T	ENSG00000169851	ENST00000511884	Transcript
GABRB1	2560	BI	GRCh38	chr4	47161277	47161277	+	Missense_Mutation	SNP	A	A	C		NA	TCGA-MP-A4T7-01A-11D-A24P-08	TCGA-MP-A4T7-10A-01D-A24P-08	NA	NA	NA	NA	NA	NA	NA	NA	Somatic	NA	NA	NA	NA	NA	NA	ca00df38-78b5-4d6a-b496-caea39b8295d	5bc11e96-fbe0-4f14-8720-1bcc96950133	c.269A>C	p.Gln90Pro	p.Q90P	ENST00000295454	2024-04-09	111	82	28	100	NA	NA	GABRB1,missense_variant,p.Q90P,ENST00000295454,NM_000812.4,c.269A>C,MODERATE,YES,deleterious(0),probably_damaging(0.992),1;GABRB1,missense_variant,p.Q57P,ENST00000513567,,c.170A>C,MODERATE,,deleterious(0),probably_damaging(0.992),1;GABRB1,synonymous_variant,p.A67=,ENST00000510909,,c.201A>C,LOW,,,,1	C	ENSG00000163288	ENST00000295454	Transcript
CABS1	85438	BI	GRCh38	chr4	70336019	70336019	+	Missense_Mutation	SNP	C	C	T		NA	TCGA-MP-A4T7-01A-11D-A24P-08	TCGA-MP-A4T7-10A-01D-A24P-08	NA	NA	NA	NA	NA	NA	NA	NA	Somatic	NA	NA	NA	NA	NA	NA	ca00df38-78b5-4d6a-b496-caea39b8295d	5bc11e96-fbe0-4f14-8720-1bcc96950133	c.980C>T	p.Ala327Val	p.A327V	ENST00000273936	2024-01-02	84	70	14	80	NA	NA	CABS1,missense_variant,p.A327V,ENST00000273936,NM_033122.4,c.980C>T,MODERATE,YES,tolerated(0.24),benign(0.272),1	T	ENSG00000145309	ENST00000273936	Transcript
SPP1	6696	BI	GRCh38	chr4	87980120	87980120	+	Silent	SNP	C	C	A		NA	TCGA-MP-A4T7-01A-11D-A24P-08	TCGA-MP-A4T7-10A-01D-A24P-08	NA	NA	NA	NA	NA	NA	NA	NA	Somatic	NA	NA	NA	NA	NA	NA	ca00df38-78b5-4d6a-b496-caea39b8295d	5bc11e96-fbe0-4f14-8720-1bcc96950133	c.168C>A	p.Ala56=	p.A56=	ENST00000395080	2024-04-07	75	64	11	72	NA	NA	SPP1,synonymous_variant,p.A56=,ENST00000237623,NM_000582.2,c.168C>A,LOW,,,,1;SPP1,synonymous_variant,p.A56=,ENST00000395080,NM_001040058.2,c.168C>A,LOW,YES,,,1;SPP1,synonymous_variant,p.A56=,ENST00000614857,NM_001251830.1,c.168C>A,LOW,,,,1;SPP1,intron_variant,,ENST00000360804,NM_001040060.1,c.94-273C>A,MODIFIER,,,,1;SPP1,intron_variant,,ENST00000508233,NM_001251829.1,c.94-1355C>A,MODIFIER,,,,1;SP…	A	ENSG00000118785	ENST00000395080	Transcript
SEC24D	9871	BI	GRCh38	chr4	118744077	118744077	+	Missense_Mutation	SNP	G	G	C		NA	TCGA-MP-A4T7-01A-11D-A24P-08	TCGA-MP-A4T7-10A-01D-A24P-08	NA	NA	NA	NA	NA	NA	NA	NA	Somatic	NA	NA	NA	NA	NA	NA	ca00df38-78b5-4d6a-b496-caea39b8295d	5bc11e96-fbe0-4f14-8720-1bcc96950133	c.1906C>G	p.Leu636Val	p.L636V	ENST00000280551	15/23	35	28	7	44	NA	NA	SEC24D,missense_variant,p.L636V,ENST00000280551,NM_014822.4&NM_001318066.2,c.1906C>G,MODERATE,YES,tolerated(0.09),probably_damaging(0.998),-1;SEC24D,missense_variant,p.L192V,ENST00000419654,,c.574C>G,MODERATE,,tolerated(0.09),probably_damaging(0.997),-1;SEC24D,missense_variant,p.L267V,ENST00000511481,,c.799C>G,MODERATE,,tolerated(0.1),probably_damaging(0.998),-1;SEC24D,non_coding_transcript_exon_…	C	ENSG00000150961	ENST00000280551	Transcript
PCDH10	57575	BI	GRCh38	chr4	133152489	133152489	+	Silent	SNP	C	C	T		NA	TCGA-MP-A4T7-01A-11D-A24P-08	TCGA-MP-A4T7-10A-01D-A24P-08	NA	NA	NA	NA	NA	NA	NA	NA	Somatic	NA	NA	NA	NA	NA	NA	ca00df38-78b5-4d6a-b496-caea39b8295d	5bc11e96-fbe0-4f14-8720-1bcc96950133	c.2349C>T	p.Ser783=	p.S783=	ENST00000264360	2024-01-05	44	33	11	42	NA	NA	PCDH10,synonymous_variant,p.S783=,ENST00000264360,NM_032961.3,c.2349C>T,LOW,YES,,,1;PCDH10,synonymous_variant,p.S783=,ENST00000618019,NM_020815.3,c.2349C>T,LOW,,,,1;PCDH10,upstream_gene_variant,,ENST00000511112,,,MODIFIER,,,,1;AC105383.1,upstream_gene_variant,,ENST00000505289,,,MODIFIER,,,,-1;AC105383.1,upstream_gene_variant,,ENST00000509715,,,MODIFIER,,,,-1;AC105383.1,upstream_gene_variant,,ENST…	T	ENSG00000138650	ENST00000264360	Transcript
GRIA2	2891	BI	GRCh38	chr4	157336395	157336395	+	Missense_Mutation	SNP	G	G	C		NA	TCGA-MP-A4T7-01A-11D-A24P-08	TCGA-MP-A4T7-10A-01D-A24P-08	NA	NA	NA	NA	NA	NA	NA	NA	Somatic	NA	NA	NA	NA	NA	NA	ca00df38-78b5-4d6a-b496-caea39b8295d	5bc11e96-fbe0-4f14-8720-1bcc96950133	c.1492G>C	p.Ala498Pro	p.A498P	ENST00000264426	2024-11-16	144	129	15	161	NA	NA	GRIA2,missense_variant,p.A498P,ENST00000264426,NM_001379000.3&NM_001083619.3,c.1492G>C,MODERATE,,deleterious(0.02),possibly_damaging(0.863),1;GRIA2,missense_variant,p.A498P,ENST00000296526,NM_000826.6,c.1492G>C,MODERATE,,deleterious(0.02),probably_damaging(0.999),1;GRIA2,missense_variant,p.A451P,ENST00000393815,NM_001083620.3,c.1351G>C,MODERATE,,deleterious(0.02),probably_damaging(0.991),1;GRIA2,…	C	ENSG00000120251	ENST00000264426	Transcript
MARCHF1	55016	BI	GRCh38	chr4	163545661	163545661	+	Missense_Mutation	SNP	A	A	T		NA	TCGA-MP-A4T7-01A-11D-A24P-08	TCGA-MP-A4T7-10A-01D-A24P-08	NA	NA	NA	NA	NA	NA	NA	NA	Somatic	NA	NA	NA	NA	NA	NA	ca00df38-78b5-4d6a-b496-caea39b8295d	5bc11e96-fbe0-4f14-8720-1bcc96950133	c.506T>A	p.Val169Glu	p.V169E	ENST00000274056	2024-05-06	81	64	17	89	NA	NA	MARCHF1,missense_variant,p.V169E,ENST00000503008,NM_001166373.1,c.506T>A,MODERATE,,deleterious(0),probably_damaging(0.98),-1;MARCHF1,missense_variant,p.V169E,ENST00000274056,,c.506T>A,MODERATE,,deleterious(0),probably_damaging(0.98),-1;MARCHF1,missense_variant,p.V425E,ENST00000514618,,c.1274T>A,MODERATE,YES,deleterious(0),probably_damaging(0.929),-1;MARCHF1,missense_variant,p.V152E,ENST0000033987…	T	ENSG00000145416	ENST00000274056	Transcript
ADAM29	11086	BI	GRCh38	chr4	174975957	174975957	+	Silent	SNP	G	G	A	rs755566638	NA	TCGA-MP-A4T7-01A-11D-A24P-08	TCGA-MP-A4T7-10A-01D-A24P-08	NA	NA	NA	NA	NA	NA	NA	NA	Somatic	NA	NA	NA	NA	NA	NA	ca00df38-78b5-4d6a-b496-caea39b8295d	5bc11e96-fbe0-4f14-8720-1bcc96950133	c.432G>A	p.Thr144=	p.T144=	ENST00000359240	2024-05-05	85	75	10	95	NA	NA	ADAM29,synonymous_variant,p.T144=,ENST00000615367,NM_001278125.1,c.432G>A,LOW,YES,,,1;ADAM29,synonymous_variant,p.T144=,ENST00000359240,NM_001278126.1&NM_014269.4,c.432G>A,LOW,,,,1;ADAM29,synonymous_variant,p.T144=,ENST00000445694,NM_001130703.1,c.432G>A,LOW,,,,1;ADAM29,synonymous_variant,p.T144=,ENST00000404450,NM_001130704.1,c.432G>A,LOW,,,,1;ADAM29,synonymous_variant,p.T144=,ENST00000514159,NM…	A	ENSG00000168594	ENST00000359240	Transcript
FAT1	2195	BI	GRCh38	chr4	186707206	186707206	+	Silent	SNP	C	C	A	rs139157199	NA	TCGA-MP-A4T7-01A-11D-A24P-08	TCGA-MP-A4T7-10A-01D-A24P-08	NA	NA	NA	NA	NA	NA	NA	NA	Somatic	NA	NA	NA	NA	NA	NA	ca00df38-78b5-4d6a-b496-caea39b8295d	5bc11e96-fbe0-4f14-8720-1bcc96950133	c.2622G>T	p.Thr874=	p.T874=	ENST00000441802	2024-02-27	156	117	39	82	NA	NA	FAT1,synonymous_variant,p.T874=,ENST00000441802,NM_005245.4,c.2622G>T,LOW,,,,-1;FAT1,synonymous_variant,p.T874=,ENST00000614102,,c.2622G>T,LOW,YES,,,-1;FAT1,downstream_gene_variant,,ENST00000509647,,,MODIFIER,,,,-1;AC107050.1,downstream_gene_variant,,ENST00000667182,,,MODIFIER,YES,,,1	A	ENSG00000083857	ENST00000441802	Transcript
IL7R	3575	BI	GRCh38	chr5	35875530	35875530	+	Missense_Mutation	SNP	G	G	T	novel	NA	TCGA-MP-A4T7-01A-11D-A24P-08	TCGA-MP-A4T7-10A-01D-A24P-08	NA	NA	NA	NA	NA	NA	NA	NA	Somatic	NA	NA	NA	NA	NA	NA	ca00df38-78b5-4d6a-b496-caea39b8295d	5bc11e96-fbe0-4f14-8720-1bcc96950133	c.819G>T	p.Trp273Cys	p.W273C	ENST00000303115	2024-07-08	47	41	6	56	NA	NA	IL7R,missense_variant,p.W273C,ENST00000303115,NM_002185.5,c.819G>T,MODERATE,YES,deleterious(0),probably_damaging(1),1;IL7R,missense_variant,p.G242V,ENST00000506850,,c.725G>T,MODERATE,,deleterious(0.01),probably_damaging(0.999),1;IL7R,missense_variant,p.G45V,ENST00000505093,,c.134G>T,MODERATE,,deleterious_low_confidence(0.01),probably_damaging(0.999),1;IL7R,3_prime_UTR_variant,,ENST00000514217,,c.…	T	ENSG00000168685	ENST00000303115	Transcript
HCN1	348980	BI	GRCh38	chr5	45262042	45262042	+	Missense_Mutation	SNP	G	G	A		NA	TCGA-MP-A4T7-01A-11D-A24P-08	TCGA-MP-A4T7-10A-01D-A24P-08	NA	NA	NA	NA	NA	NA	NA	NA	Somatic	NA	NA	NA	NA	NA	NA	ca00df38-78b5-4d6a-b496-caea39b8295d	5bc11e96-fbe0-4f14-8720-1bcc96950133	c.2552C>T	p.Pro851Leu	p.P851L	ENST00000303230	2024-08-08	99	75	24	78	NA	NA	HCN1,missense_variant,p.P851L,ENST00000303230,NM_021072.4,c.2552C>T,MODERATE,YES,deleterious_low_confidence(0.01),probably_damaging(0.997),-1;HCN1,3_prime_UTR_variant,,ENST00000673735,,c.*777C>T,MODIFIER,,,,-1;HCN1,non_coding_transcript_exon_variant,,ENST00000637305,,n.1715C>T,MODIFIER,,,,-1	A	ENSG00000164588	ENST00000303230	Transcript
KCNN2	3781	BI	GRCh38	chr5	114487078	114487078	+	Frame_Shift_Del	DEL	G	G	-	novel	NA	TCGA-MP-A4T7-01A-11D-A24P-08	TCGA-MP-A4T7-10A-01D-A24P-08	NA	NA	NA	NA	NA	NA	NA	NA	Somatic	NA	NA	NA	NA	NA	NA	ca00df38-78b5-4d6a-b496-caea39b8295d	5bc11e96-fbe0-4f14-8720-1bcc96950133	c.1285del	p.Glu429LysfsTer4	p.E429Kfs*4	ENST00000264773	2024-06-08	37	27	10	50	NA	NA	KCNN2,frameshift_variant,p.E707Kfs*4,ENST00000512097,NM_001372233.1,c.2119del,HIGH,YES,,,1;KCNN2,frameshift_variant,p.E641Kfs*4,ENST00000673685,NM_021614.4,c.1921del,HIGH,,,,1;KCNN2,frameshift_variant,p.E429Kfs*4,ENST00000264773,,c.1285del,HIGH,,,,1;KCNN2,frameshift_variant,p.E442Kfs*4,ENST00000631899,,c.1323del,HIGH,,,,1;KCNN2,frameshift_variant,p.E81Kfs*4,ENST00000610748,NM_001278204.1,c.241del…	-	ENSG00000080709	ENST00000264773	Transcript
CTNNA1	1495	BI	GRCh38	chr5	138887507	138887507	+	Missense_Mutation	SNP	G	G	C		NA	TCGA-MP-A4T7-01A-11D-A24P-08	TCGA-MP-A4T7-10A-01D-A24P-08	NA	NA	NA	NA	NA	NA	NA	NA	Somatic	NA	NA	NA	NA	NA	NA	ca00df38-78b5-4d6a-b496-caea39b8295d	5bc11e96-fbe0-4f14-8720-1bcc96950133	c.1161G>C	p.Met387Ile	p.M387I	ENST00000302763	2024-09-18	111	77	34	78	NA	NA	CTNNA1,missense_variant,p.M387I,ENST00000627109,NM_001290307.2,c.1161G>C,MODERATE,,tolerated(0.5),benign(0.001),1;CTNNA1,missense_variant,p.M387I,ENST00000302763,NM_001323982.2&NM_001323984.2&NM_001903.5&NM_001323985.2&NM_001323986.2&NM_001290310.3&NM_001290309.3&NM_001323983.1,c.1161G>C,MODERATE,YES,tolerated(0.48),benign(0.003),1;CTNNA1,missense_variant,p.M387I,ENST00000518825,,c.1161G>C,MODERA…	C	ENSG00000044115	ENST00000302763	Transcript
PCDHB8	56128	BI	GRCh38	chr5	141179363	141179363	+	Silent	SNP	G	G	C	rs61747391	NA	TCGA-MP-A4T7-01A-11D-A24P-08	TCGA-MP-A4T7-10A-01D-A24P-08	NA	NA	NA	NA	NA	NA	NA	NA	Somatic	NA	NA	NA	NA	NA	NA	ca00df38-78b5-4d6a-b496-caea39b8295d	5bc11e96-fbe0-4f14-8720-1bcc96950133	c.1329G>C	p.Ser443=	p.S443=	ENST00000239444	2024-01-01	1096	1032	64	798	NA	NA	PCDHB8,synonymous_variant,p.S443=,ENST00000239444,NM_019120.5,c.1329G>C,LOW,YES,,,1;PCDHB7,downstream_gene_variant,,ENST00000231137,NM_018940.4,,MODIFIER,YES,,,1;PCDHB16,upstream_gene_variant,,ENST00000609684,NM_020957.3,,MODIFIER,YES,,,1;PCDHB16,upstream_gene_variant,,ENST00000625044,,,MODIFIER,,,,1;AC244517.8,intron_variant,,ENST00000623995,,n.221+1294G>C,MODIFIER,YES,,,1;AC244517.11,intron_var…	C	ENSG00000120322	ENST00000239444	Transcript
PCDHB15	56121	BI	GRCh38	chr5	141247606	141247606	+	Silent	SNP	G	G	T	rs550082107	NA	TCGA-MP-A4T7-01A-11D-A24P-08	TCGA-MP-A4T7-10A-01D-A24P-08	NA	NA	NA	NA	NA	NA	NA	NA	Somatic	NA	NA	NA	NA	NA	NA	ca00df38-78b5-4d6a-b496-caea39b8295d	5bc11e96-fbe0-4f14-8720-1bcc96950133	c.2028G>T	p.Ala676=	p.A676=	ENST00000231173	2024-01-01	193	155	38	169	NA	NA	PCDHB15,synonymous_variant,p.A676=,ENST00000231173,NM_018935.4,c.2028G>T,LOW,YES,,,1;PCDHB15,downstream_gene_variant,,ENST00000623671,,,MODIFIER,,,,1;AC244517.10,downstream_gene_variant,,ENST00000624396,,,MODIFIER,YES,,,1;PCDHB19P,downstream_gene_variant,,ENST00000625133,,,MODIFIER,YES,,,1;AC244517.11,upstream_gene_variant,,ENST00000624560,,,MODIFIER,,,,-1	T	ENSG00000113248	ENST00000231173	Transcript
PCDHGA9	56107	BI	GRCh38	chr5	141405123	141405123	+	Missense_Mutation	SNP	T	T	A		NA	TCGA-MP-A4T7-01A-11D-A24P-08	TCGA-MP-A4T7-10A-01D-A24P-08	NA	NA	NA	NA	NA	NA	NA	NA	Somatic	NA	NA	NA	NA	NA	NA	ca00df38-78b5-4d6a-b496-caea39b8295d	5bc11e96-fbe0-4f14-8720-1bcc96950133	c.2171T>A	p.Leu724Gln	p.L724Q	ENST00000573521	2024-01-04	139	104	35	79	NA	NA	PCDHGA9,missense_variant,p.L724Q,ENST00000573521,NM_018921.2,c.2171T>A,MODERATE,YES,deleterious_low_confidence(0.04),benign(0.052),1;PCDHGA9,missense_variant,p.L724Q,ENST00000616887,NM_032089.1,c.2171T>A,MODERATE,,deleterious_low_confidence(0.04),benign(0.115),1;PCDHGA3,intron_variant,,ENST00000253812,NM_018916.4,c.2424+58666T>A,MODIFIER,YES,,,1;PCDHGA2,intron_variant,,ENST00000394576,NM_018915.4…	A	ENSG00000261934	ENST00000573521	Transcript
PCDH12	51294	BI	GRCh38	chr5	141955349	141955349	+	Missense_Mutation	SNP	G	G	T		NA	TCGA-MP-A4T7-01A-11D-A24P-08	TCGA-MP-A4T7-10A-01D-A24P-08	NA	NA	NA	NA	NA	NA	NA	NA	Somatic	NA	NA	NA	NA	NA	NA	ca00df38-78b5-4d6a-b496-caea39b8295d	5bc11e96-fbe0-4f14-8720-1bcc96950133	c.2503C>A	p.Pro835Thr	p.P835T	ENST00000231484	2024-01-04	73	52	21	57	NA	NA	PCDH12,missense_variant,p.P835T,ENST00000231484,NM_016580.4,c.2503C>A,MODERATE,YES,tolerated(0.56),benign(0),-1;RNF14,upstream_gene_variant,,ENST00000506822,,,MODIFIER,,,,1;PCDH12,downstream_gene_variant,,ENST00000510041,,,MODIFIER,,,,-1;RNF14,upstream_gene_variant,,ENST00000511961,,,MODIFIER,,,,1;PCDH12,downstream_gene_variant,,ENST00000512221,,,MODIFIER,,,,-1;AC005740.4,downstream_gene_variant,…	T	ENSG00000113555	ENST00000231484	Transcript
OR2H2	7932	BI	GRCh38	chr6	29588251	29588251	+	Silent	SNP	C	C	T		NA	TCGA-MP-A4T7-01A-11D-A24P-08	TCGA-MP-A4T7-10A-01D-A24P-08	NA	NA	NA	NA	NA	NA	NA	NA	Somatic	NA	NA	NA	NA	NA	NA	ca00df38-78b5-4d6a-b496-caea39b8295d	5bc11e96-fbe0-4f14-8720-1bcc96950133	c.307C>T	p.Leu103=	p.L103=	ENST00000641840	2024-02-02	122	102	20	125	NA	NA	OR2H2,synonymous_variant,p.L103=,ENST00000641840,,c.307C>T,LOW,YES,,,1;OR2H2,synonymous_variant,p.L103=,ENST00000383640,NM_007160.3,c.307C>T,LOW,,,,1;GABBR1,intron_variant,,ENST00000355973,,c.*2+15290G>A,MODIFIER,,,,-1	T	ENSG00000204657	ENST00000641840	Transcript
ETV7	51513	BI	GRCh38	chr6	36368983	36368983	+	Missense_Mutation	SNP	C	C	A		NA	TCGA-MP-A4T7-01A-11D-A24P-08	TCGA-MP-A4T7-10A-01D-A24P-08	NA	NA	NA	NA	NA	NA	NA	NA	Somatic	NA	NA	NA	NA	NA	NA	ca00df38-78b5-4d6a-b496-caea39b8295d	5bc11e96-fbe0-4f14-8720-1bcc96950133	c.753G>T	p.Lys251Asn	p.K251N	ENST00000340181	2024-06-08	139	116	23	129	NA	NA	ETV7,missense_variant,p.K192N,ENST00000615781,NM_001207037.1,c.576G>T,MODERATE,,deleterious(0),probably_damaging(0.966),-1;ETV7,missense_variant,p.K251N,ENST00000340181,NM_016135.4,c.753G>T,MODERATE,YES,deleterious(0.01),probably_damaging(0.994),-1;ETV7,missense_variant,p.K170N,ENST00000620358,NM_001207040.1,c.510G>T,MODERATE,,deleterious(0.01),probably_damaging(0.994),-1;ETV7,missense_variant,p.…	A	ENSG00000010030	ENST00000340181	Transcript
PHIP	55023	BI	GRCh38	chr6	78961690	78961690	+	Missense_Mutation	SNP	C	C	A		NA	TCGA-MP-A4T7-01A-11D-A24P-08	TCGA-MP-A4T7-10A-01D-A24P-08	NA	NA	NA	NA	NA	NA	NA	NA	Somatic	NA	NA	NA	NA	NA	NA	ca00df38-78b5-4d6a-b496-caea39b8295d	5bc11e96-fbe0-4f14-8720-1bcc96950133	c.3656G>T	p.Arg1219Met	p.R1219M	ENST00000275034	31/40	21	18	3	48	NA	NA	PHIP,missense_variant,p.R1219M,ENST00000275034,NM_017934.7,c.3656G>T,MODERATE,YES,deleterious(0),probably_damaging(0.998),-1;PHIP,splice_region_variant,,ENST00000479165,,n.945G>T,LOW,,,,-1	A	ENSG00000146247	ENST00000275034	Transcript
L3MBTL3	84456	BI	GRCh38	chr6	130104557	130104557	+	Missense_Mutation	SNP	C	C	T		NA	TCGA-MP-A4T7-01A-11D-A24P-08	TCGA-MP-A4T7-10A-01D-A24P-08	NA	NA	NA	NA	NA	NA	NA	NA	Somatic	NA	NA	NA	NA	NA	NA	ca00df38-78b5-4d6a-b496-caea39b8295d	5bc11e96-fbe0-4f14-8720-1bcc96950133	c.1868C>T	p.Ser623Phe	p.S623F	ENST00000361794	19/23	86	67	19	91	NA	NA	L3MBTL3,missense_variant,p.S623F,ENST00000368136,,c.1868C>T,MODERATE,YES,tolerated(0.05),possibly_damaging(0.492),1;L3MBTL3,missense_variant,p.S623F,ENST00000361794,NM_032438.4,c.1868C>T,MODERATE,,tolerated(0.05),possibly_damaging(0.492),1;L3MBTL3,missense_variant,p.S598F,ENST00000368139,,c.1793C>T,MODERATE,,deleterious(0.04),possibly_damaging(0.804),1;L3MBTL3,missense_variant,p.S598F,ENST0000052…	T	ENSG00000198945	ENST00000361794	Transcript
MUC17	140453	BI	GRCh38	chr7	101038990	101038990	+	Missense_Mutation	SNP	C	C	T	rs759930857	NA	TCGA-MP-A4T7-01A-11D-A24P-08	TCGA-MP-A4T7-10A-01D-A24P-08	NA	NA	NA	NA	NA	NA	NA	NA	Somatic	NA	NA	NA	NA	NA	NA	ca00df38-78b5-4d6a-b496-caea39b8295d	5bc11e96-fbe0-4f14-8720-1bcc96950133	c.7574C>T	p.Thr2525Met	p.T2525M	ENST00000306151	2024-03-13	687	497	190	466	NA	NA	MUC17,missense_variant,p.T2525M,ENST00000306151,NM_001040105.2,c.7574C>T,MODERATE,YES,deleterious(0.03),probably_damaging(0.93),1;MUC17,missense_variant,p.T2525M,ENST00000379439,,c.7574C>T,MODERATE,,deleterious(0.03),probably_damaging(0.93),1;MUC17,upstream_gene_variant,,ENST00000470303,,,MODIFIER,,,,1	T	ENSG00000169876	ENST00000306151	Transcript
PTPRZ1	5803	BI	GRCh38	chr7	122012963	122012963	+	Missense_Mutation	SNP	C	C	A		NA	TCGA-MP-A4T7-01A-11D-A24P-08	TCGA-MP-A4T7-10A-01D-A24P-08	NA	NA	NA	NA	NA	NA	NA	NA	Somatic	NA	NA	NA	NA	NA	NA	ca00df38-78b5-4d6a-b496-caea39b8295d	5bc11e96-fbe0-4f14-8720-1bcc96950133	c.3917C>A	p.Pro1306Gln	p.P1306Q	ENST00000393386	2024-12-30	117	102	15	84	NA	NA	PTPRZ1,missense_variant,p.P1306Q,ENST00000393386,NM_001369396.1&NM_002851.3&NM_001206838.2,c.3917C>A,MODERATE,,tolerated_low_confidence(0.09),benign(0.017),1;PTPRZ1,missense_variant,p.P1306Q,ENST00000652298,NM_001369395.1,c.3917C>A,MODERATE,,tolerated_low_confidence(0.09),,1;PTPRZ1,missense_variant,p.P1306Q,ENST00000651863,,c.3917C>A,MODERATE,YES,tolerated_low_confidence(0.09),benign(0.073),1;PTP…	A	ENSG00000106278	ENST00000393386	Transcript
CNTNAP2	26047	BI	GRCh38	chr7	147639257	147639257	+	Missense_Mutation	SNP	G	G	T		NA	TCGA-MP-A4T7-01A-11D-A24P-08	TCGA-MP-A4T7-10A-01D-A24P-08	NA	NA	NA	NA	NA	NA	NA	NA	Somatic	NA	NA	NA	NA	NA	NA	ca00df38-78b5-4d6a-b496-caea39b8295d	5bc11e96-fbe0-4f14-8720-1bcc96950133	c.2049G>T	p.Glu683Asp	p.E683D	ENST00000361727	13/24	70	59	11	55	NA	NA	CNTNAP2,missense_variant,p.E683D,ENST00000361727,NM_014141.6,c.2049G>T,MODERATE,YES,deleterious(0.01),benign(0.179),1;CNTNAP2,non_coding_transcript_exon_variant,,ENST00000636870,,n.1911G>T,MODIFIER,,,,1;CNTNAP2,non_coding_transcript_exon_variant,,ENST00000627772,,n.222G>T,MODIFIER,,,,1;CNTNAP2,non_coding_transcript_exon_variant,,ENST00000637825,,n.1532G>T,MODIFIER,,,,1;CNTNAP2,non_coding_transcri…	T	ENSG00000174469	ENST00000361727	Transcript
SSPOP	23145	BI	GRCh38	chr7	149808296	149808296	+	RNA	SNP	G	G	T	rs150092603	NA	TCGA-MP-A4T7-01A-11D-A24P-08	TCGA-MP-A4T7-10A-01D-A24P-08	NA	NA	NA	NA	NA	NA	NA	NA	Somatic	NA	NA	NA	NA	NA	NA	ca00df38-78b5-4d6a-b496-caea39b8295d	5bc11e96-fbe0-4f14-8720-1bcc96950133	n.9275G>T			ENST00000378016	58/103	80	63	17	119	NA	NA	SSPOP,upstream_gene_variant,,ENST00000481772,,,MODIFIER,,,,1;SSPOP,non_coding_transcript_exon_variant,,ENST00000378016,,n.9275G>T,MODIFIER,YES,,,1	T	ENSG00000197558	ENST00000378016	Transcript
SLC18A1	6570	BI	GRCh38	chr8	20165076	20165076	+	Missense_Mutation	SNP	A	A	G		NA	TCGA-MP-A4T7-01A-11D-A24P-08	TCGA-MP-A4T7-10A-01D-A24P-08	NA	NA	NA	NA	NA	NA	NA	NA	Somatic	NA	NA	NA	NA	NA	NA	ca00df38-78b5-4d6a-b496-caea39b8295d	5bc11e96-fbe0-4f14-8720-1bcc96950133	c.890T>C	p.Leu297Pro	p.L297P	ENST00000276373	2024-09-16	75	57	18	81	NA	NA	SLC18A1,missense_variant,p.L297P,ENST00000440926,NM_001135691.2,c.890T>C,MODERATE,YES,deleterious(0),probably_damaging(1),-1;SLC18A1,missense_variant,p.L297P,ENST00000437980,NM_001142325.1,c.890T>C,MODERATE,,deleterious(0),probably_damaging(0.992),-1;SLC18A1,missense_variant,p.L297P,ENST00000265808,NM_001142324.2,c.890T>C,MODERATE,,deleterious(0),probably_damaging(1),-1;SLC18A1,missense_variant,p…	G	ENSG00000036565	ENST00000276373	Transcript
HTRA4	203100	BI	GRCh38	chr8	38981657	38981657	+	Missense_Mutation	SNP	G	G	C		NA	TCGA-MP-A4T7-01A-11D-A24P-08	TCGA-MP-A4T7-10A-01D-A24P-08	NA	NA	NA	NA	NA	NA	NA	NA	Somatic	NA	NA	NA	NA	NA	NA	ca00df38-78b5-4d6a-b496-caea39b8295d	5bc11e96-fbe0-4f14-8720-1bcc96950133	c.1004G>C	p.Gly335Ala	p.G335A	ENST00000302495	2024-06-09	63	46	17	78	NA	NA	HTRA4,missense_variant,p.G335A,ENST00000302495,NM_153692.4,c.1004G>C,MODERATE,YES,deleterious(0.02),probably_damaging(1),1	C	ENSG00000169495	ENST00000302495	Transcript
TG	7038	BI	GRCh38	chr8	132888262	132888262	+	Missense_Mutation	SNP	C	C	A		NA	TCGA-MP-A4T7-01A-11D-A24P-08	TCGA-MP-A4T7-10A-01D-A24P-08	NA	NA	NA	NA	NA	NA	NA	NA	Somatic	NA	NA	NA	NA	NA	NA	ca00df38-78b5-4d6a-b496-caea39b8295d	5bc11e96-fbe0-4f14-8720-1bcc96950133	c.2455C>A	p.Leu819Ile	p.L819I	ENST00000220616	10/48	73	55	17	62	NA	NA	TG,missense_variant,p.L819I,ENST00000220616,NM_003235.5,c.2455C>A,MODERATE,YES,tolerated(0.48),benign(0.003),1	A	ENSG00000042832	ENST00000220616	Transcript
SLC39A4	55630	BI	GRCh38	chr8	144412909	144412909	+	Silent	SNP	C	C	A		NA	TCGA-MP-A4T7-01A-11D-A24P-08	TCGA-MP-A4T7-10A-01D-A24P-08	NA	NA	NA	NA	NA	NA	NA	NA	Somatic	NA	NA	NA	NA	NA	NA	ca00df38-78b5-4d6a-b496-caea39b8295d	5bc11e96-fbe0-4f14-8720-1bcc96950133	c.1665G>T	p.Val555=	p.V555=	ENST00000301305	2024-11-12	30	24	6	15	NA	NA	SLC39A4,synonymous_variant,p.V530=,ENST00000276833,NM_017767.3,c.1590G>T,LOW,,,,-1;SLC39A4,synonymous_variant,p.V555=,ENST00000301305,NM_001374839.1&NM_130849.4,c.1665G>T,LOW,YES,,,-1;SLC39A4,downstream_gene_variant,,ENST00000526658,,,MODIFIER,,,,-1;CPSF1,upstream_gene_variant,,ENST00000616140,NM_013291.3,,MODIFIER,YES,,,-1;CPSF1,upstream_gene_variant,,ENST00000620219,,,MODIFIER,,,,-1;SLC39A4,non…	A	ENSG00000147804	ENST00000301305	Transcript
IFNA13	3447	BI	GRCh38	chr9	21367747	21367747	+	Silent	SNP	G	G	T		NA	TCGA-MP-A4T7-01A-11D-A24P-08	TCGA-MP-A4T7-10A-01D-A24P-08	NA	NA	NA	NA	NA	NA	NA	NA	Somatic	NA	NA	NA	NA	NA	NA	ca00df38-78b5-4d6a-b496-caea39b8295d	5bc11e96-fbe0-4f14-8720-1bcc96950133	c.264C>A	p.Ile88=	p.I88=	ENST00000610660	2024-01-01	104	73	30	114	NA	NA	IFNA13,synonymous_variant,p.I88=,ENST00000610660,NM_006900.4,c.264C>A,LOW,YES,,,-1;IFNA13,synonymous_variant,p.I87=,ENST00000449498,,c.261C>A,LOW,,,,-1	T	ENSG00000233816	ENST00000610660	Transcript
CNTRL	11064	BI	GRCh38	chr9	121162125	121162125	+	Missense_Mutation	SNP	G	G	T		NA	TCGA-MP-A4T7-01A-11D-A24P-08	TCGA-MP-A4T7-10A-01D-A24P-08	NA	NA	NA	NA	NA	NA	NA	NA	Somatic	NA	NA	NA	NA	NA	NA	ca00df38-78b5-4d6a-b496-caea39b8295d	5bc11e96-fbe0-4f14-8720-1bcc96950133	c.5277G>T	p.Gln1759His	p.Q1759H	ENST00000373855	34/44	57	37	20	39	NA	NA	CNTRL,missense_variant,p.Q1759H,ENST00000373855,NM_001369895.1&NM_001369893.1&NM_001369894.1&NM_007018.5,c.5277G>T,MODERATE,YES,deleterious(0),probably_damaging(0.993),1;CNTRL,missense_variant,p.Q1207H,ENST00000373850,NM_001330762.2&NM_001369892.1,c.3621G>T,MODERATE,,deleterious(0),probably_damaging(0.993),1;CNTRL,downstream_gene_variant,,ENST00000373844,,,MODIFIER,,,,1;CNTRL,downstream_gene_vari…	T	ENSG00000119397	ENST00000373855	Transcript
PDCL	5082	BI	GRCh38	chr9	122820423	122820423	+	Missense_Mutation	SNP	C	C	T		NA	TCGA-MP-A4T7-01A-11D-A24P-08	TCGA-MP-A4T7-10A-01D-A24P-08	NA	NA	NA	NA	NA	NA	NA	NA	Somatic	NA	NA	NA	NA	NA	NA	ca00df38-78b5-4d6a-b496-caea39b8295d	5bc11e96-fbe0-4f14-8720-1bcc96950133	c.568G>A	p.Asp190Asn	p.D190N	ENST00000259467	2024-04-04	92	68	24	91	NA	NA	PDCL,missense_variant,p.D190N,ENST00000259467,NM_005388.5,c.568G>A,MODERATE,YES,tolerated(0.41),benign(0.043),-1;PDCL,intron_variant,,ENST00000436632,,c.253+2593G>A,MODIFIER,,,,-1;PDCL,downstream_gene_variant,,ENST00000394285,,,MODIFIER,,,,-1	T	ENSG00000136940	ENST00000259467	Transcript
POMT1	10585	BI	GRCh38	chr9	131512091	131512091	+	Missense_Mutation	SNP	C	C	T		NA	TCGA-MP-A4T7-01A-11D-A24P-08	TCGA-MP-A4T7-10A-01D-A24P-08	NA	NA	NA	NA	NA	NA	NA	NA	Somatic	NA	NA	NA	NA	NA	NA	ca00df38-78b5-4d6a-b496-caea39b8295d	5bc11e96-fbe0-4f14-8720-1bcc96950133	c.1103C>T	p.Pro368Leu	p.P368L	ENST00000372228	2024-11-20	22	11	11	33	NA	NA	POMT1,missense_variant,p.P346L,ENST00000423007,,c.1037C>T,MODERATE,,deleterious(0.01),possibly_damaging(0.563),1;POMT1,missense_variant,p.P346L,ENST00000676640,NM_001136113.2,c.1037C>T,MODERATE,,deleterious(0.01),possibly_damaging(0.563),1;POMT1,missense_variant,p.P368L,ENST00000372228,NM_001353193.2&NM_007171.4,c.1103C>T,MODERATE,YES,deleterious(0.01),probably_damaging(0.995),1;POMT1,missense_va…	T	ENSG00000130714	ENST00000372228	Transcript
SARDH	1757	BI	GRCh38	chr9	133729858	133729858	+	Missense_Mutation	SNP	C	C	A		NA	TCGA-MP-A4T7-01A-11D-A24P-08	TCGA-MP-A4T7-10A-01D-A24P-08	NA	NA	NA	NA	NA	NA	NA	NA	Somatic	NA	NA	NA	NA	NA	NA	ca00df38-78b5-4d6a-b496-caea39b8295d	5bc11e96-fbe0-4f14-8720-1bcc96950133	c.822G>T	p.Trp274Cys	p.W274C	ENST00000371872	2024-06-21	36	28	8	43	NA	NA	SARDH,missense_variant,p.W274C,ENST00000371872,NM_007101.4,c.822G>T,MODERATE,YES,deleterious(0),probably_damaging(0.998),-1;SARDH,missense_variant,p.W274C,ENST00000439388,NM_001134707.2,c.822G>T,MODERATE,,deleterious(0),probably_damaging(0.998),-1;SARDH,missense_variant,p.W274C,ENST00000427237,,c.822G>T,MODERATE,,deleterious(0),probably_damaging(0.998),-1;SARDH,missense_variant,p.W274C,ENST000002…	A	ENSG00000123453	ENST00000371872	Transcript
CDHR1	92211	BI	GRCh38	chr10	84214204	84214204	+	Silent	SNP	C	C	A		NA	TCGA-MP-A4T7-01A-11D-A24P-08	TCGA-MP-A4T7-10A-01D-A24P-08	NA	NA	NA	NA	NA	NA	NA	NA	Somatic	NA	NA	NA	NA	NA	NA	ca00df38-78b5-4d6a-b496-caea39b8295d	5bc11e96-fbe0-4f14-8720-1bcc96950133	c.2163C>A	p.Thr721=	p.T721=	ENST00000623527	17/17	160	92	68	107	NA	NA	CDHR1,synonymous_variant,p.T721=,ENST00000623527,NM_033100.4,c.2163C>A,LOW,YES,,,1;CDHR1,synonymous_variant,p.T460=,ENST00000372117,,c.1380C>A,LOW,,,,1;CDHR1,intron_variant,,ENST00000332904,NM_001171971.3,c.2040+856C>A,MODIFIER,,,,1;CDHR1,intron_variant,,ENST00000623399,,c.211+856C>A,MODIFIER,,,,1;CDHR1,non_coding_transcript_exon_variant,,ENST00000459673,,n.595C>A,MODIFIER,,,,1;CDHR1,downstream_g…	A	ENSG00000148600	ENST00000623527	Transcript
PSD	5662	BI	GRCh38	chr10	102414933	102414933	+	Missense_Mutation	SNP	C	C	T		NA	TCGA-MP-A4T7-01A-11D-A24P-08	TCGA-MP-A4T7-10A-01D-A24P-08	NA	NA	NA	NA	NA	NA	NA	NA	Somatic	NA	NA	NA	NA	NA	NA	ca00df38-78b5-4d6a-b496-caea39b8295d	5bc11e96-fbe0-4f14-8720-1bcc96950133	c.1054G>A	p.Glu352Lys	p.E352K	ENST00000020673	2024-04-17	92	82	10	42	NA	NA	PSD,missense_variant,p.E352K,ENST00000406432,NM_001270965.1,c.1054G>A,MODERATE,YES,tolerated(0.4),possibly_damaging(0.677),-1;PSD,missense_variant,p.E352K,ENST00000020673,NM_002779.5,c.1054G>A,MODERATE,,tolerated(0.4),possibly_damaging(0.677),-1;PSD,5_prime_UTR_variant,,ENST00000611678,NM_001270966.1,c.-84G>A,MODIFIER,,,,-1;FBXL15,upstream_gene_variant,,ENST00000369956,NM_024326.3,,MODIFIER,YES,,…	T	ENSG00000059915	ENST00000020673	Transcript
COL17A1	1308	BI	GRCh38	chr10	104064443	104064443	+	Missense_Mutation	SNP	C	C	A	rs755718830	NA	TCGA-MP-A4T7-01A-11D-A24P-08	TCGA-MP-A4T7-10A-01D-A24P-08	NA	NA	NA	NA	NA	NA	NA	NA	Somatic	NA	NA	NA	NA	NA	NA	ca00df38-78b5-4d6a-b496-caea39b8295d	5bc11e96-fbe0-4f14-8720-1bcc96950133	c.761G>T	p.Gly254Val	p.G254V	ENST00000648076	10/56	42	18	24	38	NA	NA	COL17A1,missense_variant,p.G254V,ENST00000648076,NM_000494.4,c.761G>T,MODERATE,YES,deleterious(0.01),probably_damaging(0.999),-1;COL17A1,missense_variant,p.G254V,ENST00000369733,,c.761G>T,MODERATE,,deleterious(0),probably_damaging(1),-1;COL17A1,missense_variant,p.G238V,ENST00000650263,,c.713G>T,MODERATE,,deleterious(0.01),probably_damaging(1),-1;COL17A1,missense_variant,p.G254V,ENST00000393211,,c…	A	ENSG00000065618	ENST00000648076	Transcript
ATRNL1	26033	BI	GRCh38	chr10	115268442	115268442	+	Missense_Mutation	SNP	A	A	G	rs782175957	NA	TCGA-MP-A4T7-01A-11D-A24P-08	TCGA-MP-A4T7-10A-01D-A24P-08	NA	NA	NA	NA	NA	NA	NA	NA	Somatic	NA	NA	NA	NA	NA	NA	ca00df38-78b5-4d6a-b496-caea39b8295d	5bc11e96-fbe0-4f14-8720-1bcc96950133	c.2098A>G	p.Met700Val	p.M700V	ENST00000355044	13/29	62	30	32	83	NA	NA	ATRNL1,missense_variant,p.M700V,ENST00000355044,NM_207303.4,c.2098A>G,MODERATE,YES,tolerated(0.87),benign(0),1;ATRNL1,missense_variant,p.M664V,ENST00000650603,,c.1990A>G,MODERATE,,tolerated(0.88),benign(0),1	G	ENSG00000107518	ENST00000355044	Transcript
ATRNL1	26033	BI	GRCh38	chr10	115944760	115944760	+	Missense_Mutation	SNP	G	G	A	rs182259056	NA	TCGA-MP-A4T7-01A-11D-A24P-08	TCGA-MP-A4T7-10A-01D-A24P-08	NA	NA	NA	NA	NA	NA	NA	NA	Somatic	NA	NA	NA	NA	NA	NA	ca00df38-78b5-4d6a-b496-caea39b8295d	5bc11e96-fbe0-4f14-8720-1bcc96950133	c.4121G>A	p.Arg1374His	p.R1374H	ENST00000355044	29/29	114	94	19	104	NA	NA	ATRNL1,missense_variant,p.R1374H,ENST00000355044,NM_207303.4,c.4121G>A,MODERATE,YES,tolerated(0.39),probably_damaging(0.976),1;ATRNL1,non_coding_transcript_exon_variant,,ENST00000449616,,n.330G>A,MODIFIER,,,,1;ATRNL1,3_prime_UTR_variant,,ENST00000650603,,c.*188G>A,MODIFIER,,,,1	A	ENSG00000107518	ENST00000355044	Transcript
UBQLN3	50613	BI	GRCh38	chr11	5508729	5508729	+	Missense_Mutation	SNP	G	G	A		NA	TCGA-MP-A4T7-01A-11D-A24P-08	TCGA-MP-A4T7-10A-01D-A24P-08	NA	NA	NA	NA	NA	NA	NA	NA	Somatic	NA	NA	NA	NA	NA	NA	ca00df38-78b5-4d6a-b496-caea39b8295d	5bc11e96-fbe0-4f14-8720-1bcc96950133	c.830C>T	p.Pro277Leu	p.P277L	ENST00000311659	2024-02-02	136	117	19	123	NA	NA	UBQLN3,missense_variant,p.P277L,ENST00000311659,NM_017481.4&NM_001347096.2,c.830C>T,MODERATE,YES,deleterious(0),benign(0.102),-1;HBE1,upstream_gene_variant,,ENST00000292896,,,MODIFIER,YES,,,-1;HBE1,upstream_gene_variant,,ENST00000380237,,,MODIFIER,,,,-1;HBG2,upstream_gene_variant,,ENST00000380252,,,MODIFIER,,,,-1;UBQLN3,downstream_gene_variant,,ENST00000445998,,,MODIFIER,,,,-1;OR51B5,upstream_gen…	A	ENSG00000175520	ENST00000311659	Transcript
ACCSL	390110	BI	GRCh38	chr11	44056293	44056293	+	Missense_Mutation	SNP	C	C	A		NA	TCGA-MP-A4T7-01A-11D-A24P-08	TCGA-MP-A4T7-10A-01D-A24P-08	NA	NA	NA	NA	NA	NA	NA	NA	Somatic	NA	NA	NA	NA	NA	NA	ca00df38-78b5-4d6a-b496-caea39b8295d	5bc11e96-fbe0-4f14-8720-1bcc96950133	c.1294C>A	p.Gln432Lys	p.Q432K	ENST00000378832	2024-11-14	40	26	14	31	NA	NA	ACCSL,missense_variant,p.Q432K,ENST00000378832,NM_001363113.1&NM_001031854.2,c.1294C>A,MODERATE,YES,deleterious(0),probably_damaging(0.997),1;ACCSL,3_prime_UTR_variant,,ENST00000527145,,c.*813C>A,MODIFIER,,,,1	A	ENSG00000205126	ENST00000378832	Transcript
CKAP5	9793	BI	GRCh38	chr11	46754899	46754899	+	Missense_Mutation	SNP	T	T	A		NA	TCGA-MP-A4T7-01A-11D-A24P-08	TCGA-MP-A4T7-10A-01D-A24P-08	NA	NA	NA	NA	NA	NA	NA	NA	Somatic	NA	NA	NA	NA	NA	NA	ca00df38-78b5-4d6a-b496-caea39b8295d	5bc11e96-fbe0-4f14-8720-1bcc96950133	c.4858A>T	p.Asn1620Tyr	p.N1620Y	ENST00000529230	36/44	132	103	28	144	NA	NA	CKAP5,missense_variant,p.N1620Y,ENST00000529230,NM_001008938.4,c.4858A>T,MODERATE,YES,tolerated(0.17),possibly_damaging(0.58),-1;CKAP5,missense_variant,p.N184Y,ENST00000526876,,c.550A>T,MODERATE,,deleterious(0.02),benign(0.382),-1;CKAP5,missense_variant,p.N149Y,ENST00000527333,,c.445A>T,MODERATE,,deleterious(0.03),probably_damaging(0.999),-1;CKAP5,intron_variant,,ENST00000312055,NM_014756.3,c.469…	A	ENSG00000175216	ENST00000529230	Transcript
OR4A5	81318	BI	GRCh38	chr11	54707585	54707585	+	Nonsense_Mutation	SNP	T	T	A		NA	TCGA-MP-A4T7-01A-11D-A24P-08	TCGA-MP-A4T7-10A-01D-A24P-08	NA	NA	NA	NA	NA	NA	NA	NA	Somatic	NA	NA	NA	NA	NA	NA	ca00df38-78b5-4d6a-b496-caea39b8295d	5bc11e96-fbe0-4f14-8720-1bcc96950133	c.701T>A	p.Leu234Ter	p.L234*	ENST00000319760	2024-01-01	111	93	18	70	NA	NA	OR4A5,stop_gained,p.L234*,ENST00000319760,NM_001005272.3,c.701T>A,HIGH,YES,,,1	A	ENSG00000221840	ENST00000319760	Transcript
LRP5	4041	BI	GRCh38	chr11	68433701	68433701	+	Missense_Mutation	SNP	A	A	T		NA	TCGA-MP-A4T7-01A-11D-A24P-08	TCGA-MP-A4T7-10A-01D-A24P-08	NA	NA	NA	NA	NA	NA	NA	NA	Somatic	NA	NA	NA	NA	NA	NA	ca00df38-78b5-4d6a-b496-caea39b8295d	5bc11e96-fbe0-4f14-8720-1bcc96950133	c.3863A>T	p.Asp1288Val	p.D1288V	ENST00000294304	18/23	93	84	9	137	NA	NA	LRP5,missense_variant,p.D1288V,ENST00000294304,NM_002335.4&NM_001291902.2,c.3863A>T,MODERATE,YES,deleterious(0),probably_damaging(1),1;LRP5,3_prime_UTR_variant,,ENST00000529993,,c.*2469A>T,MODIFIER,,,,1;LRP5,upstream_gene_variant,,ENST00000533695,,,MODIFIER,,,,1	T	ENSG00000162337	ENST00000294304	Transcript
TRIM49	57093	BI	GRCh38	chr11	89798460	89798460	+	Missense_Mutation	SNP	C	C	A	rs746488993	NA	TCGA-MP-A4T7-01A-11D-A24P-08	TCGA-MP-A4T7-10A-01D-A24P-08	NA	NA	NA	NA	NA	NA	NA	NA	Somatic	NA	NA	NA	NA	NA	NA	ca00df38-78b5-4d6a-b496-caea39b8295d	5bc11e96-fbe0-4f14-8720-1bcc96950133	c.1029G>T	p.Trp343Cys	p.W343C	ENST00000329758	2024-08-08	90	69	21	90	NA	NA	TRIM49,missense_variant,p.W343C,ENST00000329758,NM_020358.2,c.1029G>T,MODERATE,YES,deleterious(0),probably_damaging(1),-1;TRIM49,missense_variant,p.W266C,ENST00000532501,,c.798G>T,MODERATE,,deleterious(0),probably_damaging(0.997),-1	A	ENSG00000168930	ENST00000329758	Transcript
FAT3	120114	BI	GRCh38	chr11	92834958	92834958	+	Silent	SNP	T	T	C	rs747834133	NA	TCGA-MP-A4T7-01A-11D-A24P-08	TCGA-MP-A4T7-10A-01D-A24P-08	NA	NA	NA	NA	NA	NA	NA	NA	Somatic	NA	NA	NA	NA	NA	NA	ca00df38-78b5-4d6a-b496-caea39b8295d	5bc11e96-fbe0-4f14-8720-1bcc96950133	c.9960T>C	p.Ala3320=	p.A3320=	ENST00000409404	14/25	20	10	10	21	NA	NA	FAT3,synonymous_variant,p.A3320=,ENST00000409404,NM_001008781.3,c.9960T>C,LOW,YES,,,1;FAT3,synonymous_variant,p.A3170=,ENST00000525166,NM_001367949.2,c.9510T>C,LOW,,,,1	C	ENSG00000165323	ENST00000409404	Transcript
VPS11	55823	BI	GRCh38	chr11	119077880	119077880	+	Splice_Region	SNP	T	T	G		NA	TCGA-MP-A4T7-01A-11D-A24P-08	TCGA-MP-A4T7-10A-01D-A24P-08	NA	NA	NA	NA	NA	NA	NA	NA	Somatic	NA	NA	NA	NA	NA	NA	ca00df38-78b5-4d6a-b496-caea39b8295d	5bc11e96-fbe0-4f14-8720-1bcc96950133	c.-58T>G			ENST00000620429	2024-08-15	188	155	33	147	NA	NA	VPS11,missense_variant,p.N515K,ENST00000614944,NM_001290185.2&NM_001378221.1,c.1545T>G,MODERATE,,tolerated(0.52),benign(0.145),1;VPS11,missense_variant,p.N525K,ENST00000621676,NM_001378218.1&NM_001378219.1&NM_021729.6&NM_001378220.1,c.1575T>G,MODERATE,YES,tolerated(0.62),benign(0.287),1;VPS11,splice_region_variant,,ENST00000620429,,c.-58T>G,LOW,,,,1;VPS11,downstream_gene_variant,,ENST00000530809,…	G	ENSG00000160695	ENST00000620429	Transcript
SLC6A12	6539	BI	GRCh38	chr12	204628	204628	+	Silent	SNP	C	C	T	rs376674831	NA	TCGA-MP-A4T7-01A-11D-A24P-08	TCGA-MP-A4T7-10A-01D-A24P-08	NA	NA	NA	NA	NA	NA	NA	NA	Somatic	NA	NA	NA	NA	NA	NA	ca00df38-78b5-4d6a-b496-caea39b8295d	5bc11e96-fbe0-4f14-8720-1bcc96950133	c.285G>A	p.Ala95=	p.A95=	ENST00000359674	2024-04-16	45	38	7	40	NA	NA	SLC6A12,missense_variant,p.R56H,ENST00000535347,,c.167G>A,MODERATE,,tolerated_low_confidence(0.46),unknown(0),-1;SLC6A12,synonymous_variant,p.A95=,ENST00000424061,NM_003044.5,c.285G>A,LOW,YES,,,-1;SLC6A12,synonymous_variant,p.A95=,ENST00000397296,,c.285G>A,LOW,,,,-1;SLC6A12,synonymous_variant,p.A95=,ENST00000359674,NM_001122848.3&NM_001122847.3,c.285G>A,LOW,,,,-1;SLC6A12,synonymous_variant,p.A95=…	T	ENSG00000111181	ENST00000359674	Transcript
KCNA6	3742	BI	GRCh38	chr12	4811287	4811287	+	Missense_Mutation	SNP	G	G	T	rs1360420986	NA	TCGA-MP-A4T7-01A-11D-A24P-08	TCGA-MP-A4T7-10A-01D-A24P-08	NA	NA	NA	NA	NA	NA	NA	NA	Somatic	NA	NA	NA	NA	NA	NA	ca00df38-78b5-4d6a-b496-caea39b8295d	5bc11e96-fbe0-4f14-8720-1bcc96950133	c.1246G>T	p.Ala416Ser	p.A416S	ENST00000280684	2024-01-01	123	94	28	87	NA	NA	KCNA6,missense_variant,p.A416S,ENST00000280684,NM_002235.3,c.1246G>T,MODERATE,YES,deleterious(0.02),probably_damaging(0.953),1;GALNT8,intron_variant,,ENST00000542998,,c.312-39451G>T,MODIFIER,,,,1;GALNT8,upstream_gene_variant,,ENST00000541339,,,MODIFIER,,,,1;AC005833.2,intron_variant,,ENST00000662877,,n.409+2269C>A,MODIFIER,YES,,,-1;AC005833.2,intron_variant,,ENST00000664363,,n.1626+2269C>A,MODIFI…	T	ENSG00000151079	ENST00000280684	Transcript
KRAS	3845	BI	GRCh38	chr12	25245350	25245350	+	Missense_Mutation	SNP	C	C	A	rs121913529	NA	TCGA-MP-A4T7-01A-11D-A24P-08	TCGA-MP-A4T7-10A-01D-A24P-08	NA	NA	NA	NA	NA	NA	NA	NA	Somatic	NA	NA	NA	NA	NA	NA	ca00df38-78b5-4d6a-b496-caea39b8295d	5bc11e96-fbe0-4f14-8720-1bcc96950133	c.35G>T	p.Gly12Val	p.G12V	ENST00000256078	2024-02-06	16	12	4	26	NA	NA	KRAS,missense_variant,p.G12V,ENST00000256078,NM_001369786.1&NM_033360.4,c.35G>T,MODERATE,YES,deleterious(0),probably_damaging(0.972),-1;KRAS,missense_variant,p.G12V,ENST00000311936,NM_001369787.1&NM_004985.5,c.35G>T,MODERATE,,deleterious(0),probably_damaging(0.96),-1;KRAS,missense_variant,p.G12V,ENST00000556131,,c.35G>T,MODERATE,,deleterious(0),possibly_damaging(0.884),-1;KRAS,missense_variant,p.…	A	ENSG00000133703	ENST00000256078	Transcript
RESF1	55196	BI	GRCh38	chr12	31982493	31982493	+	Missense_Mutation	SNP	G	G	T		NA	TCGA-MP-A4T7-01A-11D-A24P-08	TCGA-MP-A4T7-10A-01D-A24P-08	NA	NA	NA	NA	NA	NA	NA	NA	Somatic	NA	NA	NA	NA	NA	NA	ca00df38-78b5-4d6a-b496-caea39b8295d	5bc11e96-fbe0-4f14-8720-1bcc96950133	c.1538G>T	p.Arg513Leu	p.R513L	ENST00000312561	2024-04-06	81	62	18	63	NA	NA	RESF1,missense_variant,p.R513L,ENST00000312561,NM_018169.4,c.1538G>T,MODERATE,YES,tolerated(1),benign(0),1;RESF1,missense_variant,p.R513L,ENST00000381054,,c.1538G>T,MODERATE,,tolerated(1),benign(0),1;RESF1,downstream_gene_variant,,ENST00000540924,,,MODIFIER,,,,1;RESF1,intron_variant,,ENST00000397578,,n.139-4746G>T,MODIFIER,,,,1;RESF1,intron_variant,,ENST00000535596,,n.318-4746G>T,MODIFIER,,,,1;RE…	T	ENSG00000174718	ENST00000312561	Transcript
GLI1	2735	BI	GRCh38	chr12	57464694	57464694	+	Missense_Mutation	SNP	G	G	A	rs760192848	NA	TCGA-MP-A4T7-01A-11D-A24P-08	TCGA-MP-A4T7-10A-01D-A24P-08	NA	NA	NA	NA	NA	NA	NA	NA	Somatic	NA	NA	NA	NA	NA	NA	ca00df38-78b5-4d6a-b496-caea39b8295d	5bc11e96-fbe0-4f14-8720-1bcc96950133	c.215G>A	p.Arg72Gln	p.R72Q	ENST00000228682	2024-04-12	47	41	6	35	NA	NA	GLI1,missense_variant,p.R72Q,ENST00000228682,NM_005269.3,c.215G>A,MODERATE,YES,deleterious(0),probably_damaging(0.995),1;GLI1,missense_variant,p.R72Q,ENST00000528432,,c.215G>A,MODERATE,,deleterious(0),probably_damaging(0.995),1;GLI1,5_prime_UTR_variant,,ENST00000543426,NM_001160045.1,c.-170G>A,MODIFIER,,,,1;GLI1,5_prime_UTR_variant,,ENST00000532291,,c.-170G>A,MODIFIER,,,,1;GLI1,intron_variant,,EN…	A	ENSG00000111087	ENST00000228682	Transcript
NAV3	89795	BI	GRCh38	chr12	78006484	78006484	+	Missense_Mutation	SNP	G	G	C		NA	TCGA-MP-A4T7-01A-11D-A24P-08	TCGA-MP-A4T7-10A-01D-A24P-08	NA	NA	NA	NA	NA	NA	NA	NA	Somatic	NA	NA	NA	NA	NA	NA	ca00df38-78b5-4d6a-b496-caea39b8295d	5bc11e96-fbe0-4f14-8720-1bcc96950133	c.946G>C	p.Gly316Arg	p.G316R	ENST00000397909	8/40	95	70	25	79	NA	NA	NAV3,missense_variant,p.G316R,ENST00000397909,NM_001024383.2,c.946G>C,MODERATE,YES,deleterious(0.02),possibly_damaging(0.688),1;NAV3,missense_variant,p.G316R,ENST00000536525,NM_014903.6,c.946G>C,MODERATE,,deleterious(0.02),possibly_damaging(0.687),1;NAV3,missense_variant,p.G316R,ENST00000549464,,c.946G>C,MODERATE,,deleterious(0),possibly_damaging(0.688),1;NAV3,missense_variant,p.G259R,ENST0000055…	C	ENSG00000067798	ENST00000397909	Transcript
RPL6	6128	BI	GRCh38	chr12	112405276	112405276	+	Missense_Mutation	SNP	C	C	A		NA	TCGA-MP-A4T7-01A-11D-A24P-08	TCGA-MP-A4T7-10A-01D-A24P-08	NA	NA	NA	NA	NA	NA	NA	NA	Somatic	NA	NA	NA	NA	NA	NA	ca00df38-78b5-4d6a-b496-caea39b8295d	5bc11e96-fbe0-4f14-8720-1bcc96950133	c.815G>T	p.Arg272Leu	p.R272L	ENST00000202773	2024-07-07	49	38	11	55	NA	NA	RPL6,missense_variant,p.R272L,ENST00000424576,NM_001024662.3&NM_001320137.2,c.815G>T,MODERATE,YES,tolerated(0.24),benign(0.175),-1;RPL6,missense_variant,p.R272L,ENST00000202773,NM_001320142.1&NM_001320141.2&NM_000970.5&NM_001320139.2&NM_001320138.2&NM_001320140.2,c.815G>T,MODERATE,,tolerated(0.24),benign(0.175),-1;RPL6,downstream_gene_variant,,ENST00000548343,,,MODIFIER,,,,-1;RPL6,downstream_gene…	A	ENSG00000089009	ENST00000202773	Transcript
OAS3	4940	BI	GRCh38	chr12	112961144	112961144	+	Silent	SNP	C	C	A		NA	TCGA-MP-A4T7-01A-11D-A24P-08	TCGA-MP-A4T7-10A-01D-A24P-08	NA	NA	NA	NA	NA	NA	NA	NA	Somatic	NA	NA	NA	NA	NA	NA	ca00df38-78b5-4d6a-b496-caea39b8295d	5bc11e96-fbe0-4f14-8720-1bcc96950133	c.1731C>A	p.Gly577=	p.G577=	ENST00000228928	2024-08-16	21	16	5	24	NA	NA	OAS3,synonymous_variant,p.G577=,ENST00000228928,NM_006187.4,c.1731C>A,LOW,YES,,,1;OAS3,upstream_gene_variant,,ENST00000546973,,,MODIFIER,,,,1;OAS3,non_coding_transcript_exon_variant,,ENST00000546800,,n.477C>A,MODIFIER,,,,1;AC004551.1,intron_variant,,ENST00000552784,,n.354-52466G>T,MODIFIER,YES,,,-1	A	ENSG00000111331	ENST00000228928	Transcript
ULK1	8408	BI	GRCh38	chr12	131916091	131916091	+	Missense_Mutation	SNP	G	G	T		NA	TCGA-MP-A4T7-01A-11D-A24P-08	TCGA-MP-A4T7-10A-01D-A24P-08	NA	NA	NA	NA	NA	NA	NA	NA	Somatic	NA	NA	NA	NA	NA	NA	ca00df38-78b5-4d6a-b496-caea39b8295d	5bc11e96-fbe0-4f14-8720-1bcc96950133	c.1810G>T	p.Gly604Cys	p.G604C	ENST00000321867	19/28	45	34	11	36	NA	NA	ULK1,missense_variant,p.G604C,ENST00000321867,NM_003565.4,c.1810G>T,MODERATE,YES,tolerated(0.06),benign(0.007),1;ULK1,non_coding_transcript_exon_variant,,ENST00000541761,,n.149G>T,MODIFIER,,,,1;ULK1,upstream_gene_variant,,ENST00000540568,,,MODIFIER,,,,1;ULK1,upstream_gene_variant,,ENST00000540647,,,MODIFIER,,,,1;ULK1,upstream_gene_variant,,ENST00000544718,,,MODIFIER,,,,1	T	ENSG00000177169	ENST00000321867	Transcript
FNDC3A	22862	BI	GRCh38	chr13	49196920	49196920	+	Missense_Mutation	SNP	G	G	T		NA	TCGA-MP-A4T7-01A-11D-A24P-08	TCGA-MP-A4T7-10A-01D-A24P-08	NA	NA	NA	NA	NA	NA	NA	NA	Somatic	NA	NA	NA	NA	NA	NA	ca00df38-78b5-4d6a-b496-caea39b8295d	5bc11e96-fbe0-4f14-8720-1bcc96950133	c.2270G>T	p.Gly757Val	p.G757V	ENST00000492622	20/26	42	35	7	56	NA	NA	FNDC3A,missense_variant,p.G757V,ENST00000541916,NM_001278438.1,c.2270G>T,MODERATE,YES,deleterious(0),benign(0.423),1;FNDC3A,missense_variant,p.G757V,ENST00000492622,NM_001079673.2,c.2270G>T,MODERATE,,deleterious(0),benign(0.423),1;FNDC3A,missense_variant,p.G701V,ENST00000398316,NM_014923.5,c.2102G>T,MODERATE,,deleterious(0),probably_damaging(0.964),1;FNDC3A,3_prime_UTR_variant,,ENST00000484074,,c…	T	ENSG00000102531	ENST00000492622	Transcript
PCDH17	27253	BI	GRCh38	chr13	57633552	57633552	+	Missense_Mutation	SNP	A	A	G		NA	TCGA-MP-A4T7-01A-11D-A24P-08	TCGA-MP-A4T7-10A-01D-A24P-08	NA	NA	NA	NA	NA	NA	NA	NA	Somatic	NA	NA	NA	NA	NA	NA	ca00df38-78b5-4d6a-b496-caea39b8295d	5bc11e96-fbe0-4f14-8720-1bcc96950133	c.1006A>G	p.Lys336Glu	p.K336E	ENST00000377918	2024-01-04	106	82	24	76	NA	NA	PCDH17,missense_variant,p.K336E,ENST00000377918,NM_001040429.3,c.1006A>G,MODERATE,YES,deleterious(0),probably_damaging(0.999),1;PCDH17,upstream_gene_variant,,ENST00000612954,,,MODIFIER,,,,1;PCDH17,upstream_gene_variant,,ENST00000615375,,,MODIFIER,,,,1;PCDH17,missense_variant,p.K336E,ENST00000484979,,c.1006A>G,MODERATE,,deleterious(0),probably_damaging(0.999),1;AL445288.1,non_coding_transcript_exo…	G	ENSG00000118946	ENST00000377918	Transcript
NALCN	259232	BI	GRCh38	chr13	101103311	101103311	+	Missense_Mutation	SNP	G	G	T		NA	TCGA-MP-A4T7-01A-11D-A24P-08	TCGA-MP-A4T7-10A-01D-A24P-08	NA	NA	NA	NA	NA	NA	NA	NA	Somatic	NA	NA	NA	NA	NA	NA	ca00df38-78b5-4d6a-b496-caea39b8295d	5bc11e96-fbe0-4f14-8720-1bcc96950133	c.2918C>A	p.Pro973His	p.P973H	ENST00000251127	26/44	115	93	22	82	NA	NA	NALCN,missense_variant,p.P973H,ENST00000251127,NM_001350749.2&NM_052867.4,c.2918C>A,MODERATE,,deleterious(0),probably_damaging(0.997),-1;NALCN,missense_variant,p.P1002H,ENST00000675332,NM_001350748.2,c.3005C>A,MODERATE,YES,deleterious(0),probably_damaging(0.998),-1;NALCN,missense_variant,p.P944H,ENST00000676315,NM_001350751.2&NM_001350750.2,c.2831C>A,MODERATE,,deleterious(0),probably_damaging(0.9…	T	ENSG00000102452	ENST00000251127	Transcript
ABHD13	84945	BI	GRCh38	chr13	108229600	108229600	+	Missense_Mutation	SNP	G	G	T		NA	TCGA-MP-A4T7-01A-11D-A24P-08	TCGA-MP-A4T7-10A-01D-A24P-08	NA	NA	NA	NA	NA	NA	NA	NA	Somatic	NA	NA	NA	NA	NA	NA	ca00df38-78b5-4d6a-b496-caea39b8295d	5bc11e96-fbe0-4f14-8720-1bcc96950133	c.382G>T	p.Gly128Cys	p.G128C	ENST00000375898	2024-02-02	82	66	16	61	NA	NA	ABHD13,missense_variant,p.G128C,ENST00000375898,NM_032859.3,c.382G>T,MODERATE,YES,deleterious(0),probably_damaging(1),1	T	ENSG00000139826	ENST00000375898	Transcript
RNASE11	122651	BI	GRCh38	chr14	20584201	20584201	+	Missense_Mutation	SNP	C	C	G		NA	TCGA-MP-A4T7-01A-11D-A24P-08	TCGA-MP-A4T7-10A-01D-A24P-08	NA	NA	NA	NA	NA	NA	NA	NA	Somatic	NA	NA	NA	NA	NA	NA	ca00df38-78b5-4d6a-b496-caea39b8295d	5bc11e96-fbe0-4f14-8720-1bcc96950133	c.274G>C	p.Gly92Arg	p.G92R	ENST00000398008	2024-03-03	187	174	13	190	NA	NA	RNASE11,missense_variant,p.G92R,ENST00000553849,NM_145250.3,c.274G>C,MODERATE,YES,tolerated(0.39),benign(0.192),-1;RNASE11,missense_variant,p.G92R,ENST00000398009,,c.274G>C,MODERATE,,tolerated(0.39),benign(0.192),-1;RNASE11,missense_variant,p.G92R,ENST00000432835,,c.274G>C,MODERATE,,tolerated(0.39),benign(0.192),-1;RNASE11,missense_variant,p.G92R,ENST00000555841,,c.274G>C,MODERATE,,tolerated(0.39…	G	ENSG00000173464	ENST00000398008	Transcript
ACIN1	22985	BI	GRCh38	chr14	23080441	23080441	+	Silent	SNP	C	C	T		NA	TCGA-MP-A4T7-01A-11D-A24P-08	TCGA-MP-A4T7-10A-01D-A24P-08	NA	NA	NA	NA	NA	NA	NA	NA	Somatic	NA	NA	NA	NA	NA	NA	ca00df38-78b5-4d6a-b496-caea39b8295d	5bc11e96-fbe0-4f14-8720-1bcc96950133	c.1068G>A	p.Gln356=	p.Q356=	ENST00000262710	2024-06-19	76	64	12	52	NA	NA	ACIN1,synonymous_variant,p.Q356=,ENST00000262710,NM_014977.3,c.1068G>A,LOW,YES,,,-1;ACIN1,synonymous_variant,p.Q316=,ENST00000457657,NM_001164815.1,c.948G>A,LOW,,,,-1;ACIN1,synonymous_variant,p.Q298=,ENST00000605057,,c.894G>A,LOW,,,,-1;ACIN1,synonymous_variant,p.Q356=,ENST00000555053,NM_001164814.1,c.1068G>A,LOW,,,,-1;ACIN1,upstream_gene_variant,,ENST00000554708,,,MODIFIER,,,,-1;ACIN1,upstream_ge…	T	ENSG00000100813	ENST00000262710	Transcript
EFS	10278	BI	GRCh38	chr14	23357278	23357278	+	Missense_Mutation	SNP	A	A	T		NA	TCGA-MP-A4T7-01A-11D-A24P-08	TCGA-MP-A4T7-10A-01D-A24P-08	NA	NA	NA	NA	NA	NA	NA	NA	Somatic	NA	NA	NA	NA	NA	NA	ca00df38-78b5-4d6a-b496-caea39b8295d	5bc11e96-fbe0-4f14-8720-1bcc96950133	c.1634T>A	p.Leu545Gln	p.L545Q	ENST00000216733	2024-06-06	84	67	17	62	NA	NA	EFS,missense_variant,p.L452Q,ENST00000351354,NM_032459.3,c.1355T>A,MODERATE,,deleterious(0),probably_damaging(0.999),-1;EFS,missense_variant,p.L545Q,ENST00000216733,NM_005864.4,c.1634T>A,MODERATE,YES,deleterious(0),probably_damaging(1),-1;EFS,missense_variant,p.L376Q,ENST00000429593,NM_001277174.1,c.1127T>A,MODERATE,,deleterious(0),probably_damaging(1),-1;SLC22A17,upstream_gene_variant,,ENST00000…	T	ENSG00000100842	ENST00000216733	Transcript
GPATCH2L	55668	BI	GRCh38	chr14	76176681	76176681	+	Missense_Mutation	SNP	G	G	T		NA	TCGA-MP-A4T7-01A-11D-A24P-08	TCGA-MP-A4T7-10A-01D-A24P-08	NA	NA	NA	NA	NA	NA	NA	NA	Somatic	NA	NA	NA	NA	NA	NA	ca00df38-78b5-4d6a-b496-caea39b8295d	5bc11e96-fbe0-4f14-8720-1bcc96950133	c.1043G>T	p.Arg348Leu	p.R348L	ENST00000261530	2024-06-10	60	51	9	72	NA	NA	GPATCH2L,missense_variant,p.R348L,ENST00000261530,NM_001322029.1&NM_001322032.1&NM_017926.4&NM_001322028.2&NM_001322030.2,c.1043G>T,MODERATE,YES,tolerated(0.58),benign(0.28),1;GPATCH2L,missense_variant,p.R348L,ENST00000621494,NM_017972.3,c.1043G>T,MODERATE,,tolerated(0.45),benign(0.147),1;GPATCH2L,missense_variant,p.R348L,ENST00000312858,,c.1043G>T,MODERATE,,tolerated(0.45),benign(0.147),1;GPATCH…	T	ENSG00000089916	ENST00000261530	Transcript
CEP128	145508	BI	GRCh38	chr14	80504998	80504998	+	Missense_Mutation	SNP	C	C	G		NA	TCGA-MP-A4T7-01A-11D-A24P-08	TCGA-MP-A4T7-10A-01D-A24P-08	NA	NA	NA	NA	NA	NA	NA	NA	Somatic	NA	NA	NA	NA	NA	NA	ca00df38-78b5-4d6a-b496-caea39b8295d	5bc11e96-fbe0-4f14-8720-1bcc96950133	c.3095G>C	p.Gly1032Ala	p.G1032A	ENST00000281129	23/24	45	40	5	63	NA	NA	CEP128,missense_variant,p.G1032A,ENST00000555265,NM_152446.5,c.3095G>C,MODERATE,YES,tolerated(0.89),benign(0.046),-1;CEP128,missense_variant,p.G1032A,ENST00000281129,,c.3095G>C,MODERATE,,tolerated(0.89),benign(0.046),-1;CEP128,missense_variant,p.G98A,ENST00000556061,,c.293G>C,MODERATE,,tolerated(0.74),benign(0.297),-1;CEP128,non_coding_transcript_exon_variant,,ENST00000553717,,n.329G>C,MODIFIER,,…	G	ENSG00000100629	ENST00000281129	Transcript
MIR412	574433	BI	GRCh38	chr14	101065531	101065531	+	RNA	SNP	G	G	C	rs373476147	NA	TCGA-MP-A4T7-01A-11D-A24P-08	TCGA-MP-A4T7-10A-01D-A24P-08	NA	NA	NA	NA	NA	NA	NA	NA	Somatic	NA	NA	NA	NA	NA	NA	ca00df38-78b5-4d6a-b496-caea39b8295d	5bc11e96-fbe0-4f14-8720-1bcc96950133	n.85G>C			ENST00000362142	2024-01-01	88	76	12	95	NA	NA	MIR412,non_coding_transcript_exon_variant,,ENST00000362142,,n.85G>C,MODIFIER,YES,,,1;MIR377,downstream_gene_variant,,ENST00000362145,,,MODIFIER,YES,,,1;MIR369,upstream_gene_variant,,ENST00000362155,,,MODIFIER,YES,,,1;MIR410,upstream_gene_variant,,ENST00000362222,,,MODIFIER,YES,,,1;MIR409,downstream_gene_variant,,ENST00000362237,,,MODIFIER,YES,,,1;MIR656,upstream_gene_variant,,ENST00000385224,,,MO…	C	ENSG00000199012	ENST00000362142	Transcript
JAG2	3714	BI	GRCh38	chr14	105142989	105142989	+	Silent	SNP	C	C	T	rs138779386	NA	TCGA-MP-A4T7-01A-11D-A24P-08	TCGA-MP-A4T7-10A-01D-A24P-08	NA	NA	NA	NA	NA	NA	NA	NA	Somatic	NA	NA	NA	NA	NA	NA	ca00df38-78b5-4d6a-b496-caea39b8295d	5bc11e96-fbe0-4f14-8720-1bcc96950133	c.3423G>A	p.Pro1141=	p.P1141=	ENST00000331782	26/26	38	30	8	35	NA	NA	JAG2,synonymous_variant,p.P1141=,ENST00000331782,NM_002226.5,c.3423G>A,LOW,YES,,,-1;JAG2,synonymous_variant,p.P1103=,ENST00000347004,NM_145159.3,c.3309G>A,LOW,,,,-1;JAG2,non_coding_transcript_exon_variant,,ENST00000546616,,n.1041G>A,MODIFIER,,,,-1;JAG2,downstream_gene_variant,,ENST00000553244,,,MODIFIER,,,,-1	T	ENSG00000184916	ENST00000331782	Transcript
AC134980.2	0	BI	GRCh38	chr15	22094968	22094968	+	Missense_Mutation	SNP	G	G	T		NA	TCGA-MP-A4T7-01A-11D-A24P-08	TCGA-MP-A4T7-10A-01D-A24P-08	NA	NA	NA	NA	NA	NA	NA	NA	Somatic	NA	NA	NA	NA	NA	NA	ca00df38-78b5-4d6a-b496-caea39b8295d	5bc11e96-fbe0-4f14-8720-1bcc96950133	c.447G>T	p.Trp149Cys	p.W149C	ENST00000639059	2024-07-07	16	6	9	30	NA	NA	AC134980.2,missense_variant,p.W149C,ENST00000639059,,c.447G>T,MODERATE,YES,deleterious(0.01),possibly_damaging(0.844),1;OR4N4,missense_variant,p.W149C,ENST00000328795,NM_001005241.3,c.447G>T,MODERATE,YES,deleterious(0.01),possibly_damaging(0.844),1	T	ENSG00000285472	ENST00000639059	Transcript
MKRN3	7681	BI	GRCh38	chr15	23565939	23565939	+	Missense_Mutation	SNP	A	A	T		NA	TCGA-MP-A4T7-01A-11D-A24P-08	TCGA-MP-A4T7-10A-01D-A24P-08	NA	NA	NA	NA	NA	NA	NA	NA	Somatic	NA	NA	NA	NA	NA	NA	ca00df38-78b5-4d6a-b496-caea39b8295d	5bc11e96-fbe0-4f14-8720-1bcc96950133	c.157A>T	p.Arg53Trp	p.R53W	ENST00000314520	2024-01-01	59	43	16	54	NA	NA	MKRN3,missense_variant,p.R53W,ENST00000649065,,c.157A>T,MODERATE,,deleterious_low_confidence(0),benign(0.005),1;MKRN3,missense_variant,p.R53W,ENST00000679144,,c.157A>T,MODERATE,,tolerated(0.1),benign(0.001),1;MKRN3,missense_variant,p.R53W,ENST00000314520,NM_005664.4,c.157A>T,MODERATE,YES,tolerated(0.09),benign(0.001),1;MKRN3,missense_variant,p.R53W,ENST00000678440,,c.157A>T,MODERATE,,tolerated(0.…	T	ENSG00000179455	ENST00000314520	Transcript
NDN	4692	BI	GRCh38	chr15	23686950	23686950	+	Missense_Mutation	SNP	G	G	T		NA	TCGA-MP-A4T7-01A-11D-A24P-08	TCGA-MP-A4T7-10A-01D-A24P-08	NA	NA	NA	NA	NA	NA	NA	NA	Somatic	NA	NA	NA	NA	NA	NA	ca00df38-78b5-4d6a-b496-caea39b8295d	5bc11e96-fbe0-4f14-8720-1bcc96950133	c.268C>A	p.Pro90Thr	p.P90T	ENST00000649030	2024-01-01	44	28	16	18	NA	NA	NDN,missense_variant,p.P90T,ENST00000649030,NM_002487.3,c.268C>A,MODERATE,YES,tolerated(0.78),benign(0.018),-1	T	ENSG00000182636	ENST00000649030	Transcript
EID1	23741	BI	GRCh38	chr15	48878397	48878397	+	Missense_Mutation	SNP	G	G	T	rs780651046	NA	TCGA-MP-A4T7-01A-11D-A24P-08	TCGA-MP-A4T7-10A-01D-A24P-08	NA	NA	NA	NA	NA	NA	NA	NA	Somatic	NA	NA	NA	NA	NA	NA	ca00df38-78b5-4d6a-b496-caea39b8295d	5bc11e96-fbe0-4f14-8720-1bcc96950133	c.221G>T	p.Ser74Ile	p.S74I	ENST00000530028	2024-01-01	39	30	9	28	NA	NA	EID1,missense_variant,p.S74I,ENST00000530028,NM_014335.3,c.221G>T,MODERATE,YES,tolerated(0.06),benign(0.022),1;EID1,missense_variant,p.S52I,ENST00000560490,,c.155G>T,MODERATE,,deleterious_low_confidence(0.04),benign(0.15),1;SHC4,intron_variant,,ENST00000332408,NM_203349.4,c.840+5851C>A,MODIFIER,YES,,,-1;SHC4,upstream_gene_variant,,ENST00000396535,,,MODIFIER,,,,-1;SHC4,upstream_gene_variant,,ENST0…	T	ENSG00000255302	ENST00000530028	Transcript
LYSMD2	256586	BI	GRCh38	chr15	51724815	51724815	+	Missense_Mutation	SNP	C	C	T		NA	TCGA-MP-A4T7-01A-11D-A24P-08	TCGA-MP-A4T7-10A-01D-A24P-08	NA	NA	NA	NA	NA	NA	NA	NA	Somatic	NA	NA	NA	NA	NA	NA	ca00df38-78b5-4d6a-b496-caea39b8295d	5bc11e96-fbe0-4f14-8720-1bcc96950133	c.580G>A	p.Ala194Thr	p.A194T	ENST00000267838	2024-02-03	64	49	15	55	NA	NA	LYSMD2,missense_variant,p.A194T,ENST00000267838,NM_153374.3,c.580G>A,MODERATE,YES,deleterious(0),probably_damaging(0.997),-1;LYSMD2,missense_variant,p.A103T,ENST00000454181,NM_001143917.1&NM_001363969.1,c.307G>A,MODERATE,,deleterious(0),probably_damaging(0.997),-1;LYSMD2,missense_variant,p.A103T,ENST00000560491,,c.307G>A,MODERATE,,deleterious(0),probably_damaging(0.997),-1;LYSMD2,missense_variant…	T	ENSG00000140280	ENST00000267838	Transcript
UNC13C	440279	BI	GRCh38	chr15	54235031	54235031	+	Missense_Mutation	SNP	G	G	T		NA	TCGA-MP-A4T7-01A-11D-A24P-08	TCGA-MP-A4T7-10A-01D-A24P-08	NA	NA	NA	NA	NA	NA	NA	NA	Somatic	NA	NA	NA	NA	NA	NA	ca00df38-78b5-4d6a-b496-caea39b8295d	5bc11e96-fbe0-4f14-8720-1bcc96950133	c.3073G>T	p.Ala1025Ser	p.A1025S	ENST00000260323	4/32	39	33	6	33	NA	NA	UNC13C,missense_variant,p.A1025S,ENST00000260323,NM_001080534.2,c.3073G>T,MODERATE,YES,tolerated_low_confidence(0.12),benign(0.003),1;UNC13C,missense_variant,p.A1025S,ENST00000647821,NM_001329919.2,c.3073G>T,MODERATE,,tolerated_low_confidence(0.13),benign(0.001),1	T	ENSG00000137766	ENST00000260323	Transcript
STRA6	64220	BI	GRCh38	chr15	74181294	74181294	+	Splice_Site	SNP	C	C	T	rs755941898	NA	TCGA-MP-A4T7-01A-11D-A24P-08	TCGA-MP-A4T7-10A-01D-A24P-08	NA	NA	NA	NA	NA	NA	NA	NA	Somatic	NA	NA	NA	NA	NA	NA	ca00df38-78b5-4d6a-b496-caea39b8295d	5bc11e96-fbe0-4f14-8720-1bcc96950133	c.1684+1G>A		p.X562_splice	ENST00000323940		26	20	6	36	NA	NA	STRA6,splice_donor_variant,p.X562_splice,ENST00000323940,NM_001142617.2,c.1684+1G>A,HIGH,,,,-1;STRA6,splice_donor_variant,p.X562_splice,ENST00000395105,NM_022369.4,c.1684+1G>A,HIGH,,,,-1;STRA6,splice_donor_variant,p.X554_splice,ENST00000416286,,c.1660+1G>A,HIGH,,,,-1;STRA6,splice_donor_variant,p.X553_splice,ENST00000423167,NM_001142619.2,c.1657+1G>A,HIGH,,,,-1;STRA6,splice_donor_variant,p.X562_sp…	T	ENSG00000137868	ENST00000323940	Transcript
ACAN	176	BI	GRCh38	chr15	88873879	88873879	+	Missense_Mutation	SNP	G	G	T		NA	TCGA-MP-A4T7-01A-11D-A24P-08	TCGA-MP-A4T7-10A-01D-A24P-08	NA	NA	NA	NA	NA	NA	NA	NA	Somatic	NA	NA	NA	NA	NA	NA	ca00df38-78b5-4d6a-b496-caea39b8295d	5bc11e96-fbe0-4f14-8720-1bcc96950133	c.7485G>T	p.Arg2495Ser	p.R2495S	ENST00000560601	18/19	43	34	9	44	NA	NA	ACAN,missense_variant,p.R2495S,ENST00000560601,NM_001369268.1,c.7485G>T,MODERATE,YES,deleterious(0.01),probably_damaging(0.995),1;ACAN,missense_variant,p.R2457S,ENST00000439576,NM_013227.3,c.7371G>T,MODERATE,,deleterious(0),probably_damaging(0.977),1;ACAN,missense_variant,p.R2457S,ENST00000561243,,c.7371G>T,MODERATE,,deleterious(0.01),possibly_damaging(0.874),1;ACAN,missense_variant,p.R2419S,ENST…	T	ENSG00000157766	ENST00000560601	Transcript
VPS35	55737	BI	GRCh38	chr16	46662355	46662355	+	Missense_Mutation	SNP	T	T	A		NA	TCGA-MP-A4T7-01A-11D-A24P-08	TCGA-MP-A4T7-10A-01D-A24P-08	NA	NA	NA	NA	NA	NA	NA	NA	Somatic	NA	NA	NA	NA	NA	NA	ca00df38-78b5-4d6a-b496-caea39b8295d	5bc11e96-fbe0-4f14-8720-1bcc96950133	c.1955A>T	p.Gln652Leu	p.Q652L	ENST00000299138	15/17	80	72	7	48	NA	NA	VPS35,missense_variant,p.Q652L,ENST00000299138,NM_018206.6,c.1955A>T,MODERATE,YES,deleterious(0),possibly_damaging(0.759),-1;VPS35,3_prime_UTR_variant,,ENST00000647959,,c.*2018A>T,MODIFIER,,,,-1;VPS35,3_prime_UTR_variant,,ENST00000568784,,c.*2625A>T,MODIFIER,,,,-1;VPS35,non_coding_transcript_exon_variant,,ENST00000562420,,n.593A>T,MODIFIER,,,,-1;AC012186.2,upstream_gene_variant,,ENST00000569353,,…	A	ENSG00000069329	ENST00000299138	Transcript
OR1A2	26189	BI	GRCh38	chr17	3197942	3197942	+	Missense_Mutation	SNP	A	A	T		NA	TCGA-MP-A4T7-01A-11D-A24P-08	TCGA-MP-A4T7-10A-01D-A24P-08	NA	NA	NA	NA	NA	NA	NA	NA	Somatic	NA	NA	NA	NA	NA	NA	ca00df38-78b5-4d6a-b496-caea39b8295d	5bc11e96-fbe0-4f14-8720-1bcc96950133	c.424A>T	p.Ile142Phe	p.I142F	ENST00000381951	2024-01-01	144	126	18	106	NA	NA	OR1A2,missense_variant,p.I142F,ENST00000381951,NM_012352.2,c.424A>T,MODERATE,YES,tolerated(0.22),benign(0.01),1	T	ENSG00000172150	ENST00000381951	Transcript
POLR2A	5430	BI	GRCh38	chr17	7501020	7501020	+	Silent	SNP	C	C	T	novel	NA	TCGA-MP-A4T7-01A-11D-A24P-08	TCGA-MP-A4T7-10A-01D-A24P-08	NA	NA	NA	NA	NA	NA	NA	NA	Somatic	NA	NA	NA	NA	NA	NA	ca00df38-78b5-4d6a-b496-caea39b8295d	5bc11e96-fbe0-4f14-8720-1bcc96950133	c.1962C>T	p.His654=	p.H654=	ENST00000674977	2024-12-30	91	82	9	60	NA	NA	POLR2A,synonymous_variant,p.H654=,ENST00000674977,NM_000937.5,c.1962C>T,LOW,YES,,,1;POLR2A,non_coding_transcript_exon_variant,,ENST00000617998,,n.2361C>T,MODIFIER,,,,1;POLR2A,downstream_gene_variant,,ENST00000572844,,,MODIFIER,,,,1;POLR2A,upstream_gene_variant,,ENST00000574158,,,MODIFIER,,,,1;POLR2A,downstream_gene_variant,,ENST00000575547,,,MODIFIER,,,,1;POLR2A,upstream_gene_variant,,ENST0000057…	T	ENSG00000181222	ENST00000674977	Transcript
ALOXE3	59344	BI	GRCh38	chr17	8110222	8110222	+	Missense_Mutation	SNP	T	T	G		NA	TCGA-MP-A4T7-01A-11D-A24P-08	TCGA-MP-A4T7-10A-01D-A24P-08	NA	NA	NA	NA	NA	NA	NA	NA	Somatic	NA	NA	NA	NA	NA	NA	ca00df38-78b5-4d6a-b496-caea39b8295d	5bc11e96-fbe0-4f14-8720-1bcc96950133	c.1175A>C	p.Lys392Thr	p.K392T	ENST00000448843	2024-10-16	37	27	10	49	NA	NA	ALOXE3,missense_variant,p.K392T,ENST00000380149,NM_001369446.1,c.1175A>C,MODERATE,YES,deleterious(0),probably_damaging(0.999),-1;ALOXE3,missense_variant,p.K392T,ENST00000448843,NM_021628.3,c.1175A>C,MODERATE,,deleterious(0),probably_damaging(0.999),-1;ALOXE3,missense_variant,p.K392T,ENST00000318227,NM_001165960.1,c.1175A>C,MODERATE,,deleterious(0),probably_damaging(0.999),-1	G	ENSG00000179148	ENST00000448843	Transcript
NCOR1	9611	BI	GRCh38	chr17	16101289	16101289	+	Missense_Mutation	SNP	C	C	T		NA	TCGA-MP-A4T7-01A-11D-A24P-08	TCGA-MP-A4T7-10A-01D-A24P-08	NA	NA	NA	NA	NA	NA	NA	NA	Somatic	NA	NA	NA	NA	NA	NA	ca00df38-78b5-4d6a-b496-caea39b8295d	5bc11e96-fbe0-4f14-8720-1bcc96950133	c.2651G>A	p.Ser884Asn	p.S884N	ENST00000268712	20/46	113	80	33	104	NA	NA	NCOR1,missense_variant,p.S884N,ENST00000268712,NM_006311.4,c.2651G>A,MODERATE,YES,deleterious(0),probably_damaging(0.968),-1;NCOR1,missense_variant,p.S791N,ENST00000395857,,c.2372G>A,MODERATE,,deleterious(0),possibly_damaging(0.829),-1;NCOR1,missense_variant,p.S900N,ENST00000395851,NM_001190440.1,c.2699G>A,MODERATE,,deleterious(0),probably_damaging(0.986),-1;NCOR1,missense_variant,p.S791N,ENST000…	T	ENSG00000141027	ENST00000268712	Transcript
KRTAP4-5	85289	BI	GRCh38	chr17	41149514	41149514	+	Missense_Mutation	SNP	C	C	A		NA	TCGA-MP-A4T7-01A-11D-A24P-08	TCGA-MP-A4T7-10A-01D-A24P-08	NA	NA	NA	NA	NA	NA	NA	NA	Somatic	NA	NA	NA	NA	NA	NA	ca00df38-78b5-4d6a-b496-caea39b8295d	5bc11e96-fbe0-4f14-8720-1bcc96950133	c.254G>T	p.Cys85Phe	p.C85F	ENST00000343246	2024-01-01	59	51	8	46	NA	NA	KRTAP4-5,missense_variant,p.C85F,ENST00000343246,NM_033188.4,c.254G>T,MODERATE,YES,deleterious(0),probably_damaging(0.998),-1	A	ENSG00000198271	ENST00000343246	Transcript
HOXB3	3213	BI	GRCh38	chr17	48550524	48550524	+	Missense_Mutation	SNP	G	G	C	rs1470917092	NA	TCGA-MP-A4T7-01A-11D-A24P-08	TCGA-MP-A4T7-10A-01D-A24P-08	NA	NA	NA	NA	NA	NA	NA	NA	Somatic	NA	NA	NA	NA	NA	NA	ca00df38-78b5-4d6a-b496-caea39b8295d	5bc11e96-fbe0-4f14-8720-1bcc96950133	c.1106C>G	p.Ser369Cys	p.S369C	ENST00000311626	2024-04-04	50	42	8	37	NA	NA	HOXB3,missense_variant,p.S369C,ENST00000470495,,c.1106C>G,MODERATE,YES,deleterious(0),probably_damaging(0.999),-1;HOXB3,missense_variant,p.S369C,ENST00000311626,NM_002146.4,c.1106C>G,MODERATE,,deleterious(0),probably_damaging(0.999),-1;HOXB3,missense_variant,p.S369C,ENST00000498678,,c.1106C>G,MODERATE,,deleterious(0),probably_damaging(0.999),-1;HOXB3,missense_variant,p.S296C,ENST00000472863,,c.88…	C	ENSG00000120093	ENST00000311626	Transcript
TK1	7083	BI	GRCh38	chr17	78175133	78175133	+	Missense_Mutation	SNP	C	C	T	rs750477042	NA	TCGA-MP-A4T7-01A-11D-A24P-08	TCGA-MP-A4T7-10A-01D-A24P-08	NA	NA	NA	NA	NA	NA	NA	NA	Somatic	NA	NA	NA	NA	NA	NA	ca00df38-78b5-4d6a-b496-caea39b8295d	5bc11e96-fbe0-4f14-8720-1bcc96950133	c.430G>A	p.Glu144Lys	p.E144K	ENST00000301634	2024-06-07	40	28	12	31	NA	NA	TK1,missense_variant,p.E144K,ENST00000588734,NM_001363848.1,c.430G>A,MODERATE,YES,deleterious(0),probably_damaging(0.998),-1;TK1,missense_variant,p.E144K,ENST00000301634,NM_003258.5,c.430G>A,MODERATE,,deleterious(0),probably_damaging(0.999),-1;TK1,missense_variant,p.E144K,ENST00000590862,NM_001346663.2,c.430G>A,MODERATE,,deleterious(0),probably_damaging(0.981),-1;TK1,missense_variant,p.E152K,ENST…	T	ENSG00000167900	ENST00000301634	Transcript
FHOD3	80206	BI	GRCh38	chr18	36742760	36742760	+	Missense_Mutation	SNP	C	C	A		NA	TCGA-MP-A4T7-01A-11D-A24P-08	TCGA-MP-A4T7-10A-01D-A24P-08	NA	NA	NA	NA	NA	NA	NA	NA	Somatic	NA	NA	NA	NA	NA	NA	ca00df38-78b5-4d6a-b496-caea39b8295d	5bc11e96-fbe0-4f14-8720-1bcc96950133	c.3207C>A	p.Asp1069Glu	p.D1069E	ENST00000359247	18/24	266	227	39	192	NA	NA	FHOD3,missense_variant,p.D1086E,ENST00000257209,NM_025135.5,c.3258C>A,MODERATE,,deleterious(0),benign(0.423),1;FHOD3,missense_variant,p.D1261E,ENST00000590592,NM_001281740.3,c.3783C>A,MODERATE,YES,deleterious(0),possibly_damaging(0.689),1;FHOD3,missense_variant,p.D1069E,ENST00000359247,NM_001281739.3,c.3207C>A,MODERATE,,deleterious(0),probably_damaging(0.998),1;FHOD3,missense_variant,p.D847E,ENST…	A	ENSG00000134775	ENST00000359247	Transcript
ZNF559	84527	BI	GRCh38	chr19	9341159	9341159	+	Missense_Mutation	SNP	G	G	T		NA	TCGA-MP-A4T7-01A-11D-A24P-08	TCGA-MP-A4T7-10A-01D-A24P-08	NA	NA	NA	NA	NA	NA	NA	NA	Somatic	NA	NA	NA	NA	NA	NA	ca00df38-78b5-4d6a-b496-caea39b8295d	5bc11e96-fbe0-4f14-8720-1bcc96950133	c.218G>T	p.Gly73Val	p.G73V	ENST00000393883	2024-05-06	24	16	8	62	NA	NA	ZNF559,missense_variant,p.G73V,ENST00000393883,,c.218G>T,MODERATE,,tolerated(0.53),possibly_damaging(0.473),1;ZNF559,missense_variant,p.G73V,ENST00000603380,NM_032497.2&NM_001202407.2,c.218G>T,MODERATE,,tolerated(0.53),possibly_damaging(0.473),1;ZNF559,missense_variant,p.G137V,ENST00000587557,NM_001202408.1&NM_001202406.1,c.410G>T,MODERATE,YES,tolerated(0.44),benign(0.058),1;ZNF559,missense_varia…	T	ENSG00000188321	ENST00000393883	Transcript
KEAP1	9817	BI	GRCh38	chr19	10489741	10489741	+	Missense_Mutation	SNP	C	C	A		NA	TCGA-MP-A4T7-01A-11D-A24P-08	TCGA-MP-A4T7-10A-01D-A24P-08	NA	NA	NA	NA	NA	NA	NA	NA	Somatic	NA	NA	NA	NA	NA	NA	ca00df38-78b5-4d6a-b496-caea39b8295d	5bc11e96-fbe0-4f14-8720-1bcc96950133	c.1438G>T	p.Gly480Trp	p.G480W	ENST00000171111	2024-04-06	40	29	11	50	NA	NA	KEAP1,missense_variant,p.G480W,ENST00000393623,NM_012289.4,c.1438G>T,MODERATE,YES,deleterious(0),probably_damaging(1),-1;KEAP1,missense_variant,p.G480W,ENST00000171111,NM_203500.2,c.1438G>T,MODERATE,,deleterious(0),probably_damaging(1),-1;KEAP1,missense_variant,p.G87W,ENST00000592478,,c.259G>T,MODERATE,,deleterious(0),probably_damaging(1),-1;KEAP1,downstream_gene_variant,,ENST00000592055,,,MODIFI…	A	ENSG00000079999	ENST00000171111	Transcript
ZBTB32	27033	BI	GRCh38	chr19	35716151	35716151	+	Missense_Mutation	SNP	C	C	T	rs1380080194	NA	TCGA-MP-A4T7-01A-11D-A24P-08	TCGA-MP-A4T7-10A-01D-A24P-08	NA	NA	NA	NA	NA	NA	NA	NA	Somatic	NA	NA	NA	NA	NA	NA	ca00df38-78b5-4d6a-b496-caea39b8295d	5bc11e96-fbe0-4f14-8720-1bcc96950133	c.1043C>T	p.Ala348Val	p.A348V	ENST00000262630	2024-05-06	35	32	3	26	NA	NA	ZBTB32,missense_variant,p.A348V,ENST00000392197,NM_014383.3&NM_001316902.2,c.1043C>T,MODERATE,YES,tolerated(1),benign(0),1;ZBTB32,missense_variant,p.A348V,ENST00000262630,,c.1043C>T,MODERATE,,tolerated(1),benign(0),1;ZBTB32,missense_variant,p.A16V,ENST00000426659,NM_001316903.2,c.47C>T,MODERATE,,tolerated(0.88),benign(0),1;KMT2B,upstream_gene_variant,,ENST00000420124,NM_014727.3,,MODIFIER,YES,,,1…	T	ENSG00000011590	ENST00000262630	Transcript
ZNF875	284459	BI	GRCh38	chr19	37363012	37363017	+	In_Frame_Del	DEL	CACATT	CACATT	-	novel	NA	TCGA-MP-A4T7-01A-11D-A24P-08	TCGA-MP-A4T7-10A-01D-A24P-08	NA	NA	NA	NA	NA	NA	NA	NA	Somatic	NA	NA	NA	NA	NA	NA	ca00df38-78b5-4d6a-b496-caea39b8295d	5bc11e96-fbe0-4f14-8720-1bcc96950133	c.1219_1224del	p.His407_Ser408del	p.H407_S408del	ENST00000324411	2024-06-06	139	122	17	124	NA	NA	ZNF875,inframe_deletion,p.H134_S135del,ENST00000591471,,c.400_405del,MODERATE,,,,1;ZNF875,inframe_deletion,p.H407_S408del,ENST00000324411,NM_181786.3,c.1219_1224del,MODERATE,YES,,,1;ZNF875,inframe_deletion,p.H134_S135del,ENST00000544914,,c.400_405del,MODERATE,,,,1;ZNF875,inframe_deletion,p.H388_S389del,ENST00000392153,NM_001329763.1&NM_001353803.1&NM_001329769.1&NM_001329764.1&NM_001329779.2,c.11…	-	ENSG00000181666	ENST00000324411	Transcript
SARS2	54938	BI	GRCh38	chr19	38930476	38930476	+	Silent	SNP	G	G	A		NA	TCGA-MP-A4T7-01A-11D-A24P-08	TCGA-MP-A4T7-10A-01D-A24P-08	NA	NA	NA	NA	NA	NA	NA	NA	Somatic	NA	NA	NA	NA	NA	NA	ca00df38-78b5-4d6a-b496-caea39b8295d	5bc11e96-fbe0-4f14-8720-1bcc96950133	c.261C>T	p.Pro87=	p.P87=	ENST00000221431	2024-01-16	71	60	10	78	NA	NA	SARS2,synonymous_variant,p.P87=,ENST00000221431,NM_017827.4,c.261C>T,LOW,,,,-1;SARS2,synonymous_variant,p.P87=,ENST00000430193,,c.261C>T,LOW,,,,-1;SARS2,synonymous_variant,p.P87=,ENST00000600042,NM_001145901.2,c.261C>T,LOW,YES,,,-1;AC011455.2,intron_variant,,ENST00000599996,,c.476-4176C>T,MODIFIER,YES,,,-1;MRPS12,upstream_gene_variant,,ENST00000308018,NM_033362.4,,MODIFIER,,,,1;MRPS12,upstream_ge…	A	ENSG00000104835	ENST00000221431	Transcript
HNRNPUL1	11100	BI	GRCh38	chr19	41272201	41272201	+	Nonsense_Mutation	SNP	G	G	T		NA	TCGA-MP-A4T7-01A-11D-A24P-08	TCGA-MP-A4T7-10A-01D-A24P-08	NA	NA	NA	NA	NA	NA	NA	NA	Somatic	NA	NA	NA	NA	NA	NA	ca00df38-78b5-4d6a-b496-caea39b8295d	5bc11e96-fbe0-4f14-8720-1bcc96950133	c.538G>T	p.Gly180Ter	p.G180*	ENST00000392006	2024-03-15	263	222	41	231	NA	NA	HNRNPUL1,stop_gained,p.G180*,ENST00000392006,NM_007040.6,c.538G>T,HIGH,YES,,,1;HNRNPUL1,stop_gained,p.G80*,ENST00000352456,,c.238G>T,HIGH,,,,1;HNRNPUL1,stop_gained,p.G91*,ENST00000263367,NM_001301016.3,c.271G>T,HIGH,,,,1;HNRNPUL1,stop_gained,p.G180*,ENST00000602130,,c.538G>T,HIGH,,,,1;HNRNPUL1,stop_gained,p.G137*,ENST00000378215,,c.409G>T,HIGH,,,,1;HNRNPUL1,stop_gained,p.G80*,ENST00000595018,NM_1…	T	ENSG00000105323	ENST00000392006	Transcript
SLC1A5	6510	BI	GRCh38	chr19	46778737	46778737	+	Silent	SNP	G	G	A		NA	TCGA-MP-A4T7-01A-11D-A24P-08	TCGA-MP-A4T7-10A-01D-A24P-08	NA	NA	NA	NA	NA	NA	NA	NA	Somatic	NA	NA	NA	NA	NA	NA	ca00df38-78b5-4d6a-b496-caea39b8295d	5bc11e96-fbe0-4f14-8720-1bcc96950133	c.996C>T	p.Asn332=	p.N332=	ENST00000542575	2024-05-08	73	61	12	35	NA	NA	SLC1A5,synonymous_variant,p.N332=,ENST00000542575,NM_005628.3,c.996C>T,LOW,YES,,,-1;SLC1A5,synonymous_variant,p.N156=,ENST00000594991,,c.468C>T,LOW,,,,-1;SLC1A5,synonymous_variant,p.N130=,ENST00000434726,NM_001145145.2,c.390C>T,LOW,,,,-1;SLC1A5,synonymous_variant,p.N104=,ENST00000412532,NM_001145144.2,c.312C>T,LOW,,,,-1;SLC1A5,synonymous_variant,p.N173=,ENST00000593713,,c.519C>T,LOW,,,,-1;SLC1A5,…	A	ENSG00000105281	ENST00000542575	Transcript
LILRB1	10859	BI	GRCh38	chr19	54631689	54631689	+	Missense_Mutation	SNP	C	C	A		NA	TCGA-MP-A4T7-01A-11D-A24P-08	TCGA-MP-A4T7-10A-01D-A24P-08	NA	NA	NA	NA	NA	NA	NA	NA	Somatic	NA	NA	NA	NA	NA	NA	ca00df38-78b5-4d6a-b496-caea39b8295d	5bc11e96-fbe0-4f14-8720-1bcc96950133	c.368C>A	p.Ser123Tyr	p.S123Y	ENST00000427581	2024-03-15	290	250	40	195	NA	NA	LILRB1,missense_variant,p.S87Y,ENST00000396331,NM_006669.6,c.260C>A,MODERATE,,tolerated(0.65),possibly_damaging(0.568),1;LILRB1,missense_variant,p.S87Y,ENST00000396327,NM_001081638.3,c.260C>A,MODERATE,,tolerated(0.64),possibly_damaging(0.695),1;LILRB1,missense_variant,p.S87Y,ENST00000396332,NM_001081639.3,c.260C>A,MODERATE,,tolerated(0.66),benign(0.069),1;LILRB1,missense_variant,p.S87Y,ENST000003…	A	ENSG00000104972	ENST00000427581	Transcript
ZNF274	10782	BI	GRCh38	chr19	58212789	58212789	+	Silent	SNP	G	G	T		NA	TCGA-MP-A4T7-01A-11D-A24P-08	TCGA-MP-A4T7-10A-01D-A24P-08	NA	NA	NA	NA	NA	NA	NA	NA	Somatic	NA	NA	NA	NA	NA	NA	ca00df38-78b5-4d6a-b496-caea39b8295d	5bc11e96-fbe0-4f14-8720-1bcc96950133	c.1608G>T	p.Val536=	p.V536=	ENST00000610905	2024-08-08	108	84	24	95	NA	NA	ZNF274,synonymous_variant,p.V536=,ENST00000617501,NM_133502.3,c.1608G>T,LOW,YES,,,1;ZNF274,synonymous_variant,p.V504=,ENST00000345813,NM_016325.3,c.1512G>T,LOW,,,,1;ZNF274,synonymous_variant,p.V536=,ENST00000610905,,c.1608G>T,LOW,,,,1;ZNF274,synonymous_variant,p.V431=,ENST00000424679,NM_016324.3,c.1293G>T,LOW,,,,1;ZNF274,synonymous_variant,p.V494=,ENST00000326804,NM_001278734.1,c.1482G>T,LOW,,,,1…	T	ENSG00000171606	ENST00000610905	Transcript
SLC4A11	83959	BI	GRCh38	chr20	3228559	3228559	+	Missense_Mutation	SNP	C	C	T	rs753148103	NA	TCGA-MP-A4T7-01A-11D-A24P-08	TCGA-MP-A4T7-10A-01D-A24P-08	NA	NA	NA	NA	NA	NA	NA	NA	Somatic	NA	NA	NA	NA	NA	NA	ca00df38-78b5-4d6a-b496-caea39b8295d	5bc11e96-fbe0-4f14-8720-1bcc96950133	c.2389G>A	p.Asp797Asn	p.D797N	ENST00000380056	17/19	51	34	17	35	NA	NA	SLC4A11,missense_variant,p.D824N,ENST00000380059,NM_001174090.2,c.2470G>A,MODERATE,YES,tolerated(0.26),probably_damaging(1),-1;SLC4A11,missense_variant,p.D797N,ENST00000380056,NM_032034.4,c.2389G>A,MODERATE,,tolerated(0.23),probably_damaging(0.993),-1;SLC4A11,missense_variant,p.D781N,ENST00000642402,NM_001174089.2,c.2341G>A,MODERATE,,tolerated(0.24),probably_damaging(0.97),-1;SLC4A11,missense_var…	T	ENSG00000088836	ENST00000380056	Transcript
PTPRT	11122	BI	GRCh38	chr20	42248739	42248739	+	Missense_Mutation	SNP	G	G	T		NA	TCGA-MP-A4T7-01A-11D-A24P-08	TCGA-MP-A4T7-10A-01D-A24P-08	NA	NA	NA	NA	NA	NA	NA	NA	Somatic	NA	NA	NA	NA	NA	NA	ca00df38-78b5-4d6a-b496-caea39b8295d	5bc11e96-fbe0-4f14-8720-1bcc96950133	c.2260C>A	p.Leu754Ile	p.L754I	ENST00000373187	14/31	80	70	10	67	NA	NA	PTPRT,missense_variant,p.L773I,ENST00000373198,NM_133170.4,c.2317C>A,MODERATE,,tolerated(0.5),probably_damaging(0.984),-1;PTPRT,missense_variant,p.L773I,ENST00000373193,,c.2317C>A,MODERATE,YES,tolerated(0.45),benign(0.005),-1;PTPRT,missense_variant,p.L754I,ENST00000373201,,c.2260C>A,MODERATE,,tolerated(1),benign(0.001),-1;PTPRT,missense_variant,p.L754I,ENST00000373190,,c.2260C>A,MODERATE,,tolerat…	T	ENSG00000196090	ENST00000373187	Transcript
TRPM2	7226	BI	GRCh38	chr21	44399324	44399324	+	Silent	SNP	C	C	T	rs142650258	NA	TCGA-MP-A4T7-01A-11D-A24P-08	TCGA-MP-A4T7-10A-01D-A24P-08	NA	NA	NA	NA	NA	NA	NA	NA	Somatic	NA	NA	NA	NA	NA	NA	ca00df38-78b5-4d6a-b496-caea39b8295d	5bc11e96-fbe0-4f14-8720-1bcc96950133	c.2091C>T	p.Asp697=	p.D697=	ENST00000300482	15/33	102	86	16	79	NA	NA	TRPM2,synonymous_variant,p.D697=,ENST00000397928,NM_003307.3,c.2091C>T,LOW,,,,1;TRPM2,synonymous_variant,p.D697=,ENST00000300482,,c.2091C>T,LOW,,,,1;TRPM2,synonymous_variant,p.D677=,ENST00000300481,NM_001320351.1,c.2031C>T,LOW,,,,1;TRPM2,synonymous_variant,p.D697=,ENST00000397932,NM_001320350.1,c.2091C>T,LOW,YES,,,1;TRPM2,non_coding_transcript_exon_variant,,ENST00000498430,,n.1543C>T,MODIFIER,,,,1	T	ENSG00000142185	ENST00000300482	Transcript
IGLV2-23	28813	BI	GRCh38	chr22	22698146	22698146	+	Missense_Mutation	SNP	G	G	A	novel	NA	TCGA-MP-A4T7-01A-11D-A24P-08	TCGA-MP-A4T7-10A-01D-A24P-08	NA	NA	NA	NA	NA	NA	NA	NA	Somatic	NA	NA	NA	NA	NA	NA	ca00df38-78b5-4d6a-b496-caea39b8295d	5bc11e96-fbe0-4f14-8720-1bcc96950133	c.79G>A	p.Ala27Thr	p.A27T	ENST00000390306	2024-02-02	321	257	64	281	NA	NA	IGLV2-23,missense_variant,p.A27T,ENST00000390306,,c.79G>A,MODERATE,YES,tolerated_low_confidence(0.06),benign(0.1),1;IGLV3-24,downstream_gene_variant,,ENST00000517477,,,MODIFIER,YES,,,1;IGLVVI-22-1,upstream_gene_variant,,ENST00000521183,,,MODIFIER,YES,,,1;AC244250.1,upstream_gene_variant,,ENST00000438185,,,MODIFIER,YES,,,-1	A	ENSG00000211660	ENST00000390306	Transcript
IGLL1	3543	BI	GRCh38	chr22	23573586	23573586	+	Splice_Site	SNP	C	C	A		NA	TCGA-MP-A4T7-01A-11D-A24P-08	TCGA-MP-A4T7-10A-01D-A24P-08	NA	NA	NA	NA	NA	NA	NA	NA	Somatic	NA	NA	NA	NA	NA	NA	ca00df38-78b5-4d6a-b496-caea39b8295d	5bc11e96-fbe0-4f14-8720-1bcc96950133	c.323-1G>T		p.X108_splice	ENST00000330377		72	66	6	41	NA	NA	IGLL1,splice_acceptor_variant,p.X69_splice,ENST00000249053,NM_152855.3,c.207-1G>T,HIGH,,,,-1;IGLL1,splice_acceptor_variant,p.X108_splice,ENST00000330377,NM_020070.4&NM_001369906.1,c.323-1G>T,HIGH,YES,,,-1;IGLL1,splice_acceptor_variant,p.X109_splice,ENST00000438703,,c.326-1G>T,HIGH,,,,-1;AP000345.1,downstream_gene_variant,,ENST00000454863,,,MODIFIER,YES,,,1;AP000345.1,downstream_gene_variant,,ENST…	A	ENSG00000128322	ENST00000330377	Transcript
PLXNB2	23654	BI	GRCh38	chr22	50275905	50275905	+	Missense_Mutation	SNP	T	T	A		NA	TCGA-MP-A4T7-01A-11D-A24P-08	TCGA-MP-A4T7-10A-01D-A24P-08	NA	NA	NA	NA	NA	NA	NA	NA	Somatic	NA	NA	NA	NA	NA	NA	ca00df38-78b5-4d6a-b496-caea39b8295d	5bc11e96-fbe0-4f14-8720-1bcc96950133	c.5396A>T	p.Gln1799Leu	p.Q1799L	ENST00000359337	36/37	44	32	12	40	NA	NA	PLXNB2,missense_variant,p.Q1799L,ENST00000359337,NM_001376869.1&NM_001376885.1&NM_001376866.1&NM_012401.4&NM_001376868.1&NM_001376886.1&NM_001376867.1&NM_001376879.1&NM_001376882.1&NM_001376873.1&NM_001376877.1&NM_001376883.1&NM_001376870.1&NM_001376864.1&NM_001376874.1&NM_001376872.1&NM_001376881.1,c.5396A>T,MODERATE,YES,deleterious(0),possibly_damaging(0.475),-1;PLXNB2,missense_variant,p.Q1799L…	A	ENSG00000196576	ENST00000359337	Transcript
ATXN3L	92552	BI	GRCh38	chrX	13319193	13319193	+	Missense_Mutation	SNP	G	G	C		NA	TCGA-MP-A4T7-01A-11D-A24P-08	TCGA-MP-A4T7-10A-01D-A24P-08	NA	NA	NA	NA	NA	NA	NA	NA	Somatic	NA	NA	NA	NA	NA	NA	ca00df38-78b5-4d6a-b496-caea39b8295d	5bc11e96-fbe0-4f14-8720-1bcc96950133	c.742C>G	p.Arg248Gly	p.R248G	ENST00000380622	2024-01-01	338	241	97	367	NA	NA	ATXN3L,missense_variant,p.R248G,ENST00000380622,NM_001135995.1,c.742C>G,MODERATE,YES,deleterious(0.01),possibly_damaging(0.787),-1;ATXN3L,3_prime_UTR_variant,,ENST00000622204,,c.*102C>G,MODIFIER,,,,-1;GS1-600G8.3,non_coding_transcript_exon_variant,,ENST00000431486,,n.1634G>C,MODIFIER,YES,,,1	C	ENSG00000123594	ENST00000380622	Transcript
BEND2	139105	BI	GRCh38	chrX	18177672	18177672	+	Missense_Mutation	SNP	C	C	A		NA	TCGA-MP-A4T7-01A-11D-A24P-08	TCGA-MP-A4T7-10A-01D-A24P-08	NA	NA	NA	NA	NA	NA	NA	NA	Somatic	NA	NA	NA	NA	NA	NA	ca00df38-78b5-4d6a-b496-caea39b8295d	5bc11e96-fbe0-4f14-8720-1bcc96950133	c.1527G>T	p.Leu509Phe	p.L509F	ENST00000380033	2024-10-14	263	221	42	319	NA	NA	BEND2,missense_variant,p.L509F,ENST00000380033,NM_153346.5,c.1527G>T,MODERATE,YES,deleterious(0),probably_damaging(1),-1;BEND2,missense_variant,p.L418F,ENST00000380030,NM_001184767.1,c.1254G>T,MODERATE,,deleterious(0),probably_damaging(1),-1	A	ENSG00000177324	ENST00000380033	Transcript
PTCHD1	139411	BI	GRCh38	chrX	23393195	23393195	+	Nonsense_Mutation	SNP	C	C	G		NA	TCGA-MP-A4T7-01A-11D-A24P-08	TCGA-MP-A4T7-10A-01D-A24P-08	NA	NA	NA	NA	NA	NA	NA	NA	Somatic	NA	NA	NA	NA	NA	NA	ca00df38-78b5-4d6a-b496-caea39b8295d	5bc11e96-fbe0-4f14-8720-1bcc96950133	c.1677C>G	p.Tyr559Ter	p.Y559*	ENST00000379361	2024-03-03	145	111	34	127	NA	NA	PTCHD1,stop_gained,p.Y559*,ENST00000379361,NM_173495.3,c.1677C>G,HIGH,YES,,,1;PTCHD1,downstream_gene_variant,,ENST00000456522,,,MODIFIER,,,,1	G	ENSG00000165186	ENST00000379361	Transcript
FAM47C	442444	BI	GRCh38	chrX	37009451	37009451	+	Silent	SNP	C	C	A		NA	TCGA-MP-A4T7-01A-11D-A24P-08	TCGA-MP-A4T7-10A-01D-A24P-08	NA	NA	NA	NA	NA	NA	NA	NA	Somatic	NA	NA	NA	NA	NA	NA	ca00df38-78b5-4d6a-b496-caea39b8295d	5bc11e96-fbe0-4f14-8720-1bcc96950133	c.1041C>A	p.Pro347=	p.P347=	ENST00000358047	2024-01-01	149	122	27	127	NA	NA	FAM47C,synonymous_variant,p.P347=,ENST00000358047,NM_001013736.3,c.1041C>A,LOW,YES,,,1	A	ENSG00000198173	ENST00000358047	Transcript
HUWE1	10075	BI	GRCh38	chrX	53589785	53589785	+	Missense_Mutation	SNP	C	C	A		NA	TCGA-MP-A4T7-01A-11D-A24P-08	TCGA-MP-A4T7-10A-01D-A24P-08	NA	NA	NA	NA	NA	NA	NA	NA	Somatic	NA	NA	NA	NA	NA	NA	ca00df38-78b5-4d6a-b496-caea39b8295d	5bc11e96-fbe0-4f14-8720-1bcc96950133	c.4223G>T	p.Arg1408Leu	p.R1408L	ENST00000262854	36/84	41	28	13	41	NA	NA	HUWE1,missense_variant,p.R1408L,ENST00000342160,,c.4223G>T,MODERATE,YES,deleterious(0.03),benign(0.08),-1;HUWE1,missense_variant,p.R1408L,ENST00000262854,NM_031407.7,c.4223G>T,MODERATE,,deleterious(0.03),benign(0.08),-1;HUWE1,missense_variant,p.R1399L,ENST00000612484,,c.4196G>T,MODERATE,,deleterious(0.03),benign(0.166),-1;HUWE1,non_coding_transcript_exon_variant,,ENST00000218328,,n.4625G>T,MODIFI…	A	ENSG00000086758	ENST00000262854	Transcript
ZXDB	158586	BI	GRCh38	chrX	57593917	57593917	+	Silent	SNP	G	G	A	rs772623039	NA	TCGA-MP-A4T7-01A-11D-A24P-08	TCGA-MP-A4T7-10A-01D-A24P-08	NA	NA	NA	NA	NA	NA	NA	NA	Somatic	NA	NA	NA	NA	NA	NA	ca00df38-78b5-4d6a-b496-caea39b8295d	5bc11e96-fbe0-4f14-8720-1bcc96950133	c.1869G>A	p.Leu623=	p.L623=	ENST00000374888	2024-01-01	32	26	6	124	NA	NA	ZXDB,synonymous_variant,p.L623=,ENST00000374888,NM_007157.3,c.1869G>A,LOW,YES,,,1	A	ENSG00000198455	ENST00000374888	Transcript
KIF4A	24137	BI	GRCh38	chrX	70420240	70420240	+	Missense_Mutation	SNP	C	C	A		NA	TCGA-MP-A4T7-01A-11D-A24P-08	TCGA-MP-A4T7-10A-01D-A24P-08	NA	NA	NA	NA	NA	NA	NA	NA	Somatic	NA	NA	NA	NA	NA	NA	ca00df38-78b5-4d6a-b496-caea39b8295d	5bc11e96-fbe0-4f14-8720-1bcc96950133	c.3674C>A	p.Ser1225Tyr	p.S1225Y	ENST00000374403	31/31	38	30	8	28	NA	NA	KIF4A,missense_variant,p.S1225Y,ENST00000374403,NM_012310.5,c.3674C>A,MODERATE,YES,deleterious_low_confidence(0),benign(0.319),1;GDPD2,upstream_gene_variant,,ENST00000374382,NM_017711.4,,MODIFIER,,,,1;GDPD2,upstream_gene_variant,,ENST00000453994,NM_001171192.1,,MODIFIER,YES,,,1;GDPD2,upstream_gene_variant,,ENST00000536730,NM_001171193.1,,MODIFIER,,,,1;GDPD2,upstream_gene_variant,,ENST00000538649,…	A	ENSG00000090889	ENST00000374403	Transcript
FOXO4	4303	BI	GRCh38	chrX	71101120	71101120	+	Missense_Mutation	SNP	C	C	T		NA	TCGA-MP-A4T7-01A-11D-A24P-08	TCGA-MP-A4T7-10A-01D-A24P-08	NA	NA	NA	NA	NA	NA	NA	NA	Somatic	NA	NA	NA	NA	NA	NA	ca00df38-78b5-4d6a-b496-caea39b8295d	5bc11e96-fbe0-4f14-8720-1bcc96950133	c.890C>T	p.Pro297Leu	p.P297L	ENST00000374259	2024-02-03	53	42	11	54	NA	NA	FOXO4,missense_variant,p.P297L,ENST00000374259,NM_005938.4,c.890C>T,MODERATE,YES,tolerated(0.13),probably_damaging(0.963),1;FOXO4,missense_variant,p.P242L,ENST00000341558,NM_001170931.2,c.725C>T,MODERATE,,deleterious(0.04),possibly_damaging(0.659),1;CXorf65,downstream_gene_variant,,ENST00000374251,NM_001025265.3,,MODIFIER,YES,,,-1;FOXO4,downstream_gene_variant,,ENST00000464598,,,MODIFIER,,,,1;FOX…	T	ENSG00000184481	ENST00000374259	Transcript
CHIC1	53344	BI	GRCh38	chrX	73577445	73577445	+	Missense_Mutation	SNP	C	C	G		NA	TCGA-MP-A4T7-01A-11D-A24P-08	TCGA-MP-A4T7-10A-01D-A24P-08	NA	NA	NA	NA	NA	NA	NA	NA	Somatic	NA	NA	NA	NA	NA	NA	ca00df38-78b5-4d6a-b496-caea39b8295d	5bc11e96-fbe0-4f14-8720-1bcc96950133	c.335C>G	p.Ser112Cys	p.S112C	ENST00000373502	2024-02-06	63	50	13	97	NA	NA	CHIC1,missense_variant,p.S112C,ENST00000373504,NM_001300884.1,c.335C>G,MODERATE,,deleterious(0.04),probably_damaging(0.996),1;CHIC1,missense_variant,p.S112C,ENST00000373502,NM_001039840.3,c.335C>G,MODERATE,YES,deleterious(0.04),probably_damaging(0.995),1;CHIC1,missense_variant,p.S57C,ENST00000498318,,c.170C>G,MODERATE,,deleterious(0.04),possibly_damaging(0.865),1;CHIC1,missense_variant,p.S105C,EN…	G	ENSG00000204116	ENST00000373502	Transcript
LONRF3	79836	BI	GRCh38	chrX	119013066	119013066	+	Missense_Mutation	SNP	G	G	T		NA	TCGA-MP-A4T7-01A-11D-A24P-08	TCGA-MP-A4T7-10A-01D-A24P-08	NA	NA	NA	NA	NA	NA	NA	NA	Somatic	NA	NA	NA	NA	NA	NA	ca00df38-78b5-4d6a-b496-caea39b8295d	5bc11e96-fbe0-4f14-8720-1bcc96950133	c.1839G>T	p.Glu613Asp	p.E613D	ENST00000371628	2024-09-11	219	174	45	221	NA	NA	LONRF3,missense_variant,p.E613D,ENST00000371628,NM_001031855.3,c.1839G>T,MODERATE,YES,deleterious(0),possibly_damaging(0.733),1;LONRF3,missense_variant,p.E572D,ENST00000304778,NM_024778.5,c.1716G>T,MODERATE,,deleterious(0.01),possibly_damaging(0.646),1;LONRF3,missense_variant,p.E357D,ENST00000422289,NM_001289109.1,c.1071G>T,MODERATE,,deleterious(0.02),possibly_damaging(0.733),1;LONRF3,missense_va…	T	ENSG00000175556	ENST00000371628	Transcript
BCORL1	63035	BI	GRCh38	chrX	130056068	130056068	+	Missense_Mutation	SNP	G	G	T		NA	TCGA-MP-A4T7-01A-11D-A24P-08	TCGA-MP-A4T7-10A-01D-A24P-08	NA	NA	NA	NA	NA	NA	NA	NA	Somatic	NA	NA	NA	NA	NA	NA	ca00df38-78b5-4d6a-b496-caea39b8295d	5bc11e96-fbe0-4f14-8720-1bcc96950133	c.5068G>T	p.Val1690Leu	p.V1690L	ENST00000218147	13/13	85	61	23	86	NA	NA	BCORL1,missense_variant,p.V1690L,ENST00000540052,NM_001184772.3,c.5068G>T,MODERATE,YES,deleterious(0.02),benign(0.182),1;BCORL1,missense_variant,p.V1690L,ENST00000218147,NM_001379450.1&NM_001379451.1&NM_021946.5,c.5068G>T,MODERATE,,deleterious(0.02),benign(0.182),1;BCORL1,missense_variant,p.V1364L,ENST00000456822,,c.4090G>T,MODERATE,,deleterious(0.01),benign(0.421),1	T	ENSG00000085185	ENST00000218147	Transcript
ARHGEF6	9459	BI	GRCh38	chrX	136679578	136679578	+	Missense_Mutation	SNP	G	G	C		NA	TCGA-MP-A4T7-01A-11D-A24P-08	TCGA-MP-A4T7-10A-01D-A24P-08	NA	NA	NA	NA	NA	NA	NA	NA	Somatic	NA	NA	NA	NA	NA	NA	ca00df38-78b5-4d6a-b496-caea39b8295d	5bc11e96-fbe0-4f14-8720-1bcc96950133	c.1787C>G	p.Pro596Arg	p.P596R	ENST00000250617	16/22	138	113	25	178	NA	NA	ARHGEF6,missense_variant,p.P596R,ENST00000250617,NM_004840.3,c.1787C>G,MODERATE,YES,deleterious(0),probably_damaging(1),-1;ARHGEF6,missense_variant,p.P442R,ENST00000370622,,c.1325C>G,MODERATE,,deleterious(0),probably_damaging(1),-1;ARHGEF6,missense_variant,p.P442R,ENST00000370620,NM_001306177.2,c.1325C>G,MODERATE,,deleterious(0),probably_damaging(1),-1	C	ENSG00000129675	ENST00000250617	Transcript
MAGEA6	4105	BI	GRCh38	chrX	152767377	152767377	+	Nonsense_Mutation	SNP	C	C	A		NA	TCGA-MP-A4T7-01A-11D-A24P-08	TCGA-MP-A4T7-10A-01D-A24P-08	NA	NA	NA	NA	NA	NA	NA	NA	Somatic	NA	NA	NA	NA	NA	NA	ca00df38-78b5-4d6a-b496-caea39b8295d	5bc11e96-fbe0-4f14-8720-1bcc96950133	c.274G>T	p.Glu92Ter	p.E92*	ENST00000329342	2024-03-03	161	128	33	135	NA	NA	MAGEA6,stop_gained,p.E92*,ENST00000616035,NM_175868.2,c.274G>T,HIGH,YES,,,-1;MAGEA6,stop_gained,p.E92*,ENST00000329342,NM_005363.3,c.274G>T,HIGH,,,,-1;MAGEA6,stop_gained,p.E92*,ENST00000457643,,c.274G>T,HIGH,,,,-1;MAGEA6,stop_gained,p.E92*,ENST00000412733,,c.274G>T,HIGH,,,,-1;AC244102.3,upstream_gene_variant,,ENST00000651163,,,MODIFIER,YES,,,1	A	ENSG00000197172	ENST00000329342	Transcript
NSDHL	50814	BI	GRCh38	chrX	152862619	152862619	+	Silent	SNP	C	C	A		NA	TCGA-MP-A4T7-01A-11D-A24P-08	TCGA-MP-A4T7-10A-01D-A24P-08	NA	NA	NA	NA	NA	NA	NA	NA	Somatic	NA	NA	NA	NA	NA	NA	ca00df38-78b5-4d6a-b496-caea39b8295d	5bc11e96-fbe0-4f14-8720-1bcc96950133	c.438C>A	p.Ala146=	p.A146=	ENST00000370274	2024-05-08	97	73	24	93	NA	NA	NSDHL,synonymous_variant,p.A146=,ENST00000370274,NM_015922.3,c.438C>A,LOW,YES,,,1;NSDHL,synonymous_variant,p.A146=,ENST00000440023,NM_001129765.1,c.438C>A,LOW,,,,1;NSDHL,synonymous_variant,p.A146=,ENST00000432467,,c.438C>A,LOW,,,,1	A	ENSG00000147383	ENST00000370274	Transcript
CFAP74	85452	BI	GRCh38	chr1	1974050	1974050	+	Nonsense_Mutation	SNP	C	C	A		NA	TCGA-62-8399-01A-21D-2323-08	TCGA-62-8399-10A-01D-2323-08	NA	NA	NA	NA	NA	NA	NA	NA	Somatic	NA	NA	NA	NA	NA	NA	dd097196-01a6-43dc-976f-4f9c5221f384	310ce1a5-5291-425e-8f7e-9772a7eb9d4a	c.649G>T	p.Glu217Ter	p.E217*	ENST00000493964	7/38	59	50	9	19	NA	NA	CFAP74,stop_gained,p.E217*,ENST00000493964,NM_001304360.2,c.649G>T,HIGH,YES,,,-1;CFAP74,non_coding_transcript_exon_variant,,ENST00000270720,,n.805G>T,MODIFIER,,,,-1;CFAP74,non_coding_transcript_exon_variant,,ENST00000468610,,n.682G>T,MODIFIER,,,,-1	A	ENSG00000142609	ENST00000493964	Transcript
PEX14	5195	BI	GRCh38	chr1	10599305	10599305	+	Silent	SNP	C	C	T		NA	TCGA-62-8399-01A-21D-2323-08	TCGA-62-8399-10A-01D-2323-08	NA	NA	NA	NA	NA	NA	NA	NA	Somatic	NA	NA	NA	NA	NA	NA	dd097196-01a6-43dc-976f-4f9c5221f384	310ce1a5-5291-425e-8f7e-9772a7eb9d4a	c.237C>T	p.Ser79=	p.S79=	ENST00000356607	2024-04-09	188	106	82	172	NA	NA	PEX14,synonymous_variant,p.S79=,ENST00000356607,NM_004565.3,c.237C>T,LOW,YES,,,1;PEX14,synonymous_variant,p.S74=,ENST00000491661,,c.222C>T,LOW,,,,1	T	ENSG00000142655	ENST00000356607	Transcript
PRDM2	7799	BI	GRCh38	chr1	13781225	13781225	+	Missense_Mutation	SNP	C	C	G		NA	TCGA-62-8399-01A-21D-2323-08	TCGA-62-8399-10A-01D-2323-08	NA	NA	NA	NA	NA	NA	NA	NA	Somatic	NA	NA	NA	NA	NA	NA	dd097196-01a6-43dc-976f-4f9c5221f384	310ce1a5-5291-425e-8f7e-9772a7eb9d4a	c.3430C>G	p.Leu1144Val	p.L1144V	ENST00000235372	2024-08-10	139	90	49	86	NA	NA	PRDM2,missense_variant,p.L1144V,ENST00000235372,NM_012231.4,c.3430C>G,MODERATE,YES,tolerated(0.52),benign(0.023),1;PRDM2,missense_variant,p.L1144V,ENST00000311066,NM_015866.4,c.3430C>G,MODERATE,,tolerated(0.52),benign(0.007),1;PRDM2,missense_variant,p.L943V,ENST00000413440,NM_001007257.3,c.2827C>G,MODERATE,,tolerated(0.51),benign(0.246),1;PRDM2,missense_variant,p.L943V,ENST00000343137,,c.2827C>G,…	G	ENSG00000116731	ENST00000235372	Transcript
UBXN10	127733	BI	GRCh38	chr1	20191087	20191087	+	Missense_Mutation	SNP	G	G	T		NA	TCGA-62-8399-01A-21D-2323-08	TCGA-62-8399-10A-01D-2323-08	NA	NA	NA	NA	NA	NA	NA	NA	Somatic	NA	NA	NA	NA	NA	NA	dd097196-01a6-43dc-976f-4f9c5221f384	310ce1a5-5291-425e-8f7e-9772a7eb9d4a	c.526G>T	p.Val176Phe	p.V176F	ENST00000375099	2024-02-02	128	70	58	90	NA	NA	UBXN10,missense_variant,p.V176F,ENST00000375099,NM_152376.5,c.526G>T,MODERATE,YES,tolerated(0.05),benign(0.022),1;PLA2G2C,upstream_gene_variant,,ENST00000679259,NM_001316722.3&NM_001367969.2,,MODIFIER,,,,-1;PLA2G2C,upstream_gene_variant,,ENST00000442226,,,MODIFIER,,,,-1	T	ENSG00000162543	ENST00000375099	Transcript
CATSPER4	378807	BI	GRCh38	chr1	26190693	26190693	+	Silent	SNP	C	C	A		NA	TCGA-62-8399-01A-21D-2323-08	TCGA-62-8399-10A-01D-2323-08	NA	NA	NA	NA	NA	NA	NA	NA	Somatic	NA	NA	NA	NA	NA	NA	dd097196-01a6-43dc-976f-4f9c5221f384	310ce1a5-5291-425e-8f7e-9772a7eb9d4a	c.66C>A	p.Gly22=	p.G22=	ENST00000456354	2024-01-10	56	33	23	55	NA	NA	CATSPER4,synonymous_variant,p.G22=,ENST00000456354,NM_198137.2,c.66C>A,LOW,,,,1;CATSPER4,synonymous_variant,p.G22=,ENST00000338855,,c.66C>A,LOW,YES,,,1;CNKSR1,downstream_gene_variant,,ENST00000361530,NM_006314.3,,MODIFIER,,,,1;CNKSR1,downstream_gene_variant,,ENST00000374253,NM_001297647.2,,MODIFIER,YES,,,1;CNKSR1,downstream_gene_variant,,ENST00000531191,NM_001297648.2,,MODIFIER,,,,1;CATSPER4,syno…	A	ENSG00000188782	ENST00000456354	Transcript
CSMD2	114784	BI	GRCh38	chr1	33583754	33583754	+	Silent	SNP	G	G	A	novel	NA	TCGA-62-8399-01A-21D-2323-08	TCGA-62-8399-10A-01D-2323-08	NA	NA	NA	NA	NA	NA	NA	NA	Somatic	NA	NA	NA	NA	NA	NA	dd097196-01a6-43dc-976f-4f9c5221f384	310ce1a5-5291-425e-8f7e-9772a7eb9d4a	c.7134C>T	p.Pro2378=	p.P2378=	ENST00000241312	48/70	163	150	13	98	NA	NA	CSMD2,synonymous_variant,p.P2376=,ENST00000373381,NM_001281956.2,c.7128C>T,LOW,YES,,,-1;CSMD2,synonymous_variant,p.P2336=,ENST00000619121,,c.7008C>T,LOW,,,,-1;CSMD2,synonymous_variant,p.P2378=,ENST00000373388,NM_052896.4,c.7134C>T,LOW,,,,-1;CSMD2,synonymous_variant,p.P2378=,ENST00000241312,,c.7134C>T,LOW,,,,-1	A	ENSG00000121904	ENST00000241312	Transcript
THRAP3	9967	BI	GRCh38	chr1	36287029	36287029	+	Missense_Mutation	SNP	C	C	A	rs1263049028	NA	TCGA-62-8399-01A-21D-2323-08	TCGA-62-8399-10A-01D-2323-08	NA	NA	NA	NA	NA	NA	NA	NA	Somatic	NA	NA	NA	NA	NA	NA	dd097196-01a6-43dc-976f-4f9c5221f384	310ce1a5-5291-425e-8f7e-9772a7eb9d4a	c.799C>A	p.Pro267Thr	p.P267T	ENST00000354618	2024-04-12	216	139	77	152	NA	NA	THRAP3,missense_variant,p.P267T,ENST00000354618,NM_005119.4&NM_001321473.2,c.799C>A,MODERATE,YES,tolerated(0.12),probably_damaging(0.998),1;THRAP3,missense_variant,p.P267T,ENST00000648638,,c.799C>A,MODERATE,,deleterious(0.03),probably_damaging(0.996),1;THRAP3,missense_variant,p.P267T,ENST00000469141,NM_001321471.2,c.799C>A,MODERATE,,tolerated(0.12),probably_damaging(0.998),1;THRAP3,upstream_gene_…	A	ENSG00000054118	ENST00000354618	Transcript
MACF1	23499	BI	GRCh38	chr1	39317303	39317303	+	Missense_Mutation	SNP	G	G	C		NA	TCGA-62-8399-01A-21D-2323-08	TCGA-62-8399-10A-01D-2323-08	NA	NA	NA	NA	NA	NA	NA	NA	Somatic	NA	NA	NA	NA	NA	NA	dd097196-01a6-43dc-976f-4f9c5221f384	310ce1a5-5291-425e-8f7e-9772a7eb9d4a	c.3693G>C	p.Met1231Ile	p.M1231I	ENST00000372915	28/96	66	51	15	52	NA	NA	MACF1,missense_variant,p.M1226I,ENST00000564288,,c.3678G>C,MODERATE,,deleterious(0),benign(0.005),1;MACF1,missense_variant,p.M1263I,ENST00000567887,,c.3789G>C,MODERATE,YES,deleterious(0),benign(0.01),1;MACF1,missense_variant,p.M1231I,ENST00000372915,,c.3693G>C,MODERATE,,,,1;MACF1,missense_variant,p.M1231I,ENST00000361689,NM_012090.5,c.3693G>C,MODERATE,,deleterious(0.03),benign(0.007),1;MACF1,miss…	C	ENSG00000127603	ENST00000372915	Transcript
HPCAL4	51440	BI	GRCh38	chr1	39682709	39682709	+	Missense_Mutation	SNP	C	C	T	rs1478857861	NA	TCGA-62-8399-01A-21D-2323-08	TCGA-62-8399-10A-01D-2323-08	NA	NA	NA	NA	NA	NA	NA	NA	Somatic	NA	NA	NA	NA	NA	NA	dd097196-01a6-43dc-976f-4f9c5221f384	310ce1a5-5291-425e-8f7e-9772a7eb9d4a	c.403G>A	p.Val135Met	p.V135M	ENST00000372844	2024-04-04	122	104	18	85	NA	NA	HPCAL4,missense_variant,p.V135M,ENST00000617690,NM_001282396.1,c.403G>A,MODERATE,YES,tolerated(0.3),possibly_damaging(0.785),-1;HPCAL4,missense_variant,p.V135M,ENST00000372844,NM_016257.4,c.403G>A,MODERATE,,tolerated(0.3),possibly_damaging(0.785),-1;HPCAL4,missense_variant,p.V63M,ENST00000612703,NM_001282397.1,c.187G>A,MODERATE,,tolerated(0.27),probably_damaging(0.974),-1	T	ENSG00000116983	ENST00000372844	Transcript
SZT2	23334	BI	GRCh38	chr1	43422086	43422086	+	Missense_Mutation	SNP	C	C	G		NA	TCGA-62-8399-01A-21D-2323-08	TCGA-62-8399-10A-01D-2323-08	NA	NA	NA	NA	NA	NA	NA	NA	Somatic	NA	NA	NA	NA	NA	NA	dd097196-01a6-43dc-976f-4f9c5221f384	310ce1a5-5291-425e-8f7e-9772a7eb9d4a	c.1630C>G	p.Leu544Val	p.L544V	ENST00000634258	12/72	62	57	5	52	NA	NA	SZT2,missense_variant,p.L544V,ENST00000634258,NM_001365999.1,c.1630C>G,MODERATE,YES,tolerated(0.26),probably_damaging(0.994),1;SZT2,missense_variant,p.L544V,ENST00000562955,NM_015284.4,c.1630C>G,MODERATE,,tolerated(0.28),probably_damaging(0.994),1;SZT2,missense_variant,p.L121V,ENST00000470139,,c.361C>G,MODERATE,,tolerated(0.23),probably_damaging(0.994),1;SZT2,3_prime_UTR_variant,,ENST00000639852,…	G	ENSG00000198198	ENST00000634258	Transcript
IPO13	9670	BI	GRCh38	chr1	43958021	43958021	+	Missense_Mutation	SNP	A	A	G	rs887638376	NA	TCGA-62-8399-01A-21D-2323-08	TCGA-62-8399-10A-01D-2323-08	NA	NA	NA	NA	NA	NA	NA	NA	Somatic	NA	NA	NA	NA	NA	NA	dd097196-01a6-43dc-976f-4f9c5221f384	310ce1a5-5291-425e-8f7e-9772a7eb9d4a	c.1585A>G	p.Ser529Gly	p.S529G	ENST00000372343	2024-08-20	257	156	100	202	NA	NA	IPO13,missense_variant,p.S529G,ENST00000372343,NM_014652.4,c.1585A>G,MODERATE,YES,tolerated(0.62),benign(0),1;IPO13,downstream_gene_variant,,ENST00000480902,,,MODIFIER,,,,1;IPO13,downstream_gene_variant,,ENST00000489773,,,MODIFIER,,,,1;IPO13,downstream_gene_variant,,ENST00000492152,,,MODIFIER,,,,1	G	ENSG00000117408	ENST00000372343	Transcript
USP24	23358	BI	GRCh38	chr1	55096535	55096535	+	Silent	SNP	G	G	A	rs1286436604	NA	TCGA-62-8399-01A-21D-2323-08	TCGA-62-8399-10A-01D-2323-08	NA	NA	NA	NA	NA	NA	NA	NA	Somatic	NA	NA	NA	NA	NA	NA	dd097196-01a6-43dc-976f-4f9c5221f384	310ce1a5-5291-425e-8f7e-9772a7eb9d4a	c.6024C>T	p.Cys2008=	p.C2008=	ENST00000294383	50/68	63	40	23	63	NA	NA	USP24,synonymous_variant,p.C2008=,ENST00000294383,NM_015306.3,c.6024C>T,LOW,YES,,,-1;USP24,upstream_gene_variant,,ENST00000482197,,,MODIFIER,,,,-1	A	ENSG00000162402	ENST00000294383	Transcript
PRKAA2	5563	BI	GRCh38	chr1	56674473	56674473	+	Nonsense_Mutation	SNP	C	C	T	rs373328629	NA	TCGA-62-8399-01A-21D-2323-08	TCGA-62-8399-10A-01D-2323-08	NA	NA	NA	NA	NA	NA	NA	NA	Somatic	NA	NA	NA	NA	NA	NA	dd097196-01a6-43dc-976f-4f9c5221f384	310ce1a5-5291-425e-8f7e-9772a7eb9d4a	c.187C>T	p.Arg63Ter	p.R63*	ENST00000371244	2024-02-09	82	51	31	53	NA	NA	PRKAA2,stop_gained,p.R63*,ENST00000371244,NM_006252.4,c.187C>T,HIGH,YES,,,1;PRKAA2,stop_gained,p.R63*,ENST00000610361,,c.187C>T,HIGH,,,,1	T	ENSG00000162409	ENST00000371244	Transcript
LEPR	3953	BI	GRCh38	chr1	65636865	65636865	+	Silent	SNP	C	C	A		NA	TCGA-62-8399-01A-21D-2323-08	TCGA-62-8399-10A-01D-2323-08	NA	NA	NA	NA	NA	NA	NA	NA	Somatic	NA	NA	NA	NA	NA	NA	dd097196-01a6-43dc-976f-4f9c5221f384	310ce1a5-5291-425e-8f7e-9772a7eb9d4a	c.3348C>A	p.Leu1116=	p.L1116=	ENST00000349533	20/20	74	36	38	54	NA	NA	LEPR,synonymous_variant,p.L1116=,ENST00000349533,NM_002303.6,c.3348C>A,LOW,YES,,,1;LEPR,downstream_gene_variant,,ENST00000371060,NM_001003679.3,,MODIFIER,,,,1;LEPR,downstream_gene_variant,,ENST00000616738,NM_001198689.1,,MODIFIER,,,,1	A	ENSG00000116678	ENST00000349533	Transcript
C1orf141	400757	BI	GRCh38	chr1	67095271	67095271	+	Silent	SNP	G	G	A		NA	TCGA-62-8399-01A-21D-2323-08	TCGA-62-8399-10A-01D-2323-08	NA	NA	NA	NA	NA	NA	NA	NA	Somatic	NA	NA	NA	NA	NA	NA	dd097196-01a6-43dc-976f-4f9c5221f384	310ce1a5-5291-425e-8f7e-9772a7eb9d4a	c.567C>T	p.Val189=	p.V189=	ENST00000371006	2024-05-06	29	13	16	43	NA	NA	C1orf141,synonymous_variant,p.V189=,ENST00000371007,NM_001276351.2,c.567C>T,LOW,YES,,,-1;C1orf141,synonymous_variant,p.V189=,ENST00000371006,,c.567C>T,LOW,,,,-1;C1orf141,synonymous_variant,p.V260=,ENST00000448166,,c.780C>T,LOW,,,,-1;C1orf141,3_prime_UTR_variant,,ENST00000621590,,c.*1041C>T,MODIFIER,,,,-1;C1orf141,intron_variant,,ENST00000475209,NM_001276352.2,c.629+981C>T,MODIFIER,,,,-1;C1orf141,…	A	ENSG00000203963	ENST00000371006	Transcript
MSH4	4438	BI	GRCh38	chr1	75797020	75797020	+	Missense_Mutation	SNP	C	C	G		NA	TCGA-62-8399-01A-21D-2323-08	TCGA-62-8399-10A-01D-2323-08	NA	NA	NA	NA	NA	NA	NA	NA	Somatic	NA	NA	NA	NA	NA	NA	dd097196-01a6-43dc-976f-4f9c5221f384	310ce1a5-5291-425e-8f7e-9772a7eb9d4a	c.35C>G	p.Ser12Cys	p.S12C	ENST00000263187	2024-01-20	129	101	28	111	NA	NA	MSH4,missense_variant,p.S12C,ENST00000263187,NM_002440.4,c.35C>G,MODERATE,YES,tolerated_low_confidence(0.23),benign(0.109),1;RABGGTB,downstream_gene_variant,,ENST00000319942,NM_004582.4,,MODIFIER,YES,,,1;RABGGTB,downstream_gene_variant,,ENST00000459697,,,MODIFIER,,,,1;RABGGTB,downstream_gene_variant,,ENST00000461653,,,MODIFIER,,,,1;RABGGTB,downstream_gene_variant,,ENST00000470201,,,MODIFIER,,,,1;…	G	ENSG00000057468	ENST00000263187	Transcript
ASB17	127247	BI	GRCh38	chr1	75932162	75932162	+	Missense_Mutation	SNP	C	C	G		NA	TCGA-62-8399-01A-21D-2323-08	TCGA-62-8399-10A-01D-2323-08	NA	NA	NA	NA	NA	NA	NA	NA	Somatic	NA	NA	NA	NA	NA	NA	dd097196-01a6-43dc-976f-4f9c5221f384	310ce1a5-5291-425e-8f7e-9772a7eb9d4a	c.130G>C	p.Glu44Gln	p.E44Q	ENST00000284142	2024-01-03	182	146	36	121	NA	NA	ASB17,missense_variant,p.E44Q,ENST00000284142,NM_080868.3,c.130G>C,MODERATE,YES,deleterious_low_confidence(0.02),probably_damaging(0.992),-1;AC092813.1,intron_variant,,ENST00000659632,,n.224-2272C>G,MODIFIER,YES,,,1;AC092813.1,intron_variant,,ENST00000663316,,n.66-2272C>G,MODIFIER,,,,1;AC092813.1,intron_variant,,ENST00000666008,,n.31+1658C>G,MODIFIER,,,,1;AC092813.1,intron_variant,,ENST0000066800…	G	ENSG00000154007	ENST00000284142	Transcript
PRKACB	5567	BI	GRCh38	chr1	84144519	84144519	+	Intron	SNP	C	C	G	rs1407369853	NA	TCGA-62-8399-01A-21D-2323-08	TCGA-62-8399-10A-01D-2323-08	NA	NA	NA	NA	NA	NA	NA	NA	Somatic	NA	NA	NA	NA	NA	NA	dd097196-01a6-43dc-976f-4f9c5221f384	310ce1a5-5291-425e-8f7e-9772a7eb9d4a	c.47-34658C>G			ENST00000370689		217	122	94	138	NA	NA	PRKACB,missense_variant,p.S53C,ENST00000370685,NM_182948.4,c.158C>G,MODERATE,YES,deleterious(0.01),benign(0.007),1;PRKACB,intron_variant,,ENST00000370688,NM_001375576.1&NM_207578.3&NM_001300916.2&NM_001375579.1&NM_001375580.1,c.47-34658C>G,MODIFIER,,,,1;PRKACB,intron_variant,,ENST00000370689,NM_002731.3&NM_001375565.1,c.47-34658C>G,MODIFIER,,,,1;PRKACB,non_coding_transcript_exon_variant,,ENST0000…	G	ENSG00000142875	ENST00000370689	Transcript
LRRC8C	84230	BI	GRCh38	chr1	89714962	89714962	+	Missense_Mutation	SNP	G	G	A		NA	TCGA-62-8399-01A-21D-2323-08	TCGA-62-8399-10A-01D-2323-08	NA	NA	NA	NA	NA	NA	NA	NA	Somatic	NA	NA	NA	NA	NA	NA	dd097196-01a6-43dc-976f-4f9c5221f384	310ce1a5-5291-425e-8f7e-9772a7eb9d4a	c.2392G>A	p.Glu798Lys	p.E798K	ENST00000370454	2024-03-03	88	77	11	80	NA	NA	LRRC8C,missense_variant,p.E798K,ENST00000370454,NM_032270.5,c.2392G>A,MODERATE,YES,deleterious(0.03),benign(0.097),1;LRRC8C,intron_variant,,ENST00000479252,,n.393+28351G>A,MODIFIER,,,,1;AC093423.3,intron_variant,,ENST00000370453,,c.138+28351G>A,MODIFIER,YES,,,1	A	ENSG00000171488	ENST00000370454	Transcript
COL11A1	1301	BI	GRCh38	chr1	102889555	102889555	+	Missense_Mutation	SNP	G	G	T		NA	TCGA-62-8399-01A-21D-2323-08	TCGA-62-8399-10A-01D-2323-08	NA	NA	NA	NA	NA	NA	NA	NA	Somatic	NA	NA	NA	NA	NA	NA	dd097196-01a6-43dc-976f-4f9c5221f384	310ce1a5-5291-425e-8f7e-9772a7eb9d4a	c.4364C>A	p.Pro1455His	p.P1455H	ENST00000370096	59/67	94	45	49	55	NA	NA	COL11A1,missense_variant,p.P1467H,ENST00000358392,NM_080629.2,c.4400C>A,MODERATE,YES,tolerated(0.06),probably_damaging(0.999),-1;COL11A1,missense_variant,p.P1455H,ENST00000370096,NM_001854.4,c.4364C>A,MODERATE,,tolerated(0.06),probably_damaging(1),-1;COL11A1,missense_variant,p.P1416H,ENST00000353414,NM_001190709.1,c.4247C>A,MODERATE,,deleterious(0.05),probably_damaging(0.999),-1;COL11A1,missense_…	T	ENSG00000060718	ENST00000370096	Transcript
PRMT6	55170	BI	GRCh38	chr1	107057118	107057118	+	Missense_Mutation	SNP	G	G	T	rs1163839321	NA	TCGA-62-8399-01A-21D-2323-08	TCGA-62-8399-10A-01D-2323-08	NA	NA	NA	NA	NA	NA	NA	NA	Somatic	NA	NA	NA	NA	NA	NA	dd097196-01a6-43dc-976f-4f9c5221f384	310ce1a5-5291-425e-8f7e-9772a7eb9d4a	c.403G>T	p.Val135Phe	p.V135F	ENST00000370078	2024-01-01	182	171	11	154	NA	NA	PRMT6,missense_variant,p.V135F,ENST00000370078,NM_018137.3,c.403G>T,MODERATE,YES,deleterious(0),probably_damaging(0.955),1;PRMT6,missense_variant,p.V73F,ENST00000650338,,c.217G>T,MODERATE,,deleterious(0),probably_damaging(0.955),1;PRMT6,upstream_gene_variant,,ENST00000649727,,,MODIFIER,,,,1	T	ENSG00000198890	ENST00000370078	Transcript
SARS1	6301	BI	GRCh38	chr1	109235226	109235226	+	Missense_Mutation	SNP	G	G	T		NA	TCGA-62-8399-01A-21D-2323-08	TCGA-62-8399-10A-01D-2323-08	NA	NA	NA	NA	NA	NA	NA	NA	Somatic	NA	NA	NA	NA	NA	NA	dd097196-01a6-43dc-976f-4f9c5221f384	310ce1a5-5291-425e-8f7e-9772a7eb9d4a	c.764G>T	p.Ser255Ile	p.S255I	ENST00000234677	2024-07-11	206	112	94	195	NA	NA	SARS1,missense_variant,p.S255I,ENST00000234677,NM_006513.4,c.764G>T,MODERATE,,tolerated(0.06),possibly_damaging(0.58),1;SARS1,missense_variant,p.S255I,ENST00000369923,NM_001330669.1,c.764G>T,MODERATE,YES,tolerated(0.05),benign(0.253),1;SARS1,non_coding_transcript_exon_variant,,ENST00000471705,,n.646G>T,MODIFIER,,,,1;SARS1,non_coding_transcript_exon_variant,,ENST00000477544,,n.489G>T,MODIFIER,,,,1…	T	ENSG00000031698	ENST00000234677	Transcript
SIKE1	80143	BI	GRCh38	chr1	114780440	114780440	+	Intron	SNP	C	C	T		NA	TCGA-62-8399-01A-21D-2323-08	TCGA-62-8399-10A-01D-2323-08	NA	NA	NA	NA	NA	NA	NA	NA	Somatic	NA	NA	NA	NA	NA	NA	dd097196-01a6-43dc-976f-4f9c5221f384	310ce1a5-5291-425e-8f7e-9772a7eb9d4a	c.159+9G>A			ENST00000060969		178	152	26	134	NA	NA	SIKE1,synonymous_variant,p.Q56=,ENST00000369528,NM_001102396.2,c.168G>A,LOW,YES,,,-1;SIKE1,intron_variant,,ENST00000060969,NM_025073.3,c.159+9G>A,MODIFIER,,,,-1;SIKE1,non_coding_transcript_exon_variant,,ENST00000474562,,n.188G>A,MODIFIER,,,,-1;SIKE1,non_coding_transcript_exon_variant,,ENST00000462123,,n.98G>A,MODIFIER,,,,-1;SIKE1,intron_variant,,ENST00000466657,,n.237+9G>A,MODIFIER,,,,-1;SIKE1,in…	T	ENSG00000052723	ENST00000060969	Transcript
SYCP1	6847	BI	GRCh38	chr1	114910497	114910497	+	Missense_Mutation	SNP	G	G	A	rs772498847	NA	TCGA-62-8399-01A-21D-2323-08	TCGA-62-8399-10A-01D-2323-08	NA	NA	NA	NA	NA	NA	NA	NA	Somatic	NA	NA	NA	NA	NA	NA	dd097196-01a6-43dc-976f-4f9c5221f384	310ce1a5-5291-425e-8f7e-9772a7eb9d4a	c.1421G>A	p.Arg474Lys	p.R474K	ENST00000369518	17/32	93	61	32	79	NA	NA	SYCP1,missense_variant,p.R474K,ENST00000369522,NM_001282541.1&NM_003176.4,c.1421G>A,MODERATE,YES,tolerated(0.31),benign(0.013),1;SYCP1,missense_variant,p.R474K,ENST00000369518,,c.1421G>A,MODERATE,,tolerated(0.31),benign(0.013),1;SYCP1,missense_variant,p.R474K,ENST00000618516,,c.1421G>A,MODERATE,,tolerated(0.31),benign(0.013),1;SYCP1,missense_variant,p.R474K,ENST00000613524,NM_001282542.1,c.1421G>…	A	ENSG00000198765	ENST00000369518	Transcript
TTF2	8458	BI	GRCh38	chr1	117076278	117076278	+	Silent	SNP	C	C	A	rs1295136182	NA	TCGA-62-8399-01A-21D-2323-08	TCGA-62-8399-10A-01D-2323-08	NA	NA	NA	NA	NA	NA	NA	NA	Somatic	NA	NA	NA	NA	NA	NA	dd097196-01a6-43dc-976f-4f9c5221f384	310ce1a5-5291-425e-8f7e-9772a7eb9d4a	c.1374C>A	p.Thr458=	p.T458=	ENST00000369466	2024-06-23	68	36	32	48	NA	NA	TTF2,synonymous_variant,p.T458=,ENST00000369466,NM_003594.4,c.1374C>A,LOW,YES,,,1;TTF2,non_coding_transcript_exon_variant,,ENST00000469638,,n.664C>A,MODIFIER,,,,1;TTF2,downstream_gene_variant,,ENST00000470935,,,MODIFIER,,,,1	A	ENSG00000116830	ENST00000369466	Transcript
TBX15	6913	BI	GRCh38	chr1	118931720	118931720	+	Silent	SNP	G	G	A		NA	TCGA-62-8399-01A-21D-2323-08	TCGA-62-8399-10A-01D-2323-08	NA	NA	NA	NA	NA	NA	NA	NA	Somatic	NA	NA	NA	NA	NA	NA	dd097196-01a6-43dc-976f-4f9c5221f384	310ce1a5-5291-425e-8f7e-9772a7eb9d4a	c.318C>T	p.Ala106=	p.A106=	ENST00000369429	2024-02-08	56	32	24	47	NA	NA	TBX15,synonymous_variant,p.A106=,ENST00000369429,NM_001330677.2,c.318C>T,LOW,YES,,,-1;TBX15,5_prime_UTR_variant,,ENST00000207157,NM_152380.3,c.-1C>T,MODIFIER,,,,-1	A	ENSG00000092607	ENST00000369429	Transcript
HSD3B2	3284	BI	GRCh38	chr1	119422233	119422233	+	Missense_Mutation	SNP	G	G	T		NA	TCGA-62-8399-01A-21D-2323-08	TCGA-62-8399-10A-01D-2323-08	NA	NA	NA	NA	NA	NA	NA	NA	Somatic	NA	NA	NA	NA	NA	NA	dd097196-01a6-43dc-976f-4f9c5221f384	310ce1a5-5291-425e-8f7e-9772a7eb9d4a	c.732G>T	p.Lys244Asn	p.K244N	ENST00000369416	2024-04-04	141	118	23	92	NA	NA	HSD3B2,missense_variant,p.K244N,ENST00000543831,NM_001166120.1,c.732G>T,MODERATE,YES,deleterious(0.04),benign(0.119),1;HSD3B2,missense_variant,p.K244N,ENST00000369416,NM_000198.4,c.732G>T,MODERATE,,deleterious(0.04),benign(0.119),1;HSD3B2,downstream_gene_variant,,ENST00000433745,,,MODIFIER,,,,1;HSD3B2,downstream_gene_variant,,ENST00000443865,,,MODIFIER,,,,1;HSD3B2,downstream_gene_variant,,ENST000…	T	ENSG00000203859	ENST00000369416	Transcript
NBPF10	100132406	BI	GRCh38	chr1	146067210	146067210	+	Missense_Mutation	SNP	C	C	A	rs782027497	NA	TCGA-62-8399-01A-21D-2323-08	TCGA-62-8399-10A-01D-2323-08	NA	NA	NA	NA	NA	NA	NA	NA	Somatic	NA	NA	NA	NA	NA	NA	dd097196-01a6-43dc-976f-4f9c5221f384	310ce1a5-5291-425e-8f7e-9772a7eb9d4a	c.11114G>T	p.Gly3705Val	p.G3705V	ENST00000583866	89/90	48	31	16	66	NA	NA	NBPF10,missense_variant,p.G3705V,ENST00000583866,NM_001039703.6&NM_001302371.3,c.11114G>T,MODERATE,YES,tolerated(0.08),benign(0.01),-1;NBPF10,missense_variant,p.G1149V,ENST00000617010,,c.3446G>T,MODERATE,,tolerated(0.17),probably_damaging(0.979),-1	A	ENSG00000271425	ENST00000583866	Transcript
NBPF10	100132406	BI	GRCh38	chr1	146067211	146067211	+	Missense_Mutation	SNP	C	C	T	rs781981047	NA	TCGA-62-8399-01A-21D-2323-08	TCGA-62-8399-10A-01D-2323-08	NA	NA	NA	NA	NA	NA	NA	NA	Somatic	NA	NA	NA	NA	NA	NA	dd097196-01a6-43dc-976f-4f9c5221f384	310ce1a5-5291-425e-8f7e-9772a7eb9d4a	c.11113G>A	p.Gly3705Arg	p.G3705R	ENST00000583866	89/90	47	31	16	66	NA	NA	NBPF10,missense_variant,p.G3705R,ENST00000583866,NM_001039703.6&NM_001302371.3,c.11113G>A,MODERATE,YES,tolerated(0.17),possibly_damaging(0.648),-1;NBPF10,missense_variant,p.G1149R,ENST00000617010,,c.3445G>A,MODERATE,,tolerated(0.25),probably_damaging(0.979),-1	T	ENSG00000271425	ENST00000583866	Transcript
CHD1L	9557	BI	GRCh38	chr1	147286414	147286414	+	Missense_Mutation	SNP	C	C	T		NA	TCGA-62-8399-01A-21D-2323-08	TCGA-62-8399-10A-01D-2323-08	NA	NA	NA	NA	NA	NA	NA	NA	Somatic	NA	NA	NA	NA	NA	NA	dd097196-01a6-43dc-976f-4f9c5221f384	310ce1a5-5291-425e-8f7e-9772a7eb9d4a	c.2135C>T	p.Pro712Leu	p.P712L	ENST00000369258	18/23	249	153	96	154	NA	NA	CHD1L,missense_variant,p.P712L,ENST00000369258,NM_004284.6,c.2135C>T,MODERATE,YES,tolerated(0.22),benign(0.003),1;CHD1L,missense_variant,p.P640L,ENST00000431239,NM_001348451.2&NM_024568.4&NM_001256336.3&NM_001348453.2&NM_001348452.1,c.1919C>T,MODERATE,,tolerated(0.19),benign(0.003),1;CHD1L,missense_variant,p.P560L,ENST00000361293,NM_001348455.2&NM_001348454.2,c.1679C>T,MODERATE,,tolerated(0.19),b…	T	ENSG00000131778	ENST00000369258	Transcript
PLEKHO1	51177	BI	GRCh38	chr1	150159380	150159380	+	Missense_Mutation	SNP	T	T	C		NA	TCGA-62-8399-01A-21D-2323-08	TCGA-62-8399-10A-01D-2323-08	NA	NA	NA	NA	NA	NA	NA	NA	Somatic	NA	NA	NA	NA	NA	NA	dd097196-01a6-43dc-976f-4f9c5221f384	310ce1a5-5291-425e-8f7e-9772a7eb9d4a	c.1087T>C	p.Ser363Pro	p.S363P	ENST00000369124	2024-06-06	94	50	43	82	NA	NA	PLEKHO1,missense_variant,p.S363P,ENST00000369124,NM_016274.6&NM_001304723.1,c.1087T>C,MODERATE,YES,tolerated(0.14),benign(0.133),1;PLEKHO1,missense_variant,p.S180P,ENST00000369126,NM_001304722.1&NM_001304724.1,c.538T>C,MODERATE,,deleterious(0.01),benign(0.133),1;PLEKHO1,downstream_gene_variant,,ENST00000441340,,,MODIFIER,,,,1;PLEKHO1,downstream_gene_variant,,ENST00000479194,,,MODIFIER,,,,1;PLEKHO…	C	ENSG00000023902	ENST00000369124	Transcript
CIART	148523	BI	GRCh38	chr1	150286543	150286543	+	Missense_Mutation	SNP	C	C	A		NA	TCGA-62-8399-01A-21D-2323-08	TCGA-62-8399-10A-01D-2323-08	NA	NA	NA	NA	NA	NA	NA	NA	Somatic	NA	NA	NA	NA	NA	NA	dd097196-01a6-43dc-976f-4f9c5221f384	310ce1a5-5291-425e-8f7e-9772a7eb9d4a	c.747C>A	p.His249Gln	p.H249Q	ENST00000290363	2024-05-05	243	188	55	178	NA	NA	CIART,missense_variant,p.H249Q,ENST00000290363,NM_144697.4,c.747C>A,MODERATE,YES,tolerated(0.13),benign(0.117),1;CIART,missense_variant,p.H249Q,ENST00000369095,NM_001300838.2,c.747C>A,MODERATE,,tolerated(0.13),benign(0.117),1;CIART,missense_variant,p.H161Q,ENST00000369094,NM_001300841.2&NM_001300839.2&NM_001300840.2,c.483C>A,MODERATE,,tolerated(0.16),benign(0.117),1;CIART,missense_variant,p.H161Q…	A	ENSG00000159208	ENST00000290363	Transcript
CIART	148523	BI	GRCh38	chr1	150286544	150286544	+	Missense_Mutation	SNP	C	C	A		NA	TCGA-62-8399-01A-21D-2323-08	TCGA-62-8399-10A-01D-2323-08	NA	NA	NA	NA	NA	NA	NA	NA	Somatic	NA	NA	NA	NA	NA	NA	dd097196-01a6-43dc-976f-4f9c5221f384	310ce1a5-5291-425e-8f7e-9772a7eb9d4a	c.748C>A	p.Leu250Ile	p.L250I	ENST00000290363	2024-05-05	245	188	56	179	NA	NA	CIART,missense_variant,p.L250I,ENST00000290363,NM_144697.4,c.748C>A,MODERATE,YES,tolerated(0.08),possibly_damaging(0.462),1;CIART,missense_variant,p.L250I,ENST00000369095,NM_001300838.2,c.748C>A,MODERATE,,tolerated(0.08),possibly_damaging(0.462),1;CIART,missense_variant,p.L162I,ENST00000369094,NM_001300841.2&NM_001300839.2&NM_001300840.2,c.484C>A,MODERATE,,tolerated(0.07),possibly_damaging(0.462)…	A	ENSG00000159208	ENST00000290363	Transcript
MCL1	4170	BI	GRCh38	chr1	150578858	150578858	+	Missense_Mutation	SNP	C	C	G		NA	TCGA-62-8399-01A-21D-2323-08	TCGA-62-8399-10A-01D-2323-08	NA	NA	NA	NA	NA	NA	NA	NA	Somatic	NA	NA	NA	NA	NA	NA	dd097196-01a6-43dc-976f-4f9c5221f384	310ce1a5-5291-425e-8f7e-9772a7eb9d4a	c.673G>C	p.Glu225Gln	p.E225Q	ENST00000369026	2024-01-03	150	140	10	101	NA	NA	MCL1,missense_variant,p.E225Q,ENST00000369026,NM_021960.5,c.673G>C,MODERATE,YES,tolerated(0.27),benign(0.234),-1;MCL1,missense_variant,p.E27Q,ENST00000678610,,c.79G>C,MODERATE,,tolerated(0.36),benign(0.234),-1;MCL1,missense_variant,p.E72Q,ENST00000620947,NM_001197320.1,c.214G>C,MODERATE,,tolerated(0.3),benign(0.034),-1;MCL1,missense_variant,p.E225Q,ENST00000678770,,c.673G>C,MODERATE,,tolerated(0.…	G	ENSG00000143384	ENST00000369026	Transcript
TCHH	7062	BI	GRCh38	chr1	152107925	152107925	+	Silent	SNP	C	C	A		NA	TCGA-62-8399-01A-21D-2323-08	TCGA-62-8399-10A-01D-2323-08	NA	NA	NA	NA	NA	NA	NA	NA	Somatic	NA	NA	NA	NA	NA	NA	dd097196-01a6-43dc-976f-4f9c5221f384	310ce1a5-5291-425e-8f7e-9772a7eb9d4a	c.5292G>T	p.Leu1764=	p.L1764=	ENST00000368804	2024-02-02	213	139	74	156	NA	NA	TCHH,synonymous_variant,p.L1764=,ENST00000614923,NM_007113.3,c.5292G>T,LOW,YES,,,-1;TCHH,synonymous_variant,p.L1764=,ENST00000368804,,c.5292G>T,LOW,,,,-1	A	ENSG00000159450	ENST00000368804	Transcript
FLG	2312	BI	GRCh38	chr1	152307718	152307718	+	Missense_Mutation	SNP	C	C	T		NA	TCGA-62-8399-01A-21D-2323-08	TCGA-62-8399-10A-01D-2323-08	NA	NA	NA	NA	NA	NA	NA	NA	Somatic	NA	NA	NA	NA	NA	NA	dd097196-01a6-43dc-976f-4f9c5221f384	310ce1a5-5291-425e-8f7e-9772a7eb9d4a	c.7168G>A	p.Gly2390Arg	p.G2390R	ENST00000368799	2024-03-03	440	387	53	415	NA	NA	FLG,missense_variant,p.G2390R,ENST00000368799,NM_002016.2,c.7168G>A,MODERATE,YES,tolerated(0.18),benign(0.078),-1;FLG-AS1,intron_variant,,ENST00000420707,,n.462+5885C>T,MODIFIER,,,,1;FLG-AS1,intron_variant,,ENST00000593011,,n.376+5885C>T,MODIFIER,,,,1;FLG-AS1,intron_variant,,ENST00000630125,,n.180-24865C>T,MODIFIER,,,,1;FLG-AS1,intron_variant,,ENST00000653548,,n.390-24865C>T,MODIFIER,,,,1;FLG-AS1…	T	ENSG00000143631	ENST00000368799	Transcript
GON4L	54856	BI	GRCh38	chr1	155771097	155771097	+	Silent	SNP	G	G	A		NA	TCGA-62-8399-01A-21D-2323-08	TCGA-62-8399-10A-01D-2323-08	NA	NA	NA	NA	NA	NA	NA	NA	Somatic	NA	NA	NA	NA	NA	NA	dd097196-01a6-43dc-976f-4f9c5221f384	310ce1a5-5291-425e-8f7e-9772a7eb9d4a	c.2616C>T	p.Asn872=	p.N872=	ENST00000368331	19/32	218	198	19	142	NA	NA	GON4L,synonymous_variant,p.N872=,ENST00000368331,NM_001282860.2,c.2616C>T,LOW,YES,,,-1;GON4L,synonymous_variant,p.N872=,ENST00000615926,NM_001282856.1,c.2616C>T,LOW,,,,-1;GON4L,synonymous_variant,p.N872=,ENST00000437809,,c.2616C>T,LOW,,,,-1;GON4L,synonymous_variant,p.N872=,ENST00000271883,NM_001282858.2,c.2616C>T,LOW,,,,-1;GON4L,synonymous_variant,p.N872=,ENST00000620426,,c.2616C>T,LOW,,,,-1;GON4…	A	ENSG00000116580	ENST00000368331	Transcript
GON4L	54856	BI	GRCh38	chr1	155775066	155775066	+	Silent	SNP	C	C	T		NA	TCGA-62-8399-01A-21D-2323-08	TCGA-62-8399-10A-01D-2323-08	NA	NA	NA	NA	NA	NA	NA	NA	Somatic	NA	NA	NA	NA	NA	NA	dd097196-01a6-43dc-976f-4f9c5221f384	310ce1a5-5291-425e-8f7e-9772a7eb9d4a	c.2286G>A	p.Leu762=	p.L762=	ENST00000368331	17/32	108	95	13	104	NA	NA	GON4L,synonymous_variant,p.L762=,ENST00000368331,NM_001282860.2,c.2286G>A,LOW,YES,,,-1;GON4L,synonymous_variant,p.L762=,ENST00000615926,NM_001282856.1,c.2286G>A,LOW,,,,-1;GON4L,synonymous_variant,p.L762=,ENST00000437809,,c.2286G>A,LOW,,,,-1;GON4L,synonymous_variant,p.L762=,ENST00000271883,NM_001282858.2,c.2286G>A,LOW,,,,-1;GON4L,synonymous_variant,p.L762=,ENST00000620426,,c.2286G>A,LOW,,,,-1;GON4…	T	ENSG00000116580	ENST00000368331	Transcript
BCAN	63827	BI	GRCh38	chr1	156648838	156648838	+	Missense_Mutation	SNP	G	G	A	rs1245040424	NA	TCGA-62-8399-01A-21D-2323-08	TCGA-62-8399-10A-01D-2323-08	NA	NA	NA	NA	NA	NA	NA	NA	Somatic	NA	NA	NA	NA	NA	NA	dd097196-01a6-43dc-976f-4f9c5221f384	310ce1a5-5291-425e-8f7e-9772a7eb9d4a	c.1040G>A	p.Arg347His	p.R347H	ENST00000329117	2024-06-14	276	232	44	195	NA	NA	BCAN,missense_variant,p.R347H,ENST00000329117,NM_021948.5,c.1040G>A,MODERATE,YES,deleterious(0),probably_damaging(0.992),1;BCAN,missense_variant,p.R347H,ENST00000361588,NM_198427.2,c.1040G>A,MODERATE,,deleterious(0.02),possibly_damaging(0.86),1;BCAN,downstream_gene_variant,,ENST00000424639,,,MODIFIER,,,,1;BCAN,downstream_gene_variant,,ENST00000441358,,,MODIFIER,,,,1;BCAN,downstream_gene_variant,,…	A	ENSG00000132692	ENST00000329117	Transcript
AIM2	9447	BI	GRCh38	chr1	159066184	159066184	+	Missense_Mutation	SNP	A	A	C		NA	TCGA-62-8399-01A-21D-2323-08	TCGA-62-8399-10A-01D-2323-08	NA	NA	NA	NA	NA	NA	NA	NA	Somatic	NA	NA	NA	NA	NA	NA	dd097196-01a6-43dc-976f-4f9c5221f384	310ce1a5-5291-425e-8f7e-9772a7eb9d4a	c.542T>G	p.Val181Gly	p.V181G	ENST00000368130	2024-04-06	187	176	11	128	NA	NA	AIM2,missense_variant,p.V181G,ENST00000368130,NM_001348247.1&NM_004833.3,c.542T>G,MODERATE,YES,deleterious(0),probably_damaging(0.985),-1;AIM2,missense_variant,p.V44G,ENST00000368129,,c.131T>G,MODERATE,,deleterious(0),probably_damaging(0.985),-1;AIM2,intron_variant,,ENST00000481829,,n.280+28T>G,MODIFIER,,,,-1;AIM2,downstream_gene_variant,,ENST00000411768,,,MODIFIER,,,,-1	C	ENSG00000163568	ENST00000368130	Transcript
OR10J3	441911	BI	GRCh38	chr1	159314258	159314258	+	Silent	SNP	T	T	G		NA	TCGA-62-8399-01A-21D-2323-08	TCGA-62-8399-10A-01D-2323-08	NA	NA	NA	NA	NA	NA	NA	NA	Somatic	NA	NA	NA	NA	NA	NA	dd097196-01a6-43dc-976f-4f9c5221f384	310ce1a5-5291-425e-8f7e-9772a7eb9d4a	c.402A>C	p.Ser134=	p.S134=	ENST00000332217	2024-01-01	155	139	16	108	NA	NA	OR10J3,synonymous_variant,p.S134=,ENST00000332217,NM_001004467.1,c.402A>C,LOW,YES,,,-1;OR10J3,synonymous_variant,p.S134=,ENST00000649616,,c.402A>C,LOW,,,,-1	G	ENSG00000196266	ENST00000332217	Transcript
DCAF6	55827	BI	GRCh38	chr1	168044996	168044996	+	Missense_Mutation	SNP	C	C	G		NA	TCGA-62-8399-01A-21D-2323-08	TCGA-62-8399-10A-01D-2323-08	NA	NA	NA	NA	NA	NA	NA	NA	Somatic	NA	NA	NA	NA	NA	NA	dd097196-01a6-43dc-976f-4f9c5221f384	310ce1a5-5291-425e-8f7e-9772a7eb9d4a	c.1796C>G	p.Ser599Cys	p.S599C	ENST00000312263	14/19	207	167	39	160	NA	NA	DCAF6,missense_variant,p.S645C,ENST00000432587,NM_001198957.1,c.1934C>G,MODERATE,,deleterious_low_confidence(0.01),benign(0.338),1;DCAF6,missense_variant,p.S676C,ENST00000367840,NM_001198956.1&NM_001349773.1,c.2027C>G,MODERATE,YES,deleterious_low_confidence(0.01),possibly_damaging(0.605),1;DCAF6,missense_variant,p.S619C,ENST00000367843,NM_001349774.1&NM_018442.3&NM_001349777.1&NM_001349776.1&NM_0…	G	ENSG00000143164	ENST00000312263	Transcript
DCAF6	55827	BI	GRCh38	chr1	168045116	168045116	+	Missense_Mutation	SNP	C	C	T		NA	TCGA-62-8399-01A-21D-2323-08	TCGA-62-8399-10A-01D-2323-08	NA	NA	NA	NA	NA	NA	NA	NA	Somatic	NA	NA	NA	NA	NA	NA	dd097196-01a6-43dc-976f-4f9c5221f384	310ce1a5-5291-425e-8f7e-9772a7eb9d4a	c.1916C>T	p.Ser639Leu	p.S639L	ENST00000312263	14/19	94	68	26	67	NA	NA	DCAF6,missense_variant,p.S685L,ENST00000432587,NM_001198957.1,c.2054C>T,MODERATE,,tolerated_low_confidence(0.52),benign(0),1;DCAF6,missense_variant,p.S716L,ENST00000367840,NM_001198956.1&NM_001349773.1,c.2147C>T,MODERATE,YES,tolerated_low_confidence(0.48),benign(0),1;DCAF6,missense_variant,p.S659L,ENST00000367843,NM_001349774.1&NM_018442.3&NM_001349777.1&NM_001349776.1&NM_001349775.1,c.1976C>T,MO…	T	ENSG00000143164	ENST00000312263	Transcript
METTL18	92342	BI	GRCh38	chr1	169793075	169793075	+	Missense_Mutation	SNP	C	C	A		NA	TCGA-62-8399-01A-21D-2323-08	TCGA-62-8399-10A-01D-2323-08	NA	NA	NA	NA	NA	NA	NA	NA	Somatic	NA	NA	NA	NA	NA	NA	dd097196-01a6-43dc-976f-4f9c5221f384	310ce1a5-5291-425e-8f7e-9772a7eb9d4a	c.621G>T	p.Lys207Asn	p.K207N	ENST00000303469	2024-02-02	235	164	71	172	NA	NA	METTL18,missense_variant,p.K207N,ENST00000310392,NM_001320199.2&NM_033418.4,c.621G>T,MODERATE,YES,deleterious(0),probably_damaging(0.969),-1;METTL18,missense_variant,p.K207N,ENST00000303469,NM_001320201.1,c.621G>T,MODERATE,,deleterious(0),probably_damaging(0.969),-1;C1orf112,upstream_gene_variant,,ENST00000286031,,,MODIFIER,YES,,,1;C1orf112,upstream_gene_variant,,ENST00000359326,NM_001320048.1&NM…	A	ENSG00000171806	ENST00000303469	Transcript
PRRC2C	23215	BI	GRCh38	chr1	171540775	171540775	+	Missense_Mutation	SNP	G	G	T		NA	TCGA-62-8399-01A-21D-2323-08	TCGA-62-8399-10A-01D-2323-08	NA	NA	NA	NA	NA	NA	NA	NA	Somatic	NA	NA	NA	NA	NA	NA	dd097196-01a6-43dc-976f-4f9c5221f384	310ce1a5-5291-425e-8f7e-9772a7eb9d4a	c.3309G>T	p.Gln1103His	p.Q1103H	ENST00000367742	16/34	104	78	25	60	NA	NA	PRRC2C,missense_variant,p.Q1103H,ENST00000367742,,c.3309G>T,MODERATE,YES,deleterious(0.02),benign(0.005),1;PRRC2C,missense_variant,p.Q1101H,ENST00000338920,NM_015172.4,c.3303G>T,MODERATE,,deleterious(0.02),benign(0.01),1;PRRC2C,missense_variant,p.Q1101H,ENST00000426496,,c.3303G>T,MODERATE,,deleterious(0.02),benign(0.01),1;PRRC2C,upstream_gene_variant,,ENST00000495585,,,MODIFIER,,,,1	T	ENSG00000117523	ENST00000367742	Transcript
TNN	63923	BI	GRCh38	chr1	175117096	175117096	+	Missense_Mutation	SNP	G	G	C		NA	TCGA-62-8399-01A-21D-2323-08	TCGA-62-8399-10A-01D-2323-08	NA	NA	NA	NA	NA	NA	NA	NA	Somatic	NA	NA	NA	NA	NA	NA	dd097196-01a6-43dc-976f-4f9c5221f384	310ce1a5-5291-425e-8f7e-9772a7eb9d4a	c.2277G>C	p.Gln759His	p.Q759H	ENST00000239462	2024-10-19	185	153	32	121	NA	NA	TNN,missense_variant,p.Q759H,ENST00000239462,NM_022093.2,c.2277G>C,MODERATE,YES,deleterious(0.04),benign(0.014),1;TNN,missense_variant,p.Q582H,ENST00000621086,,c.1746G>C,MODERATE,,deleterious(0.02),probably_damaging(0.956),1;TNN,missense_variant,p.Q582H,ENST00000622870,,c.1746G>C,MODERATE,,deleterious(0.02),benign(0.034),1	C	ENSG00000120332	ENST00000239462	Transcript
TNR	7143	BI	GRCh38	chr1	175396594	175396594	+	Missense_Mutation	SNP	G	G	A		NA	TCGA-62-8399-01A-21D-2323-08	TCGA-62-8399-10A-01D-2323-08	NA	NA	NA	NA	NA	NA	NA	NA	Somatic	NA	NA	NA	NA	NA	NA	dd097196-01a6-43dc-976f-4f9c5221f384	310ce1a5-5291-425e-8f7e-9772a7eb9d4a	c.1190C>T	p.Ala397Val	p.A397V	ENST00000263525	2024-06-24	106	56	50	67	NA	NA	TNR,missense_variant,p.A397V,ENST00000367674,NM_001328635.2&NM_003285.3,c.1190C>T,MODERATE,YES,deleterious(0.03),benign(0.443),-1;TNR,missense_variant,p.A397V,ENST00000263525,,c.1190C>T,MODERATE,,deleterious(0.03),benign(0.443),-1;TNR,missense_variant,p.A122V,ENST00000422274,,c.365C>T,MODERATE,,deleterious(0),possibly_damaging(0.544),-1	A	ENSG00000116147	ENST00000263525	Transcript
TNR	7143	BI	GRCh38	chr1	175396778	175396778	+	Missense_Mutation	SNP	C	C	T		NA	TCGA-62-8399-01A-21D-2323-08	TCGA-62-8399-10A-01D-2323-08	NA	NA	NA	NA	NA	NA	NA	NA	Somatic	NA	NA	NA	NA	NA	NA	dd097196-01a6-43dc-976f-4f9c5221f384	310ce1a5-5291-425e-8f7e-9772a7eb9d4a	c.1006G>A	p.Gly336Ser	p.G336S	ENST00000263525	2024-06-24	170	102	68	169	NA	NA	TNR,missense_variant,p.G336S,ENST00000367674,NM_001328635.2&NM_003285.3,c.1006G>A,MODERATE,YES,tolerated(0.28),possibly_damaging(0.741),-1;TNR,missense_variant,p.G336S,ENST00000263525,,c.1006G>A,MODERATE,,tolerated(0.28),possibly_damaging(0.741),-1;TNR,missense_variant,p.G61S,ENST00000422274,,c.181G>A,MODERATE,,tolerated(0.34),possibly_damaging(0.487),-1	T	ENSG00000116147	ENST00000263525	Transcript
TDRD5	163589	BI	GRCh38	chr1	179639842	179639842	+	Silent	SNP	C	C	T		NA	TCGA-62-8399-01A-21D-2323-08	TCGA-62-8399-10A-01D-2323-08	NA	NA	NA	NA	NA	NA	NA	NA	Somatic	NA	NA	NA	NA	NA	NA	dd097196-01a6-43dc-976f-4f9c5221f384	310ce1a5-5291-425e-8f7e-9772a7eb9d4a	c.1524C>T	p.Arg508=	p.R508=	ENST00000294848	2024-10-17	204	188	16	164	NA	NA	TDRD5,synonymous_variant,p.R508=,ENST00000444136,NM_001199085.3&NM_001199089.3,c.1524C>T,LOW,YES,,,1;TDRD5,synonymous_variant,p.R508=,ENST00000367614,NM_001349923.1&NM_001199091.1,c.1524C>T,LOW,,,,1;TDRD5,synonymous_variant,p.R508=,ENST00000294848,NM_173533.5,c.1524C>T,LOW,,,,1;TDRD5,upstream_gene_variant,,ENST00000417329,NM_001199092.1,,MODIFIER,,,,1	T	ENSG00000162782	ENST00000294848	Transcript
IVNS1ABP	10625	BI	GRCh38	chr1	185309401	185309401	+	Missense_Mutation	SNP	G	G	T		NA	TCGA-62-8399-01A-21D-2323-08	TCGA-62-8399-10A-01D-2323-08	NA	NA	NA	NA	NA	NA	NA	NA	Somatic	NA	NA	NA	NA	NA	NA	dd097196-01a6-43dc-976f-4f9c5221f384	310ce1a5-5291-425e-8f7e-9772a7eb9d4a	c.93C>A	p.Phe31Leu	p.F31L	ENST00000367498	2024-03-15	102	78	24	87	NA	NA	IVNS1ABP,missense_variant,p.F31L,ENST00000367498,NM_006469.5,c.93C>A,MODERATE,YES,deleterious(0.02),probably_damaging(0.992),-1;IVNS1ABP,missense_variant,p.F31L,ENST00000367497,,c.93C>A,MODERATE,,deleterious(0.04),benign(0.065),-1;IVNS1ABP,upstream_gene_variant,,ENST00000422754,,,MODIFIER,,,,-1;IVNS1ABP,non_coding_transcript_exon_variant,,ENST00000459929,,n.660C>A,MODIFIER,,,,-1;IVNS1ABP,upstream…	T	ENSG00000116679	ENST00000367498	Transcript
CFH	3075	BI	GRCh38	chr1	196725237	196725237	+	Missense_Mutation	SNP	G	G	C		NA	TCGA-62-8399-01A-21D-2323-08	TCGA-62-8399-10A-01D-2323-08	NA	NA	NA	NA	NA	NA	NA	NA	Somatic	NA	NA	NA	NA	NA	NA	dd097196-01a6-43dc-976f-4f9c5221f384	310ce1a5-5291-425e-8f7e-9772a7eb9d4a	c.1813G>C	p.Gly605Arg	p.G605R	ENST00000367429	2024-12-22	91	68	22	83	NA	NA	CFH,missense_variant,p.G605R,ENST00000367429,NM_000186.4,c.1813G>C,MODERATE,YES,deleterious(0),probably_damaging(0.999),1;CFH,non_coding_transcript_exon_variant,,ENST00000466229,,n.3829G>C,MODIFIER,,,,1	C	ENSG00000000971	ENST00000367429	Transcript
CAMSAP2	23271	BI	GRCh38	chr1	200847688	200847688	+	Missense_Mutation	SNP	G	G	C		NA	TCGA-62-8399-01A-21D-2323-08	TCGA-62-8399-10A-01D-2323-08	NA	NA	NA	NA	NA	NA	NA	NA	Somatic	NA	NA	NA	NA	NA	NA	dd097196-01a6-43dc-976f-4f9c5221f384	310ce1a5-5291-425e-8f7e-9772a7eb9d4a	c.1274G>C	p.Gly425Ala	p.G425A	ENST00000236925	2024-11-18	138	101	37	118	NA	NA	CAMSAP2,missense_variant,p.G414A,ENST00000358823,NM_203459.3,c.1241G>C,MODERATE,,tolerated(0.06),probably_damaging(1),1;CAMSAP2,missense_variant,p.G425A,ENST00000236925,NM_001297707.2,c.1274G>C,MODERATE,YES,tolerated(0.07),probably_damaging(0.999),1;CAMSAP2,missense_variant,p.G398A,ENST00000413307,NM_001297708.2,c.1193G>C,MODERATE,,tolerated(0.06),probably_damaging(0.999),1;CAMSAP2,intron_variant…	C	ENSG00000118200	ENST00000236925	Transcript
CHIT1	1118	BI	GRCh38	chr1	203225801	203225801	+	Missense_Mutation	SNP	A	A	T		NA	TCGA-62-8399-01A-21D-2323-08	TCGA-62-8399-10A-01D-2323-08	NA	NA	NA	NA	NA	NA	NA	NA	Somatic	NA	NA	NA	NA	NA	NA	dd097196-01a6-43dc-976f-4f9c5221f384	310ce1a5-5291-425e-8f7e-9772a7eb9d4a	c.125T>A	p.Leu42Gln	p.L42Q	ENST00000367229	2024-03-11	92	76	16	87	NA	NA	CHIT1,missense_variant,p.L42Q,ENST00000367229,NM_003465.3,c.125T>A,MODERATE,YES,deleterious(0.01),probably_damaging(0.968),-1;CHIT1,missense_variant,p.L42Q,ENST00000255427,NM_001256125.2,c.125T>A,MODERATE,,deleterious(0.01),benign(0.259),-1;CHIT1,non_coding_transcript_exon_variant,,ENST00000484834,,n.4482T>A,MODIFIER,,,,-1;CHIT1,non_coding_transcript_exon_variant,,ENST00000513472,,n.321T>A,MODIFI…	T	ENSG00000133063	ENST00000367229	Transcript
TRAF3IP3	80342	BI	GRCh38	chr1	209760293	209760293	+	Missense_Mutation	SNP	G	G	A		NA	TCGA-62-8399-01A-21D-2323-08	TCGA-62-8399-10A-01D-2323-08	NA	NA	NA	NA	NA	NA	NA	NA	Somatic	NA	NA	NA	NA	NA	NA	dd097196-01a6-43dc-976f-4f9c5221f384	310ce1a5-5291-425e-8f7e-9772a7eb9d4a	c.254G>A	p.Arg85Lys	p.R85K	ENST00000367024	2024-03-17	53	38	15	52	NA	NA	TRAF3IP3,missense_variant,p.R85K,ENST00000367024,NM_001320143.1,c.254G>A,MODERATE,YES,tolerated(0.81),benign(0),1;TRAF3IP3,missense_variant,p.R85K,ENST00000367025,NM_025228.4,c.254G>A,MODERATE,,tolerated(0.81),benign(0),1;TRAF3IP3,missense_variant,p.R85K,ENST00000367026,NM_001320144.2,c.254G>A,MODERATE,,tolerated(0.8),benign(0),1;TRAF3IP3,missense_variant,p.R85K,ENST00000400959,,c.254G>A,MODERATE…	A	ENSG00000009790	ENST00000367024	Transcript
USH2A	7399	BI	GRCh38	chr1	215640655	215640655	+	Silent	SNP	C	C	T		NA	TCGA-62-8399-01A-21D-2323-08	TCGA-62-8399-10A-01D-2323-08	NA	NA	NA	NA	NA	NA	NA	NA	Somatic	NA	NA	NA	NA	NA	NA	dd097196-01a6-43dc-976f-4f9c5221f384	310ce1a5-5291-425e-8f7e-9772a7eb9d4a	c.14871G>A	p.Leu4957=	p.L4957=	ENST00000307340	68/72	79	69	10	76	NA	NA	USH2A,synonymous_variant,p.L4957=,ENST00000674083,,c.14871G>A,LOW,YES,,,-1;USH2A,synonymous_variant,p.L4957=,ENST00000307340,NM_206933.4,c.14871G>A,LOW,,,,-1	T	ENSG00000042781	ENST00000307340	Transcript
USH2A	7399	BI	GRCh38	chr1	216246725	216246725	+	Missense_Mutation	SNP	G	G	A	rs771083549	NA	TCGA-62-8399-01A-21D-2323-08	TCGA-62-8399-10A-01D-2323-08	NA	NA	NA	NA	NA	NA	NA	NA	Somatic	NA	NA	NA	NA	NA	NA	dd097196-01a6-43dc-976f-4f9c5221f384	310ce1a5-5291-425e-8f7e-9772a7eb9d4a	c.2669C>T	p.Thr890Ile	p.T890I	ENST00000307340	13/72	222	150	72	186	NA	NA	USH2A,missense_variant,p.T890I,ENST00000674083,,c.2669C>T,MODERATE,YES,deleterious(0.01),benign(0.386),-1;USH2A,missense_variant,p.T890I,ENST00000307340,NM_206933.4,c.2669C>T,MODERATE,,deleterious(0.01),probably_damaging(0.977),-1;USH2A,missense_variant,p.T890I,ENST00000366942,NM_007123.6,c.2669C>T,MODERATE,,tolerated(0.06),possibly_damaging(0.578),-1	A	ENSG00000042781	ENST00000307340	Transcript
DISP1	84976	BI	GRCh38	chr1	223004404	223004404	+	Missense_Mutation	SNP	A	A	C		NA	TCGA-62-8399-01A-21D-2323-08	TCGA-62-8399-10A-01D-2323-08	NA	NA	NA	NA	NA	NA	NA	NA	Somatic	NA	NA	NA	NA	NA	NA	dd097196-01a6-43dc-976f-4f9c5221f384	310ce1a5-5291-425e-8f7e-9772a7eb9d4a	c.3007A>C	p.Thr1003Pro	p.T1003P	ENST00000284476	2024-08-08	136	91	45	139	NA	NA	DISP1,missense_variant,p.T1003P,ENST00000675961,NM_001350630.2&NM_001377228.1,c.3007A>C,MODERATE,YES,deleterious(0),probably_damaging(0.999),1;DISP1,missense_variant,p.T1003P,ENST00000675850,NM_032890.5&NM_001377229.1,c.3007A>C,MODERATE,,deleterious(0),probably_damaging(0.999),1;DISP1,missense_variant,p.T1003P,ENST00000284476,NM_001369594.1,c.3007A>C,MODERATE,,deleterious(0),probably_damaging(0.9…	C	ENSG00000154309	ENST00000284476	Transcript
NVL	4931	BI	GRCh38	chr1	224317743	224317743	+	Missense_Mutation	SNP	C	C	T		NA	TCGA-62-8399-01A-21D-2323-08	TCGA-62-8399-10A-01D-2323-08	NA	NA	NA	NA	NA	NA	NA	NA	Somatic	NA	NA	NA	NA	NA	NA	dd097196-01a6-43dc-976f-4f9c5221f384	310ce1a5-5291-425e-8f7e-9772a7eb9d4a	c.235G>A	p.Glu79Lys	p.E79K	ENST00000281701	2024-04-23	46	39	7	51	NA	NA	NVL,missense_variant,p.E79K,ENST00000281701,NM_002533.4,c.235G>A,MODERATE,YES,tolerated_low_confidence(0.06),possibly_damaging(0.696),-1;NVL,missense_variant,p.E79K,ENST00000469075,NM_001243147.1,c.235G>A,MODERATE,,deleterious(0.04),probably_damaging(0.978),-1;NVL,missense_variant,p.E79K,ENST00000461546,,c.235G>A,MODERATE,,deleterious(0.01),possibly_damaging(0.879),-1;NVL,missense_variant,p.E79K,…	T	ENSG00000143748	ENST00000281701	Transcript
LEFTY1	10637	BI	GRCh38	chr1	225887622	225887622	+	Missense_Mutation	SNP	C	C	T	rs1443931514	NA	TCGA-62-8399-01A-21D-2323-08	TCGA-62-8399-10A-01D-2323-08	NA	NA	NA	NA	NA	NA	NA	NA	Somatic	NA	NA	NA	NA	NA	NA	dd097196-01a6-43dc-976f-4f9c5221f384	310ce1a5-5291-425e-8f7e-9772a7eb9d4a	c.514G>A	p.Glu172Lys	p.E172K	ENST00000272134	2024-03-04	60	52	7	67	NA	NA	LEFTY1,missense_variant,p.E172K,ENST00000272134,NM_020997.4,c.514G>A,MODERATE,YES,deleterious(0.04),benign(0.012),-1;AL117348.2,missense_variant,p.R280Q,ENST00000432920,,c.839G>A,MODERATE,YES,,possibly_damaging(0.665),-1;LEFTY1,downstream_gene_variant,,ENST00000492457,,,MODIFIER,,,,-1	T	ENSG00000243709	ENST00000272134	Transcript
OBSCN	84033	BI	GRCh38	chr1	228292158	228292158	+	Missense_Mutation	SNP	A	A	T		NA	TCGA-62-8399-01A-21D-2323-08	TCGA-62-8399-10A-01D-2323-08	NA	NA	NA	NA	NA	NA	NA	NA	Somatic	NA	NA	NA	NA	NA	NA	dd097196-01a6-43dc-976f-4f9c5221f384	310ce1a5-5291-425e-8f7e-9772a7eb9d4a	c.10600A>T	p.Arg3534Trp	p.R3534W	ENST00000422127	39/105	142	109	32	152	NA	NA	OBSCN,missense_variant,p.R3963W,ENST00000570156,NM_001271223.2,c.11887A>T,MODERATE,YES,deleterious(0.01),possibly_damaging(0.908),1;OBSCN,missense_variant,p.R3534W,ENST00000662438,,c.10600A>T,MODERATE,,deleterious(0.01),probably_damaging(0.981),1;OBSCN,missense_variant,p.R3534W,ENST00000422127,NM_001098623.2,c.10600A>T,MODERATE,,deleterious(0),probably_damaging(0.991),1;OBSCN,missense_variant,p.R…	T	ENSG00000154358	ENST00000422127	Transcript
ABCB10	23456	BI	GRCh38	chr1	229525945	229525945	+	Missense_Mutation	SNP	G	G	C		NA	TCGA-62-8399-01A-21D-2323-08	TCGA-62-8399-10A-01D-2323-08	NA	NA	NA	NA	NA	NA	NA	NA	Somatic	NA	NA	NA	NA	NA	NA	dd097196-01a6-43dc-976f-4f9c5221f384	310ce1a5-5291-425e-8f7e-9772a7eb9d4a	c.1897C>G	p.Leu633Val	p.L633V	ENST00000344517	2024-10-13	479	351	127	337	NA	NA	ABCB10,missense_variant,p.L633V,ENST00000344517,NM_012089.3,c.1897C>G,MODERATE,YES,deleterious(0.03),possibly_damaging(0.474),-1;ABCB10,downstream_gene_variant,,ENST00000486755,,,MODIFIER,,,,-1	C	ENSG00000135776	ENST00000344517	Transcript
ARID4B	51742	BI	GRCh38	chr1	235182350	235182350	+	Missense_Mutation	SNP	T	T	G		NA	TCGA-62-8399-01A-21D-2323-08	TCGA-62-8399-10A-01D-2323-08	NA	NA	NA	NA	NA	NA	NA	NA	Somatic	NA	NA	NA	NA	NA	NA	dd097196-01a6-43dc-976f-4f9c5221f384	310ce1a5-5291-425e-8f7e-9772a7eb9d4a	c.2569A>C	p.Ser857Arg	p.S857R	ENST00000264183	20/24	139	75	64	112	NA	NA	ARID4B,missense_variant,p.S857R,ENST00000264183,NM_016374.6,c.2569A>C,MODERATE,YES,deleterious_low_confidence(0),benign(0.017),-1;ARID4B,missense_variant,p.S857R,ENST00000366603,NM_001206794.1,c.2569A>C,MODERATE,,deleterious_low_confidence(0),benign(0.017),-1;ARID4B,missense_variant,p.S771R,ENST00000349213,NM_031371.4,c.2311A>C,MODERATE,,deleterious(0),probably_damaging(0.994),-1;ARID4B,missense_…	G	ENSG00000054267	ENST00000264183	Transcript
B3GALNT2	148789	BI	GRCh38	chr1	235450248	235450248	+	Silent	SNP	C	C	G		NA	TCGA-62-8399-01A-21D-2323-08	TCGA-62-8399-10A-01D-2323-08	NA	NA	NA	NA	NA	NA	NA	NA	Somatic	NA	NA	NA	NA	NA	NA	dd097196-01a6-43dc-976f-4f9c5221f384	310ce1a5-5291-425e-8f7e-9772a7eb9d4a	c.1461G>C	p.Leu487=	p.L487=	ENST00000366600	2024-12-12	164	133	30	122	NA	NA	B3GALNT2,synonymous_variant,p.L487=,ENST00000366600,NM_152490.5,c.1461G>C,LOW,,,,-1;B3GALNT2,synonymous_variant,p.L413=,ENST00000675555,,c.1239G>C,LOW,,,,-1;TBCE,3_prime_UTR_variant,,ENST00000642610,NM_001079515.3&NM_003193.5,c.*1486C>G,MODIFIER,,,,1;B3GALNT2,3_prime_UTR_variant,,ENST00000676288,,c.*1109G>C,MODIFIER,YES,,,-1;TBCE,downstream_gene_variant,,ENST00000366601,,,MODIFIER,,,,1;TBCE,downs…	G	ENSG00000162885	ENST00000366600	Transcript
LYST	1130	BI	GRCh38	chr1	235686971	235686971	+	Missense_Mutation	SNP	G	G	T		NA	TCGA-62-8399-01A-21D-2323-08	TCGA-62-8399-10A-01D-2323-08	NA	NA	NA	NA	NA	NA	NA	NA	Somatic	NA	NA	NA	NA	NA	NA	dd097196-01a6-43dc-976f-4f9c5221f384	310ce1a5-5291-425e-8f7e-9772a7eb9d4a	c.10778C>A	p.Thr3593Lys	p.T3593K	ENST00000389793	48/53	195	164	31	179	NA	NA	LYST,missense_variant,p.T3593K,ENST00000389793,NM_001301365.1&NM_000081.4,c.10778C>A,MODERATE,YES,deleterious(0.03),benign(0.021),-1;LYST,3_prime_UTR_variant,,ENST00000389794,,c.*6202C>A,MODIFIER,,,,-1;LYST,non_coding_transcript_exon_variant,,ENST00000473037,,n.5768C>A,MODIFIER,,,,-1	T	ENSG00000143669	ENST00000389793	Transcript
RYR2	6262	BI	GRCh38	chr1	237784025	237784025	+	Missense_Mutation	SNP	C	C	G		NA	TCGA-62-8399-01A-21D-2323-08	TCGA-62-8399-10A-01D-2323-08	NA	NA	NA	NA	NA	NA	NA	NA	Somatic	NA	NA	NA	NA	NA	NA	dd097196-01a6-43dc-976f-4f9c5221f384	310ce1a5-5291-425e-8f7e-9772a7eb9d4a	c.12313C>G	p.Leu4105Val	p.L4105V	ENST00000366574	90/105	66	33	32	50	NA	NA	RYR2,missense_variant,p.L4105V,ENST00000366574,NM_001035.3,c.12313C>G,MODERATE,YES,deleterious(0),probably_damaging(0.995),1;RYR2,missense_variant,p.L4089V,ENST00000360064,,c.12265C>G,MODERATE,,deleterious(0),probably_damaging(1),1;RYR2,missense_variant,p.L1498V,ENST00000659194,,c.4492C>G,MODERATE,,deleterious(0),probably_damaging(1),1;RYR2,missense_variant,p.L790V,ENST00000660292,,c.2368C>G,MODE…	G	ENSG00000198626	ENST00000366574	Transcript
GREM2	64388	BI	GRCh38	chr1	240493411	240493411	+	Missense_Mutation	SNP	C	C	T	rs1390968124	NA	TCGA-62-8399-01A-21D-2323-08	TCGA-62-8399-10A-01D-2323-08	NA	NA	NA	NA	NA	NA	NA	NA	Somatic	NA	NA	NA	NA	NA	NA	dd097196-01a6-43dc-976f-4f9c5221f384	310ce1a5-5291-425e-8f7e-9772a7eb9d4a	c.65G>A	p.Arg22Gln	p.R22Q	ENST00000318160	2024-02-02	38	31	7	14	NA	NA	GREM2,missense_variant,p.R22Q,ENST00000318160,NM_022469.4,c.65G>A,MODERATE,YES,tolerated(0.25),benign(0.027),-1	T	ENSG00000180875	ENST00000318160	Transcript
AKT3	10000	BI	GRCh38	chr1	243545516	243545516	+	Silent	SNP	A	A	G		NA	TCGA-62-8399-01A-21D-2323-08	TCGA-62-8399-10A-01D-2323-08	NA	NA	NA	NA	NA	NA	NA	NA	Somatic	NA	NA	NA	NA	NA	NA	dd097196-01a6-43dc-976f-4f9c5221f384	310ce1a5-5291-425e-8f7e-9772a7eb9d4a	c.1245T>C	p.Asp415=	p.D415=	ENST00000263826	2024-11-13	65	49	16	62	NA	NA	AKT3,synonymous_variant,p.D415=,ENST00000673466,NM_005465.7,c.1245T>C,LOW,YES,,,-1;AKT3,synonymous_variant,p.D415=,ENST00000263826,NM_001370074.1,c.1245T>C,LOW,,,,-1;AKT3,synonymous_variant,p.D392=,ENST00000366539,,c.1176T>C,LOW,,,,-1;AKT3,synonymous_variant,p.D354=,ENST00000672578,,c.1062T>C,LOW,,,,-1;AKT3,synonymous_variant,p.D415=,ENST00000336199,NM_181690.2,c.1245T>C,LOW,,,,-1;AKT3,synonymous…	G	ENSG00000117020	ENST00000263826	Transcript
OR2B11	127623	BI	GRCh38	chr1	247451592	247451592	+	Missense_Mutation	SNP	A	A	T		NA	TCGA-62-8399-01A-21D-2323-08	TCGA-62-8399-10A-01D-2323-08	NA	NA	NA	NA	NA	NA	NA	NA	Somatic	NA	NA	NA	NA	NA	NA	dd097196-01a6-43dc-976f-4f9c5221f384	310ce1a5-5291-425e-8f7e-9772a7eb9d4a	c.391T>A	p.Cys131Ser	p.C131S	ENST00000318749	2024-01-01	148	88	59	127	NA	NA	OR2B11,missense_variant,p.C131S,ENST00000641149,,c.391T>A,MODERATE,YES,deleterious(0),probably_damaging(0.997),-1;OR2B11,missense_variant,p.C131S,ENST00000641527,,c.391T>A,MODERATE,,deleterious(0),probably_damaging(0.997),-1;OR2B11,missense_variant,p.C131S,ENST00000318749,NM_001004492.1,c.391T>A,MODERATE,,deleterious(0),probably_damaging(0.997),-1;NLRP3,downstream_gene_variant,,ENST00000336119,NM…	T	ENSG00000177535	ENST00000318749	Transcript
OR11L1	391189	BI	GRCh38	chr1	247841078	247841078	+	Silent	SNP	G	G	T		NA	TCGA-62-8399-01A-21D-2323-08	TCGA-62-8399-10A-01D-2323-08	NA	NA	NA	NA	NA	NA	NA	NA	Somatic	NA	NA	NA	NA	NA	NA	dd097196-01a6-43dc-976f-4f9c5221f384	310ce1a5-5291-425e-8f7e-9772a7eb9d4a	c.819C>A	p.Ile273=	p.I273=	ENST00000355784	2024-01-01	94	79	15	68	NA	NA	OR11L1,synonymous_variant,p.I273=,ENST00000355784,NM_001001959.1,c.819C>A,LOW,YES,,,-1	T	ENSG00000197591	ENST00000355784	Transcript
OR2L13	284521	BI	GRCh38	chr1	248099831	248099831	+	Silent	SNP	C	C	A		NA	TCGA-62-8399-01A-21D-2323-08	TCGA-62-8399-10A-01D-2323-08	NA	NA	NA	NA	NA	NA	NA	NA	Somatic	NA	NA	NA	NA	NA	NA	dd097196-01a6-43dc-976f-4f9c5221f384	310ce1a5-5291-425e-8f7e-9772a7eb9d4a	c.456C>A	p.Ser152=	p.S152=	ENST00000358120	2024-03-03	374	300	74	292	NA	NA	OR2L13,synonymous_variant,p.S152=,ENST00000641714,,c.456C>A,LOW,YES,,,1;OR2L13,synonymous_variant,p.S152=,ENST00000358120,NM_175911.3,c.456C>A,LOW,,,,1;OR2L13,synonymous_variant,p.S152=,ENST00000641893,NM_001304535.1,c.456C>A,LOW,,,,1	A	ENSG00000196071	ENST00000358120	Transcript
TPO	7173	BI	GRCh38	chr2	1477268	1477268	+	Silent	SNP	G	G	T		NA	TCGA-62-8399-01A-21D-2323-08	TCGA-62-8399-10A-01D-2323-08	NA	NA	NA	NA	NA	NA	NA	NA	Somatic	NA	NA	NA	NA	NA	NA	dd097196-01a6-43dc-976f-4f9c5221f384	310ce1a5-5291-425e-8f7e-9772a7eb9d4a	c.1002G>T	p.Pro334=	p.P334=	ENST00000329066	2024-08-17	19	10	9	24	NA	NA	TPO,synonymous_variant,p.P263=,ENST00000422464,,c.789G>T,LOW,,,,1;TPO,synonymous_variant,p.P334=,ENST00000329066,NM_001206744.2,c.1002G>T,LOW,YES,,,1;TPO,synonymous_variant,p.P334=,ENST00000345913,NM_000547.5,c.1002G>T,LOW,,,,1;TPO,synonymous_variant,p.P334=,ENST00000382201,NM_175719.3&NM_001206745.1,c.1002G>T,LOW,,,,1;TPO,synonymous_variant,p.P334=,ENST00000346956,NM_175721.3,c.1002G>T,LOW,,,,1;…	T	ENSG00000115705	ENST00000329066	Transcript
MYT1L	23040	BI	GRCh38	chr2	1910311	1910311	+	Silent	SNP	C	C	A		NA	TCGA-62-8399-01A-21D-2323-08	TCGA-62-8399-10A-01D-2323-08	NA	NA	NA	NA	NA	NA	NA	NA	Somatic	NA	NA	NA	NA	NA	NA	dd097196-01a6-43dc-976f-4f9c5221f384	310ce1a5-5291-425e-8f7e-9772a7eb9d4a	c.1740G>T	p.Leu580=	p.L580=	ENST00000399161	13/25	150	128	22	93	NA	NA	MYT1L,synonymous_variant,p.L580=,ENST00000648928,NM_001329847.2,c.1740G>T,LOW,,,,-1;MYT1L,synonymous_variant,p.L582=,ENST00000648339,,c.1746G>T,LOW,,,,-1;MYT1L,synonymous_variant,p.L580=,ENST00000648318,NM_001329852.2,c.1740G>T,LOW,,,,-1;MYT1L,synonymous_variant,p.L582=,ENST00000644820,,c.1746G>T,LOW,YES,,,-1;MYT1L,synonymous_variant,p.L582=,ENST00000649663,NM_001329851.2,c.1746G>T,LOW,,,,-1;MYT1…	A	ENSG00000186487	ENST00000399161	Transcript
ASAP2	8853	BI	GRCh38	chr2	9401367	9401367	+	Missense_Mutation	SNP	G	G	A	rs1175223446	NA	TCGA-62-8399-01A-21D-2323-08	TCGA-62-8399-10A-01D-2323-08	NA	NA	NA	NA	NA	NA	NA	NA	Somatic	NA	NA	NA	NA	NA	NA	dd097196-01a6-43dc-976f-4f9c5221f384	310ce1a5-5291-425e-8f7e-9772a7eb9d4a	c.2917G>A	p.Val973Met	p.V973M	ENST00000281419	27/28	123	83	40	62	NA	NA	ASAP2,missense_variant,p.V973M,ENST00000281419,NM_003887.3,c.2917G>A,MODERATE,YES,deleterious(0),possibly_damaging(0.884),1;ASAP2,missense_variant,p.V928M,ENST00000315273,NM_001135191.1,c.2782G>A,MODERATE,,deleterious(0),probably_damaging(0.998),1;ITGB1BP1,downstream_gene_variant,,ENST00000238091,NM_022334.5&NM_001369750.1,,MODIFIER,,,,-1;ITGB1BP1,downstream_gene_variant,,ENST00000355346,NM_00131…	A	ENSG00000151693	ENST00000281419	Transcript
GRHL1	29841	BI	GRCh38	chr2	9992147	9992147	+	Splice_Site	SNP	G	G	A		NA	TCGA-62-8399-01A-21D-2323-08	TCGA-62-8399-10A-01D-2323-08	NA	NA	NA	NA	NA	NA	NA	NA	Somatic	NA	NA	NA	NA	NA	NA	dd097196-01a6-43dc-976f-4f9c5221f384	310ce1a5-5291-425e-8f7e-9772a7eb9d4a	c.1461+1G>A		p.X487_splice	ENST00000324907		68	53	15	28	NA	NA	GRHL1,splice_donor_variant,p.X487_splice,ENST00000324907,NM_198182.3,c.1461+1G>A,HIGH,YES,,,1;GRHL1,splice_donor_variant,p.X298_splice,ENST00000405379,,c.894+1G>A,HIGH,,,,1;GRHL1,upstream_gene_variant,,ENST00000480736,,,MODIFIER,,,,1;GRHL1,splice_donor_variant,,ENST00000464418,,c.*703+1G>A,HIGH,,,,1;GRHL1,splice_donor_variant,p.X496_splice,ENST00000472167,,c.1487+1G>A,HIGH,,,,1	A	ENSG00000134317	ENST00000324907	Transcript
KLF11	8462	BI	GRCh38	chr2	10047665	10047665	+	Nonsense_Mutation	SNP	C	C	T		NA	TCGA-62-8399-01A-21D-2323-08	TCGA-62-8399-10A-01D-2323-08	NA	NA	NA	NA	NA	NA	NA	NA	Somatic	NA	NA	NA	NA	NA	NA	dd097196-01a6-43dc-976f-4f9c5221f384	310ce1a5-5291-425e-8f7e-9772a7eb9d4a	c.328C>T	p.Gln110Ter	p.Q110*	ENST00000305883	2024-03-04	138	115	23	97	NA	NA	KLF11,stop_gained,p.Q110*,ENST00000305883,NM_003597.5,c.328C>T,HIGH,YES,,,1;KLF11,stop_gained,p.Q93*,ENST00000535335,NM_001177718.1,c.277C>T,HIGH,,,,1;KLF11,stop_gained,p.Q93*,ENST00000540845,NM_001177716.1,c.277C>T,HIGH,,,,1;KLF11,stop_gained,p.Q93*,ENST00000440320,,c.277C>T,HIGH,,,,1;KLF11,stop_gained,p.Q93*,ENST00000401510,,c.277C>T,HIGH,,,,1;KLF11,stop_gained,p.Q93*,ENST00000448523,,c.277C>T,…	T	ENSG00000172059	ENST00000305883	Transcript
KCNS3	3790	BI	GRCh38	chr2	17932041	17932041	+	Missense_Mutation	SNP	G	G	T		NA	TCGA-62-8399-01A-21D-2323-08	TCGA-62-8399-10A-01D-2323-08	NA	NA	NA	NA	NA	NA	NA	NA	Somatic	NA	NA	NA	NA	NA	NA	dd097196-01a6-43dc-976f-4f9c5221f384	310ce1a5-5291-425e-8f7e-9772a7eb9d4a	c.1033G>T	p.Val345Leu	p.V345L	ENST00000304101	2024-03-03	216	153	63	133	NA	NA	KCNS3,missense_variant,p.V345L,ENST00000403915,NM_001282428.1,c.1033G>T,MODERATE,YES,deleterious(0.02),benign(0.18),1;KCNS3,missense_variant,p.V345L,ENST00000304101,NM_002252.5,c.1033G>T,MODERATE,,deleterious(0.02),benign(0.18),1;KCNS3,downstream_gene_variant,,ENST00000419802,,,MODIFIER,,,,1;KCNS3,intron_variant,,ENST00000465292,,n.305+14170G>T,MODIFIER,,,,1	T	ENSG00000170745	ENST00000304101	Transcript
GDF7	151449	BI	GRCh38	chr2	20671298	20671298	+	Missense_Mutation	SNP	C	C	T	rs373731959	NA	TCGA-62-8399-01A-21D-2323-08	TCGA-62-8399-10A-01D-2323-08	NA	NA	NA	NA	NA	NA	NA	NA	Somatic	NA	NA	NA	NA	NA	NA	dd097196-01a6-43dc-976f-4f9c5221f384	310ce1a5-5291-425e-8f7e-9772a7eb9d4a	c.1226C>T	p.Ala409Val	p.A409V	ENST00000272224	2024-02-02	88	67	21	77	NA	NA	GDF7,missense_variant,p.A409V,ENST00000272224,NM_182828.4,c.1226C>T,MODERATE,YES,deleterious(0),possibly_damaging(0.835),1	T	ENSG00000143869	ENST00000272224	Transcript
DNAJC27	51277	BI	GRCh38	chr2	24957111	24957111	+	Missense_Mutation	SNP	C	C	T	rs1442562481	NA	TCGA-62-8399-01A-21D-2323-08	TCGA-62-8399-10A-01D-2323-08	NA	NA	NA	NA	NA	NA	NA	NA	Somatic	NA	NA	NA	NA	NA	NA	dd097196-01a6-43dc-976f-4f9c5221f384	310ce1a5-5291-425e-8f7e-9772a7eb9d4a	c.460G>A	p.Glu154Lys	p.E154K	ENST00000264711	2024-05-07	153	130	23	79	NA	NA	DNAJC27,missense_variant,p.E154K,ENST00000264711,NM_016544.3,c.460G>A,MODERATE,YES,tolerated(0.17),benign(0.068),-1;DNAJC27,missense_variant,p.E154K,ENST00000534855,NM_001198559.1,c.460G>A,MODERATE,,tolerated(0.41),benign(0.053),-1;DNAJC27,non_coding_transcript_exon_variant,,ENST00000494239,,n.434G>A,MODIFIER,,,,-1;DNAJC27,downstream_gene_variant,,ENST00000468467,,,MODIFIER,,,,-1;DNAJC27,downstre…	T	ENSG00000115137	ENST00000264711	Transcript
HADHB	3032	BI	GRCh38	chr2	26273699	26273699	+	Missense_Mutation	SNP	C	C	G		NA	TCGA-62-8399-01A-21D-2323-08	TCGA-62-8399-10A-01D-2323-08	NA	NA	NA	NA	NA	NA	NA	NA	Somatic	NA	NA	NA	NA	NA	NA	dd097196-01a6-43dc-976f-4f9c5221f384	310ce1a5-5291-425e-8f7e-9772a7eb9d4a	c.303C>G	p.Ile101Met	p.I101M	ENST00000317799	2024-06-16	65	49	16	48	NA	NA	HADHB,missense_variant,p.I86M,ENST00000537713,NM_001281512.1,c.258C>G,MODERATE,,deleterious(0),possibly_damaging(0.564),1;HADHB,missense_variant,p.I101M,ENST00000317799,NM_000183.3,c.303C>G,MODERATE,YES,deleterious(0),possibly_damaging(0.756),1;HADHB,missense_variant,p.I79M,ENST00000545822,NM_001281513.2,c.237C>G,MODERATE,,deleterious(0),possibly_damaging(0.691),1;HADHB,missense_variant,p.I101M,E…	G	ENSG00000138029	ENST00000317799	Transcript
OTOF	9381	BI	GRCh38	chr2	26516551	26516551	+	Missense_Mutation	SNP	C	C	T	rs1318800399	NA	TCGA-62-8399-01A-21D-2323-08	TCGA-62-8399-10A-01D-2323-08	NA	NA	NA	NA	NA	NA	NA	NA	Somatic	NA	NA	NA	NA	NA	NA	dd097196-01a6-43dc-976f-4f9c5221f384	310ce1a5-5291-425e-8f7e-9772a7eb9d4a	c.376G>A	p.Gly126Ser	p.G126S	ENST00000272371	5/47	172	141	31	133	NA	NA	OTOF,missense_variant,p.G126S,ENST00000272371,NM_194248.3,c.376G>A,MODERATE,YES,tolerated(0.19),benign(0.43),-1;OTOF,missense_variant,p.G126S,ENST00000403946,NM_001287489.2,c.376G>A,MODERATE,,tolerated(0.19),benign(0.029),-1	T	ENSG00000115155	ENST00000272371	Transcript
KCNK3	3777	BI	GRCh38	chr2	26727815	26727815	+	Missense_Mutation	SNP	G	G	T		NA	TCGA-62-8399-01A-21D-2323-08	TCGA-62-8399-10A-01D-2323-08	NA	NA	NA	NA	NA	NA	NA	NA	Somatic	NA	NA	NA	NA	NA	NA	dd097196-01a6-43dc-976f-4f9c5221f384	310ce1a5-5291-425e-8f7e-9772a7eb9d4a	c.432G>T	p.Lys144Asn	p.K144N	ENST00000302909	2024-02-02	190	162	28	133	NA	NA	KCNK3,missense_variant,p.K144N,ENST00000302909,NM_002246.3,c.432G>T,MODERATE,YES,deleterious(0),probably_damaging(0.98),1;KCNK3,missense_variant,p.K21N,ENST00000620977,,c.63G>T,MODERATE,,deleterious(0),probably_damaging(0.98),1	T	ENSG00000171303	ENST00000302909	Transcript
TRMT61B	55006	BI	GRCh38	chr2	28870233	28870233	+	Silent	SNP	C	C	A		NA	TCGA-62-8399-01A-21D-2323-08	TCGA-62-8399-10A-01D-2323-08	NA	NA	NA	NA	NA	NA	NA	NA	Somatic	NA	NA	NA	NA	NA	NA	dd097196-01a6-43dc-976f-4f9c5221f384	310ce1a5-5291-425e-8f7e-9772a7eb9d4a	c.45G>T	p.Arg15=	p.R15=	ENST00000306108	2024-01-07	71	65	6	38	NA	NA	TRMT61B,synonymous_variant,p.R15=,ENST00000306108,NM_017910.4,c.45G>T,LOW,YES,,,-1;TRMT61B,synonymous_variant,p.R15=,ENST00000439947,,c.45G>T,LOW,,,,-1	A	ENSG00000171103	ENST00000306108	Transcript
ABCG5	64240	BI	GRCh38	chr2	43822904	43822904	+	Missense_Mutation	SNP	C	C	G		NA	TCGA-62-8399-01A-21D-2323-08	TCGA-62-8399-10A-01D-2323-08	NA	NA	NA	NA	NA	NA	NA	NA	Somatic	NA	NA	NA	NA	NA	NA	dd097196-01a6-43dc-976f-4f9c5221f384	310ce1a5-5291-425e-8f7e-9772a7eb9d4a	c.1356G>C	p.Glu452Asp	p.E452D	ENST00000405322	2024-10-13	48	42	6	39	NA	NA	ABCG5,missense_variant,p.E452D,ENST00000405322,NM_022436.3,c.1356G>C,MODERATE,YES,deleterious(0),possibly_damaging(0.817),-1;ABCG5,non_coding_transcript_exon_variant,,ENST00000486512,,n.1877G>C,MODIFIER,,,,-1;ABCG5,non_coding_transcript_exon_variant,,ENST00000644754,,n.1740G>C,MODIFIER,,,,-1;ABCG5,non_coding_transcript_exon_variant,,ENST00000409962,,n.1639G>C,MODIFIER,,,,-1	G	ENSG00000138075	ENST00000405322	Transcript
SIX2	10736	BI	GRCh38	chr2	45006361	45006361	+	Missense_Mutation	SNP	G	G	C		NA	TCGA-62-8399-01A-21D-2323-08	TCGA-62-8399-10A-01D-2323-08	NA	NA	NA	NA	NA	NA	NA	NA	Somatic	NA	NA	NA	NA	NA	NA	dd097196-01a6-43dc-976f-4f9c5221f384	310ce1a5-5291-425e-8f7e-9772a7eb9d4a	c.685C>G	p.Pro229Ala	p.P229A	ENST00000303077	2024-02-02	162	143	19	154	NA	NA	SIX2,missense_variant,p.P229A,ENST00000303077,NM_016932.5,c.685C>G,MODERATE,YES,deleterious(0.02),probably_damaging(0.956),-1	C	ENSG00000170577	ENST00000303077	Transcript
PCYOX1	51449	BI	GRCh38	chr2	70276895	70276895	+	Missense_Mutation	SNP	C	C	G		NA	TCGA-62-8399-01A-21D-2323-08	TCGA-62-8399-10A-01D-2323-08	NA	NA	NA	NA	NA	NA	NA	NA	Somatic	NA	NA	NA	NA	NA	NA	dd097196-01a6-43dc-976f-4f9c5221f384	310ce1a5-5291-425e-8f7e-9772a7eb9d4a	c.1021C>G	p.Gln341Glu	p.Q341E	ENST00000433351	2024-06-06	52	41	11	46	NA	NA	PCYOX1,missense_variant,p.Q341E,ENST00000433351,NM_016297.4,c.1021C>G,MODERATE,YES,tolerated(0.12),benign(0.01),1;PCYOX1,intron_variant,,ENST00000264441,,c.860-125C>G,MODIFIER,,,,1;SNRPG,downstream_gene_variant,,ENST00000272348,NM_001317171.1&NM_001317166.1&NM_003096.4,,MODIFIER,,,,-1;SNRPG,downstream_gene_variant,,ENST00000413456,NM_001317167.1,,MODIFIER,,,,-1;PCYOX1,downstream_gene_variant,,ENS…	G	ENSG00000116005	ENST00000433351	Transcript
CAPG	822	BI	GRCh38	chr2	85401546	85401546	+	Missense_Mutation	SNP	G	G	A	rs749388241	NA	TCGA-62-8399-01A-21D-2323-08	TCGA-62-8399-10A-01D-2323-08	NA	NA	NA	NA	NA	NA	NA	NA	Somatic	NA	NA	NA	NA	NA	NA	dd097196-01a6-43dc-976f-4f9c5221f384	310ce1a5-5291-425e-8f7e-9772a7eb9d4a	c.334C>T	p.Arg112Trp	p.R112W	ENST00000263867	2024-04-10	174	149	25	139	NA	NA	CAPG,missense_variant,p.R112W,ENST00000263867,NM_001320734.1&NM_001320733.1&NM_001320732.1&NM_001747.4,c.334C>T,MODERATE,YES,deleterious(0.01),benign(0.309),-1;CAPG,missense_variant,p.R112W,ENST00000409921,NM_001256140.1,c.334C>T,MODERATE,,deleterious(0.01),benign(0.309),-1;CAPG,missense_variant,p.R112W,ENST00000409670,,c.334C>T,MODERATE,,deleterious(0.01),benign(0.309),-1;CAPG,missense_variant,p…	A	ENSG00000042493	ENST00000263867	Transcript
KDM3A	55818	BI	GRCh38	chr2	86466569	86466569	+	Missense_Mutation	SNP	G	G	C		NA	TCGA-62-8399-01A-21D-2323-08	TCGA-62-8399-10A-01D-2323-08	NA	NA	NA	NA	NA	NA	NA	NA	Somatic	NA	NA	NA	NA	NA	NA	dd097196-01a6-43dc-976f-4f9c5221f384	310ce1a5-5291-425e-8f7e-9772a7eb9d4a	c.1205G>C	p.Arg402Thr	p.R402T	ENST00000312912	2024-10-26	279	215	64	213	NA	NA	KDM3A,missense_variant,p.R402T,ENST00000409556,,c.1205G>C,MODERATE,YES,tolerated_low_confidence(0.67),benign(0),1;KDM3A,missense_variant,p.R402T,ENST00000312912,NM_018433.6,c.1205G>C,MODERATE,,tolerated_low_confidence(0.67),benign(0),1;KDM3A,missense_variant,p.R402T,ENST00000409064,NM_001146688.1,c.1205G>C,MODERATE,,tolerated_low_confidence(0.67),benign(0),1;KDM3A,upstream_gene_variant,,ENST00000…	C	ENSG00000115548	ENST00000312912	Transcript
IGKV2D-24	28885	BI	GRCh38	chr2	90005595	90005595	+	Missense_Mutation	SNP	G	G	T	novel	NA	TCGA-62-8399-01A-21D-2323-08	TCGA-62-8399-10A-01D-2323-08	NA	NA	NA	NA	NA	NA	NA	NA	Somatic	NA	NA	NA	NA	NA	NA	dd097196-01a6-43dc-976f-4f9c5221f384	310ce1a5-5291-425e-8f7e-9772a7eb9d4a	c.326G>T	p.Gly109Val	p.G109V	ENST00000462693	2024-02-02	296	244	52	285	NA	NA	IGKV2D-24,missense_variant,p.G109V,ENST00000462693,,c.326G>T,MODERATE,YES,deleterious(0.01),probably_damaging(0.93),1;IGKV2D-23,upstream_gene_variant,,ENST00000518179,,,MODIFIER,YES,,,1	T	ENSG00000241566	ENST00000462693	Transcript
IGKV1D-42	28892	BI	GRCh38	chr2	90190257	90190257	+	Silent	SNP	C	C	T	rs370275944	NA	TCGA-62-8399-01A-21D-2323-08	TCGA-62-8399-10A-01D-2323-08	NA	NA	NA	NA	NA	NA	NA	NA	Somatic	NA	NA	NA	NA	NA	NA	dd097196-01a6-43dc-976f-4f9c5221f384	310ce1a5-5291-425e-8f7e-9772a7eb9d4a	c.45C>T	p.Leu15=	p.L15=	ENST00000390278	2024-01-02	289	235	54	256	NA	NA	IGKV1D-42,synonymous_variant,p.L15=,ENST00000390278,,c.45C>T,LOW,YES,,,1	T	ENSG00000211633	ENST00000390278	Transcript
MFSD9	84804	BI	GRCh38	chr2	102718814	102718814	+	Missense_Mutation	SNP	C	C	A		NA	TCGA-62-8399-01A-21D-2323-08	TCGA-62-8399-10A-01D-2323-08	NA	NA	NA	NA	NA	NA	NA	NA	Somatic	NA	NA	NA	NA	NA	NA	dd097196-01a6-43dc-976f-4f9c5221f384	310ce1a5-5291-425e-8f7e-9772a7eb9d4a	c.1031G>T	p.Arg344Leu	p.R344L	ENST00000258436	2024-06-06	114	92	22	107	NA	NA	MFSD9,missense_variant,p.R344L,ENST00000258436,NM_001322081.1&NM_001322080.1&NM_032718.5,c.1031G>T,MODERATE,YES,deleterious(0),benign(0.293),-1;MFSD9,upstream_gene_variant,,ENST00000496253,,,MODIFIER,,,,-1;MFSD9,3_prime_UTR_variant,,ENST00000438943,,c.*867G>T,MODIFIER,,,,-1;MFSD9,3_prime_UTR_variant,,ENST00000437075,,c.*832G>T,MODIFIER,,,,-1;MFSD9,3_prime_UTR_variant,,ENST00000411991,,c.*836G>T,M…	A	ENSG00000135953	ENST00000258436	Transcript
CCDC74A	90557	BI	GRCh38	chr2	131528173	131528173	+	Missense_Mutation	SNP	T	T	C		NA	TCGA-62-8399-01A-21D-2323-08	TCGA-62-8399-10A-01D-2323-08	NA	NA	NA	NA	NA	NA	NA	NA	Somatic	NA	NA	NA	NA	NA	NA	dd097196-01a6-43dc-976f-4f9c5221f384	310ce1a5-5291-425e-8f7e-9772a7eb9d4a	c.203T>C	p.Leu68Pro	p.L68P	ENST00000295171	2024-01-08	59	52	7	69	NA	NA	CCDC74A,missense_variant,p.L68P,ENST00000295171,NM_001349042.2&NM_001258304.3&NM_138770.4,c.203T>C,MODERATE,YES,deleterious(0),probably_damaging(0.955),1;CCDC74A,missense_variant,p.L68P,ENST00000467992,NM_001258305.2&NM_001349045.2&NM_001349041.2&NM_001349046.2,c.203T>C,MODERATE,,deleterious(0),probably_damaging(0.999),1;CCDC74A,missense_variant,p.L68P,ENST00000409856,NM_001349043.2&NM_001349044.…	C	ENSG00000163040	ENST00000295171	Transcript
NCKAP5	344148	BI	GRCh38	chr2	132784315	132784315	+	Silent	SNP	A	A	G		NA	TCGA-62-8399-01A-21D-2323-08	TCGA-62-8399-10A-01D-2323-08	NA	NA	NA	NA	NA	NA	NA	NA	Somatic	NA	NA	NA	NA	NA	NA	dd097196-01a6-43dc-976f-4f9c5221f384	310ce1a5-5291-425e-8f7e-9772a7eb9d4a	c.2496T>C	p.Thr832=	p.T832=	ENST00000409261	14/20	204	156	48	268	NA	NA	NCKAP5,synonymous_variant,p.T832=,ENST00000409261,NM_207363.3,c.2496T>C,LOW,YES,,,-1;NCKAP5,synonymous_variant,p.T832=,ENST00000317721,,c.2496T>C,LOW,,,,-1;NCKAP5,intron_variant,,ENST00000405974,,c.1092+5708T>C,MODIFIER,,,,-1;NCKAP5,intron_variant,,ENST00000409213,NM_207481.4,c.1092+5708T>C,MODIFIER,,,,-1;NCKAP5,upstream_gene_variant,,ENST00000473859,,,MODIFIER,,,,-1;AC010974.2,intron_variant,,EN…	G	ENSG00000176771	ENST00000409261	Transcript
NCKAP5	344148	BI	GRCh38	chr2	132784316	132784316	+	Missense_Mutation	SNP	G	G	A		NA	TCGA-62-8399-01A-21D-2323-08	TCGA-62-8399-10A-01D-2323-08	NA	NA	NA	NA	NA	NA	NA	NA	Somatic	NA	NA	NA	NA	NA	NA	dd097196-01a6-43dc-976f-4f9c5221f384	310ce1a5-5291-425e-8f7e-9772a7eb9d4a	c.2495C>T	p.Thr832Ile	p.T832I	ENST00000409261	14/20	204	156	48	269	NA	NA	NCKAP5,missense_variant,p.T832I,ENST00000409261,NM_207363.3,c.2495C>T,MODERATE,YES,tolerated(0.07),possibly_damaging(0.587),-1;NCKAP5,missense_variant,p.T832I,ENST00000317721,,c.2495C>T,MODERATE,,tolerated(0.07),benign(0.152),-1;NCKAP5,intron_variant,,ENST00000405974,,c.1092+5707C>T,MODIFIER,,,,-1;NCKAP5,intron_variant,,ENST00000409213,NM_207481.4,c.1092+5707C>T,MODIFIER,,,,-1;NCKAP5,upstream_gen…	A	ENSG00000176771	ENST00000409261	Transcript
NCKAP5	344148	BI	GRCh38	chr2	132878911	132878911	+	Missense_Mutation	SNP	C	C	G	rs759744660	NA	TCGA-62-8399-01A-21D-2323-08	TCGA-62-8399-10A-01D-2323-08	NA	NA	NA	NA	NA	NA	NA	NA	Somatic	NA	NA	NA	NA	NA	NA	dd097196-01a6-43dc-976f-4f9c5221f384	310ce1a5-5291-425e-8f7e-9772a7eb9d4a	c.585G>C	p.Glu195Asp	p.E195D	ENST00000409261	2024-09-20	48	39	8	52	NA	NA	NCKAP5,missense_variant,p.E195D,ENST00000409261,NM_207363.3,c.585G>C,MODERATE,YES,deleterious(0),benign(0.26),-1;NCKAP5,missense_variant,p.E195D,ENST00000317721,,c.585G>C,MODERATE,,deleterious(0),possibly_damaging(0.855),-1;NCKAP5,missense_variant,p.E195D,ENST00000405974,,c.585G>C,MODERATE,,deleterious(0),possibly_damaging(0.576),-1;NCKAP5,missense_variant,p.E195D,ENST00000409213,NM_207481.4,c.58…	G	ENSG00000176771	ENST00000409261	Transcript
THSD7B	80731	BI	GRCh38	chr2	137056589	137056589	+	Silent	SNP	C	C	G		NA	TCGA-62-8399-01A-21D-2323-08	TCGA-62-8399-10A-01D-2323-08	NA	NA	NA	NA	NA	NA	NA	NA	Somatic	NA	NA	NA	NA	NA	NA	dd097196-01a6-43dc-976f-4f9c5221f384	310ce1a5-5291-425e-8f7e-9772a7eb9d4a	c.309C>G	p.Leu103=	p.L103=	ENST00000272643	2024-02-27	49	33	16	38	NA	NA	THSD7B,synonymous_variant,p.L103=,ENST00000409968,NM_001316349.2,c.309C>G,LOW,,,,1;THSD7B,synonymous_variant,p.L103=,ENST00000272643,,c.309C>G,LOW,YES,,,1;THSD7B,synonymous_variant,p.L72=,ENST00000413152,,c.216C>G,LOW,,,,1;THSD7B,downstream_gene_variant,,ENST00000472720,,,MODIFIER,,,,1	G	ENSG00000144229	ENST00000272643	Transcript
ACVR2A	92	BI	GRCh38	chr2	147917361	147917361	+	Missense_Mutation	SNP	G	G	C		NA	TCGA-62-8399-01A-21D-2323-08	TCGA-62-8399-10A-01D-2323-08	NA	NA	NA	NA	NA	NA	NA	NA	Somatic	NA	NA	NA	NA	NA	NA	dd097196-01a6-43dc-976f-4f9c5221f384	310ce1a5-5291-425e-8f7e-9772a7eb9d4a	c.751G>C	p.Gly251Arg	p.G251R	ENST00000241416	2024-06-11	48	31	16	59	NA	NA	ACVR2A,missense_variant,p.G251R,ENST00000241416,NM_001616.5,c.751G>C,MODERATE,YES,deleterious(0),probably_damaging(0.999),1;ACVR2A,missense_variant,p.G143R,ENST00000535787,NM_001278580.1,c.427G>C,MODERATE,,deleterious(0),probably_damaging(0.999),1;ACVR2A,missense_variant,p.G251R,ENST00000404590,NM_001278579.2,c.751G>C,MODERATE,,deleterious(0),probably_damaging(0.999),1	C	ENSG00000121989	ENST00000241416	Transcript
RIF1	55183	BI	GRCh38	chr2	151458863	151458863	+	Missense_Mutation	SNP	G	G	C	rs1157838772	NA	TCGA-62-8399-01A-21D-2323-08	TCGA-62-8399-10A-01D-2323-08	NA	NA	NA	NA	NA	NA	NA	NA	Somatic	NA	NA	NA	NA	NA	NA	dd097196-01a6-43dc-976f-4f9c5221f384	310ce1a5-5291-425e-8f7e-9772a7eb9d4a	c.2908G>C	p.Glu970Gln	p.E970Q	ENST00000243326	24/35	62	43	19	87	NA	NA	RIF1,missense_variant,p.E970Q,ENST00000243326,,c.2908G>C,MODERATE,YES,tolerated(0.06),probably_damaging(0.972),1;RIF1,missense_variant,p.E970Q,ENST00000444746,NM_018151.5,c.2908G>C,MODERATE,,tolerated(0.06),probably_damaging(0.972),1;RIF1,missense_variant,p.E970Q,ENST00000453091,NM_001177663.2,c.2908G>C,MODERATE,,tolerated(0.06),probably_damaging(0.988),1;RIF1,missense_variant,p.E970Q,ENST0000043…	C	ENSG00000080345	ENST00000243326	Transcript
NEB	4703	BI	GRCh38	chr2	151570350	151570350	+	Missense_Mutation	SNP	C	C	A		NA	TCGA-62-8399-01A-21D-2323-08	TCGA-62-8399-10A-01D-2323-08	NA	NA	NA	NA	NA	NA	NA	NA	Somatic	NA	NA	NA	NA	NA	NA	dd097196-01a6-43dc-976f-4f9c5221f384	310ce1a5-5291-425e-8f7e-9772a7eb9d4a	c.12058G>T	p.Val4020Leu	p.V4020L	ENST00000172853	81/149	38	27	11	27	NA	NA	NEB,missense_variant,p.V5721L,ENST00000618972,NM_001271208.2,c.17161G>T,MODERATE,YES,tolerated(0.13),probably_damaging(0.995),-1;NEB,missense_variant,p.V5721L,ENST00000397345,NM_001164508.1,c.17161G>T,MODERATE,,tolerated(0.11),probably_damaging(0.99),-1;NEB,missense_variant,p.V5721L,ENST00000427231,NM_001164507.1,c.17161G>T,MODERATE,,tolerated(0.11),possibly_damaging(0.754),-1;NEB,missense_varian…	A	ENSG00000183091	ENST00000172853	Transcript
NEB	4703	BI	GRCh38	chr2	151688339	151688339	+	Missense_Mutation	SNP	C	C	A		NA	TCGA-62-8399-01A-21D-2323-08	TCGA-62-8399-10A-01D-2323-08	NA	NA	NA	NA	NA	NA	NA	NA	Somatic	NA	NA	NA	NA	NA	NA	dd097196-01a6-43dc-976f-4f9c5221f384	310ce1a5-5291-425e-8f7e-9772a7eb9d4a	c.2368G>T	p.Ala790Ser	p.A790S	ENST00000172853	25/149	31	24	7	48	NA	NA	NEB,missense_variant,p.A790S,ENST00000618972,NM_001271208.2,c.2368G>T,MODERATE,YES,tolerated(0.23),possibly_damaging(0.673),-1;NEB,missense_variant,p.A790S,ENST00000397345,NM_001164508.1,c.2368G>T,MODERATE,,tolerated(0.16),possibly_damaging(0.835),-1;NEB,missense_variant,p.A790S,ENST00000427231,NM_001164507.1,c.2368G>T,MODERATE,,tolerated(0.17),possibly_damaging(0.583),-1;NEB,missense_variant,p.A…	A	ENSG00000183091	ENST00000172853	Transcript
KCNJ3	3760	BI	GRCh38	chr2	154699084	154699084	+	Missense_Mutation	SNP	G	G	T		NA	TCGA-62-8399-01A-21D-2323-08	TCGA-62-8399-10A-01D-2323-08	NA	NA	NA	NA	NA	NA	NA	NA	Somatic	NA	NA	NA	NA	NA	NA	dd097196-01a6-43dc-976f-4f9c5221f384	310ce1a5-5291-425e-8f7e-9772a7eb9d4a	c.309G>T	p.Trp103Cys	p.W103C	ENST00000295101	2024-01-03	85	62	22	80	NA	NA	KCNJ3,missense_variant,p.W103C,ENST00000295101,NM_002239.4&NM_001260509.2,c.309G>T,MODERATE,YES,deleterious(0),probably_damaging(0.992),1;KCNJ3,missense_variant,p.W103C,ENST00000544049,NM_001260508.1,c.309G>T,MODERATE,,deleterious(0),probably_damaging(0.982),1;KCNJ3,intron_variant,,ENST00000651198,,c.-42-187G>T,MODIFIER,,,,1;AC061961.1,upstream_gene_variant,,ENST00000443901,,,MODIFIER,,,,-1;AC061…	T	ENSG00000162989	ENST00000295101	Transcript
XIRP2	129446	BI	GRCh38	chr2	167245857	167245857	+	Missense_Mutation	SNP	C	C	A		NA	TCGA-62-8399-01A-21D-2323-08	TCGA-62-8399-10A-01D-2323-08	NA	NA	NA	NA	NA	NA	NA	NA	Somatic	NA	NA	NA	NA	NA	NA	dd097196-01a6-43dc-976f-4f9c5221f384	310ce1a5-5291-425e-8f7e-9772a7eb9d4a	c.3940C>A	p.Gln1314Lys	p.Q1314K	ENST00000628543	2024-07-09	108	82	26	95	NA	NA	XIRP2,missense_variant,p.Q1489K,ENST00000409195,NM_152381.6,c.4465C>A,MODERATE,,deleterious(0.03),benign(0.347),1;XIRP2,missense_variant,p.Q1267K,ENST00000409273,NM_001199144.2,c.3799C>A,MODERATE,,deleterious(0.03),benign(0.162),1;XIRP2,missense_variant,p.Q1314K,ENST00000628543,,c.3940C>A,MODERATE,,deleterious(0.03),benign(0.162),1;XIRP2,missense_variant,p.Q1267K,ENST00000672671,,c.3799C>A,MODERA…	A	ENSG00000163092	ENST00000628543	Transcript
ITGA6	3655	BI	GRCh38	chr2	172475001	172475001	+	Silent	SNP	C	C	T		NA	TCGA-62-8399-01A-21D-2323-08	TCGA-62-8399-10A-01D-2323-08	NA	NA	NA	NA	NA	NA	NA	NA	Somatic	NA	NA	NA	NA	NA	NA	dd097196-01a6-43dc-976f-4f9c5221f384	310ce1a5-5291-425e-8f7e-9772a7eb9d4a	c.1176C>T	p.Val392=	p.V392=	ENST00000442250	2024-08-26	51	39	12	67	NA	NA	ITGA6,synonymous_variant,p.V353=,ENST00000409080,NM_001079818.3&NM_001365529.2,c.1059C>T,LOW,,,,1;ITGA6,synonymous_variant,p.V353=,ENST00000264107,NM_000210.4&NM_001365530.2,c.1059C>T,LOW,,,,1;ITGA6,synonymous_variant,p.V234=,ENST00000409532,NM_001316306.2,c.702C>T,LOW,,,,1;ITGA6,synonymous_variant,p.V392=,ENST00000442250,,c.1176C>T,LOW,YES,,,1;ITGA6,synonymous_variant,p.V348=,ENST00000458358,,c.…	T	ENSG00000091409	ENST00000442250	Transcript
ITGA6	3655	BI	GRCh38	chr2	172487295	172487295	+	Missense_Mutation	SNP	G	G	C		NA	TCGA-62-8399-01A-21D-2323-08	TCGA-62-8399-10A-01D-2323-08	NA	NA	NA	NA	NA	NA	NA	NA	Somatic	NA	NA	NA	NA	NA	NA	dd097196-01a6-43dc-976f-4f9c5221f384	310ce1a5-5291-425e-8f7e-9772a7eb9d4a	c.2119G>C	p.Asp707His	p.D707H	ENST00000442250	16/26	67	57	10	74	NA	NA	ITGA6,missense_variant,p.D668H,ENST00000409080,NM_001079818.3&NM_001365529.2,c.2002G>C,MODERATE,,deleterious(0.03),probably_damaging(0.914),1;ITGA6,missense_variant,p.D668H,ENST00000264107,NM_000210.4&NM_001365530.2,c.2002G>C,MODERATE,,deleterious(0.03),possibly_damaging(0.751),1;ITGA6,missense_variant,p.D549H,ENST00000409532,NM_001316306.2,c.1645G>C,MODERATE,,deleterious(0.03),possibly_damaging(…	C	ENSG00000091409	ENST00000442250	Transcript
TTN	7273	BI	GRCh38	chr2	178555045	178555045	+	Missense_Mutation	SNP	T	T	C		NA	TCGA-62-8399-01A-21D-2323-08	TCGA-62-8399-10A-01D-2323-08	NA	NA	NA	NA	NA	NA	NA	NA	Somatic	NA	NA	NA	NA	NA	NA	dd097196-01a6-43dc-976f-4f9c5221f384	310ce1a5-5291-425e-8f7e-9772a7eb9d4a	c.83491A>G	p.Ile27831Val	p.I27831V	ENST00000591111	281/313	58	46	12	39	NA	NA	TTN,missense_variant,p.I29472V,ENST00000589042,NM_001267550.2,c.88414A>G,MODERATE,YES,,benign(0.203),-1;TTN,missense_variant,p.I27831V,ENST00000591111,,c.83491A>G,MODERATE,,,benign(0.203),-1;TTN,missense_variant,p.I26904V,ENST00000342992,NM_133378.4&NM_001256850.1,c.80710A>G,MODERATE,,,benign(0.1),-1;TTN,missense_variant,p.I20407V,ENST00000460472,NM_003319.4,c.61219A>G,MODERATE,,,benign(0.388),-1…	C	ENSG00000155657	ENST00000591111	Transcript
TTN	7273	BI	GRCh38	chr2	178640107	178640107	+	Missense_Mutation	SNP	G	G	A		NA	TCGA-62-8399-01A-21D-2323-08	TCGA-62-8399-10A-01D-2323-08	NA	NA	NA	NA	NA	NA	NA	NA	Somatic	NA	NA	NA	NA	NA	NA	dd097196-01a6-43dc-976f-4f9c5221f384	310ce1a5-5291-425e-8f7e-9772a7eb9d4a	c.35804C>T	p.Pro11935Leu	p.P11935L	ENST00000591111	172/313	157	124	33	140	NA	NA	TTN,missense_variant,p.P13576L,ENST00000589042,NM_001267550.2,c.40727C>T,MODERATE,YES,,benign(0.025),-1;TTN,missense_variant,p.P11935L,ENST00000591111,,c.35804C>T,MODERATE,,,benign(0.025),-1;TTN,missense_variant,p.P11008L,ENST00000342992,NM_133378.4&NM_001256850.1,c.33023C>T,MODERATE,,,benign(0.011),-1;TTN,missense_variant,p.P4511L,ENST00000460472,NM_003319.4,c.13532C>T,MODERATE,,,benign(0.011),-…	A	ENSG00000155657	ENST00000591111	Transcript
ITGA4	3676	BI	GRCh38	chr2	181482627	181482628	+	Frame_Shift_Ins	INS	-	-	T	novel	NA	TCGA-62-8399-01A-21D-2323-08	TCGA-62-8399-10A-01D-2323-08	NA	NA	NA	NA	NA	NA	NA	NA	Somatic	NA	NA	NA	NA	NA	NA	dd097196-01a6-43dc-976f-4f9c5221f384	310ce1a5-5291-425e-8f7e-9772a7eb9d4a	c.1020dup	p.Val341CysfsTer22	p.V341Cfs*22	ENST00000397033	2024-09-28	181	139	42	144	NA	NA	ITGA4,frameshift_variant,p.V341Cfs*22,ENST00000397033,NM_000885.6,c.1020dup,HIGH,YES,,,1;ITGA4,frameshift_variant,p.V341Cfs*22,ENST00000233573,,c.1020dup,HIGH,,,,1;ITGA4,downstream_gene_variant,,ENST00000478440,,,MODIFIER,,,,1;ITGA4,non_coding_transcript_exon_variant,,ENST00000465522,,n.1271dup,MODIFIER,,,,1	T	ENSG00000115232	ENST00000397033	Transcript
COL3A1	1281	BI	GRCh38	chr2	188999479	188999479	+	Missense_Mutation	SNP	G	G	T		NA	TCGA-62-8399-01A-21D-2323-08	TCGA-62-8399-10A-01D-2323-08	NA	NA	NA	NA	NA	NA	NA	NA	Somatic	NA	NA	NA	NA	NA	NA	dd097196-01a6-43dc-976f-4f9c5221f384	310ce1a5-5291-425e-8f7e-9772a7eb9d4a	c.2131G>T	p.Gly711Cys	p.G711C	ENST00000304636	31/51	110	78	32	114	NA	NA	COL3A1,missense_variant,p.G711C,ENST00000304636,NM_000090.4,c.2131G>T,MODERATE,YES,deleterious(0),probably_damaging(1),1;COL3A1,missense_variant,p.G711C,ENST00000317840,,c.2131G>T,MODERATE,,deleterious(0),probably_damaging(1),1;MIR3606,downstream_gene_variant,,ENST00000637672,,,MODIFIER,YES,,,1;COL3A1,upstream_gene_variant,,ENST00000467886,,,MODIFIER,,,,1	T	ENSG00000168542	ENST00000304636	Transcript
COL5A2	1290	BI	GRCh38	chr2	189052768	189052768	+	Missense_Mutation	SNP	C	C	T		NA	TCGA-62-8399-01A-21D-2323-08	TCGA-62-8399-10A-01D-2323-08	NA	NA	NA	NA	NA	NA	NA	NA	Somatic	NA	NA	NA	NA	NA	NA	dd097196-01a6-43dc-976f-4f9c5221f384	310ce1a5-5291-425e-8f7e-9772a7eb9d4a	c.2696G>A	p.Arg899Gln	p.R899Q	ENST00000374866	40/54	33	23	9	52	NA	NA	COL5A2,missense_variant,p.R899Q,ENST00000374866,NM_000393.5,c.2696G>A,MODERATE,YES,deleterious(0),probably_damaging(0.992),-1;COL5A2,missense_variant,p.R512Q,ENST00000618828,,c.1535G>A,MODERATE,,deleterious(0),probably_damaging(0.996),-1;COL5A2,downstream_gene_variant,,ENST00000470524,,,MODIFIER,,,,-1	T	ENSG00000204262	ENST00000374866	Transcript
OSGEPL1	64172	BI	GRCh38	chr2	189752886	189752886	+	Missense_Mutation	SNP	G	G	A		NA	TCGA-62-8399-01A-21D-2323-08	TCGA-62-8399-10A-01D-2323-08	NA	NA	NA	NA	NA	NA	NA	NA	Somatic	NA	NA	NA	NA	NA	NA	dd097196-01a6-43dc-976f-4f9c5221f384	310ce1a5-5291-425e-8f7e-9772a7eb9d4a	c.1057C>T	p.Pro353Ser	p.P353S	ENST00000264151	2024-06-09	88	69	19	82	NA	NA	OSGEPL1,missense_variant,p.P353S,ENST00000519810,NM_001376100.1&NM_001376099.1,c.1057C>T,MODERATE,,tolerated(0.1),benign(0.133),-1;OSGEPL1,missense_variant,p.P353S,ENST00000264151,NM_001354347.2&NM_001376095.1&NM_001376094.1&NM_001376084.1&NM_001376092.1&NM_001376088.1&NM_001376101.1&NM_001376098.1&NM_001376097.1&NM_022353.3&NM_001376077.1&NM_001376078.1&NM_001376085.1&NM_001376080.1&NM_001376079…	A	ENSG00000128694	ENST00000264151	Transcript
MYO1B	4430	BI	GRCh38	chr2	191390389	191390389	+	Missense_Mutation	SNP	G	G	T		NA	TCGA-62-8399-01A-21D-2323-08	TCGA-62-8399-10A-01D-2323-08	NA	NA	NA	NA	NA	NA	NA	NA	Somatic	NA	NA	NA	NA	NA	NA	dd097196-01a6-43dc-976f-4f9c5221f384	310ce1a5-5291-425e-8f7e-9772a7eb9d4a	c.1879G>T	p.Val627Leu	p.V627L	ENST00000304164	18/31	127	99	28	111	NA	NA	MYO1B,missense_variant,p.V627L,ENST00000392318,NM_001130158.3&NM_001330238.2&NM_001161819.3,c.1879G>T,MODERATE,YES,deleterious(0.04),possibly_damaging(0.533),1;MYO1B,missense_variant,p.V627L,ENST00000339514,NM_012223.5,c.1879G>T,MODERATE,,deleterious(0.04),benign(0.398),1;MYO1B,missense_variant,p.V627L,ENST00000304164,,c.1879G>T,MODERATE,,deleterious(0.04),possibly_damaging(0.533),1;MYO1B,missens…	T	ENSG00000128641	ENST00000304164	Transcript
SERPINE2	5270	BI	GRCh38	chr2	223984775	223984775	+	Missense_Mutation	SNP	C	C	A		NA	TCGA-62-8399-01A-21D-2323-08	TCGA-62-8399-10A-01D-2323-08	NA	NA	NA	NA	NA	NA	NA	NA	Somatic	NA	NA	NA	NA	NA	NA	dd097196-01a6-43dc-976f-4f9c5221f384	310ce1a5-5291-425e-8f7e-9772a7eb9d4a	c.861G>T	p.Lys287Asn	p.K287N	ENST00000258405	2024-05-09	27	19	8	33	NA	NA	SERPINE2,missense_variant,p.K287N,ENST00000409840,,c.861G>T,MODERATE,,tolerated(0.15),probably_damaging(0.976),-1;SERPINE2,missense_variant,p.K287N,ENST00000258405,NM_006216.3,c.861G>T,MODERATE,,tolerated(0.15),probably_damaging(0.976),-1;SERPINE2,missense_variant,p.K287N,ENST00000409304,NM_001136528.2,c.861G>T,MODERATE,,tolerated(0.15),probably_damaging(0.976),-1;SERPINE2,missense_variant,p.K299…	A	ENSG00000135919	ENST00000258405	Transcript
IRS1	3667	BI	GRCh38	chr2	226797912	226797912	+	Missense_Mutation	SNP	C	C	A		NA	TCGA-62-8399-01A-21D-2323-08	TCGA-62-8399-10A-01D-2323-08	NA	NA	NA	NA	NA	NA	NA	NA	Somatic	NA	NA	NA	NA	NA	NA	dd097196-01a6-43dc-976f-4f9c5221f384	310ce1a5-5291-425e-8f7e-9772a7eb9d4a	c.827G>T	p.Cys276Phe	p.C276F	ENST00000305123	2024-01-02	112	85	27	127	NA	NA	IRS1,missense_variant,p.C276F,ENST00000305123,NM_005544.2,c.827G>T,MODERATE,YES,deleterious(0),possibly_damaging(0.862),-1;IRS1,upstream_gene_variant,,ENST00000498335,,,MODIFIER,,,,-1;AC010735.2,upstream_gene_variant,,ENST00000607970,,,MODIFIER,,,,1;AC010735.2,upstream_gene_variant,,ENST00000668519,,,MODIFIER,YES,,,1	A	ENSG00000169047	ENST00000305123	Transcript
CHRND	1144	BI	GRCh38	chr2	232530108	232530108	+	Missense_Mutation	SNP	G	G	T		NA	TCGA-62-8399-01A-21D-2323-08	TCGA-62-8399-10A-01D-2323-08	NA	NA	NA	NA	NA	NA	NA	NA	Somatic	NA	NA	NA	NA	NA	NA	dd097196-01a6-43dc-976f-4f9c5221f384	310ce1a5-5291-425e-8f7e-9772a7eb9d4a	c.789G>T	p.Met263Ile	p.M263I	ENST00000258385	2024-07-12	150	119	31	170	NA	NA	CHRND,missense_variant,p.M263I,ENST00000258385,NM_000751.3,c.789G>T,MODERATE,YES,deleterious(0.02),benign(0.248),1;CHRND,missense_variant,p.M248I,ENST00000543200,NM_001256657.1&NM_001311195.2&NM_001311196.2,c.744G>T,MODERATE,,deleterious(0.02),benign(0.266),1;CHRND,downstream_gene_variant,,ENST00000449596,,,MODIFIER,,,,1;PRSS56,downstream_gene_variant,,ENST00000617714,NM_001195129.2&NM_001369848.…	T	ENSG00000135902	ENST00000258385	Transcript
TRNT1	51095	BI	GRCh38	chr3	3147586	3147586	+	Missense_Mutation	SNP	G	G	C		NA	TCGA-62-8399-01A-21D-2323-08	TCGA-62-8399-10A-01D-2323-08	NA	NA	NA	NA	NA	NA	NA	NA	Somatic	NA	NA	NA	NA	NA	NA	dd097196-01a6-43dc-976f-4f9c5221f384	310ce1a5-5291-425e-8f7e-9772a7eb9d4a	c.939G>C	p.Leu313Phe	p.L313F	ENST00000251607	2024-07-08	109	84	25	99	NA	NA	TRNT1,missense_variant,p.L313F,ENST00000251607,NM_001367321.1&NM_001367323.1&NM_001367322.1&NM_182916.3,c.939G>C,MODERATE,YES,deleterious(0),possibly_damaging(0.514),1;TRNT1,missense_variant,p.L293F,ENST00000280591,NM_001302946.2,c.879G>C,MODERATE,,deleterious(0.01),probably_damaging(0.952),1;CRBN,intron_variant,,ENST00000639284,,c.1312-2087C>G,MODIFIER,YES,,,-1;CRBN,downstream_gene_variant,,ENST…	C	ENSG00000072756	ENST00000251607	Transcript
TGM4	7047	BI	GRCh38	chr3	44887722	44887722	+	Missense_Mutation	SNP	T	T	A		NA	TCGA-62-8399-01A-21D-2323-08	TCGA-62-8399-10A-01D-2323-08	NA	NA	NA	NA	NA	NA	NA	NA	Somatic	NA	NA	NA	NA	NA	NA	dd097196-01a6-43dc-976f-4f9c5221f384	310ce1a5-5291-425e-8f7e-9772a7eb9d4a	c.227T>A	p.Val76Glu	p.V76E	ENST00000296125	2024-03-14	42	25	17	87	NA	NA	TGM4,missense_variant,p.V76E,ENST00000296125,NM_003241.4,c.227T>A,MODERATE,YES,deleterious(0),possibly_damaging(0.542),1;TGM4,non_coding_transcript_exon_variant,,ENST00000490928,,n.298T>A,MODIFIER,,,,1;TGM4,intron_variant,,ENST00000422219,,c.193+2224T>A,MODIFIER,,,,1;TGM4,upstream_gene_variant,,ENST00000495844,,,MODIFIER,,,,1	A	ENSG00000163810	ENST00000296125	Transcript
PLXNB1	5364	BI	GRCh38	chr3	48420728	48420728	+	Silent	SNP	G	G	C		NA	TCGA-62-8399-01A-21D-2323-08	TCGA-62-8399-10A-01D-2323-08	NA	NA	NA	NA	NA	NA	NA	NA	Somatic	NA	NA	NA	NA	NA	NA	dd097196-01a6-43dc-976f-4f9c5221f384	310ce1a5-5291-425e-8f7e-9772a7eb9d4a	c.1965C>G	p.Val655=	p.V655=	ENST00000296440	10/38	45	37	8	69	NA	NA	PLXNB1,synonymous_variant,p.V655=,ENST00000358536,NM_002673.5,c.1965C>G,LOW,YES,,,-1;PLXNB1,synonymous_variant,p.V655=,ENST00000296440,NM_001130082.3,c.1965C>G,LOW,,,,-1;PLXNB1,synonymous_variant,p.V655=,ENST00000456774,,c.1965C>G,LOW,,,,-1;PLXNB1,non_coding_transcript_exon_variant,,ENST00000466353,,n.384C>G,MODIFIER,,,,-1;PLXNB1,downstream_gene_variant,,ENST00000473683,,,MODIFIER,,,,-1;PLXNB1,up…	C	ENSG00000164050	ENST00000296440	Transcript
COL7A1	1294	BI	GRCh38	chr3	48565442	48565442	+	Missense_Mutation	SNP	G	G	T		NA	TCGA-62-8399-01A-21D-2323-08	TCGA-62-8399-10A-01D-2323-08	NA	NA	NA	NA	NA	NA	NA	NA	Somatic	NA	NA	NA	NA	NA	NA	dd097196-01a6-43dc-976f-4f9c5221f384	310ce1a5-5291-425e-8f7e-9772a7eb9d4a	c.8495C>A	p.Pro2832His	p.P2832H	ENST00000328333	115/118	18	15	3	17	NA	NA	COL7A1,missense_variant,p.P2832H,ENST00000328333,NM_000094.4,c.8495C>A,MODERATE,YES,deleterious(0),probably_damaging(0.997),-1;UCN2,upstream_gene_variant,,ENST00000273610,NM_033199.4,,MODIFIER,YES,,,-1;COL7A1,downstream_gene_variant,,ENST00000422991,,,MODIFIER,,,,-1;PFKFB4,upstream_gene_variant,,ENST00000452531,,,MODIFIER,,,,-1;PFKFB4,upstream_gene_variant,,ENST00000467176,,,MODIFIER,,,,-1;COL7A1…	T	ENSG00000114270	ENST00000328333	Transcript
HYAL2	8692	BI	GRCh38	chr3	50319952	50319952	+	Missense_Mutation	SNP	C	C	G		NA	TCGA-62-8399-01A-21D-2323-08	TCGA-62-8399-10A-01D-2323-08	NA	NA	NA	NA	NA	NA	NA	NA	Somatic	NA	NA	NA	NA	NA	NA	dd097196-01a6-43dc-976f-4f9c5221f384	310ce1a5-5291-425e-8f7e-9772a7eb9d4a	c.538G>C	p.Glu180Gln	p.E180Q	ENST00000357750	2024-02-04	179	151	28	203	NA	NA	HYAL2,missense_variant,p.E180Q,ENST00000447092,,c.538G>C,MODERATE,YES,deleterious(0.01),probably_damaging(0.999),-1;HYAL2,missense_variant,p.E180Q,ENST00000442581,NM_033158.4,c.538G>C,MODERATE,,deleterious(0.01),probably_damaging(0.999),-1;HYAL2,missense_variant,p.E180Q,ENST00000395139,,c.538G>C,MODERATE,,deleterious(0.01),probably_damaging(0.999),-1;HYAL2,missense_variant,p.E180Q,ENST00000357750…	G	ENSG00000068001	ENST00000357750	Transcript
FOXP1	27086	BI	GRCh38	chr3	70988045	70988045	+	Missense_Mutation	SNP	C	C	T	rs868431423	NA	TCGA-62-8399-01A-21D-2323-08	TCGA-62-8399-10A-01D-2323-08	NA	NA	NA	NA	NA	NA	NA	NA	Somatic	NA	NA	NA	NA	NA	NA	dd097196-01a6-43dc-976f-4f9c5221f384	310ce1a5-5291-425e-8f7e-9772a7eb9d4a	c.1095G>A	p.Met365Ile	p.M365I	ENST00000318789	14/21	284	198	86	323	NA	NA	FOXP1,missense_variant,p.M365I,ENST00000649528,NM_001349340.3&NM_001349338.3,c.1095G>A,MODERATE,,deleterious(0),possibly_damaging(0.829),-1;FOXP1,missense_variant,p.M365I,ENST00000615603,NM_001244810.2,c.1095G>A,MODERATE,YES,deleterious(0),possibly_damaging(0.818),-1;FOXP1,missense_variant,p.M365I,ENST00000318789,NM_032682.6,c.1095G>A,MODERATE,,deleterious(0),possibly_damaging(0.829),-1;FOXP1,mis…	T	ENSG00000114861	ENST00000318789	Transcript
PROS1	5627	BI	GRCh38	chr3	93898570	93898570	+	Splice_Site	SNP	C	C	A	rs368074804	NA	TCGA-62-8399-01A-21D-2323-08	TCGA-62-8399-10A-01D-2323-08	NA	NA	NA	NA	NA	NA	NA	NA	Somatic	NA	NA	NA	NA	NA	NA	dd097196-01a6-43dc-976f-4f9c5221f384	310ce1a5-5291-425e-8f7e-9772a7eb9d4a	c.728-1G>T		p.X243_splice	ENST00000394236		50	30	20	66	NA	NA	PROS1,splice_acceptor_variant,p.X243_splice,ENST00000348974,,c.728-1G>T,HIGH,,,,-1;PROS1,splice_acceptor_variant,p.X243_splice,ENST00000394236,NM_000313.4,c.728-1G>T,HIGH,,,,-1;PROS1,splice_acceptor_variant,p.X228_splice,ENST00000407433,,c.683-1G>T,HIGH,,,,-1;PROS1,splice_acceptor_variant,p.X243_splice,ENST00000647936,,c.728-1G>T,HIGH,,,,-1;PROS1,splice_acceptor_variant,p.X229_splice,ENST00000648…	A	ENSG00000184500	ENST00000394236	Transcript
BBX	56987	BI	GRCh38	chr3	107773391	107773391	+	Missense_Mutation	SNP	G	G	T		NA	TCGA-62-8399-01A-21D-2323-08	TCGA-62-8399-10A-01D-2323-08	NA	NA	NA	NA	NA	NA	NA	NA	Somatic	NA	NA	NA	NA	NA	NA	dd097196-01a6-43dc-976f-4f9c5221f384	310ce1a5-5291-425e-8f7e-9772a7eb9d4a	c.1670G>T	p.Ser557Ile	p.S557I	ENST00000325805	2024-11-18	80	69	11	80	NA	NA	BBX,missense_variant,p.S557I,ENST00000325805,NM_001142568.3,c.1670G>T,MODERATE,YES,tolerated(0.08),benign(0.011),1;BBX,missense_variant,p.S557I,ENST00000415149,NM_020235.7,c.1670G>T,MODERATE,,tolerated(0.08),benign(0.257),1;BBX,missense_variant,p.S557I,ENST00000402543,,c.1670G>T,MODERATE,,tolerated(0.08),benign(0.003),1;BBX,missense_variant,p.S557I,ENST00000406780,,c.1670G>T,MODERATE,,tolerated(0…	T	ENSG00000114439	ENST00000325805	Transcript
ZBTB20	26137	BI	GRCh38	chr3	114350955	114350955	+	Missense_Mutation	SNP	A	A	C		NA	TCGA-62-8399-01A-21D-2323-08	TCGA-62-8399-10A-01D-2323-08	NA	NA	NA	NA	NA	NA	NA	NA	Somatic	NA	NA	NA	NA	NA	NA	dd097196-01a6-43dc-976f-4f9c5221f384	310ce1a5-5291-425e-8f7e-9772a7eb9d4a	c.1123T>G	p.Phe375Val	p.F375V	ENST00000474710	2024-04-05	64	54	10	68	NA	NA	ZBTB20,missense_variant,p.F375V,ENST00000675478,NM_001348800.3&NM_001348803.2,c.1123T>G,MODERATE,YES,deleterious(0),probably_damaging(0.932),-1;ZBTB20,missense_variant,p.F302V,ENST00000357258,NM_015642.6&NM_001348801.2&NM_001348802.2&NM_001348804.2&NM_001348805.2,c.904T>G,MODERATE,,deleterious(0),probably_damaging(0.932),-1;ZBTB20,missense_variant,p.F302V,ENST00000462705,NM_001164343.2,c.904T>G,M…	C	ENSG00000181722	ENST00000474710	Transcript
CD86	942	BI	GRCh38	chr3	122103543	122103543	+	Silent	SNP	C	C	T		NA	TCGA-62-8399-01A-21D-2323-08	TCGA-62-8399-10A-01D-2323-08	NA	NA	NA	NA	NA	NA	NA	NA	Somatic	NA	NA	NA	NA	NA	NA	dd097196-01a6-43dc-976f-4f9c5221f384	310ce1a5-5291-425e-8f7e-9772a7eb9d4a	c.96C>T	p.Phe32=	p.F32=	ENST00000330540	2024-03-07	75	65	10	52	NA	NA	CD86,synonymous_variant,p.F32=,ENST00000330540,NM_175862.5,c.96C>T,LOW,YES,,,1;CD86,synonymous_variant,p.F26=,ENST00000264468,NM_176892.1,c.78C>T,LOW,,,,1;CD86,synonymous_variant,p.F26=,ENST00000393627,NM_006889.4,c.78C>T,LOW,,,,1;CD86,synonymous_variant,p.F28=,ENST00000478741,,c.84C>T,LOW,,,,1;CD86,synonymous_variant,p.F26=,ENST00000482356,,c.78C>T,LOW,,,,1;CD86,5_prime_UTR_variant,,ENST00000469…	T	ENSG00000114013	ENST00000330540	Transcript
MYLK	4638	BI	GRCh38	chr3	123700776	123700776	+	Nonsense_Mutation	SNP	G	G	A	rs747171137	NA	TCGA-62-8399-01A-21D-2323-08	TCGA-62-8399-10A-01D-2323-08	NA	NA	NA	NA	NA	NA	NA	NA	Somatic	NA	NA	NA	NA	NA	NA	dd097196-01a6-43dc-976f-4f9c5221f384	310ce1a5-5291-425e-8f7e-9772a7eb9d4a	c.2692C>T	p.Arg898Ter	p.R898*	ENST00000360304	18/34	137	116	21	135	NA	NA	MYLK,stop_gained,p.R898*,ENST00000360304,NM_001321309.2&NM_053025.4,c.2692C>T,HIGH,YES,,,-1;MYLK,stop_gained,p.R898*,ENST00000360772,NM_053028.4&NM_053027.4,c.2692C>T,HIGH,,,,-1;MYLK,stop_gained,p.R829*,ENST00000346322,NM_053026.4,c.2485C>T,HIGH,,,,-1;MYLK,upstream_gene_variant,,ENST00000510775,,,MODIFIER,,,,-1;MYLK,3_prime_UTR_variant,,ENST00000464489,,c.*2271C>T,MODIFIER,,,,-1;MYLK,non_coding_t…	A	ENSG00000065534	ENST00000360304	Transcript
GATA2	2624	BI	GRCh38	chr3	128481271	128481271	+	Missense_Mutation	SNP	G	G	T		NA	TCGA-62-8399-01A-21D-2323-08	TCGA-62-8399-10A-01D-2323-08	NA	NA	NA	NA	NA	NA	NA	NA	Somatic	NA	NA	NA	NA	NA	NA	dd097196-01a6-43dc-976f-4f9c5221f384	310ce1a5-5291-425e-8f7e-9772a7eb9d4a	c.1191C>A	p.Asn397Lys	p.N397K	ENST00000341105	2024-06-06	139	71	68	133	NA	NA	GATA2,missense_variant,p.N397K,ENST00000341105,NM_032638.5,c.1191C>A,MODERATE,YES,deleterious(0),possibly_damaging(0.562),-1;GATA2,missense_variant,p.N383K,ENST00000430265,NM_001145662.1,c.1149C>A,MODERATE,,deleterious(0),probably_damaging(0.994),-1;GATA2,missense_variant,p.N397K,ENST00000487848,NM_001145661.2,c.1191C>A,MODERATE,,deleterious(0),possibly_damaging(0.562),-1;GATA2,downstream_gene_va…	T	ENSG00000179348	ENST00000341105	Transcript
COL6A6	131873	BI	GRCh38	chr3	130567060	130567060	+	Silent	SNP	C	C	A	rs368961411	NA	TCGA-62-8399-01A-21D-2323-08	TCGA-62-8399-10A-01D-2323-08	NA	NA	NA	NA	NA	NA	NA	NA	Somatic	NA	NA	NA	NA	NA	NA	dd097196-01a6-43dc-976f-4f9c5221f384	310ce1a5-5291-425e-8f7e-9772a7eb9d4a	c.1641C>A	p.Gly547=	p.G547=	ENST00000358511	4/36	110	64	46	128	NA	NA	COL6A6,synonymous_variant,p.G547=,ENST00000358511,NM_001102608.2,c.1641C>A,LOW,YES,,,1	A	ENSG00000206384	ENST00000358511	Transcript
SLCO2A1	6578	BI	GRCh38	chr3	133945255	133945255	+	Nonsense_Mutation	SNP	G	G	C	rs1211652982	NA	TCGA-62-8399-01A-21D-2323-08	TCGA-62-8399-10A-01D-2323-08	NA	NA	NA	NA	NA	NA	NA	NA	Somatic	NA	NA	NA	NA	NA	NA	dd097196-01a6-43dc-976f-4f9c5221f384	310ce1a5-5291-425e-8f7e-9772a7eb9d4a	c.1301C>G	p.Ser434Ter	p.S434*	ENST00000310926	2024-10-14	242	123	119	300	NA	NA	SLCO2A1,stop_gained,p.S434*,ENST00000310926,NM_005630.3,c.1301C>G,HIGH,YES,,,-1;SLCO2A1,stop_gained,p.S358*,ENST00000493729,,c.1073C>G,HIGH,,,,-1;SLCO2A1,missense_variant,p.Q371E,ENST00000481359,,c.1111C>G,MODERATE,,tolerated_low_confidence(0.06),benign(0.095),-1;SLCO2A1,non_coding_transcript_exon_variant,,ENST00000462770,,n.881C>G,MODIFIER,,,,-1;SLCO2A1,downstream_gene_variant,,ENST00000477061,,…	C	ENSG00000174640	ENST00000310926	Transcript
CHST2	9435	BI	GRCh38	chr3	143121256	143121256	+	Frame_Shift_Del	DEL	C	C	-	novel	NA	TCGA-62-8399-01A-21D-2323-08	TCGA-62-8399-10A-01D-2323-08	NA	NA	NA	NA	NA	NA	NA	NA	Somatic	NA	NA	NA	NA	NA	NA	dd097196-01a6-43dc-976f-4f9c5221f384	310ce1a5-5291-425e-8f7e-9772a7eb9d4a	c.440del	p.Ala147GlyfsTer74	p.A147Gfs*74	ENST00000309575	2024-02-02	12	6	5	19	NA	NA	CHST2,frameshift_variant,p.A147Gfs*74,ENST00000309575,NM_004267.5,c.440del,HIGH,YES,,,1;AC018450.1,upstream_gene_variant,,ENST00000483262,,,MODIFIER,,,,1	-	ENSG00000175040	ENST00000309575	Transcript
SMC4	10051	BI	GRCh38	chr3	160419452	160419452	+	Missense_Mutation	SNP	C	C	T		NA	TCGA-62-8399-01A-21D-2323-08	TCGA-62-8399-10A-01D-2323-08	NA	NA	NA	NA	NA	NA	NA	NA	Somatic	NA	NA	NA	NA	NA	NA	dd097196-01a6-43dc-976f-4f9c5221f384	310ce1a5-5291-425e-8f7e-9772a7eb9d4a	c.1766C>T	p.Ser589Leu	p.S589L	ENST00000344722	2024-11-23	71	47	24	84	NA	NA	SMC4,missense_variant,p.S589L,ENST00000344722,NM_005496.3,c.1766C>T,MODERATE,YES,deleterious(0),probably_damaging(0.978),1;SMC4,missense_variant,p.S589L,ENST00000357388,NM_001002800.3,c.1766C>T,MODERATE,,deleterious(0),probably_damaging(0.978),1;SMC4,missense_variant,p.S589L,ENST00000462787,,c.1766C>T,MODERATE,,deleterious(0),probably_damaging(0.999),1;SMC4,missense_variant,p.S564L,ENST0000046976…	T	ENSG00000113810	ENST00000344722	Transcript
SI	6476	BI	GRCh38	chr3	165019717	165019717	+	Nonsense_Mutation	SNP	G	G	T		NA	TCGA-62-8399-01A-21D-2323-08	TCGA-62-8399-10A-01D-2323-08	NA	NA	NA	NA	NA	NA	NA	NA	Somatic	NA	NA	NA	NA	NA	NA	dd097196-01a6-43dc-976f-4f9c5221f384	310ce1a5-5291-425e-8f7e-9772a7eb9d4a	c.3308C>A	p.Ser1103Ter	p.S1103*	ENST00000264382	28/48	76	47	29	76	NA	NA	SI,stop_gained,p.S1103*,ENST00000264382,NM_001041.4,c.3308C>A,HIGH,YES,,,-1	T	ENSG00000090402	ENST00000264382	Transcript
ZBBX	79740	BI	GRCh38	chr3	167327981	167327981	+	Missense_Mutation	SNP	C	C	A		NA	TCGA-62-8399-01A-21D-2323-08	TCGA-62-8399-10A-01D-2323-08	NA	NA	NA	NA	NA	NA	NA	NA	Somatic	NA	NA	NA	NA	NA	NA	dd097196-01a6-43dc-976f-4f9c5221f384	310ce1a5-5291-425e-8f7e-9772a7eb9d4a	c.823G>T	p.Asp275Tyr	p.D275Y	ENST00000392766	2024-11-21	101	64	36	149	NA	NA	ZBBX,missense_variant,p.D275Y,ENST00000675490,NM_001199201.2,c.823G>T,MODERATE,YES,deleterious(0.01),possibly_damaging(0.66),-1;ZBBX,missense_variant,p.D275Y,ENST00000455345,NM_001377489.1,c.823G>T,MODERATE,,deleterious(0.01),possibly_damaging(0.459),-1;ZBBX,missense_variant,p.D275Y,ENST00000392766,NM_024687.3,c.823G>T,MODERATE,,deleterious(0.01),possibly_damaging(0.459),-1;ZBBX,missense_variant,…	A	ENSG00000169064	ENST00000392766	Transcript
AC131160.1	0	BI	GRCh38	chr3	183884836	183884836	+	Missense_Mutation	SNP	C	C	A		NA	TCGA-62-8399-01A-21D-2323-08	TCGA-62-8399-10A-01D-2323-08	NA	NA	NA	NA	NA	NA	NA	NA	Somatic	NA	NA	NA	NA	NA	NA	dd097196-01a6-43dc-976f-4f9c5221f384	310ce1a5-5291-425e-8f7e-9772a7eb9d4a	c.11G>T	p.Arg4Leu	p.R4L	ENST00000639401	2024-01-11	20	16	4	34	NA	NA	AC131160.1,missense_variant,p.R4L,ENST00000639401,,c.11G>T,MODERATE,YES,deleterious_low_confidence(0),benign(0.428),-1;PARL,missense_variant,p.R4L,ENST00000317096,NM_001324438.2&NM_001324436.2&NM_018622.7,c.11G>T,MODERATE,YES,deleterious_low_confidence(0.01),benign(0.129),-1;PARL,missense_variant,p.R4L,ENST00000311101,NM_001037639.3,c.11G>T,MODERATE,,deleterious_low_confidence(0.01),benign(0.186)…	A	ENSG00000283765	ENST00000639401	Transcript
C4orf50	389197	BI	GRCh38	chr4	5959527	5959527	+	Missense_Mutation	SNP	C	C	T	rs115887613	NA	TCGA-62-8399-01A-21D-2323-08	TCGA-62-8399-10A-01D-2323-08	NA	NA	NA	NA	NA	NA	NA	NA	Somatic	NA	NA	NA	NA	NA	NA	dd097196-01a6-43dc-976f-4f9c5221f384	310ce1a5-5291-425e-8f7e-9772a7eb9d4a	c.679G>A	p.Gly227Arg	p.G227R	ENST00000324058	2024-07-08	101	72	29	99	NA	NA	C4orf50,missense_variant,p.G1459R,ENST00000531445,NM_001364690.1&NM_001364689.1,c.4375G>A,MODERATE,YES,tolerated(0.09),possibly_damaging(0.485),-1;C4orf50,missense_variant,p.G227R,ENST00000324058,,c.679G>A,MODERATE,,tolerated(0.08),benign(0.031),-1;C4orf50,missense_variant,p.G799R,ENST00000639345,,c.2395G>A,MODERATE,,tolerated(0.13),probably_damaging(0.914),-1	T	ENSG00000181215	ENST00000324058	Transcript
LDB2	9079	BI	GRCh38	chr4	16502714	16502714	+	Missense_Mutation	SNP	G	G	T		NA	TCGA-62-8399-01A-21D-2323-08	TCGA-62-8399-10A-01D-2323-08	NA	NA	NA	NA	NA	NA	NA	NA	Somatic	NA	NA	NA	NA	NA	NA	dd097196-01a6-43dc-976f-4f9c5221f384	310ce1a5-5291-425e-8f7e-9772a7eb9d4a	c.1051C>A	p.Pro351Thr	p.P351T	ENST00000304523	2024-08-08	276	214	62	293	NA	NA	LDB2,missense_variant,p.P351T,ENST00000304523,NM_001290.5,c.1051C>A,MODERATE,YES,deleterious(0.03),benign(0.342),-1;LDB2,missense_variant,p.P349T,ENST00000515064,NM_001304434.2,c.1045C>A,MODERATE,,deleterious(0.03),possibly_damaging(0.487),-1;LDB2,missense_variant,p.P272T,ENST00000507464,,c.814C>A,MODERATE,,deleterious(0.04),probably_damaging(0.991),-1;LDB2,3_prime_UTR_variant,,ENST00000502640,NM…	T	ENSG00000169744	ENST00000304523	Transcript
LGI2	55203	BI	GRCh38	chr4	25003508	25003508	+	Silent	SNP	G	G	A		NA	TCGA-62-8399-01A-21D-2323-08	TCGA-62-8399-10A-01D-2323-08	NA	NA	NA	NA	NA	NA	NA	NA	Somatic	NA	NA	NA	NA	NA	NA	dd097196-01a6-43dc-976f-4f9c5221f384	310ce1a5-5291-425e-8f7e-9772a7eb9d4a	c.1581C>T	p.Ser527=	p.S527=	ENST00000382114	2024-08-08	52	48	4	34	NA	NA	LGI2,synonymous_variant,p.S527=,ENST00000382114,NM_018176.4,c.1581C>T,LOW,YES,,,-1;LGI2,intron_variant,,ENST00000512108,,c.628-3602C>T,MODIFIER,,,,-1	A	ENSG00000153012	ENST00000382114	Transcript
PCDH7	5099	BI	GRCh38	chr4	30920326	30920326	+	Silent	SNP	C	C	A	novel	NA	TCGA-62-8399-01A-21D-2323-08	TCGA-62-8399-10A-01D-2323-08	NA	NA	NA	NA	NA	NA	NA	NA	Somatic	NA	NA	NA	NA	NA	NA	dd097196-01a6-43dc-976f-4f9c5221f384	310ce1a5-5291-425e-8f7e-9772a7eb9d4a	c.2418C>A	p.Thr806=	p.T806=	ENST00000511884	2024-02-03	55	45	10	62	NA	NA	PCDH7,synonymous_variant,p.T806=,ENST00000511884,NM_001173523.2&NM_032457.4,c.2418C>A,LOW,,,,1;PCDH7,synonymous_variant,p.T453=,ENST00000621961,,c.1359C>A,LOW,,,,1;PCDH7,synonymous_variant,p.T82=,ENST00000509759,,c.246C>A,LOW,,,,1;PCDH7,non_coding_transcript_exon_variant,,ENST00000509925,,n.174C>A,MODIFIER,,,,1	A	ENSG00000169851	ENST00000511884	Transcript
ARAP2	116984	BI	GRCh38	chr4	36229042	36229042	+	Missense_Mutation	SNP	G	G	C		NA	TCGA-62-8399-01A-21D-2323-08	TCGA-62-8399-10A-01D-2323-08	NA	NA	NA	NA	NA	NA	NA	NA	Somatic	NA	NA	NA	NA	NA	NA	dd097196-01a6-43dc-976f-4f9c5221f384	310ce1a5-5291-425e-8f7e-9772a7eb9d4a	c.445C>G	p.Pro149Ala	p.P149A	ENST00000303965	2/33	70	46	24	69	NA	NA	ARAP2,missense_variant,p.P149A,ENST00000303965,NM_015230.4,c.445C>G,MODERATE,YES,tolerated_low_confidence(0.73),benign(0.009),-1;ARAP2,downstream_gene_variant,,ENST00000506189,,,MODIFIER,,,,-1;ARAP2,non_coding_transcript_exon_variant,,ENST00000508066,,n.776C>G,MODIFIER,,,,-1	C	ENSG00000047365	ENST00000303965	Transcript
GABRG1	2565	BI	GRCh38	chr4	46051425	46051425	+	Nonsense_Mutation	SNP	G	G	T		NA	TCGA-62-8399-01A-21D-2323-08	TCGA-62-8399-10A-01D-2323-08	NA	NA	NA	NA	NA	NA	NA	NA	Somatic	NA	NA	NA	NA	NA	NA	dd097196-01a6-43dc-976f-4f9c5221f384	310ce1a5-5291-425e-8f7e-9772a7eb9d4a	c.1130C>A	p.Ser377Ter	p.S377*	ENST00000295452	2024-08-09	14	11	3	15	NA	NA	GABRG1,stop_gained,p.S377*,ENST00000295452,NM_173536.4,c.1130C>A,HIGH,YES,,,-1	T	ENSG00000163285	ENST00000295452	Transcript
REST	5978	BI	GRCh38	chr4	56930058	56930058	+	Silent	SNP	G	G	A		NA	TCGA-62-8399-01A-21D-2323-08	TCGA-62-8399-10A-01D-2323-08	NA	NA	NA	NA	NA	NA	NA	NA	Somatic	NA	NA	NA	NA	NA	NA	dd097196-01a6-43dc-976f-4f9c5221f384	310ce1a5-5291-425e-8f7e-9772a7eb9d4a	c.1200G>A	p.Lys400=	p.K400=	ENST00000309042	2024-04-04	167	118	49	186	NA	NA	REST,synonymous_variant,p.K400=,ENST00000675105,NM_001363453.2,c.1200G>A,LOW,YES,,,1;REST,synonymous_variant,p.K400=,ENST00000309042,NM_005612.5&NM_001193508.1,c.1200G>A,LOW,,,,1;REST,synonymous_variant,p.K372=,ENST00000638187,,c.1116G>A,LOW,,,,1;REST,synonymous_variant,p.K251=,ENST00000675341,,c.753G>A,LOW,,,,1;REST,3_prime_UTR_variant,,ENST00000514063,,c.*227G>A,MODIFIER,,,,1;REST,3_prime_UTR_v…	A	ENSG00000084093	ENST00000309042	Transcript
YTHDC1	91746	BI	GRCh38	chr4	68330025	68330025	+	Silent	SNP	G	G	C		NA	TCGA-62-8399-01A-21D-2323-08	TCGA-62-8399-10A-01D-2323-08	NA	NA	NA	NA	NA	NA	NA	NA	Somatic	NA	NA	NA	NA	NA	NA	dd097196-01a6-43dc-976f-4f9c5221f384	310ce1a5-5291-425e-8f7e-9772a7eb9d4a	c.1326C>G	p.Val442=	p.V442=	ENST00000344157	2024-09-17	47	37	10	57	NA	NA	YTHDC1,synonymous_variant,p.V442=,ENST00000344157,NM_001031732.4,c.1326C>G,LOW,,,,-1;YTHDC1,synonymous_variant,p.V424=,ENST00000355665,NM_133370.4,c.1272C>G,LOW,,,,-1;YTHDC1,synonymous_variant,p.V442=,ENST00000579690,NM_001330698.2,c.1326C>G,LOW,YES,,,-1;YTHDC1,non_coding_transcript_exon_variant,,ENST00000506175,,n.49C>G,MODIFIER,,,,-1	C	ENSG00000083896	ENST00000344157	Transcript
GK2	2712	BI	GRCh38	chr4	79407896	79407896	+	Missense_Mutation	SNP	T	T	C		NA	TCGA-62-8399-01A-21D-2323-08	TCGA-62-8399-10A-01D-2323-08	NA	NA	NA	NA	NA	NA	NA	NA	Somatic	NA	NA	NA	NA	NA	NA	dd097196-01a6-43dc-976f-4f9c5221f384	310ce1a5-5291-425e-8f7e-9772a7eb9d4a	c.305A>G	p.Lys102Arg	p.K102R	ENST00000358842	2024-01-01	180	137	43	174	NA	NA	GK2,missense_variant,p.K102R,ENST00000358842,NM_033214.3,c.305A>G,MODERATE,YES,tolerated(0.51),benign(0.051),-1	C	ENSG00000196475	ENST00000358842	Transcript
IBSP	3381	BI	GRCh38	chr4	87810749	87810749	+	Silent	SNP	C	C	A		NA	TCGA-62-8399-01A-21D-2323-08	TCGA-62-8399-10A-01D-2323-08	NA	NA	NA	NA	NA	NA	NA	NA	Somatic	NA	NA	NA	NA	NA	NA	dd097196-01a6-43dc-976f-4f9c5221f384	310ce1a5-5291-425e-8f7e-9772a7eb9d4a	c.390C>A	p.Ile130=	p.I130=	ENST00000226284	2024-06-07	96	61	34	73	NA	NA	IBSP,synonymous_variant,p.I130=,ENST00000226284,NM_004967.4,c.390C>A,LOW,YES,,,1	A	ENSG00000029559	ENST00000226284	Transcript
SYNPO2	171024	BI	GRCh38	chr4	119030210	119030210	+	Missense_Mutation	SNP	G	G	T		NA	TCGA-62-8399-01A-21D-2323-08	TCGA-62-8399-10A-01D-2323-08	NA	NA	NA	NA	NA	NA	NA	NA	Somatic	NA	NA	NA	NA	NA	NA	dd097196-01a6-43dc-976f-4f9c5221f384	310ce1a5-5291-425e-8f7e-9772a7eb9d4a	c.1435G>T	p.Asp479Tyr	p.D479Y	ENST00000429713	2024-04-04	42	27	15	43	NA	NA	SYNPO2,missense_variant,p.D479Y,ENST00000429713,NM_001128933.3,c.1435G>T,MODERATE,,deleterious(0),probably_damaging(0.95),1;SYNPO2,missense_variant,p.D84Y,ENST00000627783,,c.250G>T,MODERATE,,deleterious(0),probably_damaging(0.95),1;SYNPO2,missense_variant,p.D479Y,ENST00000307142,NM_133477.3,c.1435G>T,MODERATE,YES,deleterious(0),probably_damaging(0.912),1;SYNPO2,missense_variant,p.D431Y,ENST000005…	T	ENSG00000172403	ENST00000429713	Transcript
TRPC3	7222	BI	GRCh38	chr4	121911912	121911912	+	Missense_Mutation	SNP	G	G	T		NA	TCGA-62-8399-01A-21D-2323-08	TCGA-62-8399-10A-01D-2323-08	NA	NA	NA	NA	NA	NA	NA	NA	Somatic	NA	NA	NA	NA	NA	NA	dd097196-01a6-43dc-976f-4f9c5221f384	310ce1a5-5291-425e-8f7e-9772a7eb9d4a	c.1523C>A	p.Thr508Lys	p.T508K	ENST00000379645	2024-05-12	131	96	35	108	NA	NA	TRPC3,missense_variant,p.T508K,ENST00000379645,NM_001366479.2&NM_001130698.2,c.1523C>A,MODERATE,YES,deleterious(0),benign(0.097),-1;TRPC3,missense_variant,p.T435K,ENST00000264811,NM_003305.2,c.1304C>A,MODERATE,,deleterious(0),benign(0.097),-1;TRPC3,missense_variant,p.T380K,ENST00000513531,,c.1139C>A,MODERATE,,deleterious(0.01),benign(0.065),-1;TRPC3,3_prime_UTR_variant,,ENST00000506449,,c.*531C>A…	T	ENSG00000138741	ENST00000379645	Transcript
ADAD1	132612	BI	GRCh38	chr4	122381083	122381083	+	Missense_Mutation	SNP	G	G	T		NA	TCGA-62-8399-01A-21D-2323-08	TCGA-62-8399-10A-01D-2323-08	NA	NA	NA	NA	NA	NA	NA	NA	Somatic	NA	NA	NA	NA	NA	NA	dd097196-01a6-43dc-976f-4f9c5221f384	310ce1a5-5291-425e-8f7e-9772a7eb9d4a	c.264G>T	p.Met88Ile	p.M88I	ENST00000296513	2024-04-13	113	91	22	112	NA	NA	ADAD1,missense_variant,p.M88I,ENST00000296513,NM_139243.4,c.264G>T,MODERATE,YES,tolerated(0.18),benign(0),1;ADAD1,missense_variant,p.M70I,ENST00000388725,NM_001159295.2,c.210G>T,MODERATE,,tolerated(0.18),benign(0),1;ADAD1,missense_variant,p.M88I,ENST00000388724,NM_001159285.2,c.264G>T,MODERATE,,tolerated(0.21),benign(0.001),1;ADAD1,missense_variant,p.M88I,ENST00000439307,,c.264G>T,MODERATE,,toler…	T	ENSG00000164113	ENST00000296513	Transcript
INPP4B	8821	BI	GRCh38	chr4	142112572	142112572	+	Missense_Mutation	SNP	C	C	G		NA	TCGA-62-8399-01A-21D-2323-08	TCGA-62-8399-10A-01D-2323-08	NA	NA	NA	NA	NA	NA	NA	NA	Somatic	NA	NA	NA	NA	NA	NA	dd097196-01a6-43dc-976f-4f9c5221f384	310ce1a5-5291-425e-8f7e-9772a7eb9d4a	c.2246G>C	p.Gly749Ala	p.G749A	ENST00000262992	20/24	114	77	37	119	NA	NA	INPP4B,missense_variant,p.G749A,ENST00000513000,NM_003866.3&NM_001101669.3,c.2246G>C,MODERATE,,deleterious(0),probably_damaging(1),-1;INPP4B,missense_variant,p.G749A,ENST00000509777,NM_001331040.1,c.2246G>C,MODERATE,YES,deleterious(0),probably_damaging(0.999),-1;INPP4B,missense_variant,p.G749A,ENST00000262992,,c.2246G>C,MODERATE,,deleterious(0),probably_damaging(1),-1;INPP4B,missense_variant,p.G7…	G	ENSG00000109452	ENST00000262992	Transcript
DCHS2	54798	BI	GRCh38	chr4	154298292	154298292	+	RNA	SNP	C	C	A	rs1482644065	NA	TCGA-62-8399-01A-21D-2323-08	TCGA-62-8399-10A-01D-2323-08	NA	NA	NA	NA	NA	NA	NA	NA	Somatic	NA	NA	NA	NA	NA	NA	dd097196-01a6-43dc-976f-4f9c5221f384	310ce1a5-5291-425e-8f7e-9772a7eb9d4a	n.4656G>T			ENST00000623607	18/25	134	99	34	131	NA	NA	DCHS2,missense_variant,p.V2008L,ENST00000357232,NM_001358235.2,c.6022G>T,MODERATE,YES,tolerated(0.06),benign(0.382),-1;DCHS2,non_coding_transcript_exon_variant,,ENST00000623607,,n.4656G>T,MODIFIER,,,,-1;AC079298.3,non_coding_transcript_exon_variant,,ENST00000660197,,n.452C>A,MODIFIER,YES,,,1;AC079298.3,non_coding_transcript_exon_variant,,ENST00000624941,,n.450C>A,MODIFIER,,,,1;AC079298.3,non_codi…	A	ENSG00000197410	ENST00000623607	Transcript
TENM3	55714	BI	GRCh38	chr4	182680600	182680600	+	Missense_Mutation	SNP	G	G	T		NA	TCGA-62-8399-01A-21D-2323-08	TCGA-62-8399-10A-01D-2323-08	NA	NA	NA	NA	NA	NA	NA	NA	Somatic	NA	NA	NA	NA	NA	NA	dd097196-01a6-43dc-976f-4f9c5221f384	310ce1a5-5291-425e-8f7e-9772a7eb9d4a	c.1697G>T	p.Cys566Phe	p.C566F	ENST00000511685	2024-10-28	56	39	17	105	NA	NA	TENM3,missense_variant,p.C566F,ENST00000511685,NM_001080477.4,c.1697G>T,MODERATE,YES,deleterious(0),probably_damaging(0.998),1;TENM3,non_coding_transcript_exon_variant,,ENST00000502950,,n.84G>T,MODIFIER,,,,1;TENM3,non_coding_transcript_exon_variant,,ENST00000507737,,n.229G>T,MODIFIER,,,,1	T	ENSG00000218336	ENST00000511685	Transcript
CYP4V2	285440	BI	GRCh38	chr4	186205291	186205291	+	Missense_Mutation	SNP	A	A	G	rs202202084	NA	TCGA-62-8399-01A-21D-2323-08	TCGA-62-8399-10A-01D-2323-08	NA	NA	NA	NA	NA	NA	NA	NA	Somatic	NA	NA	NA	NA	NA	NA	dd097196-01a6-43dc-976f-4f9c5221f384	310ce1a5-5291-425e-8f7e-9772a7eb9d4a	c.1079A>G	p.Asp360Gly	p.D360G	ENST00000378802	2024-08-11	87	66	21	113	NA	NA	CYP4V2,missense_variant,p.D360G,ENST00000378802,NM_207352.4,c.1079A>G,MODERATE,YES,deleterious(0),possibly_damaging(0.821),1;KLKB1,upstream_gene_variant,,ENST00000511608,,,MODIFIER,YES,,,1;CYP4V2,non_coding_transcript_exon_variant,,ENST00000502665,,n.314A>G,MODIFIER,,,,1;CYP4V2,non_coding_transcript_exon_variant,,ENST00000513354,,n.169A>G,MODIFIER,,,,1;CYP4V2,non_coding_transcript_exon_variant,,E…	G	ENSG00000145476	ENST00000378802	Transcript
MTNR1A	4543	BI	GRCh38	chr4	186533997	186533997	+	Missense_Mutation	SNP	T	T	C		NA	TCGA-62-8399-01A-21D-2323-08	TCGA-62-8399-10A-01D-2323-08	NA	NA	NA	NA	NA	NA	NA	NA	Somatic	NA	NA	NA	NA	NA	NA	dd097196-01a6-43dc-976f-4f9c5221f384	310ce1a5-5291-425e-8f7e-9772a7eb9d4a	c.745A>G	p.Ile249Val	p.I249V	ENST00000307161	2024-02-02	119	75	44	157	NA	NA	MTNR1A,missense_variant,p.I249V,ENST00000307161,NM_005958.4,c.745A>G,MODERATE,YES,tolerated(1),benign(0.006),-1;AC018709.1,intron_variant,,ENST00000509111,,c.147+21185A>G,MODIFIER,YES,,,-1	C	ENSG00000168412	ENST00000307161	Transcript
PLEKHG4B	153478	BI	GRCh38	chr5	174053	174053	+	Missense_Mutation	SNP	G	G	T		NA	TCGA-62-8399-01A-21D-2323-08	TCGA-62-8399-10A-01D-2323-08	NA	NA	NA	NA	NA	NA	NA	NA	Somatic	NA	NA	NA	NA	NA	NA	dd097196-01a6-43dc-976f-4f9c5221f384	310ce1a5-5291-425e-8f7e-9772a7eb9d4a	c.3289G>T	p.Asp1097Tyr	p.D1097Y	ENST00000283426	16/18	48	8	39	10	NA	NA	PLEKHG4B,missense_variant,p.D1453Y,ENST00000637938,NM_052909.5,c.4357G>T,MODERATE,YES,deleterious(0.02),possibly_damaging(0.597),1;PLEKHG4B,missense_variant,p.D1097Y,ENST00000283426,,c.3289G>T,MODERATE,,deleterious(0.02),possibly_damaging(0.742),1;PLEKHG4B,non_coding_transcript_exon_variant,,ENST00000504041,,n.1168G>T,MODIFIER,,,,1	T	ENSG00000153404	ENST00000283426	Transcript
ZDHHC11	79844	BI	GRCh38	chr5	825227	825227	+	Silent	SNP	C	C	T	rs1439244282	NA	TCGA-62-8399-01A-21D-2323-08	TCGA-62-8399-10A-01D-2323-08	NA	NA	NA	NA	NA	NA	NA	NA	Somatic	NA	NA	NA	NA	NA	NA	dd097196-01a6-43dc-976f-4f9c5221f384	310ce1a5-5291-425e-8f7e-9772a7eb9d4a	c.960G>A	p.Leu320=	p.L320=	ENST00000283441	2024-08-13	317	285	32	122	NA	NA	ZDHHC11,synonymous_variant,p.L320=,ENST00000283441,NM_024786.2,c.960G>A,LOW,YES,,,-1;ZDHHC11,non_coding_transcript_exon_variant,,ENST00000503758,,n.2023G>A,MODIFIER,,,,-1;ZDHHC11,non_coding_transcript_exon_variant,,ENST00000508951,,n.239G>A,MODIFIER,,,,-1;ZDHHC11,synonymous_variant,p.L181=,ENST00000507800,,c.543G>A,LOW,,,,-1	T	ENSG00000188818	ENST00000283441	Transcript
SRD5A1	6715	BI	GRCh38	chr5	6668248	6668248	+	Missense_Mutation	SNP	A	A	G	rs1255477361	NA	TCGA-62-8399-01A-21D-2323-08	TCGA-62-8399-10A-01D-2323-08	NA	NA	NA	NA	NA	NA	NA	NA	Somatic	NA	NA	NA	NA	NA	NA	dd097196-01a6-43dc-976f-4f9c5221f384	310ce1a5-5291-425e-8f7e-9772a7eb9d4a	c.760A>G	p.Ile254Val	p.I254V	ENST00000274192	2024-05-05	95	30	65	44	NA	NA	SRD5A1,missense_variant,p.I254V,ENST00000274192,NM_001324323.2&NM_001047.4&NM_001324322.2,c.760A>G,MODERATE,YES,tolerated(0.72),benign(0.011),1;SRD5A1,3_prime_UTR_variant,,ENST00000510531,,c.*881A>G,MODIFIER,,,,1;SRD5A1,3_prime_UTR_variant,,ENST00000513117,,c.*185A>G,MODIFIER,,,,1	G	ENSG00000145545	ENST00000274192	Transcript
DNAH5	1767	BI	GRCh38	chr5	13811724	13811724	+	Missense_Mutation	SNP	C	C	G		NA	TCGA-62-8399-01A-21D-2323-08	TCGA-62-8399-10A-01D-2323-08	NA	NA	NA	NA	NA	NA	NA	NA	Somatic	NA	NA	NA	NA	NA	NA	dd097196-01a6-43dc-976f-4f9c5221f384	310ce1a5-5291-425e-8f7e-9772a7eb9d4a	c.7330G>C	p.Glu2444Gln	p.E2444Q	ENST00000265104	44/79	132	116	16	89	NA	NA	DNAH5,missense_variant,p.E2444Q,ENST00000265104,NM_001369.2,c.7330G>C,MODERATE,YES,tolerated(0.58),benign(0.009),-1;DNAH5,upstream_gene_variant,,ENST00000512443,,,MODIFIER,,,,-1	G	ENSG00000039139	ENST00000265104	Transcript
DNAH5	1767	BI	GRCh38	chr5	13820464	13820464	+	Missense_Mutation	SNP	C	C	A		NA	TCGA-62-8399-01A-21D-2323-08	TCGA-62-8399-10A-01D-2323-08	NA	NA	NA	NA	NA	NA	NA	NA	Somatic	NA	NA	NA	NA	NA	NA	dd097196-01a6-43dc-976f-4f9c5221f384	310ce1a5-5291-425e-8f7e-9772a7eb9d4a	c.6723G>T	p.Trp2241Cys	p.W2241C	ENST00000265104	41/79	109	45	64	87	NA	NA	DNAH5,missense_variant,p.W2241C,ENST00000265104,NM_001369.2,c.6723G>T,MODERATE,YES,deleterious(0),probably_damaging(0.998),-1	A	ENSG00000039139	ENST00000265104	Transcript
CDH10	1008	BI	GRCh38	chr5	24505184	24505184	+	Missense_Mutation	SNP	G	G	T		NA	TCGA-62-8399-01A-21D-2323-08	TCGA-62-8399-10A-01D-2323-08	NA	NA	NA	NA	NA	NA	NA	NA	Somatic	NA	NA	NA	NA	NA	NA	dd097196-01a6-43dc-976f-4f9c5221f384	310ce1a5-5291-425e-8f7e-9772a7eb9d4a	c.1321C>A	p.Leu441Ile	p.L441I	ENST00000264463	2024-08-12	109	94	15	64	NA	NA	CDH10,missense_variant,p.L441I,ENST00000264463,NM_001317222.1&NM_001362460.1&NM_001317224.2&NM_006727.5,c.1321C>A,MODERATE,YES,tolerated(1),benign(0.003),-1;CDH10,intron_variant,,ENST00000510477,,c.1256+4382C>A,MODIFIER,,,,-1	T	ENSG00000040731	ENST00000264463	Transcript
TARS1	6897	BI	GRCh38	chr5	33459835	33459835	+	Silent	SNP	G	G	A		NA	TCGA-62-8399-01A-21D-2323-08	TCGA-62-8399-10A-01D-2323-08	NA	NA	NA	NA	NA	NA	NA	NA	Somatic	NA	NA	NA	NA	NA	NA	dd097196-01a6-43dc-976f-4f9c5221f384	310ce1a5-5291-425e-8f7e-9772a7eb9d4a	c.1224G>A	p.Leu408=	p.L408=	ENST00000265112	2024-11-19	213	203	10	129	NA	NA	TARS1,synonymous_variant,p.L408=,ENST00000265112,NM_152295.5,c.1224G>A,LOW,,,,1;TARS1,synonymous_variant,p.L408=,ENST00000502553,NM_001258437.1,c.1224G>A,LOW,,,,1;TARS1,synonymous_variant,p.L441=,ENST00000455217,NM_001258438.1,c.1323G>A,LOW,YES,,,1;TARS1,upstream_gene_variant,,ENST00000509410,,,MODIFIER,,,,1;TARS1,3_prime_UTR_variant,,ENST00000508361,,c.*862G>A,MODIFIER,,,,1;TARS1,3_prime_UTR_var…	A	ENSG00000113407	ENST00000265112	Transcript
DNAJC21	134218	BI	GRCh38	chr5	34954552	34954552	+	Splice_Site	SNP	G	G	C		NA	TCGA-62-8399-01A-21D-2323-08	TCGA-62-8399-10A-01D-2323-08	NA	NA	NA	NA	NA	NA	NA	NA	Somatic	NA	NA	NA	NA	NA	NA	dd097196-01a6-43dc-976f-4f9c5221f384	310ce1a5-5291-425e-8f7e-9772a7eb9d4a	c.1570-1G>C		p.X524_splice	ENST00000382021		182	167	14	92	NA	NA	DNAJC21,splice_acceptor_variant,p.X524_splice,ENST00000382021,NM_194283.4,c.1570-1G>C,HIGH,YES,,,1;DNAJC21,splice_acceptor_variant,p.X421_splice,ENST00000642285,,c.1261-1G>C,HIGH,,,,1;DNAJC21,splice_acceptor_variant,p.X363_splice,ENST00000642675,,c.1087-1G>C,HIGH,,,,1;DNAJC21,splice_acceptor_variant,p.X492_splice,ENST00000642851,NM_001348420.2,c.1474-1G>C,HIGH,,,,1;DNAJC21,splice_acceptor_variant…	C	ENSG00000168724	ENST00000382021	Transcript
UGT3A1	133688	BI	GRCh38	chr5	35965777	35965777	+	Missense_Mutation	SNP	G	G	C		NA	TCGA-62-8399-01A-21D-2323-08	TCGA-62-8399-10A-01D-2323-08	NA	NA	NA	NA	NA	NA	NA	NA	Somatic	NA	NA	NA	NA	NA	NA	dd097196-01a6-43dc-976f-4f9c5221f384	310ce1a5-5291-425e-8f7e-9772a7eb9d4a	c.452C>G	p.Ser151Cys	p.S151C	ENST00000274278	2024-04-07	138	130	8	89	NA	NA	UGT3A1,missense_variant,p.S151C,ENST00000274278,NM_152404.4,c.452C>G,MODERATE,YES,tolerated(0.09),benign(0.291),-1;UGT3A1,missense_variant,p.S97C,ENST00000625798,NM_001171873.2,c.290C>G,MODERATE,,tolerated(0.07),possibly_damaging(0.879),-1;UGT3A1,missense_variant,p.S151C,ENST00000503189,,c.452C>G,MODERATE,,tolerated(0.08),benign(0.209),-1;UGT3A1,missense_variant,p.S117C,ENST00000507113,,c.350C>G,…	C	ENSG00000145626	ENST00000274278	Transcript
PTGER4	5734	BI	GRCh38	chr5	40681288	40681288	+	Silent	SNP	C	C	T		NA	TCGA-62-8399-01A-21D-2323-08	TCGA-62-8399-10A-01D-2323-08	NA	NA	NA	NA	NA	NA	NA	NA	Somatic	NA	NA	NA	NA	NA	NA	dd097196-01a6-43dc-976f-4f9c5221f384	310ce1a5-5291-425e-8f7e-9772a7eb9d4a	c.295C>T	p.Leu99=	p.L99=	ENST00000302472	2024-02-03	516	478	38	298	NA	NA	PTGER4,synonymous_variant,p.L99=,ENST00000302472,NM_000958.3,c.295C>T,LOW,YES,,,1;TTC33,intron_variant,,ENST00000636106,,c.221+65510G>A,MODIFIER,,,,-1;TTC33,intron_variant,,ENST00000636863,,c.221+65510G>A,MODIFIER,,,,-1;TTC33,intron_variant,,ENST00000637375,,c.221+65510G>A,MODIFIER,,,,-1;PTGER4,non_coding_transcript_exon_variant,,ENST00000514343,,n.887C>T,MODIFIER,,,,1;PTGER4,upstream_gene_varian…	T	ENSG00000171522	ENST00000302472	Transcript
MROH2B	133558	BI	GRCh38	chr5	41051027	41051027	+	Missense_Mutation	SNP	T	T	G		NA	TCGA-62-8399-01A-21D-2323-08	TCGA-62-8399-10A-01D-2323-08	NA	NA	NA	NA	NA	NA	NA	NA	Somatic	NA	NA	NA	NA	NA	NA	dd097196-01a6-43dc-976f-4f9c5221f384	310ce1a5-5291-425e-8f7e-9772a7eb9d4a	c.1294A>C	p.Ser432Arg	p.S432R	ENST00000399564	13/42	39	33	6	30	NA	NA	MROH2B,missense_variant,p.S432R,ENST00000399564,NM_173489.5,c.1294A>C,MODERATE,YES,deleterious(0),possibly_damaging(0.625),-1;MROH2B,5_prime_UTR_variant,,ENST00000506092,,c.-42A>C,MODIFIER,,,,-1;MROH2B,non_coding_transcript_exon_variant,,ENST00000515297,,n.682A>C,MODIFIER,,,,-1;MROH2B,non_coding_transcript_exon_variant,,ENST00000503890,,n.118A>C,MODIFIER,,,,-1;MROH2B,non_coding_transcript_exon_va…	G	ENSG00000171495	ENST00000399564	Transcript
MAP1B	4131	BI	GRCh38	chr5	72199257	72199257	+	Nonsense_Mutation	SNP	G	G	T		NA	TCGA-62-8399-01A-21D-2323-08	TCGA-62-8399-10A-01D-2323-08	NA	NA	NA	NA	NA	NA	NA	NA	Somatic	NA	NA	NA	NA	NA	NA	dd097196-01a6-43dc-976f-4f9c5221f384	310ce1a5-5291-425e-8f7e-9772a7eb9d4a	c.5902G>T	p.Glu1968Ter	p.E1968*	ENST00000296755	2024-05-07	134	117	16	161	NA	NA	MAP1B,stop_gained,p.E1968*,ENST00000296755,NM_005909.5&NM_001324255.2,c.5902G>T,HIGH,YES,,,1;MAP1B,downstream_gene_variant,,ENST00000504492,,,MODIFIER,,,,1;MAP1B,downstream_gene_variant,,ENST00000511641,,,MODIFIER,,,,1;MAP1B,downstream_gene_variant,,ENST00000513526,,,MODIFIER,,,,1	T	ENSG00000131711	ENST00000296755	Transcript
IQGAP2	10788	BI	GRCh38	chr5	76597476	76597476	+	Silent	SNP	G	G	C		NA	TCGA-62-8399-01A-21D-2323-08	TCGA-62-8399-10A-01D-2323-08	NA	NA	NA	NA	NA	NA	NA	NA	Somatic	NA	NA	NA	NA	NA	NA	dd097196-01a6-43dc-976f-4f9c5221f384	310ce1a5-5291-425e-8f7e-9772a7eb9d4a	c.945G>C	p.Pro315=	p.P315=	ENST00000274364	10/36	52	36	16	88	NA	NA	IQGAP2,synonymous_variant,p.P315=,ENST00000274364,NM_006633.5,c.945G>C,LOW,YES,,,1;IQGAP2,synonymous_variant,p.P265=,ENST00000379730,NM_001285460.1,c.795G>C,LOW,,,,1;IQGAP2,synonymous_variant,p.P265=,ENST00000505766,,c.795G>C,LOW,,,,1;IQGAP2,synonymous_variant,p.P288=,ENST00000514350,,c.864G>C,LOW,,,,1;IQGAP2,non_coding_transcript_exon_variant,,ENST00000504815,,n.403G>C,MODIFIER,,,,1	C	ENSG00000145703	ENST00000274364	Transcript
IQGAP2	10788	BI	GRCh38	chr5	76597477	76597477	+	Nonsense_Mutation	SNP	G	G	T		NA	TCGA-62-8399-01A-21D-2323-08	TCGA-62-8399-10A-01D-2323-08	NA	NA	NA	NA	NA	NA	NA	NA	Somatic	NA	NA	NA	NA	NA	NA	dd097196-01a6-43dc-976f-4f9c5221f384	310ce1a5-5291-425e-8f7e-9772a7eb9d4a	c.946G>T	p.Glu316Ter	p.E316*	ENST00000274364	10/36	52	36	16	90	NA	NA	IQGAP2,stop_gained,p.E316*,ENST00000274364,NM_006633.5,c.946G>T,HIGH,YES,,,1;IQGAP2,stop_gained,p.E266*,ENST00000379730,NM_001285460.1,c.796G>T,HIGH,,,,1;IQGAP2,stop_gained,p.E266*,ENST00000505766,,c.796G>T,HIGH,,,,1;IQGAP2,stop_gained,p.E289*,ENST00000514350,,c.865G>T,HIGH,,,,1;IQGAP2,non_coding_transcript_exon_variant,,ENST00000504815,,n.404G>T,MODIFIER,,,,1	T	ENSG00000145703	ENST00000274364	Transcript
IQGAP2	10788	BI	GRCh38	chr5	76637152	76637152	+	Silent	SNP	A	A	G		NA	TCGA-62-8399-01A-21D-2323-08	TCGA-62-8399-10A-01D-2323-08	NA	NA	NA	NA	NA	NA	NA	NA	Somatic	NA	NA	NA	NA	NA	NA	dd097196-01a6-43dc-976f-4f9c5221f384	310ce1a5-5291-425e-8f7e-9772a7eb9d4a	c.1899A>G	p.Ser633=	p.S633=	ENST00000274364	16/36	97	63	34	106	NA	NA	IQGAP2,synonymous_variant,p.S633=,ENST00000274364,NM_006633.5,c.1899A>G,LOW,YES,,,1;IQGAP2,synonymous_variant,p.S583=,ENST00000379730,NM_001285460.1,c.1749A>G,LOW,,,,1;IQGAP2,synonymous_variant,p.S583=,ENST00000505766,,c.1749A>G,LOW,,,,1;IQGAP2,synonymous_variant,p.S186=,ENST00000502745,NM_001285462.2,c.558A>G,LOW,,,,1;IQGAP2,synonymous_variant,p.S186=,ENST00000396234,NM_001285461.2,c.558A>G,LOW,…	G	ENSG00000145703	ENST00000274364	Transcript
MAN2A1	4124	BI	GRCh38	chr5	109819789	109819789	+	Missense_Mutation	SNP	G	G	A	rs369868516	NA	TCGA-62-8399-01A-21D-2323-08	TCGA-62-8399-10A-01D-2323-08	NA	NA	NA	NA	NA	NA	NA	NA	Somatic	NA	NA	NA	NA	NA	NA	dd097196-01a6-43dc-976f-4f9c5221f384	310ce1a5-5291-425e-8f7e-9772a7eb9d4a	c.2230G>A	p.Gly744Arg	p.G744R	ENST00000261483	14/22	99	88	11	139	NA	NA	MAN2A1,missense_variant,p.G744R,ENST00000261483,NM_002372.3,c.2230G>A,MODERATE,YES,tolerated(0.44),benign(0.015),1;MAN2A1,non_coding_transcript_exon_variant,,ENST00000508043,,n.389G>A,MODIFIER,,,,1;MAN2A1,non_coding_transcript_exon_variant,,ENST00000502261,,n.350G>A,MODIFIER,,,,1	A	ENSG00000112893	ENST00000261483	Transcript
SLC12A2	6558	BI	GRCh38	chr5	128151334	128151334	+	Missense_Mutation	SNP	C	C	G		NA	TCGA-62-8399-01A-21D-2323-08	TCGA-62-8399-10A-01D-2323-08	NA	NA	NA	NA	NA	NA	NA	NA	Somatic	NA	NA	NA	NA	NA	NA	dd097196-01a6-43dc-976f-4f9c5221f384	310ce1a5-5291-425e-8f7e-9772a7eb9d4a	c.2201C>G	p.Ala734Gly	p.A734G	ENST00000262461	14/27	84	61	23	88	NA	NA	SLC12A2,missense_variant,p.A734G,ENST00000262461,NM_001046.3,c.2201C>G,MODERATE,YES,deleterious(0),possibly_damaging(0.755),1;SLC12A2,missense_variant,p.A734G,ENST00000343225,NM_001256461.2,c.2201C>G,MODERATE,,deleterious(0),possibly_damaging(0.641),1;SLC12A2,missense_variant,p.A734G,ENST00000628403,,c.2201C>G,MODERATE,,deleterious(0),possibly_damaging(0.593),1;SLC12A2,missense_variant,p.A734G,EN…	G	ENSG00000064651	ENST00000262461	Transcript
FBN2	2201	BI	GRCh38	chr5	128393140	128393140	+	Missense_Mutation	SNP	C	C	A		NA	TCGA-62-8399-01A-21D-2323-08	TCGA-62-8399-10A-01D-2323-08	NA	NA	NA	NA	NA	NA	NA	NA	Somatic	NA	NA	NA	NA	NA	NA	dd097196-01a6-43dc-976f-4f9c5221f384	310ce1a5-5291-425e-8f7e-9772a7eb9d4a	c.1460G>T	p.Gly487Val	p.G487V	ENST00000262464	10/65	116	65	51	191	NA	NA	FBN2,missense_variant,p.G487V,ENST00000508053,,c.1460G>T,MODERATE,YES,tolerated(0.05),probably_damaging(0.994),-1;FBN2,missense_variant,p.G487V,ENST00000262464,NM_001999.4,c.1460G>T,MODERATE,,tolerated(0.05),probably_damaging(0.994),-1;FBN2,missense_variant,p.G454V,ENST00000508989,,c.1361G>T,MODERATE,,deleterious(0.05),probably_damaging(0.994),-1	A	ENSG00000138829	ENST00000262464	Transcript
MATR3	9782	BI	GRCh38	chr5	139316105	139316105	+	Missense_Mutation	SNP	C	C	T		NA	TCGA-62-8399-01A-21D-2323-08	TCGA-62-8399-10A-01D-2323-08	NA	NA	NA	NA	NA	NA	NA	NA	Somatic	NA	NA	NA	NA	NA	NA	dd097196-01a6-43dc-976f-4f9c5221f384	310ce1a5-5291-425e-8f7e-9772a7eb9d4a	c.1046C>T	p.Thr349Ile	p.T349I	ENST00000394805	2024-05-15	105	54	51	126	NA	NA	MATR3,missense_variant,p.T349I,ENST00000394800,,c.1046C>T,MODERATE,YES,tolerated(0.07),probably_damaging(0.921),1;MATR3,missense_variant,p.T349I,ENST00000394805,NM_018834.6,c.1046C>T,MODERATE,YES,tolerated(0.07),probably_damaging(0.981),1;MATR3,missense_variant,p.T349I,ENST00000502929,,c.1046C>T,MODERATE,,tolerated(0.07),probably_damaging(0.921),1;MATR3,missense_variant,p.T349I,ENST00000618441,NM…	T	ENSG00000015479	ENST00000394805	Transcript
PCDHB4	56131	BI	GRCh38	chr5	141122716	141122716	+	Missense_Mutation	SNP	G	G	A		NA	TCGA-62-8399-01A-21D-2323-08	TCGA-62-8399-10A-01D-2323-08	NA	NA	NA	NA	NA	NA	NA	NA	Somatic	NA	NA	NA	NA	NA	NA	dd097196-01a6-43dc-976f-4f9c5221f384	310ce1a5-5291-425e-8f7e-9772a7eb9d4a	c.718G>A	p.Glu240Lys	p.E240K	ENST00000194152	2024-01-01	114	98	15	142	NA	NA	PCDHB4,missense_variant,p.E240K,ENST00000194152,NM_018938.4,c.718G>A,MODERATE,YES,deleterious(0.05),benign(0.178),1;PCDHB4,intron_variant,,ENST00000623478,,n.214-439G>A,MODIFIER,,,,1;AC244517.2,intron_variant,,ENST00000624802,,n.365-21961C>T,MODIFIER,,,,-1;AC244517.2,intron_variant,,ENST00000625066,,n.60-21961C>T,MODIFIER,,,,-1;AC244517.2,intron_variant,,ENST00000625128,,n.208-21961C>T,MODIFIER,,…	A	ENSG00000081818	ENST00000194152	Transcript
PCDHGA9	56107	BI	GRCh38	chr5	141404646	141404646	+	Missense_Mutation	SNP	C	C	G	rs1461001534	NA	TCGA-62-8399-01A-21D-2323-08	TCGA-62-8399-10A-01D-2323-08	NA	NA	NA	NA	NA	NA	NA	NA	Somatic	NA	NA	NA	NA	NA	NA	dd097196-01a6-43dc-976f-4f9c5221f384	310ce1a5-5291-425e-8f7e-9772a7eb9d4a	c.1694C>G	p.Pro565Arg	p.P565R	ENST00000573521	2024-01-04	211	120	90	251	NA	NA	PCDHGA9,missense_variant,p.P565R,ENST00000573521,NM_018921.2,c.1694C>G,MODERATE,YES,deleterious_low_confidence(0),probably_damaging(0.997),1;PCDHGA9,missense_variant,p.P565R,ENST00000616887,NM_032089.1,c.1694C>G,MODERATE,,deleterious_low_confidence(0),probably_damaging(0.999),1;PCDHGA3,intron_variant,,ENST00000253812,NM_018916.4,c.2424+58189C>G,MODIFIER,YES,,,1;PCDHGA2,intron_variant,,ENST0000039…	G	ENSG00000261934	ENST00000573521	Transcript
KCTD16	57528	BI	GRCh38	chr5	144206751	144206751	+	Nonsense_Mutation	SNP	C	C	T	rs1408904819	NA	TCGA-62-8399-01A-21D-2323-08	TCGA-62-8399-10A-01D-2323-08	NA	NA	NA	NA	NA	NA	NA	NA	Somatic	NA	NA	NA	NA	NA	NA	dd097196-01a6-43dc-976f-4f9c5221f384	310ce1a5-5291-425e-8f7e-9772a7eb9d4a	c.37C>T	p.Arg13Ter	p.R13*	ENST00000507359	2024-02-03	94	74	20	94	NA	NA	KCTD16,stop_gained,p.R13*,ENST00000507359,NM_001370487.1&NM_001370486.1,c.37C>T,HIGH,YES,,,1;KCTD16,stop_gained,p.R13*,ENST00000512467,NM_020768.4,c.37C>T,HIGH,,,,1	T	ENSG00000183775	ENST00000507359	Transcript
ABLIM3	22885	BI	GRCh38	chr5	149247823	149247823	+	Missense_Mutation	SNP	G	G	A	rs780531168	NA	TCGA-62-8399-01A-21D-2323-08	TCGA-62-8399-10A-01D-2323-08	NA	NA	NA	NA	NA	NA	NA	NA	Somatic	NA	NA	NA	NA	NA	NA	dd097196-01a6-43dc-976f-4f9c5221f384	310ce1a5-5291-425e-8f7e-9772a7eb9d4a	c.1593G>A	p.Met531Ile	p.M531I	ENST00000309868	18/24	67	58	9	78	NA	NA	ABLIM3,missense_variant,p.M531I,ENST00000506113,NM_001301015.3,c.1593G>A,MODERATE,YES,deleterious(0.03),benign(0.255),1;ABLIM3,missense_variant,p.M531I,ENST00000309868,NM_014945.5,c.1593G>A,MODERATE,,deleterious(0.03),benign(0.255),1;ABLIM3,missense_variant,p.M436I,ENST00000326685,NM_001345859.1&NM_001345860.1&NM_001345861.2&NM_001370418.1,c.1308G>A,MODERATE,,deleterious(0.02),possibly_damaging(0…	A	ENSG00000173210	ENST00000309868	Transcript
PDGFRB	5159	BI	GRCh38	chr5	150115825	150115825	+	Missense_Mutation	SNP	C	C	G		NA	TCGA-62-8399-01A-21D-2323-08	TCGA-62-8399-10A-01D-2323-08	NA	NA	NA	NA	NA	NA	NA	NA	Somatic	NA	NA	NA	NA	NA	NA	dd097196-01a6-43dc-976f-4f9c5221f384	310ce1a5-5291-425e-8f7e-9772a7eb9d4a	c.3259G>C	p.Glu1087Gln	p.E1087Q	ENST00000261799	23/23	56	44	12	53	NA	NA	PDGFRB,missense_variant,p.E1087Q,ENST00000261799,NM_001355016.2&NM_002609.4&NM_001355017.2,c.3259G>C,MODERATE,YES,tolerated(0.25),benign(0.051),-1;CSF1R,upstream_gene_variant,,ENST00000286301,NM_005211.3&NM_001375321.1&NM_001375320.1,,MODIFIER,YES,,,-1;CSF1R,upstream_gene_variant,,ENST00000511344,,,MODIFIER,,,,-1;PDGFRB,downstream_gene_variant,,ENST00000519575,,,MODIFIER,,,,-1;PDGFRB,upstream_gen…	G	ENSG00000113721	ENST00000261799	Transcript
LARP1	23367	BI	GRCh38	chr5	154793889	154793889	+	Missense_Mutation	SNP	G	G	C		NA	TCGA-62-8399-01A-21D-2323-08	TCGA-62-8399-10A-01D-2323-08	NA	NA	NA	NA	NA	NA	NA	NA	Somatic	NA	NA	NA	NA	NA	NA	dd097196-01a6-43dc-976f-4f9c5221f384	310ce1a5-5291-425e-8f7e-9772a7eb9d4a	c.958G>C	p.Asp320His	p.D320H	ENST00000518297	2024-06-19	184	116	68	217	NA	NA	LARP1,missense_variant,p.D320H,ENST00000518297,NM_033551.3&NM_001367718.1,c.958G>C,MODERATE,YES,deleterious(0),probably_damaging(0.972),1;LARP1,missense_variant,p.D243H,ENST00000336314,NM_001367714.1&NM_001367713.1&NM_001367716.1&NM_001367715.1&NM_015315.5&NM_001367717.1&NM_001367719.1,c.727G>C,MODERATE,,deleterious(0),probably_damaging(0.996),1;LARP1,missense_variant,p.D115H,ENST00000524248,,c.3…	C	ENSG00000155506	ENST00000518297	Transcript
SLIT3	6586	BI	GRCh38	chr5	168687079	168687079	+	Missense_Mutation	SNP	C	C	G		NA	TCGA-62-8399-01A-21D-2323-08	TCGA-62-8399-10A-01D-2323-08	NA	NA	NA	NA	NA	NA	NA	NA	Somatic	NA	NA	NA	NA	NA	NA	dd097196-01a6-43dc-976f-4f9c5221f384	310ce1a5-5291-425e-8f7e-9772a7eb9d4a	c.3214G>C	p.Glu1072Gln	p.E1072Q	ENST00000519560	30/36	50	35	15	73	NA	NA	SLIT3,missense_variant,p.E1072Q,ENST00000519560,NM_003062.4,c.3214G>C,MODERATE,,tolerated(0.07),benign(0.04),-1;SLIT3,missense_variant,p.E942Q,ENST00000404867,,c.2824G>C,MODERATE,,tolerated(0.08),possibly_damaging(0.614),-1;SLIT3,missense_variant,p.E1079Q,ENST00000332966,NM_001271946.2,c.3235G>C,MODERATE,YES,tolerated(0.07),probably_damaging(0.998),-1;SLIT3,non_coding_transcript_exon_variant,,ENS…	G	ENSG00000184347	ENST00000519560	Transcript
DOCK2	1794	BI	GRCh38	chr5	169747495	169747495	+	Silent	SNP	C	C	A		NA	TCGA-62-8399-01A-21D-2323-08	TCGA-62-8399-10A-01D-2323-08	NA	NA	NA	NA	NA	NA	NA	NA	Somatic	NA	NA	NA	NA	NA	NA	dd097196-01a6-43dc-976f-4f9c5221f384	310ce1a5-5291-425e-8f7e-9772a7eb9d4a	c.2367C>A	p.Ile789=	p.I789=	ENST00000520908	23/52	52	28	24	57	NA	NA	DOCK2,synonymous_variant,p.I789=,ENST00000520908,NM_004946.3,c.2367C>A,LOW,YES,,,1;DOCK2,synonymous_variant,p.I169=,ENST00000540750,,c.507C>A,LOW,,,,1;DOCK2,non_coding_transcript_exon_variant,,ENST00000523351,,n.1007C>A,MODIFIER,,,,1;DOCK2,non_coding_transcript_exon_variant,,ENST00000520181,,n.70C>A,MODIFIER,,,,1;DOCK2,non_coding_transcript_exon_variant,,ENST00000520836,,n.146C>A,MODIFIER,,,,1;DO…	A	ENSG00000134516	ENST00000520908	Transcript
FAM153B	202134	BI	GRCh38	chr5	176103271	176103271	+	Nonsense_Mutation	SNP	G	G	T		NA	TCGA-62-8399-01A-21D-2323-08	TCGA-62-8399-10A-01D-2323-08	NA	NA	NA	NA	NA	NA	NA	NA	Somatic	NA	NA	NA	NA	NA	NA	dd097196-01a6-43dc-976f-4f9c5221f384	310ce1a5-5291-425e-8f7e-9772a7eb9d4a	c.709G>T	p.Glu237Ter	p.E237*	ENST00000253490	13/21	263	203	60	330	NA	NA	FAM153B,stop_gained,p.E160*,ENST00000515817,NM_001265615.1,c.478G>T,HIGH,,,,1;FAM153B,stop_gained,p.E237*,ENST00000253490,,c.709G>T,HIGH,YES,,,1;FAM153B,stop_gained,p.E160*,ENST00000510151,,c.478G>T,HIGH,,,,1;FAM153B,intron_variant,,ENST00000512862,,c.109-485G>T,MODIFIER,,,,1;FAM153B,intron_variant,,ENST00000611539,,c.109-485G>T,MODIFIER,,,,1;FAM153B,downstream_gene_variant,,ENST00000503724,,,MOD…	T	ENSG00000182230	ENST00000253490	Transcript
EIF4E1B	253314	BI	GRCh38	chr5	176643734	176643734	+	Missense_Mutation	SNP	C	C	A	rs750551455	NA	TCGA-62-8399-01A-21D-2323-08	TCGA-62-8399-10A-01D-2323-08	NA	NA	NA	NA	NA	NA	NA	NA	Somatic	NA	NA	NA	NA	NA	NA	dd097196-01a6-43dc-976f-4f9c5221f384	310ce1a5-5291-425e-8f7e-9772a7eb9d4a	c.296C>A	p.Ala99Glu	p.A99E	ENST00000318682	2024-05-09	12	7	5	30	NA	NA	EIF4E1B,missense_variant,p.A99E,ENST00000647833,,c.296C>A,MODERATE,YES,deleterious(0),probably_damaging(0.982),1;EIF4E1B,missense_variant,p.A99E,ENST00000318682,NM_001375362.1&NM_001099408.2,c.296C>A,MODERATE,,deleterious(0),probably_damaging(0.982),1;EIF4E1B,missense_variant,p.A99E,ENST00000504597,,c.296C>A,MODERATE,,deleterious(0),probably_damaging(0.982),1;EIF4E1B,missense_variant,p.A40E,ENST0…	A	ENSG00000175766	ENST00000318682	Transcript
TBC1D9B	23061	BI	GRCh38	chr5	179875957	179875957	+	Missense_Mutation	SNP	C	C	G		NA	TCGA-62-8399-01A-21D-2323-08	TCGA-62-8399-10A-01D-2323-08	NA	NA	NA	NA	NA	NA	NA	NA	Somatic	NA	NA	NA	NA	NA	NA	dd097196-01a6-43dc-976f-4f9c5221f384	310ce1a5-5291-425e-8f7e-9772a7eb9d4a	c.1863G>C	p.Glu621Asp	p.E621D	ENST00000356834	2024-11-22	18	12	6	22	NA	NA	TBC1D9B,missense_variant,p.E621D,ENST00000356834,NM_198868.3,c.1863G>C,MODERATE,YES,deleterious(0),probably_damaging(0.999),-1;TBC1D9B,missense_variant,p.E621D,ENST00000355235,NM_015043.4,c.1863G>C,MODERATE,,deleterious(0),probably_damaging(0.997),-1;TBC1D9B,intron_variant,,ENST00000522472,,c.442+2352G>C,MODIFIER,,,,-1;TBC1D9B,intron_variant,,ENST00000524222,,c.190-10691G>C,MODIFIER,,,,-1;TBC1D9B…	G	ENSG00000197226	ENST00000356834	Transcript
TBC1D9B	23061	BI	GRCh38	chr5	179875958	179875958	+	Missense_Mutation	SNP	T	T	C		NA	TCGA-62-8399-01A-21D-2323-08	TCGA-62-8399-10A-01D-2323-08	NA	NA	NA	NA	NA	NA	NA	NA	Somatic	NA	NA	NA	NA	NA	NA	dd097196-01a6-43dc-976f-4f9c5221f384	310ce1a5-5291-425e-8f7e-9772a7eb9d4a	c.1862A>G	p.Glu621Gly	p.E621G	ENST00000356834	2024-11-22	19	12	7	21	NA	NA	TBC1D9B,missense_variant,p.E621G,ENST00000356834,NM_198868.3,c.1862A>G,MODERATE,YES,deleterious(0),probably_damaging(0.999),-1;TBC1D9B,missense_variant,p.E621G,ENST00000355235,NM_015043.4,c.1862A>G,MODERATE,,deleterious(0),probably_damaging(0.997),-1;TBC1D9B,intron_variant,,ENST00000522472,,c.442+2351A>G,MODIFIER,,,,-1;TBC1D9B,intron_variant,,ENST00000524222,,c.190-10692A>G,MODIFIER,,,,-1;TBC1D9B…	C	ENSG00000197226	ENST00000356834	Transcript
EXOC2	55770	BI	GRCh38	chr6	637808	637808	+	Nonsense_Mutation	SNP	G	G	T		NA	TCGA-62-8399-01A-21D-2323-08	TCGA-62-8399-10A-01D-2323-08	NA	NA	NA	NA	NA	NA	NA	NA	Somatic	NA	NA	NA	NA	NA	NA	dd097196-01a6-43dc-976f-4f9c5221f384	310ce1a5-5291-425e-8f7e-9772a7eb9d4a	c.11C>A	p.Ser4Ter	p.S4*	ENST00000230449	2024-02-28	217	194	23	143	NA	NA	EXOC2,stop_gained,p.S4*,ENST00000230449,NM_018303.6,c.11C>A,HIGH,YES,,,-1;EXOC2,stop_gained,p.S4*,ENST00000443083,,c.11C>A,HIGH,,,,-1	T	ENSG00000112685	ENST00000230449	Transcript
DSP	1832	BI	GRCh38	chr6	7583300	7583300	+	Missense_Mutation	SNP	G	G	T		NA	TCGA-62-8399-01A-21D-2323-08	TCGA-62-8399-10A-01D-2323-08	NA	NA	NA	NA	NA	NA	NA	NA	Somatic	NA	NA	NA	NA	NA	NA	dd097196-01a6-43dc-976f-4f9c5221f384	310ce1a5-5291-425e-8f7e-9772a7eb9d4a	c.6038G>T	p.Arg2013Leu	p.R2013L	ENST00000379802	24/24	152	93	59	91	NA	NA	DSP,missense_variant,p.R2013L,ENST00000379802,NM_004415.4,c.6038G>T,MODERATE,YES,tolerated(0.23),benign(0.097),1;DSP,missense_variant,p.R1414L,ENST00000418664,NM_001319034.2&NM_001008844.3,c.4241G>T,MODERATE,,tolerated(0.21),benign(0.093),1	T	ENSG00000096696	ENST00000379802	Transcript
CARMIL1	55604	BI	GRCh38	chr6	25550942	25550942	+	Silent	SNP	G	G	A		NA	TCGA-62-8399-01A-21D-2323-08	TCGA-62-8399-10A-01D-2323-08	NA	NA	NA	NA	NA	NA	NA	NA	Somatic	NA	NA	NA	NA	NA	NA	dd097196-01a6-43dc-976f-4f9c5221f384	310ce1a5-5291-425e-8f7e-9772a7eb9d4a	c.2361G>A	p.Glu787=	p.E787=	ENST00000329474	27/37	264	221	43	171	NA	NA	CARMIL1,synonymous_variant,p.E787=,ENST00000329474,NM_017640.6&NM_001173977.2,c.2361G>A,LOW,YES,,,1;CARMIL1,synonymous_variant,p.E381=,ENST00000635618,,c.1143G>A,LOW,,,,1	A	ENSG00000079691	ENST00000329474	Transcript
H3C2	8358	BI	GRCh38	chr6	26031953	26031953	+	Silent	SNP	C	C	T	rs759554988	NA	TCGA-62-8399-01A-21D-2323-08	TCGA-62-8399-10A-01D-2323-08	NA	NA	NA	NA	NA	NA	NA	NA	Somatic	NA	NA	NA	NA	NA	NA	dd097196-01a6-43dc-976f-4f9c5221f384	310ce1a5-5291-425e-8f7e-9772a7eb9d4a	c.108G>A	p.Val36=	p.V36=	ENST00000621411	2024-01-01	371	313	57	257	NA	NA	H3C2,synonymous_variant,p.V36=,ENST00000621411,NM_003537.4,c.108G>A,LOW,YES,,,-1;H4C2,upstream_gene_variant,,ENST00000377745,NM_003544.3,,MODIFIER,YES,,,-1;H2AC4,downstream_gene_variant,,ENST00000615868,NM_003513.3,,MODIFIER,YES,,,-1	T	ENSG00000286522	ENST00000621411	Transcript
H1-2	3006	BI	GRCh38	chr6	26055913	26055913	+	Missense_Mutation	SNP	C	C	G		NA	TCGA-62-8399-01A-21D-2323-08	TCGA-62-8399-10A-01D-2323-08	NA	NA	NA	NA	NA	NA	NA	NA	Somatic	NA	NA	NA	NA	NA	NA	dd097196-01a6-43dc-976f-4f9c5221f384	310ce1a5-5291-425e-8f7e-9772a7eb9d4a	c.516G>C	p.Lys172Asn	p.K172N	ENST00000343677	2024-01-01	361	298	62	255	NA	NA	H1-2,missense_variant,p.K172N,ENST00000343677,NM_005319.4,c.516G>C,MODERATE,YES,deleterious(0.01),probably_damaging(0.994),-1	G	ENSG00000187837	ENST00000343677	Transcript
BTN2A3P	54718	BI	GRCh38	chr6	26431061	26431061	+	Intron	SNP	A	A	T	novel	NA	TCGA-62-8399-01A-21D-2323-08	TCGA-62-8399-10A-01D-2323-08	NA	NA	NA	NA	NA	NA	NA	NA	Somatic	NA	NA	NA	NA	NA	NA	dd097196-01a6-43dc-976f-4f9c5221f384	310ce1a5-5291-425e-8f7e-9772a7eb9d4a	n.1448-211A>T			ENST00000466808		149	100	49	92	NA	NA	BTN2A3P,intron_variant,,ENST00000466808,,n.1448-211A>T,MODIFIER,YES,,,1;BTN2A3P,downstream_gene_variant,,ENST00000463944,,,MODIFIER,,,,1;BTN2A3P,downstream_gene_variant,,ENST00000465856,,,MODIFIER,,,,1;BTN2A3P,downstream_gene_variant,,ENST00000475151,,,MODIFIER,,,,1;BTN2A3P,non_coding_transcript_exon_variant,,ENST00000377662,,n.1282A>T,MODIFIER,,,,1	T	ENSG00000124549	ENST00000466808	Transcript
H2AC13	8329	BI	GRCh38	chr6	27808518	27808518	+	Silent	SNP	C	C	T		NA	TCGA-62-8399-01A-21D-2323-08	TCGA-62-8399-10A-01D-2323-08	NA	NA	NA	NA	NA	NA	NA	NA	Somatic	NA	NA	NA	NA	NA	NA	dd097196-01a6-43dc-976f-4f9c5221f384	310ce1a5-5291-425e-8f7e-9772a7eb9d4a	c.309C>T	p.Ile103=	p.I103=	ENST00000358739	2024-01-01	143	126	17	135	NA	NA	H2AC13,synonymous_variant,p.I103=,ENST00000358739,NM_003509.3,c.309C>T,LOW,YES,,,1;H3C10,upstream_gene_variant,,ENST00000369163,NM_003536.3,,MODIFIER,YES,,,1;H2BC13,upstream_gene_variant,,ENST00000377401,NM_003519.4,,MODIFIER,YES,,,-1;H4C10P,downstream_gene_variant,,ENST00000406085,,,MODIFIER,YES,,,1	T	ENSG00000196747	ENST00000358739	Transcript
OR2B6	26212	BI	GRCh38	chr6	27957742	27957742	+	Missense_Mutation	SNP	C	C	A		NA	TCGA-62-8399-01A-21D-2323-08	TCGA-62-8399-10A-01D-2323-08	NA	NA	NA	NA	NA	NA	NA	NA	Somatic	NA	NA	NA	NA	NA	NA	dd097196-01a6-43dc-976f-4f9c5221f384	310ce1a5-5291-425e-8f7e-9772a7eb9d4a	c.502C>A	p.Leu168Ile	p.L168I	ENST00000244623	2024-01-01	260	164	96	192	NA	NA	OR2B6,missense_variant,p.L168I,ENST00000244623,NM_012367.1,c.502C>A,MODERATE,YES,deleterious(0.04),possibly_damaging(0.651),1	A	ENSG00000124657	ENST00000244623	Transcript
ZSCAN31	64288	BI	GRCh38	chr6	28326576	28326576	+	Missense_Mutation	SNP	C	C	G		NA	TCGA-62-8399-01A-21D-2323-08	TCGA-62-8399-10A-01D-2323-08	NA	NA	NA	NA	NA	NA	NA	NA	Somatic	NA	NA	NA	NA	NA	NA	dd097196-01a6-43dc-976f-4f9c5221f384	310ce1a5-5291-425e-8f7e-9772a7eb9d4a	c.811G>C	p.Glu271Gln	p.E271Q	ENST00000344279	2024-04-04	207	177	29	153	NA	NA	ZSCAN31,missense_variant,p.E271Q,ENST00000414429,NM_001135215.1,c.811G>C,MODERATE,YES,tolerated(0.41),possibly_damaging(0.56),-1;ZSCAN31,missense_variant,p.E271Q,ENST00000396838,NM_145909.3,c.811G>C,MODERATE,,tolerated(0.41),possibly_damaging(0.56),-1;ZSCAN31,missense_variant,p.E271Q,ENST00000439158,NM_001135216.1,c.811G>C,MODERATE,,tolerated(0.41),possibly_damaging(0.56),-1;ZSCAN31,missense_vari…	G	ENSG00000235109	ENST00000344279	Transcript
ZBED9	114821	BI	GRCh38	chr6	28575230	28575230	+	Missense_Mutation	SNP	G	G	A		NA	TCGA-62-8399-01A-21D-2323-08	TCGA-62-8399-10A-01D-2323-08	NA	NA	NA	NA	NA	NA	NA	NA	Somatic	NA	NA	NA	NA	NA	NA	dd097196-01a6-43dc-976f-4f9c5221f384	310ce1a5-5291-425e-8f7e-9772a7eb9d4a	c.1475C>T	p.Ser492Leu	p.S492L	ENST00000452236	2024-03-04	149	117	32	103	NA	NA	ZBED9,missense_variant,p.S492L,ENST00000452236,NM_052923.2,c.1475C>T,MODERATE,YES,deleterious_low_confidence(0),benign(0.19),-1;ZBED9,missense_variant,p.S341L,ENST00000646382,NM_001329616.1,c.1022C>T,MODERATE,,deleterious_low_confidence(0),benign(0.19),-1;ZBED9,downstream_gene_variant,,ENST00000530247,,,MODIFIER,,,,-1	A	ENSG00000232040	ENST00000452236	Transcript
OR2B3	442184	BI	GRCh38	chr6	29087011	29087011	+	Missense_Mutation	SNP	G	G	C		NA	TCGA-62-8399-01A-21D-2323-08	TCGA-62-8399-10A-01D-2323-08	NA	NA	NA	NA	NA	NA	NA	NA	Somatic	NA	NA	NA	NA	NA	NA	dd097196-01a6-43dc-976f-4f9c5221f384	310ce1a5-5291-425e-8f7e-9772a7eb9d4a	c.238C>G	p.His80Asp	p.H80D	ENST00000377173	2024-01-01	146	118	27	123	NA	NA	OR2B3,missense_variant,p.H80D,ENST00000377173,NM_001005226.2,c.238C>G,MODERATE,YES,deleterious(0),benign(0.034),-1	C	ENSG00000204703	ENST00000377173	Transcript
OR2J3	442186	BI	GRCh38	chr6	29112545	29112545	+	Missense_Mutation	SNP	A	A	T		NA	TCGA-62-8399-01A-21D-2323-08	TCGA-62-8399-10A-01D-2323-08	NA	NA	NA	NA	NA	NA	NA	NA	Somatic	NA	NA	NA	NA	NA	NA	dd097196-01a6-43dc-976f-4f9c5221f384	310ce1a5-5291-425e-8f7e-9772a7eb9d4a	c.655A>T	p.Thr219Ser	p.T219S	ENST00000377169	2024-01-01	130	89	40	82	NA	NA	OR2J3,missense_variant,p.T219S,ENST00000641960,,c.655A>T,MODERATE,YES,tolerated(0.24),benign(0),1;OR2J3,missense_variant,p.T219S,ENST00000641151,,c.655A>T,MODERATE,,tolerated(0.24),benign(0),1;OR2J3,missense_variant,p.T219S,ENST00000377169,NM_001005216.3,c.655A>T,MODERATE,,tolerated(0.24),benign(0),1	T	ENSG00000204701	ENST00000377169	Transcript
TRIM10	10107	BI	GRCh38	chr6	30159235	30159235	+	Missense_Mutation	SNP	T	T	C	rs759629347	NA	TCGA-62-8399-01A-21D-2323-08	TCGA-62-8399-10A-01D-2323-08	NA	NA	NA	NA	NA	NA	NA	NA	Somatic	NA	NA	NA	NA	NA	NA	dd097196-01a6-43dc-976f-4f9c5221f384	310ce1a5-5291-425e-8f7e-9772a7eb9d4a	c.440A>G	p.His147Arg	p.H147R	ENST00000449742	2024-02-07	56	35	21	39	NA	NA	TRIM10,missense_variant,p.H147R,ENST00000449742,NM_006778.4,c.440A>G,MODERATE,YES,tolerated(0.41),benign(0.024),-1;TRIM10,missense_variant,p.H147R,ENST00000376704,NM_052828.3,c.440A>G,MODERATE,,tolerated(0.11),benign(0.124),-1;TRIM15,upstream_gene_variant,,ENST00000376688,,,MODIFIER,,,,1;TRIM15,upstream_gene_variant,,ENST00000376694,NM_033229.3,,MODIFIER,YES,,,1;TRIM15,upstream_gene_variant,,ENST…	C	ENSG00000204613	ENST00000449742	Transcript
VARS1	7407	BI	GRCh38	chr6	31784297	31784297	+	Nonsense_Mutation	SNP	C	C	A		NA	TCGA-62-8399-01A-21D-2323-08	TCGA-62-8399-10A-01D-2323-08	NA	NA	NA	NA	NA	NA	NA	NA	Somatic	NA	NA	NA	NA	NA	NA	dd097196-01a6-43dc-976f-4f9c5221f384	310ce1a5-5291-425e-8f7e-9772a7eb9d4a	c.1588G>T	p.Glu530Ter	p.E530*	ENST00000375663	13/30	351	225	125	217	NA	NA	VARS1,stop_gained,p.E530*,ENST00000375663,NM_006295.3,c.1588G>T,HIGH,YES,,,-1;VARS1,upstream_gene_variant,,ENST00000428445,,,MODIFIER,,,,-1;VARS1,upstream_gene_variant,,ENST00000482996,,,MODIFIER,,,,-1;VARS1,upstream_gene_variant,,ENST00000483275,,,MODIFIER,,,,-1;VARS1,non_coding_transcript_exon_variant,,ENST00000461328,,n.54G>T,MODIFIER,,,,-1;VARS1,upstream_gene_variant,,ENST00000459667,,,MODIFI…	A	ENSG00000204394	ENST00000375663	Transcript
TAPBP	6892	BI	GRCh38	chr6	33305064	33305064	+	Missense_Mutation	SNP	G	G	T		NA	TCGA-62-8399-01A-21D-2323-08	TCGA-62-8399-10A-01D-2323-08	NA	NA	NA	NA	NA	NA	NA	NA	Somatic	NA	NA	NA	NA	NA	NA	dd097196-01a6-43dc-976f-4f9c5221f384	310ce1a5-5291-425e-8f7e-9772a7eb9d4a	c.793C>A	p.Gln265Lys	p.Q265K	ENST00000426633	2024-04-07	213	177	35	171	NA	NA	TAPBP,missense_variant,p.Q265K,ENST00000434618,NM_003190.5,c.793C>A,MODERATE,,deleterious(0.04),probably_damaging(1),-1;TAPBP,missense_variant,p.Q265K,ENST00000426633,NM_172208.2,c.793C>A,MODERATE,YES,deleterious(0.04),probably_damaging(1),-1;TAPBP,missense_variant,p.Q283K,ENST00000475304,,c.847C>A,MODERATE,,deleterious(0.04),probably_damaging(0.965),-1;TAPBP,missense_variant,p.Q178K,ENST00000489…	T	ENSG00000231925	ENST00000426633	Transcript
FANCE	2178	BI	GRCh38	chr6	35460619	35460619	+	Splice_Site	SNP	G	G	T		NA	TCGA-62-8399-01A-21D-2323-08	TCGA-62-8399-10A-01D-2323-08	NA	NA	NA	NA	NA	NA	NA	NA	Somatic	NA	NA	NA	NA	NA	NA	dd097196-01a6-43dc-976f-4f9c5221f384	310ce1a5-5291-425e-8f7e-9772a7eb9d4a	c.1383+1G>T		p.X461_splice	ENST00000229769		102	69	33	75	NA	NA	FANCE,splice_donor_variant,p.X461_splice,ENST00000229769,NM_021922.3,c.1383+1G>T,HIGH,YES,,,1;FANCE,splice_donor_variant,p.X461_splice,ENST00000648059,,c.1383+1G>T,HIGH,,,,1	T	ENSG00000112039	ENST00000229769	Transcript
DNAH8	1769	BI	GRCh38	chr6	38913892	38913892	+	Silent	SNP	C	C	T		NA	TCGA-62-8399-01A-21D-2323-08	TCGA-62-8399-10A-01D-2323-08	NA	NA	NA	NA	NA	NA	NA	NA	Somatic	NA	NA	NA	NA	NA	NA	dd097196-01a6-43dc-976f-4f9c5221f384	310ce1a5-5291-425e-8f7e-9772a7eb9d4a	c.9252C>T	p.Leu3084=	p.L3084=	ENST00000359357	65/91	102	82	20	70	NA	NA	DNAH8,synonymous_variant,p.L3301=,ENST00000327475,NM_001206927.2,c.9903C>T,LOW,YES,,,1;DNAH8,synonymous_variant,p.L3084=,ENST00000359357,NM_001371.4,c.9252C>T,LOW,,,,1;DNAH8,synonymous_variant,p.L3301=,ENST00000449981,,c.9903C>T,LOW,,,,1	T	ENSG00000124721	ENST00000359357	Transcript
KCNK16	83795	BI	GRCh38	chr6	39315043	39315043	+	Missense_Mutation	SNP	G	G	A	rs767582088	NA	TCGA-62-8399-01A-21D-2323-08	TCGA-62-8399-10A-01D-2323-08	NA	NA	NA	NA	NA	NA	NA	NA	Somatic	NA	NA	NA	NA	NA	NA	dd097196-01a6-43dc-976f-4f9c5221f384	310ce1a5-5291-425e-8f7e-9772a7eb9d4a	c.889C>T	p.Pro297Ser	p.P297S	ENST00000373229	2024-06-06	145	105	40	130	NA	NA	KCNK16,missense_variant,p.P297S,ENST00000373229,NM_032115.4,c.889C>T,MODERATE,,tolerated(0.17),benign(0),-1;KCNK16,missense_variant,p.P185S,ENST00000507712,NM_001363784.1,c.553C>T,MODERATE,,tolerated_low_confidence(0.74),benign(0),-1;KCNK16,missense_variant,p.P250S,ENST00000373227,NM_001135107.2,c.748C>T,MODERATE,,tolerated_low_confidence(0.78),benign(0.003),-1;KCNK16,3_prime_UTR_variant,,ENST000…	A	ENSG00000095981	ENST00000373229	Transcript
ZNF318	24149	BI	GRCh38	chr6	43339780	43339780	+	Missense_Mutation	SNP	G	G	C		NA	TCGA-62-8399-01A-21D-2323-08	TCGA-62-8399-10A-01D-2323-08	NA	NA	NA	NA	NA	NA	NA	NA	Somatic	NA	NA	NA	NA	NA	NA	dd097196-01a6-43dc-976f-4f9c5221f384	310ce1a5-5291-425e-8f7e-9772a7eb9d4a	c.4218C>G	p.Ile1406Met	p.I1406M	ENST00000361428	2024-10-10	105	90	15	58	NA	NA	ZNF318,missense_variant,p.I1406M,ENST00000361428,NM_014345.3,c.4218C>G,MODERATE,YES,deleterious(0),probably_damaging(0.997),-1;ZNF318,intron_variant,,ENST00000606599,,c.161+2896C>G,MODIFIER,,,,-1;ZNF318,intron_variant,,ENST00000605935,,c.3276+2896C>G,MODIFIER,,,,-1	C	ENSG00000171467	ENST00000361428	Transcript
ZNF318	24149	BI	GRCh38	chr6	43340038	43340038	+	Missense_Mutation	SNP	G	G	C		NA	TCGA-62-8399-01A-21D-2323-08	TCGA-62-8399-10A-01D-2323-08	NA	NA	NA	NA	NA	NA	NA	NA	Somatic	NA	NA	NA	NA	NA	NA	dd097196-01a6-43dc-976f-4f9c5221f384	310ce1a5-5291-425e-8f7e-9772a7eb9d4a	c.3960C>G	p.Ile1320Met	p.I1320M	ENST00000361428	2024-10-10	266	199	67	162	NA	NA	ZNF318,missense_variant,p.I1320M,ENST00000361428,NM_014345.3,c.3960C>G,MODERATE,YES,deleterious(0),probably_damaging(0.997),-1;ZNF318,intron_variant,,ENST00000606599,,c.161+2638C>G,MODIFIER,,,,-1;ZNF318,intron_variant,,ENST00000605935,,c.3276+2638C>G,MODIFIER,,,,-1	C	ENSG00000171467	ENST00000361428	Transcript
XPO5	57510	BI	GRCh38	chr6	43531532	43531532	+	Missense_Mutation	SNP	G	G	C		NA	TCGA-62-8399-01A-21D-2323-08	TCGA-62-8399-10A-01D-2323-08	NA	NA	NA	NA	NA	NA	NA	NA	Somatic	NA	NA	NA	NA	NA	NA	dd097196-01a6-43dc-976f-4f9c5221f384	310ce1a5-5291-425e-8f7e-9772a7eb9d4a	c.2487C>G	p.Phe829Leu	p.F829L	ENST00000265351	22/32	201	192	9	116	NA	NA	XPO5,missense_variant,p.F829L,ENST00000265351,NM_020750.3,c.2487C>G,MODERATE,YES,tolerated(0.31),benign(0.006),-1;POLR1C,intron_variant,,ENST00000607635,,c.*4+2173G>C,MODIFIER,,,,1;POLR1C,intron_variant,,ENST00000643341,NM_001363658.2,c.922+10484G>C,MODIFIER,,,,1;POLR1C,intron_variant,,ENST00000646433,,c.922+10484G>C,MODIFIER,,,,1;POLR1C,downstream_gene_variant,,ENST00000304004,NM_001318876.1,,MO…	C	ENSG00000124571	ENST00000265351	Transcript
[truncated: 205 more rows]
[truncated: 90 more columns]

## Sheet: Figure4G
The result of Figure 4G were obtained from online website.

## Sheet: Figure4H
Patient ID	Tumor Abundance	Adjacent Normal Abundance	Log2 Fold Change
C3L-00279	1.0743	-0.9651	2.0394
C3L-01632	-0.0722	-0.8324	0.7602
C3N-00217	3.0358	-1.5846	4.6204
C3N-01416	0.3957	-0.8702	1.2659
C3N-02002	1.0739	-1.4897	2.5636
C3N-02149	1.5834	-0.7302	2.3136
C3N-02155	0.0244	-2.1153	2.1397
C3N-02424	-0.4989	-0.9411	0.4422

## Sheet: Figure4I
Patient ID	Tumor Abundance	Adjacent Normal Abundance	Log2 Fold Change
11LU013	1.0403	NA	NA
11LU022	0.8638	NA	NA
11LU035	0.3822	NA	NA
C3L-00001	0.8807	-0.4805	1.3612
C3L-00009	0.4146	-0.3770	0.7916
[truncated: 96 more rows]
