# Supplementary material for: Identification and validation of Rab GTPases RAB13 as biomarkers for peritoneal metastasis and immune cell infiltration in colorectal cancer patients
Source: Front Immunol. 2024 Aug 13;15:1403008. doi: 10.3389/fimmu.2024.1403008 (PMC11347351; doi:10.3389/fimmu.2024.1403008)
Supplement: Supplementary file 5 [file DataSheet5.xls]

## Sheet: Figure5A-B
	RAB13	StromalScore	ImmuneScore	ESTIMATEScore	TumorPurity
GSM1019138	11.6584	139.206	1417.41	1556.61	0.672304
GSM1019139	11.395	680.94	1909	2589.94	0.552729
GSM1019140	11.7809	574.189	2438.72	3012.91	0.499957
GSM1019141	11.61	1403.36	2050.07	3453.43	0.442949
GSM1019142	11.5719	1442.93	2942.56	4385.49	0.31653
GSM1019143	11.8473	279.69	1155.2	1434.89	0.685423
GSM1019144	11.7473	854.99	1605.7	2460.69	0.56844
GSM1019145	11.6486	481.486	1094.79	1576.27	0.670164
GSM1019146	11.4823	594.303	1471.61	2065.91	0.615135
GSM1019147	11.3006	1124.59	2097.37	3221.96	0.473149
GSM1019148	11.1414	792.778	2496.91	3289.69	0.464368
GSM1019149	11.9351	823.722	2038.81	2862.53	0.518951
GSM1019150	11.6833	478.611	2079.38	2557.99	0.556631
GSM1019151	11.4759	527.971	1802.08	2330.05	0.584112
GSM1019152	11.514	389.978	1540.63	1930.61	0.630672
GSM1019153	11.9684	643.598	1798.56	2442.16	0.570676
GSM1019154	11.8684	144.569	1189.75	1334.32	0.696097
GSM1019155	11.796	653.082	2362.3	3015.38	0.499642
GSM1019156	12.0824	1170.3	2151.01	3321.31	0.460252
GSM1019157	11.6353	667.024	2203.71	2870.74	0.517921
GSM1019158	11.6851	1312.43	1501.3	2813.73	0.525061
GSM1019159	12.019	-75.442	1109.34	1033.9	0.72707
GSM1019160	11.8668	173.266	1410.07	1583.33	0.669395
GSM1019161	11.7128	-815.778	540.576	-275.202	0.844808
GSM1019162	11.4993	1003.43	2155.45	3158.87	0.481288
GSM1019163	11.83	167.507	1160.98	1328.49	0.696711
GSM1019164	11.5662	1168.67	2674.69	3843.36	0.390937
GSM1019165	12.1776	689.409	3099.4	3788.81	0.398293
GSM1019166	11.6347	-40.2315	1143.69	1103.46	0.720022
GSM1019167	11.6274	910.796	2999	3909.79	0.381942
GSM1019168	10.7714	-144.464	1092.2	947.734	0.735695
GSM1019169	11.2913	821.501	1620.32	2441.82	0.570717
GSM1019170	11.6377	266.868	1681.09	1947.96	0.628693
GSM1019171	11.6512	386.132	2577.16	2963.29	0.506251
GSM1019172	11.5869	-299.806	846.878	547.072	0.774235
GSM1019173	11.9592	965.372	3083.74	4049.11	0.362964
GSM1019174	11.4885	883.753	1878.68	2762.43	0.531454
GSM1019175	11.2028	586.768	1562.26	2149.02	0.605471
GSM1019176	12.217	1270.28	2138.06	3408.34	0.448873
GSM1019177	11.4992	-842.581	737.785	-104.795	0.831161
GSM1019178	11.5079	430.522	1577.79	2008.31	0.621779
GSM1019179	12.0653	903.934	1591.59	2495.53	0.564225
GSM1019180	10.9486	288.36	2256.84	2545.2	0.55819
GSM1019181	11.813	796.917	2306.46	3103.38	0.488413
GSM1019182	11.153	256.727	1719.31	1976.04	0.625482
GSM1019183	11.5061	497.175	2207.71	2704.88	0.538591
GSM1019184	11.5179	-293.417	1611.46	1318.05	0.69781
GSM1019185	11.5643	438.968	2261.52	2700.49	0.539135
GSM1019186	11.8598	215.309	1683.2	1898.51	0.634321
GSM1019187	11.9296	-7.89623	266.332	258.436	0.800347
GSM1019188	12.0276	-76.918	1976.65	1899.73	0.634182
GSM1019189	11.4472	69.3967	1148.2	1217.6	0.708295
GSM1019190	11.4135	1131.15	2661.15	3792.3	0.397823
GSM1019191	10.7128	80.5241	1639.5	1720.02	0.654355
GSM1019192	11.4108	1123.72	2722.8	3846.51	0.39051
GSM1019193	11.7816	909.935	1772.3	2682.23	0.541389
GSM1019194	11.4856	1489.3	1818.06	3307.35	0.46207
GSM1019195	11.0174	-160.172	1137.22	977.05	0.732774
GSM1019196	11.6852	812.625	1454.03	2266.66	0.591639
GSM1019197	11.8652	-55.936	939.854	883.918	0.742008
GSM1019198	12.1699	1493.79	2046.25	3540.05	0.431515
GSM1019199	11.8608	-54.8857	1640.57	1585.69	0.669138
GSM1019200	11.7985	21.6225	1520.81	1542.44	0.673843
GSM1019201	11.8686	927.328	793.486	1720.81	0.654267
GSM1019202	11.5212	893.51	1948.87	2842.38	0.521477
GSM1019203	11.7779	523.4	1954.82	2478.22	0.566321
GSM1019204	11.8683	-404.988	939.44	534.453	0.775406
GSM1019205	11.8023	1446.27	2815.62	4261.88	0.333689
GSM1019206	11.3261	1014.1	1342.25	2356.34	0.580974
GSM1019207	11.7221	14.2493	1829.37	1843.62	0.64053
GSM1019208	11.8082	334.737	1363.15	1697.89	0.656809
GSM1019209	12.0058	1124.16	2087.98	3212.14	0.474419
GSM1019210	11.8929	351.015	1454.37	1805.39	0.644829
GSM1019211	11.7475	1335.33	2044.97	3380.3	0.452547
GSM1019212	11.6687	1526.35	2659.12	4185.47	0.344241
GSM1019213	11.4822	533.663	1842.75	2376.41	0.578574
GSM1019214	11.8506	876.423	2384.32	3260.75	0.468126
GSM1019215	11.6011	470.608	1036.05	1506.66	0.677714
GSM1019216	11.6791	-660.283	-282.146	-942.429	0.893081
GSM1019217	12.6283	-103.737	394.36	290.623	0.797505
GSM1019218	11.9158	626.705	2806.56	3433.27	0.445601
GSM1019219	12.128	-133.416	1290.21	1156.8	0.714567
GSM1019220	11.4541	485.334	2333.05	2818.38	0.524479
GSM1019221	11.8609	-499.935	954.601	454.666	0.782748
GSM1019222	11.8152	1017.26	2112.07	3129.34	0.485083
GSM1019223	11.5299	498.507	2276.63	2775.13	0.529874
GSM1019224	11.6462	-8.85519	526.654	517.798	0.776947
GSM1019225	12.3199	1133.22	3169.93	4303.14	0.327973
GSM1019226	11.5022	370.893	2273.49	2644.39	0.546051
GSM1019227	11.1051	-686.303	261.46	-424.843	0.856356
GSM1019228	11.7679	1140.85	2705.4	3846.26	0.390545
GSM1019229	12.3509	641.505	2259.97	2901.47	0.514056
GSM1019230	11.948	335.615	2055.11	2390.73	0.576859
GSM1019231	11.2086	-382.237	1812	1429.76	0.685971
GSM1019232	10.8222	-237.269	990.113	752.843	0.754768
GSM1019233	11.2742	185.756	392.413	578.168	0.771338
GSM1019234	12.0212	651.576	1930.65	2582.23	0.553673
GSM1019235	11.9225	305.869	1771.43	2077.3	0.613816
GSM1019236	11.8043	753.886	1697.31	2451.2	0.569586
GSM1019237	11.592	1087.61	2384.43	3472.04	0.440498
GSM1019238	11.6569	-220.649	885.186	664.537	0.763208
GSM1019239	11.5806	356.946	967.846	1324.79	0.6971
GSM1019240	11.4359	810.778	1468.44	2279.22	0.590151
GSM1019241	11.6259	670.965	1209.37	1880.33	0.636382
GSM1019242	11.7646	1128.24	2275.91	3404.15	0.449423
GSM1019243	11.9553	740.67	1751.79	2492.46	0.564597
GSM1019244	11.0778	688.075	1701.71	2389.78	0.576972
GSM1019245	11.9331	643.716	1363.76	2007.47	0.621875
GSM1019246	11.6103	1169.88	2210.43	3380.31	0.452547
GSM1019247	11.7084	1104.98	2246.98	3351.97	0.456252
GSM1019248	11.3231	-87.464	1698.82	1611.35	0.666334
GSM1019249	12.0636	1021.32	2335.23	3356.55	0.455654
GSM1019250	11.2378	-353.678	719.869	366.191	0.790764
GSM1019251	11.964	1261.78	1989.49	3251.28	0.469355
GSM1019252	11.7453	97.5581	1036.19	1133.75	0.71693
GSM1019253	11.5657	568.813	1524.37	2093.19	0.611974
GSM1019254	11.5661	1339.33	2352.89	3692.22	0.411258
GSM1019255	11.1904	28.9046	2455.56	2484.46	0.565566
GSM1019256	11.6308	175.055	1711.64	1886.69	0.635661
GSM1019257	12.4082	1076.58	1854.51	2931.09	0.510322
GSM1019258	11.9235	883.271	2423.44	3306.71	0.462154
GSM1019259	11.7286	592.649	1470.06	2062.71	0.615506
GSM1019260	11.5912	1383.87	2360.59	3744.46	0.404257
GSM1019261	11.8998	-372.582	895.992	523.41	0.776428
GSM1019262	11.9805	709.079	1017.01	1726.09	0.653682
GSM1019263	11.9241	546.043	1499.32	2045.37	0.61751
GSM1019264	12.401	564.263	1517.16	2081.42	0.613339
GSM1019265	11.867	1235.76	1946.06	3181.82	0.478332
GSM1019266	11.082	958.29	1294.28	2252.57	0.593305
GSM1019267	11.7742	394.987	2281.85	2676.83	0.542055
GSM1019268	11.5998	357.743	1274.92	1632.66	0.663998
GSM1019269	12.3012	379.23	1341.37	1720.6	0.654291
GSM1019270	11.6655	485.231	1362.23	1847.46	0.640096
GSM1019271	11.5064	657.037	1970.28	2627.31	0.548149
GSM1019272	11.8055	325.022	1241.2	1566.22	0.671259
GSM1019273	11.9791	722.131	2426.2	3148.33	0.482644
GSM1019274	11.7138	250.567	1319.85	1570.42	0.670802
GSM1019275	11.4469	1534.19	2069.37	3603.56	0.423086
GSM1019276	11.7487	237.474	1549.14	1786.61	0.646932
GSM1019277	12.0229	-332.585	963.041	630.457	0.76643
GSM1019278	11.7595	1090.99	2133.73	3224.72	0.472793
GSM1019279	11.3287	-985.002	-140.733	-1125.73	0.904861
GSM1019280	11.2037	-335.993	1423.18	1087.19	0.721677
GSM1019281	12.0387	1250.96	2100.55	3351.51	0.456312
GSM1019282	11.1837	-1059.05	381.418	-677.633	0.874923
GSM1019283	11.893	1128.48	1996.81	3125.28	0.485604
GSM1019284	11.3771	935.886	1776.48	2712.36	0.537665
GSM1019285	11.8638	864.541	2249.6	3114.14	0.487033
GSM1019286	11.6865	778.557	1909.41	2687.97	0.540681
GSM1019287	11.5196	219.755	1379.94	1599.69	0.667609
GSM1019288	11.2842	1277.36	1877.89	3155.24	0.481755
GSM1019289	11.9731	1048.98	1644.97	2693.95	0.539943
GSM1019290	11.9639	412.424	1295.4	1707.83	0.655708
GSM1019291	10.8208	137.231	1671.85	1809.08	0.644414
GSM1019292	11.8971	-457.829	777.8	319.971	0.794899
GSM1019293	12.0155	924.925	2131.19	3056.11	0.494455
GSM1019294	12.0622	-132.031	1049	916.964	0.738747
GSM1019295	11.7821	1068.82	2008.88	3077.7	0.491697
GSM1019296	11.6391	930.759	688.517	1619.28	0.665466
GSM1019297	11.6144	1411.51	2320.81	3732.33	0.405885
GSM1019298	11.6689	10.5999	2064.27	2074.87	0.614098
GSM1019299	11.9636	731.904	1640.68	2372.59	0.579032
GSM1019300	11.6756	-1054.74	1093.41	38.6708	0.819268
GSM1019301	12.1112	1501.79	2288.47	3790.26	0.398099
GSM1019302	11.6521	1093.94	2337.13	3431.06	0.44589
GSM1019303	11.6144	-64.9923	1207.18	1142.18	0.716066
GSM1019304	11.4291	960.564	2438.58	3399.14	0.45008
GSM1019305	11.4762	511.517	1091.93	1603.45	0.667199
GSM1019306	11.757	849.64	1999.88	2849.52	0.520582
GSM1019307	11.8151	-506.44	1077.7	571.263	0.771983
GSM1019308	11.6152	1206.49	2207.24	3413.72	0.448167
GSM1019309	11.1183	922.731	2288.78	3211.51	0.4745
GSM1019310	11.945	467.226	1280.07	1747.3	0.651322
GSM1019311	11.8158	986.794	2414.09	3400.89	0.449851
GSM1019312	11.8815	872.372	1805.92	2678.3	0.541875
GSM1019313	11.2785	439.842	1260.54	1700.38	0.656533
GSM1019314	11.5306	1356.78	3065.66	4422.45	0.31138
GSM1019315	11.9559	680.315	1470.81	2151.12	0.605226
GSM1019316	11.8936	-390.097	1230.14	840.047	0.746309
GSM1019317	11.8143	-68.1361	2143.09	2074.95	0.614088
GSM1019318	12.064	508.654	1300.27	1808.92	0.644432
GSM1019319	12.1363	884.051	2927.33	3811.39	0.395252
GSM1019320	11.9197	292.861	858.453	1151.31	0.71513
GSM1019321	11.7677	797.232	2623.88	3421.11	0.447198
GSM1019322	11.5558	603.794	714.116	1317.91	0.697824
GSM1019323	11.7074	655.691	1388.53	2044.22	0.617643
GSM1019324	11.3767	964.508	2020.73	2985.24	0.50347
GSM1019325	12.0382	799.287	3059.64	3858.92	0.388832
GSM1019326	11.7109	1147.85	1552.74	2700.58	0.539123
GSM1019327	12.2554	-260.134	221.942	-38.1921	0.825685
GSM1019328	11.5011	1162.29	1724.01	2886.3	0.515965
GSM1019329	11.834	1135.52	2079.83	3215.35	0.474005
GSM1019330	11.3737	494.449	1477.07	1971.52	0.626
GSM1019331	12.0467	192.971	1203.06	1396.03	0.689564
GSM1019332	11.9674	555.435	2110.74	2666.18	0.543369
GSM1019333	11.2087	-677.244	942.765	265.521	0.799723

## Sheet: Figure5C
B cells naive	B cells memory	Plasma cells	T cells CD8	T cells CD4 naive	T cells CD4 memory resting	T cells CD4 memory activated	T cells follicular helper	T cells regulatory (Tregs)	T cells gamma delta	NK cells resting	NK cells activated	Monocytes	Macrophages M0	Macrophages M1	Macrophages M2	Dendritic cells resting	Dendritic cells activated	Mast cells resting	Mast cells activated	Eosinophils	Neutrophils	P-value	Correlation	RMSE
GSM1019138	0.045768	0	0.136465	0.0735985	0	0.0149629	0.0520259	0.0601229	7.28436e-05	0.0241191	0	0.0438212	0.00440003	0.0591506	0.101252	0.169489	0.0844508	0.0428988	0.0745748	0	0	0.0128271	9999	0.553846	0.84455
GSM1019139	0.0323863	0	0.0426426	0.0186907	0	0.183306	0	0.0572253	0.0232763	0.00658051	0	0.0502194	0.0362546	0.0352895	0.0265185	0.0842398	0.163362	0.0272898	0.194034	0	0	0.0186844	9999	0.417768	0.909237
GSM1019141	0	0.0279878	0.0569868	0.0878392	0	0.0401206	0.127822	0.119635	0	0.0051546	0	0.0262304	0	0.0283119	0.162713	0.189324	0.0464467	0.00662042	0.053105	0	0.000743583	0.020959	9999	0.50101	0.868299
GSM1019142	0.0136375	0	0.0756045	0.0383889	0	0	0.0851283	0.0472149	0.0187414	0.0833644	0.0135412	0	0	0.275928	0.194034	0.108127	0.0107446	0	0	0.0118839	0.00406219	0.0195999	9999	0.701625	0.740783
GSM1019145	0.0355866	0	0.237282	0.192563	0	0	0	0.0420637	0.0186015	0	0	0.0309901	0.00455074	0.075387	0.0731765	0.124383	0.0197284	0.0417378	0	0.0592713	0	0.0446785	9999	0.506575	0.861612
GSM1019146	0	0.0161637	0.0681685	0	0	0.159159	0.0217061	0.0519643	0	0.0562562	0	0.023423	0	0.107128	0.0895504	0.156257	0.0664342	0.0663578	0	0.0613622	0.0132428	0.0428263	9999	0.315487	0.952336
GSM1019147	0.0127109	0	0.0581764	0.0260211	0	0.132282	0	0.0684326	0	0.102908	0	0.0246677	0	0.0909834	0.0861741	0.225728	0.0212529	0.00662506	0	0.122472	0.0086711	0.0128959	9999	0.365923	0.931702
GSM1019148	0	0.00191987	0.0420279	0.0969431	0	0	0.122328	0.0878964	0	0.0131192	0	0.0422679	0.00374807	0.00632177	0.0994235	0.179086	0.119267	0.0833909	0.0645014	0	0.014635	0.0231243	9999	0.550053	0.849339
GSM1019150	0.0218974	0	0.235826	0.0282586	0	0.100652	0.0753974	0.0433031	0.000636636	0.0344919	0.00457978	0.0169198	0	0.0588805	0.1061	0.126126	0.0847951	0	0.0468253	0	0.000381483	0.0149292	9999	0.565573	0.830551
GSM1019151	0.0418052	0	0.116577	0.0472562	0	0.0685044	0.0589936	0.0460789	0	0.0553612	0	0.0328843	0	0.0469816	0.0574143	0.120942	0.145741	0	0.0459288	0	0.115532	0	9999	0.460776	0.890475
GSM1019152	0.0137358	0	0.117961	0.035858	0	0.0688411	0.0745663	0.0907018	0	0.0616471	0	0.0289296	0	0.185186	0.116715	0.0954138	0.0256234	0.0353829	0.0306781	0	0	0.0187604	9999	0.42034	0.906541
GSM1019157	0.0240317	0	0.145962	0.125503	0	0	0.0629213	0.0326205	0.014957	0.0227008	0.00455828	0	0	0.108377	0.139797	0.141403	0.0354567	0.0002272	0.1253	0	0.00420044	0.0119846	9999	0.522508	0.857537
GSM1019158	0	0.075821	0.0935299	0.087281	0.00429388	0.067791	0.00179513	0	0	0	0.01415	0	0.0203469	0.0650991	0.0196124	0.300857	0.08604	0.0764293	0.0113255	0.0439708	0	0.0316576	9999	0.42324	0.905419
GSM1019162	0	0	0.113806	0.00920958	0	0.123878	0.0172779	0.0733408	0	0.00431862	0	0.0234183	0.034466	0.0910094	0.110454	0.174025	0.109901	0.0325868	0.0679978	0	0	0.0143106	9999	0.550882	0.847503
GSM1019164	0.0312794	0	0.152674	0.065287	0	0.127068	0.0514118	0.0528729	0	0.0224458	0	0.0244752	0.0195098	0.142396	0.0846447	0.131257	0.0247809	0	0.0371022	0	0.0022643	0.0305313	9999	0.418287	0.90751
GSM1019166	0	0	0.0582245	0.0351882	0	0.219388	0	0.0247972	0	0	0	0.0612773	0.0632097	0.0207419	0.04619	0.20514	0.0725651	0	0.192256	0	0	0.00102264	9999	0.252406	0.97551
GSM1019167	0	0.0192537	0.194887	0.228976	0	0	0.0888737	0.0286921	0	0.0186591	0	0.0128138	0	0.132194	0.0830885	0.136333	0.0153427	0	0.0294146	0	0	0.0114721	9999	0.656807	0.780168
GSM1019168	0.0137553	0	0.186319	0.106068	0	0	0.0243545	0.0839846	0	0	0	0.103523	0.0101005	0.0509117	0.125968	0.158393	0.0201184	0.047035	0.0617867	0	0.000563036	0.00711777	9999	0.522482	0.853834
GSM1019169	0	0.0215221	0.286514	0.00923919	0	0.0609374	0.0173754	0.0545291	0.00884454	0.0201496	0	0.0390462	0.015375	0.114061	0.0185345	0.10561	0.0700751	0.0495742	0.057575	0	0.0302678	0.0207698	9999	0.544472	0.839541
GSM1019170	0.0108232	0	0.226812	0.254358	0	0	0.0987715	0.0399816	0.0251199	0	0.00543444	0.00218158	0	0.0817963	0.091134	0.08759	0.00781558	0.046509	0.0176575	0	0	0.00401587	9999	0.58305	0.817282
GSM1019171	0.00243136	0.0189672	0.0553489	0.065676	0	0.0636349	0	0.0472002	0.0149209	0.0387114	0	0.0509159	0	0.185809	0.1617	0.0879739	0.0824466	0.00767065	0.10877	0	0.0013708	0.00645206	9999	0.579354	0.826604
GSM1019172	0.0756727	0	0.222175	0.0906562	0.0153638	0.0291191	0.0374433	0.0398339	0.0143674	0	0.00390477	0.00695704	0.0103512	0.125685	0.0824161	0.126612	0.00896974	0.0232174	0.0872558	0	0	0	9999	0.52437	0.852317
GSM1019173	0	0	0.0589031	0.187646	0	0	0.103615	0.0661464	0	0.0144894	0.0288648	0.0394984	0	0.16833	0.159794	0.0833861	0.0376808	0	0	0.0175319	0	0.034113	9999	0.536406	0.846635
GSM1019176	0.0417781	0	0.136858	0.162468	0	0.14838	0.015294	0.0314418	0	0.0452414	0	0	0	0.0459478	0.0607245	0.161914	0.0487146	0.00311796	0.0325398	0.0195892	0	0.0459917	9999	0.528239	0.854913
GSM1019179	0.0406014	0	0.0982471	0.0840265	0.0748476	0	0.0218916	0.0057644	0.0235696	0.051961	0.0375476	0	0	0.149032	0.0985454	0.174635	0	0.0692032	0	0.0475565	0	0.0225716	9999	0.321449	0.952338
GSM1019181	0.0458034	0	0.0968683	0.0242359	0	0.0724278	0.0649778	0.0594373	0	0.0167355	0.0101713	0.0110031	0.0128037	0.0842151	0.106702	0.146477	0.14669	0.0214071	0.0776877	0	0	0.00235789	9999	0.515723	0.865741
GSM1019189	0.0438976	0	0.147254	0.163055	0	0	0.0878364	0.0810486	0	0.0384386	0	0.0590264	0.0168183	0.06131	0.142995	0.12732	0.0125237	0	0.00444929	0	0	0.014027	9999	0.395739	0.92015
GSM1019190	0.0131072	0.0124842	0.247124	0.0671099	0	0.0980225	0	0.0480524	0.0131136	0.0214099	0	0.0333091	0.0103576	0.0232974	0.0645087	0.0806301	0.0373926	0.0140768	0.207824	0	0	0.00818006	9999	0.693703	0.751229
GSM1019191	0	0.0230917	0.117359	0.164844	0	0	0.0825707	0.062623	0	0	0	0.0513617	0	0.0480552	0.113152	0.221152	0.01703	0.0121004	0.0705978	0	0.00271088	0.0133524	9999	0.486907	0.875715
GSM1019192	0.0623583	0	0.243112	0.12077	0	0.0604891	0.019846	0.0564852	0	0.0687056	0	0	0	0.0200063	0.139289	0.118929	0.0106925	0.00965854	0.0572202	0	0	0.0124389	9999	0.752141	0.6994
GSM1019194	0.00648929	0	0.15404	0.058458	0	0.0722943	0	0.00847058	0.030546	0	0	0.0321537	0.00376658	0.133896	0.0959682	0.159053	0.138135	0	0.104774	0	0	0.00195467	9999	0.558865	0.840625
GSM1019195	0.0398171	0	0.253355	0.117872	0	0.0428352	0	0.0209524	0	0	0.00772292	0.0170652	0.00668451	0.0507652	0.0870282	0.181307	0.070599	0	0.0721942	0.00483468	0	0.0269679	9999	0.533384	0.846489
GSM1019196	0.0287068	0	0.23972	0.0872572	0	0.00439739	0	0.0779545	0.0367334	0	0	0.0430334	0.0141138	0.0822147	0.0249079	0.216583	0.0394871	0.0168381	0.077197	0	0.0012349	0.00962104	9999	0.568929	0.828038
GSM1019202	0.00523839	0	0.102244	0.111643	0	0.018506	0.0299518	0.0235501	0.00696265	0	0.00946671	0.00488513	0	0.236738	0.0779877	0.263798	0.0431157	0	0.0561113	0	0	0.00980092	9999	0.611092	0.807714
GSM1019206	0.0786245	0	0.154555	0.0111273	0.0973369	0.0776478	0	0.0460908	0.00441951	0	0.02422	0.00320698	0.00319427	0.165748	0.114062	0.16589	0.0107158	0	0.0369817	0	0	0.00618013	9999	0.523889	0.853959
GSM1019212	0.046482	0	0.169762	0.0659812	0.0123187	0.0269925	0.0397256	0.0574603	0	0.00821794	0.0091892	0.0411419	0	0.0386698	0.143892	0.0819341	0.0179525	0.0166686	0.178335	0	0.0144426	0.0308341	9999	0.657627	0.781169
GSM1019213	0.0199511	0	0.0719668	0.0627249	0.00310749	0.00935881	0.00197494	0.0453565	0.0154867	0	0.0456814	0	0	0.299403	0.106405	0.194869	0.0570032	0.00958055	0	0.0287675	0	0.0283635	9999	0.34732	0.946326
GSM1019215	0	0.00291857	0.0580637	0.10328	0	0.0473874	0.0379847	0.051481	0	0	0.0201645	0.00885046	0	0.152844	0.111096	0.282534	0.0662134	0	0.0465931	0	0	0.0105891	9999	0.403885	0.914388
GSM1019216	0	0.0797682	0.138311	0.178074	0.0310444	0	0	0.0338542	0.0112235	0	0.0603145	0	0.0161586	0.108965	0.0416706	0.17978	0.046654	0.0154305	0	0.0519366	0	0.00681533	9999	0.269812	0.974744
GSM1019220	0.00969116	0	0.217561	0.148357	0	0	0.0362918	0.0637304	0	0.0277867	0	0.0431199	0.00377184	0.163703	0.123964	0.0996746	0.00662377	0.00130711	0.014527	0.0055266	0	0.0343647	9999	0.612966	0.799432
GSM1019223	0	0	0.334665	0.106128	0	0	0.0202539	0.0687399	0.0112733	0.00293483	0.018676	0.0097446	0	0.139268	0.11564	0.130546	0.0084573	0	0.0243949	0	0	0.00927821	9999	0.736476	0.695545
GSM1019224	0	0.036556	0.166304	0.0233379	0	0.105172	0	0.0560442	0.0302671	0	0.0807824	0.0149681	0.0385868	0.00174084	0.0296011	0.130473	0.0403416	0.180596	0	0.0361444	0	0.0290841	9999	0.250681	0.983751
GSM1019226	0.0112338	0	0.151009	0.193873	0	0	0.0807638	0.0206688	0.0229762	0.0267404	0	0.0125058	0	0.0678637	0.179269	0.078114	0.0155277	0.0381205	0.0954937	0	0	0.00584055	9999	0.604074	0.807486
GSM1019227	0	0.0235601	0.127868	0.0256106	0.087657	0	0.0332603	0.0671725	0	0	0.0600748	0	0	0.243231	0.0745349	0.114044	0	0.0687222	0	0.0583127	0	0.0159525	9999	0.332747	0.948621
GSM1019231	0.0470283	0	0.158074	0.0800366	0	0.0404949	0.0509596	0.0914877	0.0144827	0.0641814	0.0407922	0	0	0.0487289	0.178058	0.126843	0.00391449	0.00579711	0.0419639	0	0	0.0071573	9999	0.589269	0.815203
GSM1019232	0.0111089	0	0.11485	0.152834	0.0114941	0.0381445	0	0.0430158	0	0	0	0.0501639	0.0267831	0.0977814	0.123649	0.161564	0.0194797	0	0.149131	0	0	0	9999	0.436461	0.899125
GSM1019233	0	0.103174	0.0807347	0.133487	0.0389156	0	0.0237222	0.0555928	0	0	0.034179	0	0	0.118284	0.0680366	0.189669	0.016246	0	0.0344194	0.0655015	0	0.0380386	9999	0.341614	0.94116
GSM1019237	0.00728224	0.0074293	0.12496	0.000731258	0	0.103619	0.000130906	0.112429	0	0.11085	0	0.0167826	0	0.0448412	0.171411	0.0907855	0.0921456	0.0118962	0.075875	0	0.0234698	0.00536194	9999	0.628028	0.800177
GSM1019238	0	0.0198733	0.239383	0.0945122	0.0016703	0	0.0318046	0.0913049	0	0	0	0.0582229	0.00164245	0.0380918	0.140581	0.155475	0.0275561	0.0321308	0.0659544	0	0	0.00179763	9999	0.487165	0.872507
GSM1019239	0	0.0213514	0.146533	0.047737	0.0480816	0.0462988	0	0.0445611	0	0	0.081312	0	0	0.310702	0.0472252	0.106959	0	0	0	0.0719939	0.00208413	0.0251613	9999	0.308821	0.964065
GSM1019240	0	0.0144359	0.165585	0.0224381	0.0303479	0.0107782	0.0461838	0.0157981	0.00206092	0.0176819	0	0.0352053	0	0.251039	0.0760092	0.148285	0.049524	0.00877866	0	0.0902752	0.00798272	0.00759083	9999	0.511342	0.859639
GSM1019241	0	0.0126209	0.189044	0.0591772	0.0216592	0	0.0339032	0.0270063	0.00346373	0.00450554	0	0.0486245	0	0.254511	0.108919	0.102429	0	0.0498591	0	0.0308585	0.00570301	0.0477161	9999	0.513823	0.857367
GSM1019246	0.0208714	0	0.0781521	0.0375819	0	0.0514479	0.0249401	0.0694798	0	0.034574	0	0.0352565	0.02168	0.165161	0.136648	0.119293	0.0917635	0	0.0755365	0	0.0225444	0.0150706	9999	0.528892	0.856008
GSM1019248	0.00312798	0	0.186182	0.112632	0	0	0.0562659	0.0650322	0	0.125147	0	0.0283574	0	0.0997551	0.0933647	0.153501	0.0480373	0	0.0218773	0	0.00341257	0.003308	9999	0.581313	0.823407
GSM1019250	0	0.0547288	0.0417827	0.0159199	0.0367138	0	0.0152305	0.122795	0	0.00999246	0.0483174	0.000721336	0	0.0858315	0.115117	0.215935	0.011474	0.0691237	0.0292155	0	0	0.127101	9999	0.437931	0.898264
GSM1019253	0	0.0559981	0.143211	0.0372902	0.00651375	0.0749339	0	0.0384664	0.00496337	0.0402848	0	0.0366966	0	0.185545	0.116025	0.117646	0.0423959	0	0.0896463	0	0	0.0103843	9999	0.427844	0.903047
GSM1019254	0.014093	0	0.232834	0.135846	0	0	0.0203954	0.0463476	0	0.0354456	0	0.0590471	0	0.0752714	0.0639926	0.108886	0.0351375	0.0154685	0	0.114211	0.00872107	0.0343035	9999	0.442265	0.896992
GSM1019255	0	0	0.128324	0.134908	0	0	0.0822412	0.0438178	0.00354685	0.100403	0	0.0368834	0	0.177005	0.102849	0.128883	0.0362941	0	0.0133929	0	0.00262126	0.00883107	9999	0.616746	0.806065
GSM1019256	0.00892147	0	0.101575	0.10416	0	0.00176253	0.0404544	0.0502558	0.0403216	0.0479976	0	0.0469681	0	0.247219	0.106386	0.0996092	0	0.0245221	0.0585337	0	0	0.0213132	9999	0.169611	1.02087
GSM1019260	0.026014	0	0.20719	0.067293	0.00336108	0	0.0659948	0.07158	0	0.0339009	0	0.0493531	0.00148513	0.106073	0.158439	0.0674268	0.0602956	0	0.0815932	0	0	0	9999	0.651646	0.778057
GSM1019266	0.0500108	0	0.119075	0.00152922	0.0605867	0.0628407	0	0.0295236	0	0	0	0.0275156	0	0.24147	0.101157	0.254314	0.0295281	0	0.017326	0.00512252	0	0	9999	0.493511	0.869408
GSM1019268	0	0.0112282	0.405789	0.0653835	0	0.0272758	0	0.0396679	0	0.00503549	0	0.0335278	0.0177068	0.0888842	0.0669574	0.116742	0.0549374	0.016179	0.0333347	0	0.0117816	0.00556928	9999	0.61887	0.784928
GSM1019270	0	0.0204596	0.0679362	0	0	0	0	0.0968771	0	0.0187089	0	0.022948	0	0.443484	0.0372065	0.216836	0.0248577	0	0.022756	0.0145918	0	0.0133387	9999	0.474085	0.883501
GSM1019271	0	0	0.138584	0.0645308	0	0.032883	0.00886863	0.0479336	0.0167488	0.0509452	0	0.0489653	0	0.224117	0.118216	0.135984	0.0575032	0.00112919	0.0466478	0	0	0.00694316	9999	0.527201	0.852666
GSM1019275	0	0.0149456	0.0804417	0.000942583	0	0.0481367	0	0.0414833	0.0212179	0.0877968	0	0.0557686	0	0.203504	0.0917839	0.106063	0.170715	0	0.0691107	0	0	0.00809025	9999	0.531517	0.853823
GSM1019279	0	0.0103023	0.145921	0.0283193	0.0182259	0.0445611	0.0123409	0.0934779	0	0	0.0168605	0.0457458	0	0.0344564	0.0744155	0.191732	0.149354	0.101652	0.0320636	0	0	0.000572328	9999	0.394125	0.918518
GSM1019280	0.0146887	0	0.158996	0.0490122	0	0.00181604	0.0253776	0.036934	0.0209879	0.0380253	0	0.0331159	0	0.254974	0.149486	0.152503	0.0291562	0	0.0237401	0	0.00501895	0.00616772	9999	0.376089	0.93233
GSM1019282	0	0.00374573	0.307184	0.0792158	0	0	0	0.129776	0	0.00536863	0	0.0669011	0	0.0201089	0.0563592	0.207288	0.0271366	0.061161	0.0174351	0	0.0183203	0	9999	0.290742	0.986149
GSM1019284	0.00980423	0	0.119887	0.0840531	0.0107824	0	0.044342	0.0534773	0.00564164	0.00945119	0	0.0435753	0.00447977	0.0968068	0.234529	0.174196	0.0524789	0	0.0508266	0	0	0.00566791	9999	0.536472	0.844132
GSM1019286	0.0312473	0	0.142239	0.0533119	0	0.0148632	0.0345067	0.0724099	0	0.038516	0	0.0466308	0.00521164	0.141316	0.116767	0.107968	0.0741726	0.0141475	0	0.081342	0.00468822	0.0206632	9999	0.356335	0.937171
GSM1019287	0	0.0117041	0.151792	0.0540869	0.00889726	0.00396879	0.0602066	0.0428802	0	0.0343626	0	0.0624806	0	0.23702	0.111452	0.120942	0.0530318	0	0.0310237	0	0	0.0161524	9999	0.535778	0.847567
GSM1019288	0.00195255	0.0076626	0.0669324	0.0655351	0	0.0363385	0	0.0530783	0	0.0167967	0	0.0704939	0.00887391	0.15634	0.150836	0.135149	0.120394	0.00164301	0.0944519	0	0.00509261	0.0084289	9999	0.388939	0.921305
GSM1019291	0	0	0.0665444	0.0295003	0	0.0205652	0.0789149	0.0711929	0	0.0609816	0	0.0561589	0	0.0445803	0.177539	0.125303	0.0857419	0.0272928	0.136396	0	0.0168985	0.00238981	9999	0.533658	0.850843
GSM1019296	0	0.0169152	0.0927013	0	0.0425214	0.043297	0.00668301	0.0326321	0.00421816	0	0.0054274	0.0139612	0	0.335172	0.12553	0.210136	0.0340562	0	0.0324171	0	0	0.0043316	9999	0.540048	0.841869
GSM1019297	0.00804804	0	0.19254	0.0430145	0	0.0509045	0.0364196	0.0554656	0	0.0399726	0.000473365	0.0294103	0	0.122656	0.135615	0.177385	0.00151306	0.00364529	0	0.040231	0.0221108	0.0405948	9999	0.528958	0.85014
GSM1019298	0	0.0423224	0.0299553	0.118412	0	0	0.0443564	0.0841671	0	0.0623322	0	0.0957464	0.00213516	0.00491962	0.143532	0.142377	0.0789477	0.0849103	0.0374177	0	0.0153565	0.0131122	9999	0.583502	0.821336
GSM1019300	0	0.070414	0.0799021	0.0986573	0.000776428	0.00674813	0	0.184259	0.0256341	0	0.0288638	0.07016	0.0008542	0.200892	0.0766252	0.0403853	0.0189657	0.0258075	0.0710555	0	0	0	9999	0.27516	0.973307
GSM1019302	0.0110236	0	0.177605	0.0386494	0.00615168	0.0947597	0	0.0449066	0	0.104207	0	0.0748827	0	0.0193011	0.137923	0.136254	0.0471606	0	0.106236	0	0	0.00093928	9999	0.583518	0.820823
GSM1019303	0	0.0164847	0.0850677	0	0.154211	0.0369288	0.0417483	0.0709846	0	0	0.00859713	0.0331267	0.0207433	0.111389	0.101288	0.102568	0.107679	0.0449957	0.0596628	0	0	0.00452519	9999	0.173614	1.00852
GSM1019304	0.0263813	0.00323702	0.207127	0.0390807	0	0.0548022	0.00594912	0.0680911	0.011392	0.0881267	0	0.0402734	0.00155481	0.0719988	0.162472	0.0986558	0.0454115	0.00588011	0.0553857	0	0.00224353	0.0119368	9999	0.660495	0.770463
GSM1019305	0	0	0.384907	0.086097	0	0	0.00523298	0.0659711	0.0298242	0.0390886	0	0.0662694	0	0.119243	0.0376298	0.0532817	0.0117028	0.0100465	0.0588106	0	0	0.031895	9999	0.588645	0.807942
GSM1019313	0.0219059	0	0.258243	0	0.064889	0.0316825	0.012763	0.0835006	0.00639339	0.0289	0	0.0443153	0	0.101181	0.125809	0.0905946	0.0732531	0.00476307	0.0277387	0	0.00328272	0.0207855	9999	0.469175	0.882773
GSM1019314	0.00162133	0	0.132339	0.078491	0	0.0456832	0.0489348	0.022763	0.00238313	0.0376092	0	0.0257569	0.0279078	0.233114	0.156565	0.112752	0.0575726	0	0.0122548	0	0.0015009	0.00275095	9999	0.676831	0.765194
GSM1019322	0	0.0111154	0.0610441	0.137031	0	0	0	0.0537105	0	0	0	0.00701281	0	0.426055	0.0717088	0.217252	0	0	0	0.00562629	0.00944424	0	9999	0.373154	0.942224
GSM1019323	0.0190706	0	0.156891	0.0264224	0.0236034	0.0325597	0.0368433	0.0458946	0	0.0615385	0	0.0388859	0	0.0517624	0.235054	0.143567	0.0361158	0.0210635	0.0168492	0.00798932	0	0.0458893	9999	0.383031	0.932577
GSM1019324	0.0115909	0	0.025949	0.043277	0	0.0504655	0	0.0495002	0	0.00191372	0	0.0666775	0.0305447	0.189281	0.126413	0.136717	0.156563	0	0.0912403	0	0.00945526	0.0104124	9999	0.416761	0.908331
GSM1019330	0	0	0.33303	0.0554204	0	0.0266988	0.00614117	0.0433304	0.0256653	0.0285597	0	0.0677968	0	0.134507	0.0673974	0.0746029	0.0258586	0	0.0261775	0	0.0601036	0.0247103	9999	0.576533	0.816553
GSM1019333	0.0028825	0	0.048746	0.152072	0	0	0.0894147	0.0853464	0.0109264	0.00430376	0	0.0547479	0	0.147652	0.220935	0.110536	0.0470702	0	0.0160154	0	0	0.00935145	9999	0.56737	0.826001
GSM1019174	0.0157465	0	0.133622	0.0558753	0	0.116913	0.0904861	0.0675301	0	0.0132184	0.0108853	0	0	0.154614	0.0822843	0.133997	0.0628736	0	0.0242077	0	0	0.037747	9999	0.36357	0.931847
GSM1019175	0	0.0289589	0.120359	0.055245	0.0377291	0.119067	0	0.00155836	0.0175721	0	0.0130437	0	0.0134692	0.0439725	0.0508047	0.201028	0.126579	0.0565414	0.0939546	0.00755406	0	0.0125631	9999	0.48403	0.880069
GSM1019177	0	0	0.0647726	0.188729	0	0	0.0572964	0.0743726	0.000323781	0	0	0.0423494	0	0.247657	0.0865101	0.170475	0.00238161	0	0.0651336	0	0	0	9999	0.265287	0.978503
GSM1019178	0.123213	0	0.167109	0.0966364	0.0132794	0	0	0.0441766	0.0319395	0	0.0183015	0	0.00801669	0.0791803	0.069413	0.197555	0.106806	0	0.0303301	0	0.0019108	0.0121335	9999	0.395924	0.919034
GSM1019180	0.00599081	0	0.0367155	0.180091	0	0	0.084521	0.0484573	0.000114343	0	0.0019862	0.0565206	0	0.273286	0.124545	0.138265	0.00395953	0.0097248	0.0264958	0.00348066	0	0.00584498	9999	0.556074	0.835259
GSM1019182	0.00337529	0	0.235484	0.117278	0	0	0.0531098	0.0500261	0.00691365	0.00358401	0	0.00505019	0	0.162788	0.157662	0.182864	0.000555917	0	0	0	0.0113807	0.0099284	9999	0.61446	0.79453
GSM1019183	0.0353945	0	0.143632	0.0900929	0	0	0.0734173	0.0312097	0.00732399	0.0638566	0	0.0339268	0	0.140087	0.114859	0.197921	0.0154123	0	0.0491836	0	0	0.00368328	9999	0.567643	0.833191
GSM1019184	0	0.00187378	0.0955861	0.0284153	0.0346525	0.04755	0	0.132294	0	0	0.0392232	0.0171836	0.0152458	0.0214367	0.170935	0.133798	0.0609178	0.118681	0.0273593	0	0	0.0548482	9999	0.590531	0.816265
GSM1019185	0.00740449	0	0.197386	0.0994817	0	0.0807836	0	0.0316961	0.0112587	0.0245085	0	0.0620815	0.000941186	0.0473173	0.0799145	0.104334	0.120787	0	0.117945	0	0	0.0141601	9999	0.576826	0.82924
GSM1019244	0	0.0121637	0.215355	0.0221973	0	0.0253787	0	0.0866867	0.00696347	0.0445356	0	0.0624255	0.000259679	0.052697	0.0917851	0.0981705	0.164162	0	0.104415	0	0.00432193	0.00848349	9999	0.606044	0.811199
GSM1019308	0.00155631	0.0189529	0.245087	0.0512835	0	0.0390466	0	0.0347369	0.00858805	0.00779585	0	0.0448854	0.00537367	0.0488529	0.049766	0.114112	0.182184	0	0.134562	0	0.00468551	0.00853092	9999	0.617782	0.801448
GSM1019309	0	0	0.183153	0.0668428	0	0	0	0.106852	0.02885	0.0689113	0	0.0457684	0	0.173359	0.091854	0.151735	0.0543046	0	0.0240392	0	0.000262911	0.00406729	9999	0.592968	0.816525
GSM1019140	0.0306375	0	0.0649338	0.0455464	0	0.170175	0	0.0470094	0.0166994	0	0	0.026263	0.0233801	0.0813004	0.13468	0.139035	0.0927134	0.0120549	0.114151	0	0	0.00142023	9999	0.603317	0.82219
GSM1019143	0.0127862	0	0.187119	0.120238	0.0719783	0.116916	0	0.0227706	0.00973747	0	0	0.03653	0.0322117	0.0259218	0.0688086	0.140406	0.00499663	0.0440115	0.0935912	0	0	0.0119774	9999	0.427551	0.903209
GSM1019144	0	0.10125	0.307576	0.0896692	0	0.0256179	0.0199144	0.0432377	0.0349973	0	0.0294751	0	0	0.214987	0.00106993	0.0723016	0.00515279	0.037322	0.00268759	0.0147421	0	0	9999	0.621078	0.78435
GSM1019149	0.0402017	0	0.230631	0.0938017	0	0.00805161	0	0.0547512	0.0144905	0	0	0.0316689	0.00873357	0.0971619	0.0870759	0.119894	0.0357639	0.00792286	0.0995218	0.0147738	0.0471093	0.00844651	9999	0.586978	0.817962
GSM1019153	0	0.0248111	0.0521852	0.0590609	0.0100169	0.0851007	0	0.00523706	0.00981406	0	0.0244756	0	0.0528693	0.0708129	0.0249864	0.233907	0.186487	0	0.142932	0	0	0.0173034	9999	0.491473	0.877266
GSM1019154	0.0134201	0	0.197272	0.0933875	0	0	0.105673	0.050547	0.0288699	0.0269122	0	0.0176177	0.010375	0.104588	0.0800912	0.128131	0.0464375	0.0193707	0.0484382	0	0	0.0288696	9999	0.574588	0.830842
GSM1019155	0.0228764	0	0.246523	0.125222	0	0.047094	0.0897741	0.0626491	0	0.0138692	0	0.0229612	0.00553472	0.0393539	0.111974	0.0969025	0.0362786	0.0183417	0.0311918	0	0	0.0294535	9999	0.637795	0.784055
GSM1019156	0	0.0145998	0.0815739	0.0779571	0	0.0345453	0.0768044	0.0702703	0	0.00416891	0	0.0814023	0.0259334	0.0527624	0.124308	0.133608	0.0331543	0.141113	0	0.0201729	0.0166804	0.0109456	9999	0.386991	0.923278
GSM1019159	0	0	0.139304	0.149958	0.000958455	0	0.038105	0.0482132	0	0	0	0.0624501	0.00394958	0.130662	0.119219	0.156162	0.027271	0.00515127	0.118597	0	0	0	9999	0.436954	0.898731
GSM1019160	0.0276315	0	0.371819	0.117615	0.032601	0.0230477	0.00962554	0.0415616	0	0	0	0.0243144	0.007069	0.0873623	0.0833672	0.114647	0.00307194	0.0141972	0.0253363	0	0	0.0167329	9999	0.616781	0.786397
GSM1019161	0.0858384	0	0.0961022	0.0719439	0	0	0	0.107935	0	0	0	0.0406695	0	0.191826	0.0630004	0.122488	0	0.0494555	0	0.141799	0.0179091	0.0110336	9999	0.280277	0.973495
GSM1019163	0	0	0.0730466	0	0	0.103643	0	0.0673129	0.0446297	0.0348229	0	0.0551118	0	0.0496453	0.0720577	0.182983	0.16225	0.032646	0.110164	0	0	0.0116867	9999	0.342497	0.93951
GSM1019165	0.00759471	0	0.0389165	0.200275	0	0	0.0453159	0.0493987	0.0130826	0.0330751	0	0.0231234	0.000228008	0.0942275	0.321086	0.149181	0.00769409	0	0.00699271	0	0	0.00980878	9999	0.714073	0.709808
GSM1019186	0.011633	0	0.266863	0.14195	0	0.0334271	0.0438639	0.0346524	0.0117892	0.0171241	0.000778835	0.0118929	0	0.0922834	0.0880721	0.140342	0.0308813	0.0373297	0.0324357	0	0	0.00468151	9999	0.562836	0.828317
GSM1019187	0	0.0819562	0.154243	0.168617	0	0.0023075	0	0.0382879	0.00855357	0	0.0104289	0	0.0122286	0.28771	0.0294805	0.0746032	0.0931914	0.0152484	0	0.0231437	0	0	9999	0.315665	0.960935
GSM1019188	0.0238637	0	0.298242	0.104664	0.0242548	0.0159074	0.0404047	0.0440249	0.00264375	0.000982928	0.0227238	0.00663279	0	0.0846129	0.160451	0.110919	0	0.0176397	0.0420324	0	0	0	9999	0.646064	0.767546
GSM1019193	0.0145281	0	0.146763	0.0567467	0	0.0146579	0.0252815	0.0392757	0.00252578	0.00777241	0	0.0132153	0.00931594	0.161717	0.151834	0.187401	0.0437491	0.0491582	0.0505133	0	0	0.0255457	9999	0.621875	0.797794
GSM1019197	0	0.0144188	0.0883459	0.0211561	0	0.0608249	0.011132	0.100914	0.0021502	0.0379603	0	0.0512632	0	0.140131	0.0723076	0.161338	0.0478718	0.0459988	0	0.110635	0.020763	0.0127879	9999	0.246144	0.98384
GSM1019198	0.00511117	0	0.0434964	0.0636678	0	0.046382	0	0.0429071	0	0.0206812	0	0.0151481	0	0.284989	0.0699155	0.175548	0.0230609	0	0	0.115969	0.0512993	0.0418251	9999	0.706478	0.743739
GSM1019199	0.0268827	0	0.174172	0.0443761	0	0.034221	0.00390032	0.0413736	0.0210132	0.0434516	0	0.037059	0	0.0657503	0.0194317	0.114051	0.106594	0.0320761	0.100446	0	0.135202	0	9999	0.552845	0.845531
GSM1019200	0	0.0249716	0.111409	0.0162473	0	0.0763185	0	0.0710645	0.0278085	0.0147168	0	0.0373605	0	0.0562661	0.0440518	0.210316	0.141806	0.0258287	0.0260794	0	0	0.115755	9999	0.375347	0.926449
GSM1019201	0.0132464	0	0.121762	0.109796	0	0.0668202	0	0.0523162	0.0222968	0	0.0126074	0.00148446	0	0.112978	0.0778808	0.230412	0.0266829	0.0215333	0.130184	0	0	0	9999	0.474969	0.882166
GSM1019203	0.0171647	0	0.13649	0.117277	0.00656924	0.0320289	0.0234011	0.0299053	0	0	0	0.0352699	0.028325	0.0845199	0.135497	0.103387	0.115358	0.0355553	0.0911233	0	0	0.00812871	9999	0.518584	0.859958
GSM1019204	0	0.0616934	0.0812362	0.0144563	0	0.137339	0	0.0281617	0.0195053	0.0287578	0	0.0260223	0	0	0.0672529	0.288988	0.00151871	0.053494	0.137163	0.0247725	0	0.0296392	9999	0.139633	1.02097
GSM1019205	0.00605629	0	0.147259	0.114639	0	0.0462893	0	0.0546213	0.032981	0	0	0.0409267	0.0564542	0.0368891	0.103787	0.131745	0.111253	0	0.0989283	0	0.00266915	0.0155019	9999	0.618084	0.815146
GSM1019207	0.0295291	0	0.192848	0.261966	0	0.00825848	0.0853012	0.045137	0	0	0.0246317	0.02558	0	0.129624	0.104449	0.0452744	0.0291816	0	0.0102959	0.00670615	0.00121686	0	9999	0.525118	0.851284
GSM1019208	0.0145015	0	0.0535869	0.180761	0.0416628	0	0.0895779	0.0401153	0.025122	0.00869355	0	0.027292	0	0.221161	0.116889	0.0920952	0.0150535	0.0535632	0	0.0195992	0	0.000325674	9999	0.416697	0.908843
GSM1019209	0.016912	0	0.203738	0.0403807	0	0.0541005	0	0.0486995	0.00771018	0.0466561	0	0.0243108	0.000400436	0.227822	0.0736772	0.143937	0.020358	0	0.0222563	0.0546875	0	0.014354	9999	0.574298	0.823938
GSM1019210	0.0356677	0	0.197911	0.0371896	0	0.0712143	0.0189385	0.132437	0	0.0360441	0	0.0284357	0.0210244	0.0532311	0.070475	0.120159	0.0111314	0.0207089	0.128038	0	0	0.0173941	9999	0.50471	0.865285
GSM1019211	0.0237178	0	0.0939397	0.0234195	0	0.0401518	0.0100486	0.0516687	0	0.027783	0	0.0177994	0.0211639	0.282771	0.0584294	0.16009	0.0102473	0.0376213	0	0.121595	0.00793428	0.0116189	9999	0.467054	0.883532
GSM1019214	0	0.0454251	0.076205	0.0342897	0	0.0891333	0	0.0579529	0.02122	0.00706964	0	0.0157288	0.0117466	0.118244	0.117891	0.131533	0.103451	0.0581279	0.098715	0	0	0.0132665	9999	0.464001	0.88713
GSM1019217	0	0	0.195622	0.0843448	0.0488382	0	0	0.0248736	0.0273918	0	0	0.0647727	0.0141859	0.0268373	0.0441457	0.109544	0	0.0753549	0.136331	0.124031	0	0.0237272	9999	0.259029	0.987002
GSM1019218	0	0	0.0398692	0.127928	0	0.0204329	0.0316975	0.0268612	0.00328171	0.0627713	0	0.0320788	0	0.276594	0.136105	0.205028	0.00893935	0	0	0.00762312	0	0.0207903	9999	0.639127	0.782917
GSM1019219	0.0008497	0	0.0834555	0.145131	0	0.0204338	0.0659712	0.0249439	0	0	0.035998	0.011608	0	0.0493189	0.0480255	0.0929638	0.0565657	0.0694801	0	0.117605	0	0.17765	9999	0.409364	0.911751
GSM1019221	0.0446114	0	0.200616	0.189219	0	0	0.0142874	0.110755	0.00177695	0.0112445	0	0.0202831	0	0.0117506	0.112899	0.16654	0.0587866	0.013294	0.0254277	0	0	0.0185094	9999	0.531482	0.848423
GSM1019222	0.0741286	0	0.206174	0.123999	0	0.0616753	0.0296483	0.0491057	0.0147823	0	0.0105069	0.00684092	0.00245141	0.0682414	0.160389	0.0891164	0.0205251	0.018056	0.00447393	0.0412413	0	0.0186444	9999	0.570062	0.823653
GSM1019225	0.0136329	0.0246946	0.0579694	0.129978	0.0134936	0	0.0936578	0.0536846	0.00746674	0.053204	0.00889836	0.0190184	0	0.216078	0.178503	0.0809163	0.00612575	0	0.0290811	0	0.00329107	0.010306	9999	0.594647	0.813706
GSM1019228	0.0115687	0	0.138114	0.154338	0	0	0.0727369	0.0414061	0.0141819	0.0195795	0	0	0	0.171853	0.134265	0.132452	0.0345259	0	0.0673892	0	0	0.00759052	9999	0.613373	0.809599
GSM1019229	0.00461102	0	0.108206	0.215399	0	0	0.162963	0.0517054	0	0.0988655	0	0	0	0.0219233	0.0918674	0.16703	0.0587025	0	0	0.00459028	0.0115124	0.00262392	9999	0.607313	0.813775
GSM1019230	0.00609482	0	0.301409	0.134866	0	0.0169063	0.0268224	0.0506589	0.0162558	0	0.0433872	0	0.000155659	0.160602	0.114097	0.116197	0	0.000745646	0.00905634	0.00274608	0	0	9999	0.623554	0.784662
GSM1019234	0	0	0.204386	0.0121531	0	0.187068	0.0916378	0.04037	0	0	0	0.013618	0.039402	0.0673384	0.0752968	0.0884347	0.0378238	0.0555501	0.0639333	0	0.00716114	0.0158274	9999	0.489661	0.873847
GSM1019235	0.02505	0	0.064887	0.09438	0	0.0371616	0.064517	0.0478147	0	0	0.00798492	0.0470547	0.0151881	0.177497	0.114791	0.166938	0.0390679	0.000229597	0.0714493	0	0	0.0259897	9999	0.43238	0.901144
GSM1019236	0.00652966	0.0207049	0.273552	0.0608511	0	0.0329803	0	0.0212086	0.0158111	0.00182017	0	0.0161509	0.0191952	0.113478	0	0.0998935	0.0873061	0.0664293	0.123369	0.0145638	0.0051643	0.0209923	9999	0.495243	0.868283
GSM1019242	0	0.052898	0.143283	0.0700987	0	0.104133	0	0.0562195	0	0.102207	0	0.0493026	0	0.0332276	0.0501107	0.174274	0.0759205	0.0165032	0.0641457	0	0	0.00767608	9999	0.530864	0.854236
GSM1019243	0.0252398	0	0.170293	0.0738914	0	0.0803851	0	0.0564403	0	0.00513997	0	0.0403712	0	0.232822	0.108943	0.131072	0.0224911	0	0.0419578	0	0	0.0109525	9999	0.552619	0.837585
GSM1019245	0.0122297	0.00270623	0.0930519	0.0237126	0.0479418	0.0319377	0	0.0545836	0	0.0130483	0.00143041	0.0230266	0.0228274	0.229313	0.0334645	0.160494	0.149189	0.0132917	0	0.0405506	0.00527531	0.0419262	9999	0.496185	0.869722
GSM1019247	0	0	0.100601	0.0687988	0	0.0580517	0.00115819	0.0766979	0	0.0308003	0	0.0395837	0.0212555	0.161789	0.148736	0.114275	0.0851405	0.0122287	0.0489157	0	0.017241	0.014727	9999	0.538568	0.848656
GSM1019249	0	0.00933066	0.150053	0.0531584	0	0.0523359	0.0238029	0.0316771	0.00269519	0.0219777	0	0.0402409	0.00258436	0.0213188	0.0799692	0.0482569	0.345722	0	0.0858063	0	0.0172399	0.0138304	9999	0.471449	0.883016
GSM1019251	0.0353561	0	0.212327	0.0460408	0.00181713	0.067871	0.0216778	0.0533613	0	0	0	0.0485555	0.00635017	0.185542	0.0987366	0.103527	0.0370588	0.0184684	0.0440964	0	0	0.0192141	9999	0.60356	0.807832
GSM1019252	0.0381035	0	0.2126	0.0183474	0.0132644	0.0120317	0	0.0795352	0	0	0	0.047005	0	0.106378	0.0325594	0.174516	0.158842	0.0111832	0.0637543	0	0	0.0318794	9999	0.442275	0.896271
GSM1019257	0	0	0.0892209	0	0	0.115739	0	0.0793001	0	0.019163	0	0.0641471	0.0179847	0.144039	0.0769045	0.139201	0.189287	0.00913772	0.0530648	0	0	0.00281113	9999	0.420154	0.906996
GSM1019258	0	0.0140867	0.0270422	0.0752185	0	0.0805121	0	0.0546355	0.0061219	0.0376701	0	0.062681	0.044464	0.167401	0.120153	0.0791124	0.140554	0	0.0605966	0.00108428	0.0208748	0.00779146	9999	0.513893	0.862843
GSM1019259	0.00913669	0	0.145181	0.0366062	0	0.0427813	0	0.067399	0.00457778	0.051523	0	0.0436021	0	0.190148	0.0878421	0.148353	0.0971758	0.00991168	0.0246918	0	0.0210851	0.0199852	9999	0.386697	0.922497
GSM1019261	0.0319038	0	0.27883	0.0679217	0.0119618	0	0	0.100689	0	0.0466057	0	0.055203	0	0.190198	0.106405	0.0928357	0.0133346	0	0	0.00411204	0	0	9999	0.444286	0.900354
GSM1019262	0	0.0589246	0.0527268	0.0223798	0	0.108386	0	0.0557525	0.0130886	0	0	0.0244312	0	0.242514	0.0256643	0.12913	0.105305	0.0157494	0.0847029	0	0.0273091	0.0339356	9999	0.342675	0.941402
GSM1019263	0.0139969	0	0.0332583	0.262294	0	0	0.0998865	0.0230433	0	0.0150055	0.00556752	0.0395949	0	0.0816098	0.201018	0.130113	0.0676474	0	0	0.0236044	0	0.00336058	9999	0.459023	0.88808
GSM1019264	0	0.00113274	0.0753446	0.0322437	0	0.0310793	0	0.0660898	0.00370397	0.0226579	0	0.0697546	0.0103182	0.116259	0.146984	0.0900607	0.197762	0.0147124	0.111356	0	0	0.010542	9999	0.494558	0.871333
GSM1019265	0.0328862	0	0.148916	0.0533539	0	0	0.0363974	0.0425945	0.0153199	0.0410012	0	0.0477968	0	0.0779347	0.197804	0.15055	0.117612	0	0.0244314	0	0	0.0134017	9999	0.605181	0.805437
GSM1019267	0.00595137	0	0.0545559	0.239745	0	0	0.124828	0.0073445	0	0	0.000151818	0.0264946	0.00103138	0.12671	0.180841	0.122947	0.0259904	0.0381956	0.0355463	0	0.0090891	0.000577801	9999	0.430161	0.902547
GSM1019269	0	0.0019328	0.0771539	0.089708	0	0	0	0.0574403	0.0454374	0.0257266	0	0.0178462	0	0.27655	0.0832687	0.182594	0.0728115	0.022496	0.0377682	0	0	0.00926641	9999	0.593707	0.816386
GSM1019272	0.0269506	0	0.153099	0	0	0.121541	0	0.0259644	0.0283522	0	0.00643215	0.0257473	0.0253026	0	0.0470727	0.0787928	0.299719	0.0495839	0.0916334	0	0	0.0198085	9999	0.517754	0.862186
GSM1019273	0	0.00249703	0.0263158	0	0	0.135751	0	0.0792817	0	0.0349515	0	0.0751971	0.0589833	0.0745662	0.129551	0.222147	0.120775	0.00584891	0.018035	0	0.00764121	0.00845838	9999	0.551971	0.842562
GSM1019274	0.0219517	0	0.121757	0	0.00224018	0.00759499	0.00258059	0.0756051	0.00182212	0.0317291	0	0.0459141	0.0015001	0.109893	0.203585	0.119337	0.0481627	0.0737684	0.0879951	0	0	0.044564	9999	0.495479	0.867946
GSM1019276	0.0331773	0	0.227039	0.0268923	0.0268586	0.0167769	0.0360557	0.0338742	0	0	0	0.0450679	0	0.215074	0.111532	0.143455	0.0489263	0.00662368	0.0153346	0	0	0.0133127	9999	0.5856	0.814337
GSM1019277	0	0.0834416	0.0868426	0.12388	0	0	0.0161002	0.105144	0	0.0318796	0	0.0732101	0.00917261	0.117728	0.194501	0.0592736	0.053804	0.0116746	0.0333483	0	0	0	9999	0.332171	0.95364
GSM1019278	0	0.020626	0.127748	0.0903465	0	0.0137831	0.0589868	0.041791	0	0.0791928	0	0.0501604	0	0.0948423	0.182598	0.119461	0.0420252	0	0.0724474	0	0.000255144	0.00573581	9999	0.649142	0.783387
GSM1019281	0.0113208	0	0.0993507	0.0620409	0.00656088	0.0147075	0.0816856	0.0830059	0	0.028053	0	0.0697762	0.0153552	0.0558194	0.212796	0.158185	0.0636761	0.00275137	0	0.0289649	0	0.00595035	9999	0.578784	0.820574
GSM1019283	0	0.00539186	0.178692	0.0319699	0.00552066	0.0570481	0	0.0460904	0.0203036	0.0131735	0	0.040917	0	0.218871	0.132342	0.137399	0.038692	0.0180314	0	0.0249237	0	0.0306336	9999	0.606413	0.804409
GSM1019285	0.0415533	0	0.266001	0.0211877	0.0211499	0.0332926	0.0588081	0.0504367	0	0.0612468	0	0.025223	0	0.110792	0.123379	0.121034	0.0172794	0	0.0207103	0	0	0.027906	9999	0.517184	0.855049
GSM1019289	0.0229875	0	0.253205	0	0.0633091	0.0550943	0.0515768	0.0321746	0	0.0216426	0	0.0289894	0	0.213963	0.0507042	0.114006	0.0155632	0.0321302	0.0248394	0	0	0.0198139	9999	0.492059	0.869975
GSM1019290	0.00337536	0	0.235835	0.0315258	0	0.107755	0	0.00416426	0.0242044	0	0	0.0353788	0.196958	0.00151213	0.0527839	0.10072	0.151516	0.00258806	0.0516845	0	0	0	9999	0.521737	0.855552
GSM1019292	0	0	0.232923	0.0351247	0	0.0880436	0	0.0544568	0.0242652	0.071825	0	0.0573401	0	0.0327933	0.107968	0.1396	0.0859732	0	0.0530605	0	0	0.0166267	9999	0.48907	0.871658
GSM1019293	0.0443105	0	0.178654	0.0295298	0.0106238	0	0.0411578	0.0904956	0	0.082707	0	0.0501318	0	0.097944	0.201874	0.0817408	0.0686155	0	0	0.0102553	0.00965009	0.00231065	9999	0.672203	0.758389
GSM1019294	0.0158346	0	0.314726	0.0993917	0	0	0.017061	0.108864	0	0	0	0.0288799	0	0.220939	0.106324	0.04865	0	0	0	0.0320529	0	0.00727632	9999	0.496347	0.870516
GSM1019295	0.021181	0	0.408615	0	0.0341096	0.0584602	0.0371705	0.0528877	0	0.0277138	0.0264806	0.00633414	0	0.0574009	0.0917001	0.0800449	0.0222651	0.0139976	0.0357191	0	0	0.0259195	9999	0.57297	0.821668
GSM1019299	0.0371065	0	0.136706	0.0501649	0.023585	0.00824865	0.00419272	0.0858389	0	0.051861	0	0.077013	0.0168164	0.0578403	0.0162209	0.0980917	0.182362	0.0468335	0.0288156	0.028141	0.0264414	0.0237207	9999	0.481716	0.879136
GSM1019301	0.0552947	0	0.116607	0.0370465	0.00656059	0.0735721	0.0185174	0.0316822	0.000794704	0.000262199	0	0.0058059	0.0115781	0.311098	0.0440595	0.113236	0.083787	0.0300895	0.0184532	0.0327645	0	0.00879026	9999	0.51223	0.859945
GSM1019306	0	0.0554877	0.0697798	0.041306	0.0098816	0	0.0839749	0.0990824	0	0.0565019	0	0.0520699	0.021063	0.0700305	0.191305	0.101269	0.0213706	0.023396	0.0160511	0.0139906	0.029514	0.0439255	9999	0.508504	0.861921
GSM1019307	0.0235665	0	0.131277	0.114392	0	0	0.0105839	0.114277	0	0.0126513	0	0.0711898	0.00539156	0.0432471	0.0744164	0.140337	0.0999038	0.0745821	0.0731423	0	0	0.0110431	9999	0.440027	0.897746
GSM1019310	0.00898167	0.000544621	0.0584731	0.031659	0	0.0845149	0	0.0754478	0.0258139	0.0116648	0	0.0576983	0.0231913	0.135715	0.106955	0.208828	0.0390456	0.00455146	0.12189	0	0	0.00502536	9999	0.360159	0.933116
GSM1019311	0.0109959	0	0.106937	0.0163975	0	0.0680503	0.0607038	0.0432256	0.0183982	0.0970116	0	0.0303382	0	0.128706	0.117154	0.0755779	0.167459	0.000950936	0.0494589	0	0.00192699	0.00670839	9999	0.492734	0.873817
GSM1019312	0	0	0.168719	0.142994	0	0	0.0814464	0.0397055	0.0280852	0.0246626	0	0.0463858	0	0.0381038	0.167681	0.0852368	0.0289966	0.0602169	0.0637947	0	0.0185127	0.0054586	9999	0.599651	0.80947
GSM1019315	0.040609	0	0.169279	0.0122595	0.00435499	0.0587764	0.0181056	0.029774	0.0242873	0.0309859	0	0.0493495	0	0.0871808	0.145954	0.154904	0.0914135	0	0.0665635	0	0	0.0162028	9999	0.466606	0.883851
GSM1019316	0.0108191	0	0.20643	0.0408487	0	0.00296415	0.032056	0.0514521	0.00560705	0.04669	0	0.0492639	0	0.238863	0.196368	0.101123	0.000388241	0	0.0171271	0	0	0	9999	0.612312	0.793654
GSM1019317	0	0.00381078	0.175627	0.131969	0	0.0685129	0.0135587	0.0717809	0.0177119	0.0769182	0	0.095991	0	0.0488671	0.107938	0.0875451	0.0449677	0.00285544	0.0420448	0	0.00990122	0	9999	0.586089	0.8169
GSM1019318	0.0168998	0	0.312677	0.0272408	0.0355729	0	0.00770866	0.0588323	0.0155905	0.0803212	0	0.0382923	0.000352347	0.0689539	0.0183702	0.0814003	0.134682	0.0220585	0.0646087	0	0	0.0164386	9999	0.475361	0.880447
GSM1019319	0.0116814	0	0.0845651	0.0773903	0.00475241	0	0.13752	0.045507	0	0.0957705	0	0.0383742	0	0.0696398	0.198807	0.0883604	0.040293	0.00838378	0.0377134	0	0	0.0612415	9999	0.569044	0.828238
GSM1019320	0	0	0.432972	0.0495882	0	0.0711289	0	0.0649502	0.0221598	0.00913227	0	0.0459425	0.0123843	0	0.0296839	0.13716	0.0230847	0.0320108	0.0698028	0	0	0	9999	0.555431	0.837176
GSM1019321	0.00754935	0	0.0916659	0.265606	0	0	0.128791	0.0246424	0	0.0457916	0	0.0615935	0	0.121162	0.106678	0.0640907	0.0282531	0	0	0.0399262	0	0.014251	9999	0.449288	0.892583
GSM1019325	0	0	0.0605211	0.119923	0.0410021	0	0.160937	0.0378244	0	0.0355092	0	0.0400261	0	0.0572015	0.18194	0.0852608	0.0544073	0.0150777	0.0722324	0	0	0.0381369	9999	0.596509	0.816669
GSM1019326	0.0225442	0	0.343676	0.04293	0.0244	0.056858	0.011758	0.0488785	0	0	0	0.0309812	0.0150715	0.125454	0.0706795	0.128515	0.0306136	0.00893776	0.0370581	0	0	0.00164498	9999	0.697746	0.726826
GSM1019327	0	0.0384857	0.184524	0.0949996	0	0	0	0.167255	0.0253724	0	0.0154614	0.0724116	0.0242774	0.0661373	0.110859	0.109946	0.0488832	0.0246756	0	0.00312859	0.0010772	0.0125059	9999	0.288724	0.973099
GSM1019328	0.0393056	0	0.0750712	0.02344	0.0183767	0.0498782	0	0.0106869	0.0102646	0	0	0.0281455	0.00514302	0.147276	0.105871	0.161855	0.191759	0.0261488	0.0707419	0	0	0.0360372	9999	0.47524	0.880702
GSM1019329	0	0	0.116218	0.0404207	0	0.132343	0	0.0560047	0	0.0287835	0	0.0629775	0.00989074	0.0667353	0.0692524	0.16127	0.143537	0.0172082	0.0678931	0	0	0.0274647	9999	0.51003	0.867776
GSM1019331	0.0145508	0.0144605	0.15726	0.0280165	0	0.0274969	0.000575065	0.0689033	0.0136527	0.0338788	0	0.0300542	0	0.257292	0.0785146	0.132613	0	0.0982052	0.0183255	0	0.0149273	0.0112734	9999	0.373889	0.931522
GSM1019332	0.00392751	0.0184683	0.185959	0.0450051	0	0.0579827	0.0102436	0.0416358	0.0128246	0.0741936	0	0.0260574	0	0.0883329	0.212083	0.0862479	0.0499795	0	0.076414	0	0	0.0106444	9999	0.615554	0.796035

## Sheet: Figure5D
B cells naive	B cells memory	Plasma cells	T cells CD8	T cells CD4 naive	T cells CD4 memory resting	T cells CD4 memory activated	T cells follicular helper	T cells regulatory (Tregs)	T cells gamma delta	NK cells resting	NK cells activated	Monocytes	Macrophages M0	Macrophages M1	Macrophages M2	Dendritic cells resting	Dendritic cells activated	Mast cells resting	Mast cells activated	Eosinophils	Neutrophils	P-value	Correlation	RMSE
GSM333674	0	0.0665816	0.0939101	0	0.0186653	0	0	0.0638458	0.0195638	0.138658	0	0.110521	0	0	0.0673675	0.192097	0.134417	0.000115332	0	0.0672742	0	0.0269832	9999	0.413995	0.909363
GSM333678	0	0.00772409	0.00537369	0.0841805	0	0	0.082691	0.0839867	0.0237689	0.266042	0	0	0	0	0.0991354	0.202687	0.0428992	0	0	0.0770369	0	0.0244744	9999	0.436756	0.899923
GSM333679	0	0.0817207	0.080855	0	0	0.0170424	0	0.054965	0.013322	0.207368	0	0.112865	0	0	0.0409966	0.220459	0.103921	0.00965009	0.0284363	0.0103943	0	0.0180056	9999	0.349915	0.940543
GSM333683	0	0.0539832	0	0	0.034593	0	0.00797606	0.0814979	0.0859215	0.125571	0	0.0374686	0	0	0.0450418	0.187648	0.225371	0.0163021	0.0555602	0	0	0.0430655	9999	0.434402	0.900185
GSM333684	0	0.0663949	0.103474	0	0.0255766	0	0.0876073	0.0661558	0.0209298	0.142503	0	0.0580327	0	0	0.11168	0.142205	0.0373367	0	0	0.0863178	0	0.0517857	9999	0.460633	0.886942
GSM333685	0	0.0565878	0	0	0	0.0130717	0.0183676	0.0832994	0.0217759	0.133833	0	0.0562365	0	0	0.122599	0.343624	0.0806035	0	0	0.0537999	0	0.0162014	9999	0.505791	0.862506
GSM333687	0	0.0600797	0	0	0	0	0	0.0718304	0.0221916	0.135498	0	0.121287	0	0	0.0623141	0.3095	0.129081	0	0.0198627	0.0244142	0	0.0439417	9999	0.436975	0.898942
GSM333688	0	0.0564809	0	0.0976999	0	0	0.0257288	0.0806821	0.075249	0.153588	0	0.135789	0	0	0.0932988	0.0410473	0.072511	0	0	0.159357	0	0.00856898	9999	0.42666	0.914191
GSM333690	0	0.0284445	0.0760561	0	0.0586391	0	0.0787257	0.0968302	0.0439435	0.174562	0	0.0475685	0	0	0.0715652	0.193537	0.0801925	0	0.00338988	0	0	0.0465457	9999	0.325912	0.948085
GSM333691	0	0.0799016	0.00891222	0.0206067	0	0	0	0.0607261	0.0139323	0.0832061	0	0.0663704	0.0183072	0	0	0.332956	0.0445468	0.105285	0	0.129425	0	0.0358246	9999	0.423596	0.905043
GSM333692	0	0.0543419	0.00910156	0.0210591	0	0	0	0.133718	0.0243385	0.133789	0	0.0281655	0.0299794	0	0.0593765	0.18581	0.158526	0	0	0.145045	0	0.0167495	9999	0.480981	0.876719
GSM333693	0	0.0761017	0.011117	0.0265957	0	0.0215135	0	0.0583165	0.00748979	0.0852484	0	0.150081	0	0	0.0889211	0.235985	0.0864201	0	0.00299918	0.112237	0	0.0369737	9999	0.393097	0.924884
GSM333695	0	0.0583255	0	0.189693	0	0	0.114592	0.095631	0.01787	0.077534	0	0.10589	0.00562289	0	0.0331932	0.102804	0.101888	0.012149	0	0.0634457	0	0.021361	9999	0.27332	0.981813
GSM333696	0	0.0293365	0.0219879	0.00699588	0	0.0127788	0	0.0953903	0.0210827	0.13973	0	0.0990272	0.0185371	0	0.0128059	0.232045	0.144744	0.0225356	0	0.111808	0	0.0311957	9999	0.409683	0.912658
GSM333698	0	0.0305953	0.0862421	0.0272149	0	0	0.087609	0.0541669	0.0303346	0.240039	0	0.0162712	0	0	0.0976823	0.0899333	0.108656	0	0	0.109069	0	0.0221866	9999	0.455816	0.88895
GSM333703	0	0.0275459	0.0944343	0	0	0.0685171	0.0349614	0.0634634	0.0147686	0.109753	0	0.0925329	0	0	0.0737869	0.228949	0.109244	0	0.0547587	0.00406948	0	0.0232154	9999	0.340914	0.940913
GSM333704	0.000615342	0	0.173287	0.00188411	0.0577192	0	0	0.0284954	0.0246176	0.0433432	0	0.0334414	0.00866281	0	0.0845641	0.240089	0.197302	0	0	0.0944543	0	0.0115238	9999	0.273549	0.970186
GSM333706	0	0.0783643	0.0844153	0.0379093	0	0.00892311	0	0.0758633	0.00493105	0.0712575	0	0.109359	0	0	0.084111	0.107748	0.186595	0	0.0815198	0.0619386	0	0.00706488	9999	0.372872	0.928106
GSM333707	0	0.152422	0.00264539	0	0.0382674	0.041197	0	0.158076	0	0.165307	0	0.117653	0	0	0.0609824	0.12627	0.0785766	0	0.00801359	0.0318586	0	0.018731	9999	0.400343	0.916997
GSM333709	0	0.0391655	0.0532328	0.0531054	0.0018659	0	0	0.022233	0.0331952	0.174014	0	0.0962926	0	0	0.0972203	0.117823	0.167791	0	0	0.119395	0	0.0246667	9999	0.446612	0.89504
GSM333710	0	0.0646165	0.0523622	0	0.0410021	0	0.0480758	0.111616	0.0303921	0.255373	0	0.040686	0	0	0.0650421	0.155556	0.0942052	0	0.007669	0.0126435	0	0.0207609	9999	0.456779	0.888604
GSM333714	0	0.146419	0	0	0.0368366	0	0.0514902	0.0380328	0.044964	0.143715	0	0.127762	0	0	0.108384	0.162916	0.0770141	0.0145672	0.0192749	0.0240767	0	0.00454784	9999	0.40477	0.91562
GSM333715	0	0.0680603	0.0623501	0	0.00657476	0.0233955	0.00247234	0.0666478	0.02412	0.149768	0	0.0765578	0	0	0.0959322	0.228402	0.116311	0	0.0476997	0.00874572	0	0.0229623	9999	0.46798	0.883996
GSM333716	0	0.0833288	0.0197113	0.0617602	0	0	0	0.129427	0	0.0671118	0	0.0838226	0.000380293	0	0.0848623	0.285233	0.108975	0	0.00507584	0.0528664	0	0.0174455	9999	0.484209	0.875448
GSM333718	0	0.081984	0	0.133416	0	0	0.085377	0.119463	0.0115481	0.0362453	0	0.125535	0.00597602	0	0.0545781	0.19597	0.0682262	0	0.0743703	0	0	0.00731095	9999	0.458883	0.887749
GSM333720	0	0.0209236	0.0160965	0.00960863	0.00502431	0	0	0.0261143	0.0091059	0.0535747	0	0.124394	0.0152668	0	0.100019	0.378496	0.175067	0	0	0.0368269	0	0.029483	9999	0.543993	0.838894
GSM333721	0	0.111238	0	0	0.0154262	0	0.0865401	0.0626438	0.0090458	0.101609	0	0.0199546	0.0118127	0	0.0599029	0.0813013	0.331882	0	0	0.0729876	0	0.0356556	9999	0.464982	0.885221
GSM333723	0	0.00643955	0.0496986	0	0.0315315	0	0.0140961	0.0461949	0.0562799	0.133231	0	0.102861	0.0137564	0	0.0638094	0.224335	0.158653	0	0.0349671	0.0301159	0	0.0340301	9999	0.412125	0.910331
GSM333724	0	0.0593701	0	0.0174787	0.0679097	0	8.59488e-06	0.0763932	0.0266086	0.0916439	0	0.0943754	0	0	0.0915763	0.300271	0.0964579	0	0	0.053582	0	0.0243249	9999	0.420211	0.906808
GSM333726	0	0.0396461	0.043348	0	0.0373183	0	0	0.0577974	0.0154458	0.186331	0	0.0860104	0	0	0.0613303	0.180934	0.228651	0	0	0.0366395	0	0.0265486	9999	0.451134	0.891291
GSM333727	0	0.129153	0	0.0158827	0.00837412	0	0.0336267	0.0502074	0.0361179	0.0517177	0	0.0140221	0	0	0.0345209	0.19874	0.332218	0	0	0.033658	0	0.0617624	9999	0.447592	0.893301
GSM333728	0	0.0787629	0	0	0	0	0.0375698	0.103262	0.0782392	0.132094	0	0.0545524	0	0	0.0435273	0.205477	0.179017	0	0.0480602	0.00855522	0	0.0308829	9999	0.448556	0.894035
GSM333729	0	0.0684807	0.201164	0.052198	0	0	0	0.0680901	0.00214058	0.0814943	0	0.161434	0	0	0.0908539	0.176553	0.0113326	0	0	0.0802597	0	0.00599989	9999	0.344988	0.945528
GSM333730	0	0.0812485	0.133066	0.00793114	0	0	2.04558e-05	0.0845681	0.0415807	0.129878	0	0.0749779	0	0	0.0688543	0.143129	0.167032	0	0	0.0535553	0	0.0141584	9999	0.364965	0.930295
GSM333731	0	0.0189353	0.0509302	0	0	0.0212152	0	0.180452	0.00308111	0.148154	0	0.147827	0.00580284	0	0.0878999	0.0671017	0.21991	0	0	0.0317573	0	0.0169332	9999	0.446391	0.894778
GSM333732	0	0.00225351	0.0358526	0.0260969	0	0	0.00814618	0.0433033	0.0144777	0.156966	0	0.0795901	0	0	0.0375902	0.212094	0.196649	0.00954712	0.0674899	0.0787581	0	0.0311854	9999	0.471438	0.880795
GSM333733	0	0.0312507	0.111239	0	0.0321677	0	0.0833419	0.0943526	0.0593854	0.180749	0	0.0541807	0	0	0.0928668	0.161489	0.068875	0	0	0.00967494	0	0.0204277	9999	0.440329	0.896931
GSM333734	0	0.0250291	0.0498711	0	0.0328975	0	0.0277175	0.0585213	0.0547564	0.18419	0	0.0556455	0	0	0.138175	0.191899	0.0825171	0	0	0.0747681	0	0.0240127	9999	0.502123	0.864532
GSM333735	0	0.0518216	0.0285195	0.00263777	0.00443087	0	0	0.0607622	0.0365297	0.180005	0	0.16376	0	0	0.0649459	0.172843	0.0802555	0	0	0.127129	0	0.0263597	9999	0.307769	0.978487
GSM333736	0	0.0882572	0.039743	0	0	0	0	0.0560432	0.0334026	0.198862	0	0.0545011	0	0	0	0.264471	0.0447356	0.140095	0.0225263	0.0479501	0	0.00941282	9999	0.38554	0.922094
GSM333737	0	0.00317859	0.0381817	0	0	0.0864129	0	0.0544605	0.0144558	0.0944062	0	0.123267	0	0	0.0364009	0.301074	0.12534	0.0509308	0	0.0424759	0	0.0294146	9999	0.378366	0.927782
GSM333739	0	0.0498045	0.057412	0	0	0.0186316	0.00186106	0.127633	0.00953105	0.159755	0	0.116465	0	0	0.0782255	0.136362	0.0782852	0.0920923	0.0408095	0	0	0.0331315	9999	0.397829	0.917691
GSM333740	0	0.069268	0.025643	0	0	0.0683485	0	0.117119	0.00164271	0.100905	0	0.0549314	0.0348511	0	0.0100172	0.151186	0.271506	0.0140183	0	0.0603923	0	0.020171	9999	0.431387	0.901235
GSM333742	0	0.0195644	0	0.00820747	0.0268966	0	0.0101542	0.067943	0.0544837	0.131806	0	0.0781408	0.00552747	0	0.0348933	0.14008	0.285716	0	0	0.0963448	0	0.0402426	9999	0.478544	0.877067
GSM333744	0	0	0.0404894	0	0.106527	0	0.0274516	0.0678306	0.0193379	0.171759	0	0.101805	0	0	0.0947472	0.177843	0.126755	0	0	0.0232707	0	0.0421835	9999	0.329699	0.953202
GSM333745	0	0.0666202	0	0	0	0.0126641	0.0428108	0.128175	0.000531063	0.116527	0	0.0758295	0	0	0.0732178	0.21071	0.193746	0	0.0478818	0	0	0.0312862	9999	0.360862	0.933041
GSM333746	0	0.0698683	0.0479241	0.0352731	0.00997751	0	0	0.164642	0.0381994	0.107165	0	0.127562	0	0	0.106383	0.200597	0.0396714	0	0.0047321	0.0330772	0	0.0149287	9999	0.453657	0.890153
GSM333747	0	0.0284267	0.0192479	0.166168	0	0	0	0.0495227	0.0146153	0.14946	0	0.111995	0	0.0525571	0.0114719	0.162778	0.0958569	0	0	0.117801	0	0.0200994	9999	0.312282	0.970455
GSM333748	0	0.117418	0.0286105	0	0.0409862	0	0.00533957	0.102088	0.0253944	0.10943	0	0.0580711	0	0	0.0743007	0.194317	0.12954	0	0	0.0644296	0	0.0500742	9999	0.383961	0.922337
GSM333749	0	0.070651	0	0	0.0114169	0.00165423	0	0.164118	0.00383853	0.1549	0	0.0912392	0	0	0.07799	0.127982	0.232158	0	0.036532	0.00356324	0	0.0239572	9999	0.485552	0.874308
GSM333750	0	0.0374713	0.0041229	0	0	0	0.0101804	0.139493	0.0376866	0.184473	0	0.146691	0.0185204	0	0.157739	0.141361	0.0608116	0	0.0113157	0.0404569	0	0.00967626	9999	0.384445	0.936645
GSM333752	0	0.0281555	0.0257877	0.0190431	0	0	0	0.0907454	0.012342	0.166486	0	0.079548	0.0130568	0	0.106508	0.278789	0.0864	0	0	0.0797321	0	0.0134065	9999	0.466734	0.883483
GSM333756	0	0.0147138	0	0.0252867	0	0	0.19181	0	0	0.0654345	0	0.0273449	0.0252786	0	0.127697	0.252332	0.243346	0	0	0.0258271	0	0.000929551	9999	0.375234	0.930338
GSM333763	0	0.0496499	0.0130795	0.0065338	0.0137453	0	0.0421495	0.0889721	0.0833375	0.138319	0	0.099768	0.00255856	0	0.0686837	0.169015	0.0849393	0.0322162	0.0334885	0.0255009	0	0.048043	9999	0.412517	0.910095
GSM333764	0	0.0665226	0	0	0.0523368	0	0	0.18573	0.00515012	0.105436	0	0.0603423	0	0	0.0900695	0.16282	0.21761	0	0.0330701	0.00269401	0	0.018218	9999	0.40388	0.9137
GSM333777	0	0.0559011	0.0170753	0.0303166	0.0665528	0	0.00751277	0.208926	0.0253437	0.117618	0	0.126543	0	0	0.103794	0.133377	0.0592556	0	0.0266516	0.0129035	0	0.00822928	9999	0.391995	0.922838
GSM333778	0.0116973	0.0736466	0.00146879	0	0	0.019946	0.0067521	0.153592	0	0.102896	0	0.0517396	0.00875623	0	0.0891139	0.250697	0.158088	0	0.0477875	0	0	0.0238192	9999	0.367019	0.929841
GSM333782	0	0.101719	0	0.0207084	0	0	0.00770027	0.132215	0.00795721	0.157678	0	0.0314697	0.00484245	0	0.0351544	0.152523	0.293228	0	0.0126775	0.0318612	0	0.0102653	9999	0.39181	0.919415
GSM333673	0	0.0414727	0.0816741	0	0.0960989	0	0.0718571	0.0546123	0.0506333	0.158434	0	0.0666833	0	0	0.0701221	0.19057	0.0855776	0	0.00344668	0	0	0.0288175	9999	0.35359	0.93607
GSM333675	0	0.0315607	0.0110016	0	0	0	0	0.0755824	0.00494547	0.0621111	0	0.130152	0.0423635	0	0.103119	0.272393	0.190983	0	0	0.0519405	0	0.0238484	9999	0.424295	0.906428
GSM333676	0	0.0308362	0.0221307	0	0.0339658	0	0.0179262	0.0691313	0.00970819	0.242729	0	0.00676643	0	0	0.137794	0.234662	0.0796607	0	0	0.0762962	0	0.0383932	9999	0.474348	0.879512
GSM333677	0	0.0398366	0.041872	0	0.0519181	0	0	0.131025	0.0170086	0.13192	0	0.101643	0.00486737	0	0.0745459	0.169313	0.177196	0	0	0.0291761	0	0.029677	9999	0.391771	0.919971
GSM333680	0	0.123661	0.0865654	0	0.0113899	0	0	0.0970068	0.0269361	0.219285	0	0.0887033	0	0	0.0460439	0.0962187	0.132055	0	0	0.0602128	0	0.0119222	9999	0.357567	0.93621
GSM333681	0	0.112606	0.0238158	0.064535	0.0538229	0	0.0185113	0.0941422	0.0266175	0.0792455	0	0.0910409	0.0135103	0	0.0841581	0.12708	0.135949	0.00409656	0.0517489	0	0	0.01912	9999	0.397573	0.916375
GSM333682	0	0.0644061	0.0352962	0.0157229	0	0	0	0.16795	0.0115924	0.0704604	0	0.115843	0.0286011	0	0.0422177	0.217124	0.139646	0.0330971	0.0454448	0	0	0.0125986	9999	0.349102	0.937514
GSM333686	0	0.0995545	0.110813	0	0.0402071	0	0.028325	0.116576	0.0303266	0.191193	0	0.0376182	0	0	0.0741468	0.0685466	0.0701549	0	0	0.117659	0	0.0148801	9999	0.387722	0.921191
GSM333689	0	0.0377948	0.0255025	0	0.0146083	0.00235318	0	0.12655	0	0.13546	0	0.115978	0	0	0.0852217	0.192139	0.142532	0	0.0996391	0	0	0.022222	9999	0.411961	0.910439
GSM333694	0	0.03633	0.131875	0	0.0433658	0	0.0542656	0.140851	0	0.162626	0	0.0645599	0	0	0.0932659	0.108933	0.0749553	0	0	0.0355227	0	0.0534499	9999	0.39295	0.918662
GSM333697	0	0.0640705	0.00446856	0.0280141	0.0281107	0	0	0.16743	0.0274068	0.055981	0	0.112503	0	0	0.0676922	0.187478	0.208222	0	0.00462642	0.0282685	0	0.0157277	9999	0.372862	0.928496
GSM333699	0	0.068793	0.0755236	0.0334189	0.0314084	0	0.0949625	0.144487	0	0.0549396	0	0.113666	0	0	0.0617961	0.121411	0.110383	0	0.0676411	0	0	0.0215699	9999	0.337447	0.941941
GSM333700	0	0.0372314	0.0148129	0.0376594	0	0	0.00322615	0.063155	0.0119177	0.0710568	0	0.0355601	0.0159978	0	0.00188636	0.23323	0.272863	0.0851226	0.0956998	0	0	0.0205807	9999	0.494911	0.871184
GSM333701	0	0.0814989	0.0709596	0	0.037277	0	0.0411668	0.168671	1.97829e-05	0.135718	0	0.0384448	2.85506e-05	0	0.0912267	0.198322	0.0758374	0	0	0.0411676	0	0.019662	9999	0.400017	0.9153
GSM333702	0	0.0776072	0.0336639	0	0	0.021649	0.0210255	0.140799	0.0275932	0.133796	0	0.0516335	0	0	0.0595908	0.255605	0.089286	0	0.0707121	0	0	0.0170384	9999	0.354399	0.934531
GSM333705	0	0.0609719	0	0.0206479	0	0	0	0.0593455	0.0386022	0.131481	0	0.123699	0.009802	0	0.0104797	0.262052	0.117795	0.0505027	0.0916417	0	0	0.0229799	9999	0.374278	0.928357
GSM333708	0	0	0	0.0219844	0.00237661	0	0.0187578	0.187696	0.0450932	0.136061	0	0.103681	0.0143601	0	0.035976	0.199579	0.139579	0.00143569	0.075713	0	0	0.0177063	9999	0.374178	0.92854
GSM333711	0	0.0551384	0.075915	0	0.0360652	0	0.0221048	0.11421	0.0244204	0.157753	0	0.0549543	0	0	0.0749667	0.151326	0.186914	0	0.0243863	0	0	0.0218458	9999	0.473544	0.882674
GSM333712	0	0.00282681	0.101894	0	0.0785473	0	0.105618	0.0991953	0.0166066	0.133821	0	0.068524	0	0	0.105348	0.200299	0.0322322	0	0	0.0053938	0	0.0496936	9999	0.454689	0.889797
GSM333713	0	0.0392558	0	0	0.036756	0	0.0800687	0.0893948	0.0762364	0.19209	0	0.0349973	0	0	0.0428539	0.226208	0.11326	0	0.0350473	0	0	0.0338318	9999	0.35605	0.935126
GSM333717	0	0.030766	0.00689567	0.000785209	0.058107	0	0	0.100502	0.0510166	0.14622	0	0.131347	0.00744248	0	0.066588	0.13029	0.212773	0	0.0358175	0	0	0.02145	9999	0.421105	0.906739
GSM333719	0	0	0.0360138	0	0.0104762	0	0.0477418	0.0673998	0.00977863	0.104381	0	0.0965601	0	0	0.0340545	0.139004	0.226705	0.0183154	0.101763	0.0535339	0	0.0542732	9999	0.222455	0.998367
GSM333722	0	0	0.0237539	0	0.0673074	0	0.0501409	0.0938528	0.0168711	0.14451	0	0.108838	0	0	0.0413211	0.133576	0.21293	0.0137027	0.0488433	0	0	0.0443535	9999	0.334714	0.947307
GSM333725	0	0.0901408	0.0183062	0	0	0	0	0.120116	0.0163499	0.184157	0	0.0775445	0	0	0.0519282	0.121515	0.187119	0.0195939	0	0.0997685	0	0.0134604	9999	0.333892	0.948343
GSM333738	0	0.136658	0	0.110317	0.028323	0	0	0.0688017	0.0193052	0.149577	0	0.129545	0	0	0.0566742	0.140033	0.110845	0	0.0292385	0	0	0.0206822	9999	0.330402	0.953214
GSM333741	0	0.0174399	0	0.126417	0	0.000227524	0.024535	0.106294	0.00394401	0.224648	0	0.0985988	0	0	0.123918	0.111289	0.127799	0	0.0138872	0.000568904	0	0.0204331	9999	0.34814	0.955763
GSM333743	0	0.0281085	0	0.0546553	0.00620422	0	0.0465408	0.0430718	0.049049	0.152568	0	0.077091	0	0	0.0815565	0.186734	0.181537	0	0	0.0342502	0	0.058633	9999	0.430515	0.90202
GSM333751	0	0.0942187	0.00124393	0	0.0728084	0	0	0.0797927	0.0288429	0.121355	0	0.108687	0	0	0.0918973	0.171781	0.0824301	0	0	0.126157	0	0.0207864	9999	0.392099	0.92263
GSM333753	0	0.00622651	0.0336276	0	0.0221853	0.0031399	0.0547338	0.0820437	0	0.101018	0	0.136277	0	0	0.0716405	0.374544	0.00773919	0	0.0586716	0	0	0.048153	9999	0.406333	0.914956
GSM333754	0	0.0066213	0.0643845	0	0.0203453	0	0.110787	0.179122	0	0.157544	0	0.0557384	0	0	0.0906756	0.148273	0.100405	0	0	0.0429743	0	0.0231297	9999	0.371035	0.929446
GSM333755	0	0.0439712	0.03635	0	0.00830302	0.0140862	0	0.0578852	0.0268734	0.119695	0	0.0908303	0	0	0.147528	0.203329	0.195842	0	0.0418856	0	0	0.0134207	9999	0.358833	0.937979
GSM333757	0	0.0495132	0.0161859	0	0.0716961	0	0.0830932	0.116661	0.0241217	0.218163	0	0.068369	0	0	0.12699	0.155315	0.0346674	0	0	0.00688955	0	0.0283343	9999	0.310614	0.965838
GSM333758	0	0.0204808	0.0727002	0	0.00754343	0.00949929	0.00322855	0.0268241	0.0113413	0.21294	0	0.0152502	0	0	0.116597	0.319527	0.0685182	0	0	0.100917	0	0.0146332	9999	0.416691	0.909507
GSM333759	0	0.0785929	0.0163286	0	0.00340193	0	0.0142047	0.0698246	0.0302669	0.177874	0	0.0699895	0	0	0.0503278	0.304765	0.116672	0	0.0252875	0.000685978	0	0.0417779	9999	0.363656	0.932937
GSM333760	0	0.00568587	0	0	0.0573892	0	0	0.0395965	0.0107937	0.262587	0	0.0946064	0	0	0.0796827	0.213678	0.180958	0	0.0147544	0.0295475	0	0.0107214	9999	0.459795	0.888445
GSM333761	0	0.0655496	0	0.00626857	0.0580172	0	0.00295252	0.0493515	0.0713896	0.0765114	0	0.0841567	0	0	0.0619862	0.16583	0.235743	0	0.0725693	0	0	0.0496745	9999	0.413373	0.909371
GSM333762	0	0	0.0463851	0	0.0107268	0	0.0132291	0.111958	0.0701394	0.145299	0	0.0531784	0.0139638	0	0.0598846	0.0830472	0.36369	0	0.0184031	0	0	0.0100958	9999	0.48307	0.875303
GSM333765	0	0.00584767	0.0164287	0.0475337	0	0	0.0128975	0.107787	0	0.0958868	0	0.0368428	0.0170196	0	0.113261	0.351625	0.102873	0	0.0647054	0	0	0.0272912	9999	0.314954	0.956446
GSM333766	0	0.0799059	0.0367886	0	0.0244293	0	0.0207713	0.152731	0.0244907	0.130482	0	0.0719615	0	0	0.0494071	0.213543	0.127139	0	0.0300289	0	0	0.0383205	9999	0.428113	0.903016
GSM333767	0	0.0316471	0	0.0112718	0.0342686	0	0.00462387	0.0936719	0.0397518	0.137269	0	0.105515	0.0394126	0	0.0328752	0.240926	0.139269	0	0.0674505	0	0	0.0220468	9999	0.413938	0.909334
GSM333768	0	0.00788581	0.00425544	0.0668829	0	0	0.0143321	0.189757	0	0.0617383	0	0.073922	0.0102683	0	0.0745525	0.187238	0.252821	0	0.0378534	0	0	0.0184926	9999	0.374589	0.927708
GSM333769	0	0.0363735	0	0.0230721	0.023068	0	0.0981527	0.141617	0.00711714	0.0675478	0	0.0364812	0.0125302	0	0.0821411	0.278195	0.116962	0	0.0568342	0	0	0.0199079	9999	0.368166	0.929092
GSM333770	0	0	0	0.0398057	0	0	0.0645406	0.133477	0.0572394	0.173506	0	0.0472609	0.00925179	0	0.0723817	0.159187	0.194897	0	0	0.022969	0	0.0254843	9999	0.484577	0.874443
GSM333771	0	0.0438065	0.0211567	0	0	0	0	0.19641	0.019761	0.0963994	0	0.0881881	0.00179889	0	0.0631667	0.128851	0.271694	0.00209124	0.0395141	0	0	0.0271624	9999	0.394701	0.917992
GSM333772	0	0.0836137	0.0402724	0.039703	0.0123557	0	0.0436311	0.162205	0.0494462	0.0504098	0	0.0502364	0.000513181	0	0.0883919	0.189608	0.0900108	0	0.0872542	0	0	0.0123488	9999	0.32881	0.944305
GSM333773	0	0.038602	0	0.000233956	0.00202727	0	0	0.147259	0.0201202	0.13068	0	0.0605137	0.00461462	0	0.0371754	0.244065	0.236998	0.00297863	0.0326579	0.00463766	0	0.0374382	9999	0.38712	0.9218
GSM333774	0	0	0.0173388	0	0.0442088	0	0	0.100047	0.0320035	0.168451	0	0.116783	0	0	0.0667766	0.255402	0.0627118	0	0.105744	0	0	0.0305341	9999	0.386133	0.924254
GSM333775	0	0.0222385	0	0.00632283	0.000150103	0	0.0284478	0.117786	0.0152357	0.0833083	0	0.0658559	0	0	0.047266	0.20012	0.306929	0.0329075	0.0406515	0	0	0.0327807	9999	0.422279	0.905403
GSM333776	0	0.0530138	0.0681401	0.0316821	0.014201	0	0.0442907	0.117671	0.0250514	0.105918	0	0.00294024	0	0	0.0740962	0.231775	0.131414	0	0.068718	0.00190105	0	0.0291879	9999	0.389769	0.920016
GSM333779	0	0.0450854	0	0	0	0.00106231	0.00199752	0.037896	0.0166147	0.233886	0	0	0	0	0.0234835	0.331018	0.193694	0.0195054	0	0.0691205	0	0.0266369	9999	0.441659	0.896241
GSM333780	0	0.0470042	0	0	0.0452151	0	0	0.16071	0.0185366	0.136209	0	0.0844474	0	0	0.0688628	0.187128	0.173535	0.0219243	0.0409281	0	0	0.0154988	9999	0.380237	0.924854
GSM333781	0	0.00825972	0.0471598	0.0144717	0	0	0	0.255781	0	0.0757978	0	0.0918115	0.0347522	0	0.0420429	0.23275	0.110293	0.0495305	0.0331127	0	0	0.00423711	9999	0.357683	0.934169
GSM333783	0	0.0401426	0	0	0.039787	0	0	0.0644767	0.0173656	0.120809	0	0.0785332	0.0428467	0	0.0568634	0.295726	0.14802	0	0.0954302	0	0	0	9999	0.370071	0.929536
GSM333784	0	0.0482227	0	0.0701467	0	0	0.0332111	0.168994	0.0266121	0.0472829	0	0.0473733	0.0261494	0	0.0616127	0.164751	0.232951	0	0.0565484	0	0	0.0161449	9999	0.393471	0.918161
GSM333785	0	0.0983541	0.0026416	0.0918402	0.0224033	0	0.0216846	0.118822	0.0110762	0.0567548	0	0.0316489	0.0154033	0	0.101339	0.203109	0.175938	0	0.0302797	0.00413719	0	0.0145687	9999	0.319556	0.949894
GSM333786	0	0.0433108	0.0186975	0	0	0	0	0.0758777	0.00538465	0.104428	0	0.0780174	0.0300034	0	0.060826	0.228628	0.225137	0.0590878	0.0477679	0	0	0.0228337	9999	0.396317	0.917541
GSM333787	0	0.0110034	0.0525889	0	0	0	0.0302291	0.137511	0.00856221	0.0906772	0	0.0348045	0	0	0.067756	0.313789	0.138923	0.0458117	0.0287322	0.00418059	0	0.0354313	9999	0.394224	0.917974
GSM333788	0	0.020144	0	0	0	0.0558847	0.0114933	0.103853	0.00713332	0.163319	0	0.067035	0	0	0.0472862	0.31254	0.0993645	0.0344308	0.0495467	0.00208193	0	0.0258879	9999	0.369394	0.93044
GSM333789	0	0	0	0	0	0.097625	0.0227471	0.183277	0	0.156708	0	0.12103	0.00449049	0	0.0636605	0.20303	0.0883969	0	0.0273765	0.00766656	0	0.0239918	9999	0.449328	0.89266

## Sheet: Figure5E
	Activated B cell	Activated CD4 T cell	Activated CD8 T cell	Activated dendritic cell	CD56bright natural killer cell	CD56dim natural killer cell	Central memory CD4 T cell	Central memory CD8 T cell	Effector memeory CD4 T cell	Effector memeory CD8 T cell	Eosinophil	Gamma delta T cell	Immature B cell	Immature dendritic cell	Macrophage	Mast cell	MDSC	Memory B cell	Monocyte	Natural killer cell	Natural killer T cell	Neutrophil	Plasmacytoid dendritic cell	Regulatory T cell	T follicular helper cell	Type 1 T helper cell	Type 17 T helper cell	Type 2 T helper cell
GSM1019138	-0.140581	0.223761	0.273523	0.265285	0.243365	0.0519399	0.376288	0.19382	0.147853	0.215441	-0.186836	0.302754	-0.00396254	0.334742	-0.113413	-0.0144029	0.198048	0.0286076	0.222176	0.0402161	0.00625808	-0.444899	0.366733	0.141234	0.0596155	0.0037871	-0.20645	0.0290491
GSM1019139	-0.100076	0.0831382	0.235527	0.331712	0.246289	0.129521	0.438856	0.19402	0.106211	0.303175	-0.159831	0.305687	0.0448731	0.359322	-0.109276	0.156778	0.288686	-0.00610549	0.259922	0.0925493	-0.00413878	-0.270091	0.368716	0.148893	0.130146	0.0831927	-0.169936	0.0418465
GSM1019141	-0.185281	0.29253	0.32718	0.309457	0.274613	0.113587	0.412946	0.273726	0.148087	0.312801	-0.163645	0.300493	0.146319	0.367894	-0.0249822	0.0420135	0.344495	0.0540609	0.219284	0.120154	0.0714329	-0.400924	0.41671	0.236525	0.0724471	0.103342	-0.104275	0.0454463
GSM1019142	-0.0465943	0.356122	0.443346	0.378199	0.274615	0.181266	0.452186	0.274574	0.138689	0.34926	-0.137982	0.373244	0.0216022	0.343314	0.00284407	0.091054	0.489011	0.0347867	0.282138	0.115696	0.113241	-0.237468	0.43255	0.27794	0.120998	0.193053	-0.134883	0.0158221
GSM1019145	-0.15399	0.116835	0.168541	0.321967	0.212611	0.185104	0.387647	0.142107	0.0410236	0.221814	-0.254682	0.344167	-0.113371	0.298833	-0.167748	0.03471	0.219447	-0.0168972	0.268732	0.0847094	0.0584985	-0.309936	0.362748	0.112775	0.077885	0.0310529	-0.213387	0.0648036
GSM1019146	-0.166684	0.280201	0.215741	0.278428	0.322737	0.171967	0.408788	0.249232	0.0835421	0.248265	-0.146355	0.317267	-0.0582404	0.366333	-0.0845202	0.0848406	0.31603	0.030301	0.217606	0.081501	0.00708756	-0.335841	0.396385	0.184087	0.0416783	0.0634185	-0.143852	0.0722509
GSM1019147	-0.12718	0.150786	0.269323	0.289773	0.268969	0.140898	0.425868	0.242884	0.150785	0.339154	-0.0494937	0.300968	0.0129885	0.370146	-0.0697915	0.245527	0.350913	-0.0744772	0.26717	0.111905	0.0323671	-0.213129	0.373005	0.199886	0.131092	0.150158	-0.160174	0.0775066
GSM1019148	-0.116947	0.41123	0.39994	0.365447	0.239461	0.108739	0.438364	0.265679	0.135169	0.357245	-0.181868	0.333598	0.0657517	0.370151	-0.0404473	0.0471691	0.402125	0.0104521	0.258179	0.143385	0.0983819	-0.247298	0.360913	0.32437	0.149248	0.143135	-0.11901	0.0770338
GSM1019150	0.0212653	0.247841	0.311817	0.346087	0.261605	0.140139	0.392464	0.206193	0.175724	0.30156	-0.221139	0.312746	0.0386284	0.284236	-0.111212	-0.0011659	0.265147	-0.00171086	0.260519	0.147811	0.0173542	-0.341417	0.360707	0.219299	0.0581485	0.0308476	-0.126519	0.124096
GSM1019151	-0.0536313	0.30039	0.288007	0.246977	0.301127	0.0878356	0.387214	0.216525	0.119839	0.288724	-0.0855821	0.328255	-0.0331981	0.356604	-0.103221	0.0637274	0.273895	0.082745	0.224534	0.0705685	-0.00308233	-0.409888	0.373264	0.165944	0.0749758	0.0525516	-0.25936	0.0674539
GSM1019152	-0.138699	0.211897	0.261353	0.28395	0.210318	0.135362	0.406554	0.175874	0.0997854	0.247714	-0.236769	0.307704	-0.101494	0.315509	-0.0829749	-0.000839016	0.259346	-0.0885468	0.244463	0.060893	0.0130654	-0.227698	0.37291	0.127306	0.0369208	0.0452753	-0.224212	0.073911
GSM1019157	0.0173915	0.279379	0.348866	0.334525	0.336737	0.152826	0.417619	0.284792	0.0935634	0.301501	-0.241966	0.304448	-0.0429721	0.336255	-0.0629081	0.0685335	0.361082	0.0446957	0.238124	0.053293	0.0830854	-0.231111	0.392342	0.203174	0.0651926	0.0923769	-0.114632	0.0117392
GSM1019158	-0.241091	0.135047	0.104907	0.35283	0.244413	0.145287	0.471095	0.254823	0.0797895	0.272111	-0.233753	0.312063	0.0133457	0.378403	-0.0978597	0.120574	0.26264	-0.00846565	0.275351	0.0991576	0.0384194	-0.276469	0.376575	0.203434	0.115914	0.0949927	-0.207869	0.0599114
GSM1019162	-0.0978629	0.245504	0.27965	0.346656	0.255155	0.111705	0.436653	0.254811	0.154412	0.332133	-0.138548	0.366143	0.0312393	0.379053	-0.0460709	0.15876	0.386551	-0.0138654	0.246366	0.126833	0.0651433	-0.22055	0.38261	0.27779	0.149332	0.135205	-0.140473	0.0924433
GSM1019164	0.0958267	0.303677	0.402039	0.35889	0.224693	0.176981	0.437951	0.235398	0.095695	0.330255	-0.150321	0.357223	-0.0620999	0.334629	-0.0180398	0.134774	0.42517	-0.00957009	0.292458	0.120079	0.0634433	-0.138013	0.424337	0.307699	0.135711	0.129517	-0.123312	0.0766786
GSM1019166	-0.323329	-0.120097	0.152882	0.29799	0.227538	0.142993	0.431943	0.193613	0.0109213	0.25501	-0.163097	0.271892	-0.121801	0.35571	-0.146611	0.105223	0.184958	-0.137051	0.307565	0.0968393	0.0226068	-0.299262	0.352059	0.0827304	0.113132	0.0649061	-0.162901	0.0211513
GSM1019167	0.150329	0.352791	0.446216	0.400058	0.258109	0.207204	0.46117	0.275339	0.104841	0.368481	-0.184994	0.369029	0.0971023	0.351508	0.00578755	0.0961114	0.50428	-0.014904	0.308911	0.119528	0.135185	-0.200108	0.387798	0.344569	0.109773	0.178134	-0.0689692	0.0212498
GSM1019168	-0.130511	0.200427	0.252206	0.266332	0.252488	0.0890857	0.365617	0.158946	0.0849312	0.167633	-0.324425	0.265189	-0.0720019	0.26994	-0.159327	-0.094932	0.114312	0.0436743	0.213591	0.0387443	-0.017808	-0.453983	0.370147	0.0738151	0.0315768	0.00102606	-0.204063	-0.0194416
GSM1019169	0.0121791	0.181413	0.203825	0.313311	0.194743	0.10721	0.409903	0.20266	0.105743	0.288223	-0.0491259	0.333467	-0.0155999	0.355148	-0.1686	0.146706	0.28329	-0.0728172	0.241278	0.101451	0.0301006	-0.378798	0.408435	0.20124	0.0896866	0.0721369	-0.150351	0.0448758
GSM1019170	0.0331969	0.194514	0.354772	0.29548	0.172611	0.133763	0.415169	0.108182	0.115468	0.258807	-0.281336	0.290634	0.075112	0.265169	-0.170915	-0.00291363	0.245066	-0.0755512	0.282688	0.0762025	-0.0184302	-0.348681	0.358974	0.117376	0.0480358	0.0459817	-0.259361	0.0485702
GSM1019171	0.0016414	0.214043	0.375414	0.390999	0.2734	0.153269	0.46183	0.237969	0.116529	0.369522	-0.0977568	0.296941	0.0352503	0.401768	-0.0627131	0.0764989	0.362274	0.00107409	0.2774	0.129696	0.0699079	-0.229908	0.366012	0.266296	0.159532	0.106331	-0.141571	0.0562653
GSM1019172	-0.105487	0.15159	0.20173	0.262134	0.275104	0.110073	0.398508	0.161426	0.158383	0.165703	-0.354835	0.239381	-0.190406	0.305842	-0.166079	-0.0506894	0.15442	0.0388232	0.229239	0.00119447	-0.0132421	-0.446536	0.366391	0.0552451	-0.00389286	0.00788931	-0.215208	0.046774
GSM1019173	-0.0695884	0.386988	0.481089	0.400164	0.270849	0.19432	0.493894	0.23649	0.150538	0.386569	-0.154931	0.38944	-0.021629	0.34755	0.0471917	0.0317292	0.48344	0.00300152	0.29757	0.130714	0.148854	-0.091039	0.383087	0.391314	0.157883	0.15824	-0.0762264	0.064604
GSM1019176	-0.0688585	0.058445	0.328959	0.345759	0.152069	0.215315	0.461007	0.238306	0.0742895	0.34906	-0.144375	0.281558	-0.0390758	0.344251	-0.012584	0.176974	0.365944	-0.146209	0.287322	0.1458	0.0563379	-0.246982	0.392526	0.12788	0.120947	0.13106	-0.0813586	0.0639924
GSM1019179	-0.248537	0.200607	0.241814	0.31165	0.318002	0.148347	0.436254	0.264661	0.0228348	0.238166	-0.234225	0.278572	-0.0306523	0.35607	-0.101918	-0.0266766	0.317692	-0.0944984	0.303539	0.0718984	0.0284762	-0.254285	0.391523	0.050746	0.0968623	0.0631867	-0.171607	-0.0422405
GSM1019181	-0.13106	0.208069	0.303358	0.378046	0.263878	0.225374	0.464833	0.27536	0.0809317	0.358326	-0.15463	0.342523	0.0303977	0.376156	-0.0957504	0.141552	0.382798	0.0385646	0.283411	0.0801597	0.0748247	-0.247552	0.353943	0.267325	0.148042	0.100554	-0.103454	0.0288892
GSM1019189	-0.199471	0.206719	0.235085	0.283558	0.212886	0.116299	0.367161	0.136103	0.108596	0.219644	-0.172889	0.233575	-0.0793584	0.267177	-0.149611	-0.120985	0.167101	0.0644881	0.223477	0.0975581	-0.0278618	-0.415683	0.315031	0.0881703	0.0230361	-0.00069667	-0.226402	0.0896378
GSM1019190	0.17234	0.0698527	0.353041	0.393486	0.271552	0.153696	0.482436	0.193372	0.0758391	0.363725	-0.0914803	0.306468	-0.0269359	0.313163	-0.0226888	0.207089	0.404257	-0.103405	0.328142	0.115234	0.0740473	-0.322056	0.38815	0.219605	0.171981	0.146135	-0.12389	-0.00620835
GSM1019191	-0.127225	0.255199	0.273115	0.289916	0.268554	0.217416	0.38808	0.243404	0.0538193	0.25578	-0.238235	0.300786	-0.042895	0.345859	-0.104121	-0.0632183	0.224505	-0.0504497	0.280332	0.0397888	0.0543359	-0.409747	0.349403	0.140483	0.0383505	0.0634488	-0.164596	-0.0584718
GSM1019192	0.213234	0.285731	0.425712	0.39335	0.250589	0.188356	0.438611	0.229298	0.0790649	0.372769	-0.128087	0.281738	-0.0242601	0.34087	-0.0376112	0.135971	0.40729	-0.106911	0.279962	0.139489	0.0804495	-0.24814	0.396188	0.20636	0.172787	0.167553	-0.144559	0.117634
GSM1019194	-0.060966	0.00259647	0.191475	0.361729	0.214575	0.200599	0.45023	0.218345	0.0192881	0.305484	-0.290922	0.300644	-0.00433131	0.343036	-0.0863066	0.16671	0.371523	-0.0173784	0.318927	0.118822	0.0710985	-0.29176	0.363293	0.266602	0.176108	0.102293	-0.155833	0.00840458
GSM1019195	-0.128126	0.181364	0.236724	0.293667	0.318692	0.145113	0.409133	0.211074	0.0491231	0.247231	-0.282995	0.256922	-0.0756044	0.368035	-0.0737702	0.063819	0.294566	-0.0184899	0.225363	0.0283624	0.0207685	-0.224334	0.348304	0.106185	0.0825664	0.0522622	-0.111788	0.0146736
GSM1019196	-0.109072	0.00550571	0.203882	0.322342	0.194465	0.153372	0.399312	0.188974	0.110412	0.26111	-0.248847	0.307558	-0.0893543	0.363651	-0.0884823	0.0604338	0.286503	-0.058515	0.276873	0.0992469	0.0432443	-0.232393	0.363673	0.142892	0.07862	0.084319	-0.189705	-0.0274918
GSM1019202	-0.130865	0.178575	0.296864	0.320732	0.290684	0.138684	0.408409	0.276284	0.0930689	0.288609	-0.245392	0.34695	0.0353512	0.322307	-0.0233463	0.00137101	0.356925	0.0669886	0.247117	0.105718	0.0635269	-0.36918	0.406773	0.192377	0.123746	0.0741184	-0.210425	0.0226745
GSM1019206	0.02197	0.113163	0.194514	0.291232	0.292071	0.0948231	0.426891	0.226158	0.0922444	0.269888	-0.333872	0.294908	-0.0775702	0.359907	-0.102025	-0.0652853	0.274806	0.0457008	0.20657	0.0215115	0.0255239	-0.349249	0.404367	0.113835	0.0408842	0.0689526	-0.225106	-0.080771
GSM1019212	0.13548	0.201103	0.395648	0.336807	0.336057	0.152563	0.476261	0.277526	0.111848	0.352399	-0.105218	0.303827	0.0343735	0.366483	-0.0185565	0.108856	0.412132	-0.05852	0.271918	0.143108	0.0721385	-0.309194	0.449746	0.245412	0.113389	0.127335	-0.205314	0.017074
GSM1019213	-0.265264	0.306033	0.254185	0.370215	0.183404	0.229132	0.450803	0.237501	0.104688	0.286428	-0.235107	0.305135	-0.0675366	0.312828	-0.0651957	0.117822	0.356284	0.111791	0.324889	0.120446	0.078242	-0.223729	0.3524	0.237068	0.135236	0.104129	-0.143107	0.0391684
GSM1019215	-0.310472	0.155922	0.199265	0.249808	0.311796	0.114898	0.392987	0.201011	0.0335819	0.24719	-0.20678	0.263036	0.0169124	0.324027	-0.100185	-0.0126031	0.206568	0.0472961	0.229812	0.0665691	0.0438063	-0.435095	0.375439	0.150874	0.104182	0.0671996	-0.216021	-0.00481564
GSM1019216	-0.340646	-0.000335475	0.0705668	0.179902	0.206173	0.0632511	0.298866	0.121754	0.100906	0.0899801	-0.344282	0.163666	-0.0962667	0.336122	-0.237755	-0.182475	-0.0420319	-0.0660216	0.247562	0.0477982	-0.0785683	-0.432237	0.284479	-0.0451093	-0.0300027	-0.0441524	-0.265906	0.0164589
GSM1019220	-0.00120784	0.235653	0.347363	0.357225	0.276905	0.225206	0.418605	0.217966	0.0237532	0.292791	-0.194134	0.336054	-0.0467623	0.317998	-0.0243976	0.117655	0.408817	-0.0499908	0.273131	0.137209	0.0299321	-0.199493	0.37557	0.246268	0.0970908	0.123839	-0.149748	-0.0467074
GSM1019223	0.101604	0.293122	0.346926	0.336634	0.233118	0.154723	0.36736	0.210069	0.0972032	0.256978	-0.176157	0.297493	0.0271121	0.36192	-0.0598609	0.0179909	0.357383	0.0062023	0.270301	0.129135	0.0440548	-0.421856	0.350686	0.266759	0.0512937	0.0978024	-0.213973	-0.0381869
GSM1019224	-0.273949	0.0974035	0.097424	0.279748	0.220451	0.156779	0.392945	0.0794078	0.0862508	0.122367	-0.366153	0.250918	-0.11216	0.302649	-0.15591	-0.0342738	0.0905437	0.0383725	0.256594	0.0129354	-0.0272265	-0.160617	0.330187	0.0380241	0.0300885	0.0177986	-0.250155	0.0909671
GSM1019226	-0.0584747	0.280243	0.370084	0.311622	0.305115	0.134831	0.442182	0.208828	0.0468766	0.338178	-0.270495	0.25925	-0.0617951	0.354434	-0.102186	0.0231646	0.339224	0.0178882	0.269685	0.138324	0.0360384	-0.405195	0.386775	0.150086	0.0367414	0.110374	-0.19222	0.0317926
GSM1019227	-0.259151	0.20903	0.118904	0.284871	0.325252	0.140087	0.356036	0.165844	0.0769992	0.12427	-0.355763	0.243398	-0.0916481	0.327195	-0.164831	-0.140369	0.115218	0.0644372	0.21812	0.0204036	-0.0135473	-0.391757	0.359159	-0.00789106	-0.0622146	-0.0363014	-0.209925	0.0164955
GSM1019231	-0.0577067	0.253297	0.37389	0.325096	0.187742	0.173784	0.328938	0.195042	0.149203	0.221493	-0.295179	0.269345	-0.131927	0.256383	-0.132797	-0.110596	0.161517	0.0149229	0.263618	0.0990522	-0.00465658	-0.426924	0.340043	0.103205	0.00779793	0.0060923	-0.149741	0.0535892
GSM1019232	-0.169415	0.0998199	0.201544	0.265197	0.265238	0.171751	0.368614	0.166585	0.0510198	0.249497	-0.347283	0.252922	-0.206909	0.326582	-0.130135	-0.0228104	0.187132	0.0100448	0.271224	0.0337232	-0.0521765	-0.419068	0.383769	0.0917885	0.0345905	0.0190052	-0.164418	0.0639672
GSM1019233	-0.401147	0.0970446	0.132139	0.250772	0.283404	0.0925928	0.36876	0.184108	0.0391823	0.141033	-0.319759	0.240829	-0.0762204	0.368946	-0.127092	0.00463847	0.197153	0.0117018	0.224332	0.0550636	-0.0170301	-0.344271	0.362906	0.0112825	0.0223852	0.0153553	-0.265784	0.0491823
GSM1019237	0.021797	0.284402	0.358298	0.330178	0.268641	0.121836	0.425169	0.206464	0.0901139	0.336573	-0.0735441	0.320032	-0.0349273	0.371151	-0.0978087	0.0874826	0.37232	0.0123619	0.249534	0.109469	0.0620642	-0.316103	0.394407	0.190564	0.136202	0.134976	-0.176949	0.0752931
GSM1019238	-0.193808	0.271853	0.154296	0.218581	0.296081	0.115124	0.395426	0.149876	0.0444289	0.229854	-0.180362	0.251387	0.0127556	0.318606	-0.171142	-0.00276079	0.211982	-0.0131562	0.19762	0.0861832	-0.0385952	-0.325958	0.361016	0.0146246	0.00876509	0.0188051	-0.204035	0.0802779
GSM1019239	-0.225297	0.15449	0.1264	0.292794	0.226493	0.177579	0.406322	0.245115	0.0425749	0.179623	-0.251844	0.309576	-0.108235	0.389476	-0.0881184	0.091228	0.243843	-0.059005	0.239116	0.076374	0.0266049	-0.29105	0.320813	0.142661	0.0417168	0.0220784	-0.187687	-0.00448868
GSM1019240	-0.0540902	0.252252	0.195596	0.344066	0.288181	0.110004	0.39658	0.226589	0.121539	0.289332	-0.267189	0.327576	-0.0466259	0.32302	-0.128771	0.0482861	0.311184	-0.00438912	0.217224	0.098378	0.0580967	-0.320484	0.379957	0.210498	0.0248205	0.0824728	-0.152185	0.0967196
GSM1019241	-0.100997	0.158556	0.12754	0.271732	0.30951	0.133034	0.408324	0.19966	0.0430813	0.237931	-0.285085	0.295823	-0.0794502	0.33025	-0.119781	0.100134	0.25019	-0.0440537	0.242381	0.101352	-0.013385	-0.334996	0.383223	0.118295	0.0225062	0.0603339	-0.195872	0.0203568
GSM1019246	-0.103542	0.264878	0.304637	0.344098	0.283219	0.150145	0.419221	0.318531	0.0638524	0.322948	-0.111068	0.361394	-0.00507509	0.361909	0.00130524	0.125381	0.407933	0.00372507	0.286882	0.124759	0.0667931	-0.289703	0.404698	0.276621	0.0870442	0.114365	-0.153115	0.0514748
GSM1019248	-0.0865053	0.239951	0.329354	0.267681	0.281242	0.135614	0.333181	0.156826	0.0768059	0.236224	-0.206257	0.3095	-0.0536522	0.299442	-0.0430589	-0.0860344	0.168791	-0.0554297	0.254852	0.114698	0.00357095	-0.474619	0.266362	0.09449	0.0422479	0.0192046	-0.255951	-0.00655298
GSM1019250	-0.33309	0.109421	0.162824	0.274909	0.309878	0.102608	0.362612	0.154974	0.0271079	0.141852	-0.339708	0.268763	-0.0102141	0.248709	-0.124685	-0.0950563	0.148926	0.0335638	0.228681	0.116182	-0.0679566	-0.375477	0.370509	0.0433548	-0.0493719	-0.00678384	-0.233116	-0.0701387
GSM1019253	-0.0584878	0.150929	0.202094	0.276885	0.238306	0.115117	0.38645	0.169559	0.0561642	0.270946	-0.239345	0.349945	-0.0557983	0.320203	-0.148942	-0.00695311	0.271488	-0.0496052	0.253739	0.117679	0.00457314	-0.387264	0.336636	0.171605	0.0540135	0.0701413	-0.254801	0.0440184
GSM1019254	0.088464	0.267827	0.341216	0.33057	0.249915	0.177494	0.402904	0.238576	0.117482	0.282792	-0.118774	0.372479	-0.0131653	0.330188	-0.0491402	0.136905	0.401219	-0.0529782	0.277104	0.188428	0.0548087	-0.194715	0.358694	0.22332	0.102646	0.125355	-0.156057	0.070358
GSM1019255	0.0291943	0.285995	0.428636	0.297706	0.251608	0.137909	0.402448	0.18419	0.0857553	0.272617	-0.192129	0.346624	0.128815	0.282878	-0.0338009	-0.106323	0.3331	0.0535817	0.256587	0.109337	0.0774547	-0.46156	0.331723	0.22555	0.0939635	0.0799708	-0.110543	-0.0238859
GSM1019256	-0.153392	0.315207	0.319327	0.299456	0.244849	0.147564	0.357305	0.235388	0.126924	0.281496	-0.332495	0.345305	0.0348273	0.293215	-0.110239	0.0149593	0.30967	0.00793045	0.269934	0.11649	0.0545043	-0.248689	0.283583	0.112049	0.0257433	0.0808467	-0.168584	0.0441564
GSM1019260	0.115558	0.289594	0.348199	0.314422	0.271951	0.144061	0.42641	0.236699	0.120943	0.358848	-0.174281	0.373593	0.0811405	0.346433	-0.0643724	0.0681525	0.318473	-0.0088431	0.274629	0.156808	0.0561235	-0.304192	0.378397	0.244588	0.104292	0.123419	-0.160649	0.0503052
GSM1019266	-0.239306	0.163872	0.196234	0.250554	0.301505	0.137203	0.4091	0.287272	0.123508	0.28787	-0.342822	0.308672	0.109915	0.359769	-0.120418	-0.00899775	0.288697	0.0066836	0.208618	0.132331	0.012525	-0.254463	0.39359	0.186075	0.0632212	0.0456958	-0.197686	0.0158157
GSM1019268	0.0469874	0.0874702	0.186354	0.286707	0.24513	0.141006	0.388933	0.126641	0.0766881	0.206892	-0.252105	0.332551	0.00835988	0.332113	-0.110557	0.0882769	0.232563	-0.0553901	0.260389	0.142665	0.0107967	-0.374821	0.402007	0.120013	0.0582757	0.0234613	-0.265311	0.0157637
GSM1019270	-0.280404	-0.0538772	0.103895	0.334307	0.190008	0.203916	0.453393	0.219683	0.0316467	0.251068	-0.258628	0.33219	0.0500281	0.372107	-0.0461285	0.0566426	0.313482	-0.161241	0.256651	0.134664	0.0238275	-0.326795	0.315905	0.24929	0.098032	0.0337568	-0.168597	0.00970413
GSM1019271	-0.0566283	0.331188	0.293854	0.284063	0.302526	0.101808	0.399881	0.289782	0.0828761	0.301129	-0.204329	0.306525	0.0587873	0.34575	-0.0607788	0.0258733	0.34891	0.0174595	0.21983	0.130867	0.0559729	-0.4073	0.361592	0.209944	0.0594179	0.0639974	-0.200038	0.0129866
GSM1019275	-0.179223	0.133258	0.252371	0.317196	0.28488	0.173482	0.455661	0.231232	0.110542	0.295055	-0.157684	0.359937	-0.036118	0.35389	-0.0581463	0.159477	0.374299	-0.0165624	0.249181	0.171287	0.0434289	-0.322186	0.349614	0.278551	0.13301	0.122633	-0.152076	0.0386516
GSM1019279	-0.31506	0.131731	0.0719109	0.2063	0.285796	0.032369	0.342648	0.079796	0.166858	0.15288	-0.25383	0.243965	-0.135083	0.294851	-0.188459	-0.0806778	-0.00483902	0.0748967	0.182138	0.0294186	-0.0592131	-0.47852	0.315373	-0.0669066	0.0066998	-0.0630521	-0.187626	0.0655927
GSM1019280	-0.101625	0.245527	0.213773	0.305889	0.250417	0.142732	0.361538	0.201549	0.152398	0.269549	-0.254869	0.297562	0.0721272	0.309332	-0.0632968	-0.0705009	0.220376	0.000281374	0.239389	0.0789853	-0.00832801	-0.473052	0.394798	0.194917	0.0728236	0.0772519	-0.164398	0.0253072
GSM1019282	-0.0947973	0.153471	0.153384	0.181692	0.208725	0.0885785	0.321023	0.0731245	0.0388587	0.214187	-0.215192	0.237726	-0.142957	0.272302	-0.207683	-0.163697	0.00606948	0.00818427	0.234856	0.0563378	-0.0232256	-0.474954	0.290691	-0.0417359	-0.0128419	-0.0562727	-0.159693	0.111869
GSM1019284	-0.132782	0.249434	0.257604	0.267724	0.351446	0.12646	0.415095	0.211125	0.130851	0.321546	-0.272896	0.327718	0.116411	0.338644	-0.0810537	-0.00564147	0.295248	0.0450386	0.257023	0.0893882	0.0383262	-0.407717	0.337923	0.18424	0.0618969	0.1058	-0.164603	0.0245871
GSM1019286	-0.102546	0.273825	0.232453	0.314995	0.270436	0.162654	0.436512	0.284408	0.0490629	0.297825	-0.111103	0.367906	-0.0372833	0.354713	-0.0854445	0.146788	0.354215	-0.0639155	0.265974	0.137926	0.0624147	-0.276202	0.342527	0.262573	0.107838	0.0937687	-0.165169	-0.0166769
GSM1019287	-0.160144	0.160912	0.229172	0.289718	0.238249	0.143059	0.414537	0.197014	0.0934155	0.277842	-0.293215	0.343327	-0.094517	0.359524	-0.137627	0.122745	0.271751	0.015776	0.250298	0.106628	0.0357044	-0.354864	0.346378	0.182404	0.0799674	0.039131	-0.140403	0.101783
GSM1019288	-0.181655	0.156079	0.202608	0.340411	0.27462	0.154702	0.455142	0.242485	0.0962952	0.334142	-0.223498	0.348902	0.0976812	0.368839	-0.123233	0.0729445	0.321445	-0.0272145	0.261786	0.110609	0.0819686	-0.364257	0.357494	0.231424	0.140729	0.083173	-0.140652	0.0205547
GSM1019291	-0.201749	0.294377	0.328144	0.231942	0.304475	0.107595	0.374676	0.18158	0.080392	0.280134	-0.198543	0.30547	-0.0550785	0.348573	-0.078954	0.02498	0.256695	0.0268706	0.20966	0.0712372	0.0279381	-0.355441	0.386224	0.130197	0.0327314	0.0514789	-0.145915	0.0670356
GSM1019296	-0.272719	0.125708	0.0830579	0.223958	0.32084	0.0933838	0.384102	0.211498	0.105229	0.238015	-0.352741	0.325621	0.00402229	0.33848	-0.127813	0.0442841	0.161298	0.00903182	0.207103	0.108932	-0.00851193	-0.464726	0.366805	0.124172	0.0362869	0.042567	-0.204586	0.0136926
GSM1019297	-0.0467142	0.398333	0.318445	0.328182	0.212027	0.121825	0.44533	0.258692	0.164514	0.335811	-0.093692	0.349854	0.102757	0.32428	-0.0138794	0.112674	0.402455	-0.0590466	0.2611	0.13251	0.0949487	-0.105337	0.369416	0.183697	0.0812757	0.144652	-0.125102	0.0955204
GSM1019298	-0.20535	0.357961	0.355578	0.275982	0.232601	0.130892	0.408008	0.242246	0.0884375	0.331035	-0.1983	0.353049	0.145843	0.341544	-0.0810893	-0.0222551	0.301915	-0.0152016	0.306848	0.0956218	0.0608175	-0.334394	0.338885	0.253075	0.0563177	0.103571	-0.184236	-0.0227467
GSM1019300	-0.141774	0.00554955	0.210171	0.232151	0.19018	0.183041	0.429099	0.103181	-0.0057702	0.231134	-0.219031	0.208563	-0.0142088	0.308939	-0.192733	-0.0456561	0.0850151	-0.0659952	0.272925	0.038293	0.00281811	-0.189673	0.37884	-0.0684968	0.0290456	0.029593	-0.0981915	0.0883066
GSM1019302	0.0104246	0.223849	0.317378	0.305082	0.235549	0.152189	0.452467	0.17758	0.089822	0.336027	-0.0765345	0.332992	-0.0129889	0.367661	-0.0981187	0.124312	0.352113	-0.0107051	0.255521	0.160912	0.0730973	-0.367415	0.359614	0.195446	0.127053	0.111321	-0.188806	0.058963
GSM1019303	-0.263832	0.248763	0.15632	0.303474	0.220911	0.127478	0.423432	0.202638	0.0581765	0.291564	-0.182923	0.328471	-0.0331676	0.347448	-0.191653	0.0595683	0.19902	0.0142459	0.260213	0.0842264	0.0251408	-0.216659	0.353318	0.118189	0.0587109	0.0495005	-0.199299	0.0635485
GSM1019304	0.154495	0.397749	0.371217	0.3174	0.276774	0.146833	0.416486	0.238197	0.161839	0.328772	-0.123153	0.344396	0.0725036	0.352135	-0.0558592	0.0878236	0.332577	0.0129612	0.259747	0.133458	0.0605682	-0.354095	0.359281	0.206046	0.0942353	0.116068	-0.155999	-0.0116409
GSM1019305	-0.0179449	0.071434	0.220196	0.263451	0.24004	0.184679	0.398223	0.106257	0.0411256	0.202756	-0.322862	0.236414	-0.0676775	0.329997	-0.152216	0.0541393	0.220927	-0.169518	0.234032	0.158015	-0.00465419	-0.363937	0.330687	0.0557257	0.0226944	0.00732406	-0.287139	0.0277992
GSM1019313	-0.0778387	0.188136	0.173579	0.253129	0.21317	0.171112	0.437422	0.196132	0.0195981	0.270129	-0.146725	0.310076	-0.0660156	0.357719	-0.130582	0.0885598	0.182428	-0.114123	0.23459	0.125851	-0.0143244	-0.326805	0.345087	0.107096	0.0779304	0.0862426	-0.176802	0.0906308
GSM1019314	0.0408464	0.388791	0.427838	0.365416	0.290254	0.129445	0.475942	0.256601	0.138699	0.386557	-0.175442	0.404172	0.199022	0.363788	0.0891222	0.180303	0.504927	0.0946828	0.290956	0.216149	0.111008	-0.279355	0.3745	0.390606	0.167476	0.155942	-0.100677	0.108145
GSM1019322	-0.338862	0.186719	0.135969	0.266321	0.295916	0.118996	0.37732	0.222209	0.183615	0.200711	-0.33042	0.343592	-0.134075	0.350278	-0.0829176	-0.0241028	0.219162	0.0683533	0.223215	0.108721	-0.00605737	-0.450841	0.343263	0.146313	0.0324682	0.0288584	-0.228655	0.135696
GSM1019323	-0.216681	0.243911	0.207846	0.27422	0.318472	0.142113	0.42048	0.195951	0.0808379	0.271924	-0.202752	0.300929	-0.0511699	0.312902	-0.133633	0.064221	0.26137	-0.0045257	0.223596	0.101749	0.0135694	-0.342197	0.376771	0.153829	0.0530109	0.0324337	-0.143477	0.0587932
GSM1019324	-0.259371	0.242994	0.239201	0.360786	0.269974	0.167703	0.436063	0.274397	0.0723455	0.3631	-0.225674	0.395291	0.0725012	0.370313	-0.0415836	0.150711	0.383616	-0.0129417	0.267724	0.140781	0.0555977	-0.349175	0.358184	0.31941	0.11732	0.11565	-0.145636	0.0641152
GSM1019330	-0.0348858	0.14896	0.249372	0.298078	0.186377	0.18549	0.377661	0.116995	0.0736555	0.257661	-0.193052	0.316326	-0.0696083	0.368333	-0.11169	0.0591883	0.311784	-0.0620162	0.257173	0.121892	0.046633	-0.249021	0.339925	0.14247	-0.00230193	0.0396401	-0.231797	0.0796152
GSM1019333	-0.234351	0.216033	0.239755	0.235623	0.24608	0.0640554	0.358593	0.140061	0.113574	0.211029	-0.283545	0.291274	-0.0736332	0.327259	-0.165935	-0.0815144	0.157655	0.0554656	0.224079	0.045708	-0.0293491	-0.447127	0.348658	0.0498126	0.0358301	-0.0318362	-0.196167	0.0477184
GSM1019174	-0.0570386	0.284819	0.314546	0.346835	0.227484	0.155153	0.383208	0.207085	0.137206	0.256434	-0.231025	0.322156	0.00931585	0.342723	-0.096277	0.0981732	0.33348	0.077609	0.23225	0.107495	0.0114153	-0.232676	0.373342	0.211907	0.0805512	0.0821173	-0.18657	0.0956865
GSM1019175	-0.156669	-0.0396234	0.160563	0.375343	0.247854	0.150065	0.425927	0.224763	0.00938383	0.328628	-0.22276	0.273235	-0.160748	0.38148	-0.0998379	0.0139207	0.259855	-0.0894892	0.288482	0.0913186	0.0165481	-0.341211	0.373334	0.152923	0.0444412	0.077444	-0.170771	-0.0246323
GSM1019177	-0.321534	0.175518	0.214351	0.245432	0.323874	0.064466	0.374018	0.179078	0.081019	0.145634	-0.362246	0.254438	-0.189684	0.262245	-0.0787982	-0.0192625	0.16692	0.106696	0.216605	0.0107783	-0.00428987	-0.473577	0.368513	0.050481	0.0668396	0.00935829	-0.208246	-0.0218053
GSM1019178	-0.180411	0.155371	0.240743	0.351753	0.228768	0.0851446	0.393132	0.179604	0.0815888	0.278643	-0.247828	0.257325	0.0196463	0.336914	-0.0903474	-0.112197	0.325717	-0.0452818	0.239473	0.0135977	0.00492934	-0.264266	0.309316	0.18638	0.0206555	0.0304042	-0.195291	-0.0370677
GSM1019180	-0.152518	0.290397	0.382947	0.333796	0.251144	0.170362	0.49046	0.255971	0.0446671	0.364286	-0.28695	0.371567	0.130598	0.340362	-0.0836152	0.0769705	0.317934	0.0279487	0.291304	0.0944746	0.0841207	-0.291975	0.358607	0.233723	0.0900485	0.148135	-0.111868	0.0778114
GSM1019182	-0.0290137	0.199031	0.218202	0.288532	0.19521	0.11373	0.367537	0.143161	0.0495342	0.292826	-0.267127	0.305984	-0.0364463	0.302907	-0.0994543	-0.162896	0.279644	-0.0500796	0.252019	0.0814364	0.0217721	-0.439696	0.3248	0.100872	0.0487712	0.0341048	-0.195187	0.113398
GSM1019183	-0.0305764	0.26117	0.35303	0.313292	0.297576	0.145319	0.429453	0.227275	0.0524843	0.284173	-0.195897	0.294012	0.0633072	0.351825	-0.0736529	0.0700264	0.372579	-0.0605247	0.234291	0.0680195	0.0673336	-0.438585	0.308286	0.206625	0.120819	0.069469	-0.131166	0.0361028
GSM1019184	-0.16328	0.271645	0.207768	0.316645	0.26712	0.103985	0.424241	0.24609	0.06524	0.31082	-0.203992	0.258651	0.0610773	0.402112	-0.0935105	-0.0540315	0.271812	-0.0480619	0.222277	0.0827061	0.0230084	-0.180925	0.377897	0.105556	0.0439817	0.0613397	-0.1594	0.0857856
GSM1019185	0.0355215	0.0832132	0.349718	0.377679	0.236419	0.186396	0.436413	0.164667	0.0822353	0.371489	-0.132066	0.282261	-0.0449257	0.400499	-0.105638	0.138285	0.368435	-0.0458262	0.287556	0.105388	0.0392817	-0.344796	0.373547	0.212105	0.120008	0.115245	-0.202335	0.0438
GSM1019244	-0.0430264	0.103462	0.225582	0.310976	0.229161	0.181342	0.388141	0.235077	0.0445296	0.32071	-0.186345	0.277378	0.00590792	0.384982	-0.0860609	0.0962435	0.305312	-0.0575636	0.281476	0.136524	-0.00667502	-0.409882	0.333216	0.166044	0.109202	0.0845079	-0.151438	-0.0278807
GSM1019308	0.0661176	0.169359	0.237399	0.345863	0.272565	0.170549	0.426442	0.23868	0.135876	0.336767	-0.149515	0.34707	0.190437	0.39641	-0.0293157	0.149123	0.370418	-0.0120374	0.276975	0.134909	0.0510349	-0.371393	0.355309	0.282486	0.125116	0.141651	-0.192843	0.0736592
GSM1019309	0.00905474	0.205683	0.336194	0.325801	0.266734	0.219368	0.434955	0.246987	0.0968561	0.368822	-0.134427	0.32812	0.183999	0.371375	-0.0673495	0.074754	0.355904	-0.0834263	0.263971	0.136439	0.0440374	-0.381345	0.358481	0.225983	0.123948	0.11354	-0.170036	0.00242141
GSM1019140	-0.0492631	0.0830417	0.297868	0.36622	0.2768	0.199152	0.46564	0.267086	0.0387011	0.316327	-0.108397	0.309164	0.0841758	0.344167	-0.0371547	0.0907254	0.335361	-0.100798	0.316398	0.106191	0.0635599	-0.306666	0.386169	0.236961	0.137997	0.122861	-0.0767242	0.0439891
GSM1019143	-0.17464	-0.100565	0.173761	0.336031	0.187175	0.184695	0.441704	0.136025	-0.02562	0.275212	-0.336009	0.218414	-0.128773	0.310789	-0.140756	0.0337116	0.186811	-0.106155	0.278712	0.0739704	-0.0468651	-0.311796	0.362241	-0.0306425	0.0828823	0.0334614	-0.186191	0.00976731
GSM1019144	0.159905	0.142387	0.187179	0.362807	0.198678	0.156325	0.44448	0.162135	0.0221426	0.229797	-0.272252	0.267034	-0.00570072	0.31518	-0.123745	0.0557802	0.276319	-0.0786725	0.303073	0.0376956	0.0497934	-0.334947	0.379757	0.0887955	0.0278165	0.0767385	-0.187522	-0.0131467
GSM1019149	-0.00120693	0.0899688	0.26553	0.346106	0.292928	0.148452	0.453679	0.238394	0.0383424	0.301463	-0.165921	0.302862	-0.021584	0.367456	-0.0491486	0.165583	0.326904	-0.0666274	0.277389	0.108249	0.0694075	-0.3161	0.362293	0.200943	0.144169	0.0856852	-0.0903342	-0.041937
GSM1019153	-0.211613	0.00392117	0.176708	0.382815	0.180767	0.154656	0.439613	0.239583	0.0379688	0.30017	-0.153713	0.271263	-0.0551403	0.368183	-0.0626696	0.116587	0.317538	0.00175192	0.268977	0.101232	0.00185628	-0.269886	0.364633	0.191703	0.121067	0.086257	-0.191415	0.00665766
GSM1019154	-0.148475	0.274814	0.260805	0.250805	0.178603	0.0638189	0.345955	0.144446	0.105289	0.178209	-0.287947	0.310086	-0.0627119	0.276811	-0.13186	-0.0369068	0.215811	0.00819945	0.2217	0.0976721	-0.035287	-0.278848	0.308403	0.102347	0.0513325	0.015271	-0.268307	0.144331
GSM1019155	0.13279	0.375635	0.391822	0.312343	0.2294	0.161324	0.408714	0.204999	0.130465	0.317104	-0.23413	0.341411	-0.0398496	0.341865	-0.00478442	0.114598	0.376467	0.0127088	0.249223	0.0818798	0.0679112	-0.109411	0.389455	0.188227	0.06779	0.10701	-0.14296	0.126902
GSM1019156	-0.120758	0.348068	0.326362	0.331314	0.273425	0.137366	0.410388	0.252605	0.0956457	0.299838	-0.191383	0.338832	0.0225901	0.353984	-0.0351704	0.0478867	0.41256	-0.0526188	0.241525	0.108616	0.121366	-0.309643	0.458544	0.302974	0.115907	0.135689	-0.142343	0.0146706
GSM1019159	-0.20728	0.133972	0.256836	0.258785	0.256434	0.0786703	0.338648	0.139245	0.158091	0.174834	-0.360683	0.318829	-0.0909352	0.30086	-0.131949	-0.0394426	0.173974	0.0466044	0.209271	0.00890579	-0.00495749	-0.434979	0.413972	0.119454	0.0248908	0.00862346	-0.185656	0.10394
GSM1019160	0.0144054	0.145105	0.235385	0.309417	0.220527	0.15087	0.362269	0.158536	0.154456	0.214269	-0.235275	0.294089	0.0227514	0.303935	-0.180321	-0.0172972	0.195	-0.0838037	0.271017	0.0691392	-0.00567433	-0.416557	0.348312	0.0992123	0.0273887	0.0294328	-0.220616	0.048795
GSM1019161	-0.139654	0.170411	0.159621	0.285624	0.187691	0.130692	0.328882	0.123304	0.0609275	0.169271	-0.216492	0.25065	-0.143007	0.286878	-0.173708	-0.0297777	0.1599	0.0041803	0.192259	0.00995807	-0.0242711	-0.380717	0.368665	-0.0473539	-0.0290873	-0.0456083	-0.23875	0.156799
GSM1019163	-0.301066	-0.0332298	0.187522	0.219312	0.187061	0.183838	0.417495	0.235184	0.055266	0.272795	-0.240602	0.281645	0.0616339	0.344163	-0.11566	-0.0561594	0.196117	-0.0891341	0.254942	0.0609258	0.0401074	-0.326207	0.37035	0.133502	0.0462957	0.0789093	-0.111279	0.105181
GSM1019165	-0.0417505	0.245206	0.491222	0.401641	0.294231	0.193705	0.426803	0.259108	0.099929	0.33928	-0.143594	0.375633	0.0451974	0.34721	0.117809	0.0455173	0.491021	-0.015415	0.304703	0.157473	0.117703	-0.439674	0.373458	0.40857	0.194186	0.173284	0.0184932	-0.0564608
GSM1019186	-0.00212953	0.269351	0.314261	0.313286	0.218811	0.178471	0.381317	0.146505	0.0535347	0.257646	-0.289708	0.267082	-0.0156311	0.312008	-0.0857091	-0.032708	0.237576	-0.0540658	0.27041	0.0832657	0.0195572	-0.384315	0.341925	0.113282	0.0510339	0.0477299	-0.229364	0.0204584
GSM1019187	-0.289417	-0.00015118	0.0801483	0.247789	0.150513	0.192769	0.437561	0.157459	-0.00345643	0.117958	-0.371063	0.257317	-0.0600674	0.339295	-0.211815	-0.0214097	0.0386414	-0.0589683	0.313468	0.0190687	-0.0145852	-0.404768	0.320835	0.0542976	0.0208703	-0.00303755	-0.167708	-0.0815819
GSM1019188	0.0917757	0.234187	0.374065	0.313635	0.223489	0.210291	0.37461	0.120739	0.0816175	0.269596	-0.131812	0.263441	-0.0547926	0.292716	-0.0559674	-0.047326	0.247671	-0.109347	0.283101	0.0822625	0.0148378	-0.361365	0.382186	0.0683786	0.0512258	0.0604376	-0.166381	0.0833622
GSM1019193	-0.162872	0.176691	0.229907	0.307995	0.299423	0.106004	0.38175	0.217124	0.109529	0.257001	-0.296862	0.326883	-0.03754	0.361768	-0.04139	0.0226239	0.333469	0.0360781	0.22283	0.0972832	0.0632971	-0.267848	0.382454	0.260872	0.0621637	0.0844429	-0.161506	0.016103
GSM1019197	-0.28894	0.301568	0.183756	0.280238	0.182337	0.105118	0.287331	0.113713	0.222207	0.179745	-0.125122	0.315075	-0.0992055	0.328148	-0.176243	0.0134679	0.119024	0.0534073	0.22296	0.100257	-0.0305784	-0.470457	0.319459	0.106405	-0.00514584	-0.00977508	-0.185139	0.110062
GSM1019198	-0.22709	0.205527	0.298125	0.349937	0.300072	0.123444	0.398414	0.221748	0.0752931	0.279978	-0.199103	0.333554	-0.0750771	0.333158	0.0321745	0.0872332	0.37717	0.0158009	0.24855	0.11323	0.0695094	-0.227414	0.420929	0.232214	0.0630348	0.103105	-0.19612	0.0855858
GSM1019199	-0.0535855	0.260837	0.267002	0.266431	0.318219	0.130125	0.379427	0.216518	0.0565535	0.223671	-0.0365784	0.327672	-0.0973185	0.311515	-0.0943283	0.0711954	0.27608	0.0353737	0.263041	0.0385415	0.00634746	-0.386994	0.39293	0.111321	0.0552303	0.0419341	-0.216712	0.0516703
GSM1019200	-0.216403	0.142982	0.182134	0.400914	0.198302	0.168132	0.428717	0.195154	0.0195212	0.266305	-0.143244	0.278658	-0.165191	0.38593	-0.0947032	0.00976532	0.294089	-0.0241231	0.245163	0.0773421	-0.0219357	-0.0907962	0.342558	0.166571	0.0777646	0.0577987	-0.20485	0.0186332
GSM1019201	-0.264556	0.050864	0.143876	0.244249	0.313564	0.153316	0.430448	0.207269	0.103279	0.259772	-0.32093	0.222121	-0.189271	0.335682	-0.106938	0.0324669	0.188268	0.0238366	0.236666	0.0427591	0.0268998	-0.441092	0.394141	0.0616388	-0.00481845	0.0650658	-0.181069	-0.00239534
GSM1019203	-0.0848867	0.148384	0.253089	0.339057	0.2735	0.167183	0.440916	0.237889	0.0179569	0.330309	-0.1991	0.315805	-0.0995442	0.371332	-0.108295	0.0792013	0.328142	0.0163425	0.33208	0.0784189	0.0819894	-0.30867	0.342197	0.240804	0.096534	0.0754145	-0.163632	0.0097631
GSM1019204	-0.321162	-0.00537362	0.130485	0.335515	0.19818	0.177285	0.405516	0.165445	0.0441895	0.287528	-0.219126	0.225573	-0.0667983	0.397044	-0.141119	0.118496	0.242678	-0.172162	0.281221	0.0701034	-0.0476859	-0.249454	0.388403	0.0133472	0.0455009	0.0475196	-0.109304	-0.0438318
GSM1019205	0.0507256	0.200545	0.354329	0.391301	0.263068	0.220591	0.454517	0.282672	0.112011	0.35689	-0.148458	0.359668	0.024781	0.351323	0.0387948	0.178671	0.475895	0.0504823	0.304797	0.154565	0.105332	-0.294529	0.36185	0.34522	0.174502	0.165307	-0.0981923	0.0453776
GSM1019207	-0.0581336	0.347923	0.372295	0.316606	0.236245	0.194414	0.424378	0.174955	0.0682072	0.295378	-0.286555	0.315056	-0.184047	0.251837	-0.103099	-0.0849622	0.241354	0.0182083	0.299858	0.0299664	0.07215	-0.20273	0.35404	0.083577	0.0295691	0.0664388	-0.191227	0.0267001
GSM1019208	-0.272596	0.228891	0.265353	0.26796	0.268614	0.170464	0.343239	0.108125	0.0885976	0.203915	-0.251813	0.313107	-0.115435	0.31913	-0.142094	-0.131346	0.200567	-0.031632	0.241189	0.10872	0.00395006	-0.480193	0.321032	0.075613	0.0211613	0.0182004	-0.217885	0.105308
GSM1019209	0.0364074	0.239105	0.292767	0.365508	0.324457	0.169738	0.470403	0.253891	0.0713097	0.277105	-0.121832	0.321232	0.0804896	0.381952	-0.0555691	0.168872	0.352963	-0.00834427	0.261957	0.094345	0.0540207	-0.308164	0.435403	0.234368	0.0970453	0.128214	-0.201219	0.0577305
GSM1019210	-0.0727484	0.163958	0.234002	0.303982	0.273221	0.134452	0.376082	0.182255	0.0905717	0.215323	-0.168762	0.266132	-0.0581535	0.380026	-0.136264	0.0801595	0.313776	-0.0401308	0.26134	0.0516473	-0.00295757	-0.358269	0.431237	0.136615	0.0553187	0.0794787	-0.240189	0.091875
GSM1019211	-0.129078	0.207331	0.205117	0.35978	0.274624	0.175882	0.451145	0.228254	0.0848009	0.313046	-0.121998	0.36102	-0.0982426	0.356825	-0.0192123	0.226899	0.407469	0.0118578	0.248157	0.116114	0.07925	-0.345922	0.386034	0.299708	0.103142	0.133586	-0.126172	0.0911983
GSM1019214	-0.0154538	0.165275	0.258042	0.325578	0.29097	0.199919	0.497546	0.24545	0.0606759	0.339084	-0.187645	0.315922	0.169518	0.354955	-0.102563	0.0716154	0.361257	-0.150173	0.315555	0.0957021	0.0727647	-0.34642	0.399181	0.224529	0.124514	0.116659	-0.175724	0.0197631
GSM1019217	-0.244937	0.0376335	0.0540722	0.307297	0.1922	0.179176	0.375049	0.101474	-0.0345424	0.171076	-0.299255	0.251745	-0.137603	0.319365	-0.116636	0.0353998	0.15241	-0.158559	0.270972	0.0665593	-2.64433e-05	-0.223185	0.325426	-0.0905973	0.0212633	0.0260765	-0.211808	0.130121
GSM1019218	-0.168724	0.344629	0.409747	0.342231	0.272865	0.14386	0.467403	0.294368	0.175427	0.349972	-0.165525	0.353007	0.0850971	0.310908	0.0420495	0.0186495	0.445606	0.0267479	0.298129	0.109424	0.103415	-0.380977	0.316323	0.325898	0.1368	0.140715	-0.179794	0.100927
GSM1019219	-0.271168	0.273926	0.270193	0.35763	0.323144	0.179375	0.410518	0.255054	0.0289058	0.201084	-0.259502	0.311961	-0.133116	0.371566	-0.0562212	0.121231	0.266578	0.02721	0.253757	0.0591706	0.0807067	-0.206647	0.321939	0.11836	0.0234119	0.0316875	-0.0927267	0.0761413
GSM1019221	-0.110838	0.117455	0.256298	0.238578	0.293475	0.111314	0.374946	0.193815	0.0710054	0.174857	-0.332614	0.223891	-0.0905423	0.329164	-0.12799	-0.0780936	0.200758	0.0640426	0.235409	0.00706794	-0.00897019	-0.400664	0.365546	-0.000589802	-0.00272879	0.00610577	-0.178884	0.0307787
GSM1019222	0.0808211	0.345442	0.314638	0.39006	0.293473	0.18015	0.441934	0.239672	0.0627252	0.331037	-0.14869	0.277942	0.0237681	0.311537	-0.0708978	0.176411	0.371798	0.0506693	0.240829	0.139072	0.0737015	-0.262753	0.370553	0.178755	0.0786327	0.164804	-0.141161	0.0954752
GSM1019225	0.13545	0.362108	0.514178	0.343561	0.27739	0.190643	0.496473	0.216881	0.12291	0.389132	-0.0804904	0.358139	0.0241211	0.313218	-0.0365039	0.162128	0.445697	-0.05987	0.337048	0.147125	0.0933969	-0.401763	0.395182	0.278513	0.136307	0.146131	-0.122434	0.0813121
GSM1019228	0.0174487	0.293119	0.414803	0.369788	0.287977	0.213913	0.451739	0.266477	0.0784761	0.354456	-0.22566	0.336319	-0.00972069	0.419988	-0.00268495	0.107532	0.418281	-0.00829201	0.286658	0.139246	0.101824	-0.338204	0.359775	0.294655	0.167703	0.145446	-0.13575	-0.0281391
GSM1019229	-0.0763513	0.37716	0.457702	0.300069	0.364198	0.112144	0.401954	0.206128	0.139833	0.290085	-0.189178	0.275735	0.0527261	0.256068	-0.0755041	-0.0414446	0.291052	0.0232639	0.250737	0.124198	0.0369614	-0.429848	0.388708	0.195133	0.105964	0.134669	-0.192898	0.0294486
GSM1019230	0.00675379	0.19286	0.326769	0.341953	0.226742	0.147336	0.375517	0.162578	0.0635811	0.319994	-0.272815	0.321035	-0.0183434	0.373982	-0.0909735	-0.0702825	0.342951	-0.0742725	0.241322	0.129855	0.0757158	-0.420558	0.375518	0.191632	0.0319982	0.0607795	-0.264394	0.0579113
GSM1019234	0.00170587	0.291415	0.282718	0.331013	0.252595	0.290348	0.380212	0.186472	0.106663	0.24178	-0.108295	0.352156	-0.0758888	0.301279	-0.0817967	0.123895	0.354421	0.0110934	0.241824	0.0799768	0.122802	-0.22844	0.408822	0.210409	0.106921	0.0874426	-0.289761	0.175087
GSM1019235	-0.16047	0.233756	0.300143	0.333814	0.304042	0.115659	0.405659	0.231415	0.143052	0.210387	-0.221407	0.308744	-0.0306961	0.351614	-0.0770265	0.023556	0.30948	0.0118415	0.24313	0.0381721	0.00410428	-0.343746	0.377432	0.202342	0.0600885	0.0703482	-0.163021	-0.0384477
GSM1019236	-0.0560306	0.0454966	0.165391	0.353479	0.256333	0.205461	0.443529	0.23552	0.0350179	0.281119	-0.142755	0.320986	-0.0596488	0.360876	-0.0828102	0.201135	0.30648	-0.0508111	0.279992	0.0972075	0.0392116	-0.258706	0.399522	0.158936	0.108001	0.0997429	-0.15345	-0.0274624
GSM1019242	0.100612	0.143438	0.311749	0.292664	0.236748	0.177452	0.436926	0.23471	0.0458922	0.315648	-0.11718	0.338723	0.141137	0.347303	-0.0935015	0.130461	0.325527	-0.0399583	0.286814	0.135534	0.0449842	-0.349579	0.352848	0.182084	0.138049	0.119098	-0.186598	0.0770454
GSM1019243	-0.086752	0.191683	0.22416	0.278068	0.239499	0.194726	0.410355	0.21471	0.0703977	0.231142	-0.273488	0.3544	-0.0401299	0.352077	-0.100133	0.0815703	0.352491	0.00399793	0.27742	0.0842382	0.0138774	-0.341801	0.328872	0.196626	0.0744929	0.0640057	-0.226365	0.0233016
GSM1019245	-0.160801	0.213655	0.159031	0.309188	0.287162	0.121702	0.396124	0.23957	0.147683	0.233149	-0.199352	0.358243	-0.0268408	0.344975	-0.0677913	0.0979753	0.297034	0.00385884	0.228221	0.109067	0.0264234	-0.33692	0.365592	0.191311	0.0646484	0.0987503	-0.150611	0.100749
GSM1019247	-0.0893616	0.248629	0.300601	0.345022	0.275432	0.149183	0.423555	0.316195	0.0495383	0.326253	-0.148826	0.349272	-0.0235357	0.349478	-0.010224	0.114775	0.41999	0.0299407	0.284582	0.134042	0.0696599	-0.310807	0.424218	0.289365	0.0832838	0.110694	-0.147941	0.0273639
GSM1019249	0.00257631	0.222326	0.327787	0.390126	0.212897	0.176099	0.445801	0.248504	0.114897	0.323477	-0.115338	0.377547	0.136486	0.340152	-0.0314849	0.204394	0.387549	-0.031215	0.289447	0.169373	0.0427836	-0.268522	0.350519	0.268579	0.144005	0.116688	-0.107294	0.0312097
GSM1019251	0.0105761	0.277318	0.280613	0.293589	0.290917	0.186922	0.436017	0.289911	0.0517838	0.297059	-0.267256	0.359249	-0.0115734	0.340694	-0.0710219	0.0475211	0.352401	0.0469986	0.23964	0.152303	0.0451605	-0.305379	0.411836	0.236392	0.0800465	0.110299	-0.1265	-0.00630222
GSM1019252	-0.112544	0.0745975	0.104383	0.297178	0.268529	0.143991	0.397149	0.197254	0.12632	0.205036	-0.198792	0.318785	0.0317111	0.378077	-0.156461	0.0506046	0.237508	-0.074255	0.237733	0.04836	-0.00488529	-0.42422	0.380447	0.127425	0.0219912	0.0209449	-0.194154	-0.0233318
GSM1019257	-0.136377	0.0543704	0.242517	0.304513	0.26583	0.160609	0.453899	0.207846	0.0650955	0.290657	-0.110884	0.324336	0.112556	0.373924	-0.0742356	0.155311	0.307961	-0.0471645	0.27355	0.114267	0.0381419	-0.312166	0.347745	0.226993	0.141304	0.0933994	-0.166449	0.0419603
GSM1019258	-0.260302	0.0806846	0.307924	0.354293	0.241959	0.169686	0.430509	0.254827	0.0739968	0.314473	-0.0488116	0.371455	0.0216716	0.33072	-0.00802654	0.232728	0.379477	-0.0373386	0.285404	0.167259	0.0749253	-0.311998	0.313504	0.232258	0.173631	0.16299	-0.124513	-0.0209815
GSM1019259	-0.162914	0.130987	0.19606	0.27281	0.23276	0.197724	0.419508	0.216078	0.0816086	0.227156	-0.088892	0.353372	-0.0148264	0.342069	-0.0561777	0.11426	0.276053	-0.10221	0.258292	0.120989	0.0253741	-0.348124	0.324306	0.197164	0.109521	0.0797788	-0.15835	0.0831941
GSM1019261	-0.0812689	0.207191	0.274385	0.216979	0.252825	0.178496	0.324956	0.126869	0.145248	0.167794	-0.234489	0.297396	0.0498089	0.313829	-0.161104	-0.0845944	0.107687	0.057739	0.229656	0.102823	-0.0474224	-0.485822	0.28271	0.0333202	-0.0399009	-0.000631873	-0.202035	0.096074
GSM1019262	-0.240037	-0.060734	0.0944578	0.288509	0.300055	0.138005	0.42018	0.229244	0.0385522	0.273188	-0.306649	0.214512	-0.110635	0.387651	-0.0961203	0.00722166	0.288029	-0.0743567	0.246593	0.126965	-0.0623153	-0.321844	0.350321	0.0742368	0.035229	0.0491128	-0.186026	-0.0793017
GSM1019263	-0.337476	0.343855	0.362855	0.294793	0.347066	0.122202	0.40211	0.219373	0.176615	0.261926	-0.253214	0.362601	0.0313152	0.332168	-0.0769556	0.0760741	0.238758	0.0488003	0.239843	0.138315	0.0527359	-0.392773	0.336397	0.182592	0.00836872	0.0415028	-0.164915	0.0902383
GSM1019264	-0.213613	0.147124	0.235621	0.309975	0.217954	0.183344	0.4264	0.185055	0.0853765	0.282725	-0.234979	0.341868	0.119361	0.320099	-0.0836253	0.154199	0.284031	-0.0329325	0.2811	0.11854	-0.00700098	-0.279797	0.304876	0.19101	0.117554	0.0544428	-0.128925	0.0210411
GSM1019265	-0.0616396	0.251959	0.285952	0.30127	0.261712	0.15466	0.398777	0.210278	0.101118	0.334006	-0.278082	0.344799	0.118155	0.339554	-0.0397312	0.0921621	0.320383	-0.00160797	0.244351	0.147651	0.0572256	-0.411988	0.336957	0.260175	0.117324	0.106987	-0.159711	0.0746232
GSM1019267	-0.13237	0.266826	0.405459	0.337863	0.343664	0.161422	0.406641	0.216161	0.11195	0.302628	-0.217333	0.356511	0.0668622	0.329924	-0.0275131	0.0392528	0.399395	0.0234051	0.259712	0.14729	0.0635937	-0.412254	0.311347	0.27743	0.0690814	0.0755444	-0.119644	0.0214412
GSM1019269	-0.14844	0.112051	0.220792	0.251356	0.306248	0.181984	0.37522	0.176304	0.0538383	0.255071	-0.306494	0.359913	0.0495265	0.288224	-0.104759	0.0321065	0.242005	0.0207694	0.247739	0.100429	-0.000772383	-0.416838	0.410624	0.172776	0.0923543	0.0445055	-0.159923	-0.0306595
GSM1019272	-0.183812	0.0397436	0.138181	0.265896	0.230446	0.165322	0.399173	0.212248	0.0940578	0.284708	-0.24804	0.350604	0.100791	0.359189	-0.133432	0.0481305	0.21115	-0.0283226	0.24738	0.0939191	0.00265282	-0.324848	0.403594	0.145786	0.047707	0.0741933	-0.169487	0.0867671
GSM1019273	-0.207448	0.19863	0.29286	0.345274	0.275505	0.174784	0.445532	0.313285	0.0956108	0.359346	-0.18917	0.399458	0.0548353	0.347839	-0.00187973	0.123477	0.485177	0.0211583	0.324988	0.146711	0.0939984	-0.292648	0.370998	0.341685	0.141302	0.135566	-0.0498942	-0.017897
GSM1019274	-0.166868	0.125034	0.17249	0.291851	0.23647	0.115277	0.35516	0.147784	0.0735074	0.292838	-0.262731	0.334764	-0.00146119	0.29111	-0.146256	0.00704624	0.21612	-0.0394205	0.226842	0.106947	0.000381399	-0.383615	0.358359	0.1915	0.0345238	0.0539133	-0.229765	0.124459
GSM1019276	-0.00296331	0.222098	0.179623	0.28999	0.312545	0.112199	0.389157	0.207462	0.0975187	0.230945	-0.307655	0.347879	0.0310175	0.282277	-0.0532149	0.0478404	0.327136	0.0257212	0.274441	0.106723	0.0134232	-0.439083	0.343459	0.201459	0.0785035	0.0255862	-0.223746	-0.0037196
GSM1019277	-0.243636	0.137317	0.266219	0.232856	0.291197	0.171022	0.309799	0.17193	0.0202492	0.219542	-0.292384	0.314885	0.00615652	0.28865	-0.111926	-0.0339581	0.145043	0.0412467	0.227107	0.119667	-0.00949867	-0.438928	0.31715	0.0819559	0.00896979	0.0166295	-0.0911606	0.0689369
GSM1019278	0.0626115	0.31327	0.34649	0.273088	0.323519	0.113004	0.399858	0.199074	0.0907125	0.326292	-0.202819	0.317525	0.0900789	0.331768	-0.0822498	0.0101324	0.285666	0.0339705	0.245503	0.127174	0.0496258	-0.433164	0.379747	0.190253	0.0510062	0.0862252	-0.22382	0.0307171
GSM1019281	-0.13759	0.232364	0.297789	0.319485	0.284033	0.183914	0.416001	0.278349	0.130403	0.349874	-0.187798	0.334521	-0.0132279	0.362299	-0.0716513	0.0977298	0.341285	0.0171977	0.239942	0.1192	0.0722568	-0.315178	0.39371	0.248221	0.0903903	0.113642	-0.103889	-0.00217757
GSM1019283	-6.55158e-05	0.20481	0.235655	0.296691	0.227499	0.164475	0.467457	0.289593	0.103964	0.322303	-0.156382	0.326484	0.134709	0.343884	-0.0931993	0.115531	0.337562	-0.0936387	0.258221	0.138941	0.0623217	-0.304729	0.364835	0.227735	0.0890408	0.091003	-0.0922733	0.0565995
GSM1019285	0.058675	0.311136	0.323037	0.347046	0.248437	0.194306	0.405239	0.219606	0.0924024	0.295165	-0.124997	0.353558	0.101468	0.345633	-0.058564	0.159758	0.361568	-0.0271983	0.261125	0.143902	0.0620701	-0.251852	0.391495	0.246853	0.1076	0.0927722	-0.0972565	0.0324117
GSM1019289	-0.0168915	0.161317	0.24004	0.325926	0.208875	0.253974	0.421485	0.196288	0.123883	0.261642	-0.238436	0.344802	0.0785714	0.353984	-0.116077	0.116814	0.305442	-0.105171	0.280616	0.157089	0.0910687	-0.348454	0.326032	0.175374	0.0772914	0.0800263	-0.215758	0.0724236
GSM1019290	-0.0965194	-0.0480246	0.144005	0.276125	0.216163	0.199808	0.400006	0.201565	0.108138	0.254549	-0.305219	0.303991	-0.00858306	0.351531	-0.027901	0.00633757	0.236006	-0.0652827	0.282059	0.115201	0.010718	-0.215298	0.329434	0.113433	0.0387217	0.0359729	-0.153314	-0.0219703
GSM1019292	-0.122434	0.156083	0.197499	0.269774	0.166813	0.179746	0.299739	0.178162	0.163624	0.190201	-0.308946	0.264893	-0.138591	0.275186	-0.163268	-0.0784234	0.115329	0.0444468	0.283588	0.0660429	-0.0162982	-0.311675	0.295478	0.104246	-0.0308033	-0.000245849	-0.185656	0.0531556
GSM1019293	0.0388662	0.261592	0.330353	0.310197	0.29762	0.097135	0.423658	0.179015	0.0872506	0.312898	-0.132859	0.328202	0.127338	0.332033	-0.0804764	0.0363468	0.328025	-0.04386	0.219954	0.101371	0.0335535	-0.442157	0.354581	0.160172	0.0727662	0.113328	-0.163314	-0.0280397
GSM1019294	0.0407729	0.223418	0.149059	0.239914	0.232969	0.0795726	0.341313	0.107244	0.027133	0.191629	-0.221799	0.278575	0.0377531	0.299701	-0.177778	0.0810448	0.155646	-0.0839853	0.219337	0.0806256	0.00304982	-0.427492	0.316928	0.0271563	0.029057	0.0258654	-0.151996	0.0474085
GSM1019295	0.153793	0.246295	0.263128	0.307661	0.185978	0.149535	0.403275	0.186148	0.0996332	0.288743	-0.104811	0.349451	0.107579	0.358109	-0.0978602	0.113209	0.36742	-0.0509366	0.275464	0.135843	0.0454085	-0.26978	0.374118	0.156209	0.0599805	0.109148	-0.23536	0.071995
GSM1019299	-0.111844	0.211159	0.23843	0.275988	0.221995	0.159692	0.433581	0.185363	0.0719285	0.274213	-0.062742	0.311274	-0.0894516	0.331859	-0.0784832	0.139121	0.224753	-0.0719113	0.225904	0.105638	0.0364906	-0.322716	0.328213	0.190362	0.0842911	0.0787097	-0.110212	0.124639
GSM1019301	0.0816575	0.212926	0.240565	0.35345	0.267588	0.170039	0.443557	0.253268	0.113002	0.33075	-0.178127	0.396983	0.0631002	0.348716	-0.0515241	0.170357	0.366912	0.0333401	0.281615	0.145966	0.0778018	-0.333242	0.404992	0.311872	0.141864	0.107035	-0.163846	0.0205261
GSM1019306	-0.200156	0.297979	0.281232	0.336968	0.274005	0.175694	0.390529	0.291567	0.0856213	0.304135	-0.106675	0.342833	-0.0134281	0.36479	-0.0518935	0.145105	0.349272	-0.00119453	0.24516	0.118792	0.0519191	-0.242848	0.425357	0.249751	0.0698503	0.095548	-0.167548	0.0371604
GSM1019307	-0.170922	0.143382	0.266454	0.295123	0.239625	0.153847	0.401723	0.1144	0.0594553	0.238586	-0.303884	0.293446	-0.0461746	0.319885	-0.164376	0.0194802	0.142257	0.0263548	0.298632	0.0899997	-0.033112	-0.309431	0.291203	0.0404997	-0.00857427	-0.0146034	-0.226006	0.0710964
GSM1019310	-0.219029	-0.11826	0.15279	0.269097	0.247847	0.1718	0.42629	0.215608	0.0256758	0.262288	-0.299213	0.289896	0.0133339	0.367863	-0.0825962	0.0868408	0.215027	-0.118373	0.286265	0.123604	0.00739313	-0.39902	0.339835	0.119412	0.101247	0.0426597	-0.190085	-0.0059389
GSM1019311	-0.0245111	0.345665	0.34275	0.329497	0.256748	0.175111	0.423026	0.26536	0.119816	0.354051	-0.130223	0.372484	0.149054	0.360404	-0.0679468	0.161253	0.364662	0.0615064	0.255647	0.158936	0.08815	-0.377913	0.337755	0.257124	0.153697	0.124117	-0.0949371	0.0626596
GSM1019312	-0.0740958	0.202837	0.325857	0.309847	0.2975	0.110081	0.451283	0.176067	0.0801132	0.309442	-0.237638	0.301997	0.0980938	0.334413	-0.110695	0.129614	0.304159	-0.0556648	0.240628	0.150011	0.0436605	-0.372799	0.384914	0.165044	0.0807247	0.0875609	-0.17278	0.0359585
GSM1019315	-0.0837186	0.119995	0.1765	0.242428	0.32188	0.139112	0.427746	0.194238	0.132715	0.269126	-0.259668	0.330789	0.124057	0.360905	-0.089217	0.0938866	0.258877	-0.0256077	0.241964	0.112775	0.0133757	-0.4569	0.380691	0.177476	0.068415	0.0732003	-0.170263	0.0562138
GSM1019316	-0.12557	0.130102	0.207585	0.287277	0.20733	0.207924	0.339463	0.1322	0.030738	0.222476	-0.292618	0.32212	0.0706454	0.306881	-0.117966	-0.0648984	0.250995	-0.00783963	0.236823	0.0356624	0.0101147	-0.441458	0.324472	0.117372	0.0340932	0.033141	-0.232219	-0.061575
GSM1019317	-0.0377533	0.226929	0.412824	0.245746	0.264384	0.131527	0.394873	0.136145	0.0951701	0.302382	-0.094811	0.283444	0.0303784	0.255116	-0.127223	0.00126302	0.20078	-0.0966137	0.229686	0.0878093	0.0228954	-0.394905	0.313323	0.122686	0.0420864	0.0271259	-0.100953	0.0316009
GSM1019318	-0.0358396	0.151544	0.218338	0.292296	0.213502	0.179538	0.392922	0.167781	0.0529462	0.233445	-0.308804	0.291157	-0.148871	0.371372	-0.115451	0.0616634	0.24446	0.0650998	0.263596	0.122849	0.00016301	-0.129934	0.335437	0.139864	0.0256557	0.0482826	-0.252288	0.081395
GSM1019319	-0.00024998	0.469497	0.462098	0.336799	0.310054	0.118837	0.461938	0.265895	0.154332	0.386759	-0.111976	0.379268	0.149684	0.353003	0.0173057	0.121094	0.44965	0.00521161	0.270532	0.186965	0.111341	-0.0828594	0.376836	0.254788	0.10916	0.136504	-0.124597	0.1293
GSM1019320	-0.0477318	-0.0288906	0.134452	0.233344	0.192958	0.139129	0.388541	0.149144	0.0190788	0.246411	-0.256226	0.291634	-0.106985	0.341806	-0.16753	0.0138717	0.150834	-0.149229	0.266621	0.0875145	-0.0353308	-0.404444	0.343434	0.0224622	0.076627	0.0320888	-0.211812	0.0592005
GSM1019321	-0.027187	0.378891	0.468644	0.372424	0.287571	0.181401	0.416065	0.200339	0.104498	0.332023	-0.235331	0.37162	0.109653	0.27725	-0.0267922	1.74412e-05	0.420715	0.0108019	0.264992	0.171506	0.097908	-0.221637	0.364295	0.264737	0.108848	0.100965	-0.148042	0.0645993
GSM1019325	0.0405007	0.444156	0.485211	0.353457	0.297486	0.137326	0.479334	0.262043	0.125377	0.368707	-0.102056	0.374731	0.122948	0.339491	0.0267205	0.122362	0.454622	-0.000716251	0.296812	0.185996	0.113834	-0.0606081	0.37404	0.272012	0.126979	0.143351	-0.11977	0.111597
GSM1019326	0.03494	0.231705	0.198116	0.24904	0.295922	0.101207	0.419278	0.253342	0.153133	0.275186	-0.173514	0.31083	0.0238842	0.335724	-0.0847145	0.0583998	0.303205	0.00109905	0.216597	0.123452	0.0150302	-0.389677	0.426036	0.134495	0.0700305	0.0788163	-0.188488	0.0601732
GSM1019327	-0.292992	0.0417381	0.0856517	0.214948	0.0983064	0.197959	0.336878	0.0630117	0.0991603	0.106327	-0.364303	0.247746	-0.126958	0.322379	-0.235615	-0.084544	0.0425526	-0.129959	0.269423	0.0486683	-0.0158995	-0.183808	0.286614	0.000130565	-0.0324364	-0.0398031	-0.258692	0.000295562
GSM1019328	-0.19199	0.207579	0.165181	0.33226	0.229201	0.155281	0.431243	0.251952	0.113789	0.307233	-0.293233	0.371622	0.128997	0.374494	-0.0411092	0.043976	0.336187	0.042052	0.258425	0.138947	0.0523507	-0.295899	0.336459	0.294722	0.0841062	0.0893226	-0.187793	0.0289246
GSM1019329	-0.0575463	0.198151	0.283939	0.287838	0.30766	0.135354	0.435794	0.251738	0.101215	0.325205	-0.0459152	0.32331	0.0925226	0.391801	-0.0241827	0.135915	0.392035	-0.02293	0.245481	0.167948	0.039134	-0.316275	0.379015	0.207992	0.0883903	0.130336	-0.135978	0.048449
GSM1019331	-0.0282493	0.295109	0.181371	0.234975	0.284151	0.0871249	0.321261	0.151768	0.122907	0.227837	-0.279547	0.317742	-0.0455706	0.312064	-0.096531	0.084674	0.229958	0.0317095	0.21197	0.0815021	0.0494766	-0.415511	0.305966	0.0933349	0.0571042	0.0360557	-0.127765	0.144189
GSM1019332	0.047379	0.306363	0.293851	0.309474	0.269207	0.172026	0.416091	0.257956	0.113827	0.296818	-0.228903	0.350331	0.0341652	0.337705	-0.0926689	0.0368762	0.330028	-0.0876043	0.253033	0.105083	0.0761277	-0.348725	0.32638	0.203196	0.0947416	0.103412	-0.195843	0.0695591

## Sheet: Figure5F
	GSM333674	GSM333678	GSM333679	GSM333683	GSM333684	GSM333685	GSM333687	GSM333688	GSM333690	GSM333691	GSM333692	GSM333693	GSM333695	GSM333696	GSM333698	GSM333703	GSM333704	GSM333706	GSM333707	GSM333709	GSM333710	GSM333714	GSM333715	GSM333716	GSM333718	GSM333720	GSM333721	GSM333723	GSM333724	GSM333726	GSM333727	GSM333728	GSM333729	GSM333730	GSM333731	GSM333732	GSM333733	GSM333734	GSM333735	GSM333736	GSM333737	GSM333739	GSM333740	GSM333742	GSM333744	GSM333745	GSM333746	GSM333747	GSM333748
Activated B cell	0.570581	0.559204	0.67845	0.568722	0.605667	0.601327	0.518587	0.545643	0.659714	0.531818	0.531174	0.551135	0.351616	0.4985	0.58431	0.640109	0.409088	0.468398	0.682009	0.559048	0.510348	0.606744	0.627497	0.643525	0.655797	0.494435	0.594293	0.493403	0.532579	0.472749	0.371907	0.563108	0.54428	0.671271	0.623065	0.361868	0.691916	0.615974	0.491457	0.454485	0.28756	0.583042	0.584302	0.557929	0.544417	0.586497	0.663553	0.340591	0.511971
Activated CD4 T cell	0.166203	0.212651	0.218917	0.227765	0.237076	0.23162	0.219946	0.159233	0.258564	0.10832	0.156915	0.184018	0.147226	0.199253	0.219583	0.238013	0.121747	0.0963437	0.280423	0.159056	0.196068	0.189632	0.257271	0.195299	0.197468	0.0458022	0.183658	0.12889	0.221435	0.111161	0.129398	0.256107	0.140782	0.243231	0.242103	0.0904029	0.236752	0.277588	0.182897	0.144864	0.0296295	0.174879	0.178448	0.21456	0.302412	0.212529	0.167727	0.0740312	0.17536
Activated CD8 T cell	0.433195	0.487908	0.465695	0.448714	0.454532	0.463077	0.450952	0.443104	0.492055	0.423741	0.45396	0.42694	0.420771	0.448236	0.45875	0.473095	0.427033	0.398399	0.432321	0.432067	0.501496	0.480547	0.445722	0.453589	0.423234	0.464165	0.451872	0.427168	0.440837	0.461965	0.45758	0.477102	0.45333	0.454215	0.465572	0.426576	0.491068	0.453451	0.401453	0.398872	0.457862	0.504954	0.44925	0.450081	0.411499	0.48159	0.465833	0.450438	0.449633
Activated dendritic cell	0.356963	0.287073	0.337106	0.314586	0.338893	0.300083	0.410376	0.256671	0.351111	0.297532	0.318225	0.36759	0.205291	0.332751	0.284438	0.292024	0.312051	0.285295	0.316158	0.326995	0.282003	0.232804	0.35042	0.327546	0.367997	0.372633	0.367012	0.313115	0.297208	0.297299	0.292595	0.292858	0.183443	0.373789	0.308189	0.234818	0.325761	0.306202	0.298864	0.21228	0.250892	0.302688	0.301218	0.343456	0.247779	0.337574	0.273072	0.171089	0.318759
CD56bright natural killer cell	0.0306959	0.035863	0.0974641	0.060573	0.0723947	0.0820642	0.131286	0.0381526	0.188258	0.0795011	0.173799	0.0445735	0.0562979	0.0633776	0.152574	0.137116	0.0749904	0.055801	0.0913588	0.0534874	0.00309283	0.138273	0.18632	0.0470334	0.0890589	0.160945	0.15107	0.0562398	0.159725	0.132422	0.0673555	0.18745	-0.0188342	0.0907783	0.195589	0.121094	0.172541	0.109913	0.0792505	-0.0512452	-0.029762	0.118264	0.109593	0.140176	0.14193	0.110626	0.102668	-0.117687	0.0299971
CD56dim natural killer cell	0.0111267	0.0135145	-0.0249024	0.0210734	0.0782204	0.238881	0.125306	-0.000568306	0.0908523	-0.0939785	-0.0151009	-0.0192913	-0.139366	0.0611271	-0.0593172	-0.210582	-0.14808	0.076794	-0.0203895	0.148856	-0.0293821	-0.00748333	0.0411497	0.0941386	0.129027	-0.0121759	0.151086	0.0856138	-0.10494	0.147896	-0.0438746	-0.00805357	-0.210187	0.114165	0.0847702	-0.0832844	0.206449	0.0318381	0.134592	-0.0942818	-0.0667111	0.0280189	0.155924	0.291313	-0.199791	-0.0870592	0.107244	0.137932	0.131758
Central memory CD4 T cell	0.12543	0.159245	0.175772	0.192633	0.0544558	0.165845	0.235192	0.0999855	0.184525	0.135681	0.204822	0.127293	0.0937398	0.20735	0.241118	0.204616	0.0943685	-0.0411653	0.151202	0.169538	0.102807	0.227773	0.205412	0.177029	0.128742	0.221187	0.268146	0.126568	0.145317	0.157738	0.219392	0.23669	0.00170912	0.163481	0.213412	0.197989	0.221634	0.159301	0.17908	0.145877	0.125173	0.0633826	0.144894	0.182372	0.155267	0.225388	0.197191	0.0267714	0.208939
Central memory CD8 T cell	0.193844	0.196338	0.228552	0.273693	0.245417	0.281919	0.323965	0.23659	0.223141	0.213598	0.340597	0.192164	0.159223	0.235594	0.228165	0.271939	0.170501	0.236903	0.248973	0.258599	0.225841	0.186634	0.264809	0.258801	0.225765	0.350541	0.307116	0.187166	0.15028	0.178776	0.194584	0.191836	0.154571	0.336169	0.182515	0.287678	0.224651	0.23234	0.247365	0.139386	0.248739	0.213733	0.25717	0.291849	0.178535	0.271831	0.193016	0.0117853	0.223797
Effector memeory CD4 T cell	0.198512	0.266115	0.230897	0.310999	0.125601	0.22791	0.219611	0.0850605	0.243196	0.238532	0.239763	0.214791	0.0474031	0.317853	0.198592	0.244403	0.0666096	0.17243	0.283085	0.164424	0.15489	0.121407	0.299728	0.194282	0.175149	0.224882	0.263676	0.116408	0.174264	0.10245	0.185594	0.241157	0.0758237	0.291814	0.202449	0.102881	0.271871	0.147956	0.169476	0.0587687	0.187925	0.0351394	0.243619	0.199236	0.244901	0.216211	0.159074	0.0720072	0.0836595
Effector memeory CD8 T cell	0.513617	0.490181	0.478145	0.460459	0.456598	0.54173	0.513094	0.464703	0.477223	0.410016	0.485614	0.472408	0.437437	0.481401	0.517357	0.506957	0.386379	0.411558	0.535421	0.52931	0.437446	0.521086	0.465908	0.500175	0.611976	0.482732	0.510254	0.433141	0.329554	0.446299	0.408066	0.394384	0.374648	0.534015	0.495211	0.338576	0.584012	0.488803	0.514065	0.426432	0.344833	0.449408	0.461188	0.513811	0.379455	0.416944	0.537574	0.253416	0.473144
Eosinophil	0.38034	0.303195	0.423312	0.405159	0.260476	0.379265	0.448256	0.168322	0.278124	0.439612	0.439852	0.392139	0.178501	0.444002	0.333956	0.343624	0.278732	0.147935	0.471275	0.384674	0.391652	0.338384	0.472775	0.415588	0.294014	0.318156	0.447293	0.345651	0.358271	0.247396	0.345875	0.323491	0.209961	0.404036	0.28717	0.235429	0.372743	0.283407	0.383853	0.391225	0.238838	0.409943	0.372932	0.366781	0.227225	0.351011	0.249035	0.265578	0.154509
Gamma delta T cell	0.26768	0.348554	0.282962	0.310817	0.313354	0.312286	0.336336	0.186843	0.249562	0.236852	0.345636	0.217327	0.29977	0.287061	0.402856	0.388985	0.169585	0.217152	0.305284	0.365284	0.278143	0.35258	0.352589	0.315943	0.254433	0.390562	0.350582	0.304824	0.331796	0.366235	0.306716	0.331863	0.403487	0.30533	0.355241	0.336049	0.34152	0.267192	0.29739	0.259328	0.310627	0.346753	0.30725	0.35161	0.38627	0.382967	0.344471	0.193186	0.32082
Immature B cell	0.401647	0.37869	0.554134	0.422991	0.447998	0.488006	0.475557	0.472998	0.585288	0.407115	0.377287	0.473265	0.327345	0.435913	0.417148	0.584329	0.354745	0.334709	0.602134	0.417783	0.431639	0.459297	0.516212	0.515879	0.551792	0.365438	0.482587	0.377561	0.404266	0.402325	0.381232	0.391148	0.47971	0.570705	0.583676	0.277389	0.595729	0.521842	0.409321	0.365684	0.281859	0.482	0.42228	0.445066	0.430682	0.445419	0.524901	0.337978	0.439347
Immature dendritic cell	0.280461	0.265017	0.232409	0.243532	0.212277	0.246689	0.354672	0.0847351	0.210085	0.275055	0.264792	0.320704	0.161773	0.311769	0.17452	0.236739	0.275396	0.266229	0.169033	0.315533	0.16308	0.224181	0.190277	0.229251	0.246364	0.288983	0.305076	0.294098	0.267119	0.307372	0.31242	0.18869	0.173688	0.15177	0.341143	0.332183	0.267032	0.274955	0.269188	0.228513	0.330459	0.296099	0.334468	0.28532	0.177591	0.340067	0.30381	0.168272	0.167484
Macrophage	0.384529	0.371451	0.334168	0.339176	0.362511	0.397488	0.432419	0.368605	0.384363	0.367465	0.387462	0.352079	0.242525	0.339225	0.270841	0.336283	0.294646	0.272724	0.311556	0.33111	0.308042	0.282353	0.390712	0.32464	0.377267	0.445451	0.435334	0.372152	0.333945	0.346671	0.333861	0.319506	0.209538	0.370105	0.323447	0.326526	0.399646	0.350492	0.353589	0.253503	0.215424	0.371144	0.366353	0.383474	0.352334	0.327705	0.294747	0.333105	0.32726
Mast cell	0.551365	0.48551	0.526773	0.5687	0.50099	0.530701	0.62265	0.428801	0.54366	0.482406	0.573641	0.537117	0.434828	0.592215	0.439072	0.497749	0.480112	0.539449	0.615501	0.568412	0.547453	0.457711	0.528074	0.538635	0.537855	0.541427	0.592817	0.48984	0.507069	0.535586	0.531325	0.470363	0.539289	0.557463	0.524521	0.395983	0.565028	0.489799	0.565205	0.538068	0.440297	0.52439	0.583775	0.539274	0.333347	0.5568	0.52185	0.40415	0.466474
MDSC	0.678445	0.605241	0.641696	0.684717	0.660283	0.663639	0.716848	0.574595	0.6995	0.615666	0.677392	0.653774	0.549357	0.662788	0.636883	0.665198	0.568977	0.571984	0.677965	0.698016	0.63727	0.62534	0.685838	0.675698	0.7091	0.678208	0.703654	0.659055	0.618979	0.641429	0.580271	0.575353	0.439627	0.686923	0.681943	0.451977	0.717175	0.670317	0.665455	0.553396	0.523416	0.670962	0.653652	0.689465	0.557506	0.651463	0.678993	0.539563	0.660906
Memory B cell	0.0621222	0.059273	0.221885	0.013093	0.152136	0.0949442	0.0306483	0.120201	0.195237	0.0102688	0.0607513	0.0911899	-0.00693256	-0.00635975	0.225777	0.204189	-0.0118537	0.17224	0.208201	0.0862376	-0.0573364	0.11654	0.164744	0.0137172	0.151847	0.0508515	0.0919541	0.0517348	0.0488404	-0.0257117	-0.0881376	0.156836	0.10426	0.206523	0.264546	-0.00716422	0.217444	0.091694	0.0853767	0.0342226	0.0464277	0.0923526	0.0595939	0.0296244	0.198181	0.147791	0.0929492	0.0584227	0.136249
Monocyte	0.2053	0.0784196	0.124718	0.184513	0.136971	0.160234	0.253658	0.111591	0.176671	0.211651	0.183787	0.200938	0.147269	0.21862	0.178274	0.143385	0.139249	0.139297	0.197725	0.191744	0.124131	0.0913664	0.235206	0.190295	0.294036	0.164367	0.233522	0.231709	0.10614	0.22811	0.159927	0.239215	0.0232686	0.208312	0.167498	0.141209	0.204625	0.122226	0.201031	0.0927672	0.0849055	0.165493	0.241638	0.245576	0.0400079	0.172806	0.183098	0.114833	0.21748
Natural killer cell	0.249587	0.345274	0.284933	0.277338	0.303824	0.314189	0.254976	0.20302	0.257528	0.230225	0.2535	0.243217	0.00664017	0.232601	0.33599	0.207359	0.139382	0.169828	0.290899	0.347259	0.168425	0.302464	0.33762	0.349749	0.214945	0.286797	0.333482	0.207146	0.267857	0.192311	0.232002	0.283376	0.120626	0.368551	0.246677	0.128633	0.290081	0.309272	0.327307	0.122181	0.158695	0.24846	0.257605	0.319212	0.126029	0.223133	0.25731	0.137037	0.34344
Natural killer T cell	0.154085	0.277561	0.24303	0.212337	0.185295	0.199832	0.27972	0.191689	0.229944	0.155596	0.263535	0.156642	0.0981229	0.205814	0.186425	0.27848	0.060491	0.151591	0.207713	0.233953	0.212494	0.253138	0.21895	0.154348	0.198204	0.294777	0.311192	0.167296	0.0826293	0.208287	0.163188	0.211765	0.0623551	0.301871	0.189009	0.117549	0.261337	0.237703	0.180032	0.0917432	0.0385912	0.187972	0.129124	0.242946	0.130032	0.204375	0.247258	0.0614449	0.216775
Neutrophil	0.0935534	0.194638	0.196588	0.0865618	0.34515	0.218169	0.229204	0.138272	0.159019	0.141527	0.317176	0.150083	-0.268131	0.112084	0.162498	0.338033	0.161841	-0.0197846	0.276312	0.173263	0.244844	0.337891	0.206237	0.284807	0.272743	0.365027	0.264551	0.237115	0.167932	0.201913	0.220749	0.162606	-0.178253	0.102829	0.346152	0.157206	0.23372	0.157671	0.192895	-0.122358	0.118335	0.116346	0.18758	0.291988	0.182286	0.124329	0.183842	0.0176373	0.263909
Plasmacytoid dendritic cell	0.330217	0.210997	0.301698	0.295806	0.279261	0.301871	0.287779	0.234125	0.33882	0.2607	0.258217	0.310542	0.183808	0.254843	0.22463	0.305237	0.267579	0.250081	0.294722	0.350058	0.248194	0.333361	0.267397	0.266824	0.24848	0.311278	0.310571	0.30643	0.303374	0.365673	0.183827	0.291663	0.155122	0.37757	0.29781	0.307162	0.345635	0.305271	0.225729	0.196661	0.286913	0.33108	0.305817	0.337552	0.208003	0.27166	0.324688	0.131704	0.341686
Regulatory T cell	0.574113	0.5348	0.587911	0.559171	0.534002	0.607864	0.579576	0.453132	0.577734	0.576127	0.588001	0.524829	0.537545	0.545275	0.527687	0.603371	0.549855	0.48038	0.559155	0.562667	0.476507	0.57108	0.586066	0.54961	0.543093	0.60886	0.614167	0.601882	0.508589	0.558716	0.560626	0.487738	0.495171	0.608254	0.575947	0.53596	0.600579	0.588625	0.541725	0.400432	0.335676	0.534168	0.538735	0.61549	0.535605	0.575265	0.523639	0.541302	0.580556
T follicular helper cell	0.199739	0.179743	0.226412	0.316267	0.268338	0.350557	0.290148	0.218051	0.250328	0.227587	0.235845	0.201397	0.210584	0.280718	0.214102	0.261558	0.155606	0.349334	0.319446	0.288001	0.238583	0.224639	0.270904	0.288999	0.302432	0.226083	0.284538	0.221607	0.209088	0.34806	0.219927	0.203645	0.166969	0.29728	0.249776	0.175395	0.29141	0.264689	0.272065	0.258855	0.139949	0.30572	0.33499	0.279673	0.135851	0.308713	0.350259	0.264245	0.292858
Type 1 T helper cell	0.257174	0.237267	0.288296	0.26576	0.219445	0.306496	0.342863	0.251956	0.269304	0.243082	0.288956	0.267331	0.0905892	0.248953	0.283098	0.302163	0.141552	0.219162	0.282405	0.283339	0.228814	0.289963	0.281068	0.246989	0.252106	0.320183	0.32948	0.233053	0.256136	0.236884	0.203489	0.229125	0.140658	0.325397	0.200226	0.174748	0.350512	0.270747	0.292378	0.164201	0.130736	0.285763	0.248247	0.328281	0.166783	0.26473	0.276816	0.146071	0.280999
Type 17 T helper cell	0.280103	0.206683	0.201491	0.258721	0.185747	0.241908	0.236524	0.299751	0.219926	0.240062	0.242363	0.24347	0.149002	0.241309	0.16089	0.0800694	0.255009	0.291151	0.254217	0.268735	0.263615	0.176721	0.200042	0.304967	0.12473	0.20744	0.158958	0.202108	0.126215	0.17029	0.172813	0.189268	0.0968054	0.210658	0.123432	0.143546	0.273742	0.220829	0.260674	0.216909	0.192643	0.189818	0.210223	0.181398	0.0462927	0.177099	0.189104	0.195501	0.164674
Type 2 T helper cell	0.207671	0.0939401	0.138812	0.139236	0.184411	0.190244	0.206751	0.0838907	0.0701685	0.0712624	0.155387	0.092624	0.214694	0.104204	0.166619	0.0618399	0.180873	-0.0293951	0.193529	0.16283	0.125915	0.172593	0.205276	0.117602	0.193447	0.14194	0.176168	0.186626	0.124932	0.0530906	0.196781	0.277264	0.122409	0.123614	0.233314	0.131334	0.114932	0.12991	0.107585	0.141432	0.142741	0.166354	0.238158	0.151346	0.1962	0.218574	0.16331	-0.0450841	-0.0263743
[truncated: 68 more columns]
