# Supplementary material for: Identification and validation of Rab GTPases RAB13 as biomarkers for peritoneal metastasis and immune cell infiltration in colorectal cancer patients
Source: Front Immunol. 2024 Aug 13;15:1403008. doi: 10.3389/fimmu.2024.1403008 (PMC11347351; doi:10.3389/fimmu.2024.1403008)
Supplement: Supplementary file 6 [file DataSheet6.xls]

## Sheet: Figure6A
p_val	avg_log2FC	pct.1	pct.2	p_val_adj	cluster	gene
IL7R	0	2.60514	0.877	0.248	0	0	IL7R
RPS25	1.56604e-291	0.81618	0.999	0.996	1.58906e-287	0	RPS25
RPL13A	3.98728e-289	0.75213	0.999	1	4.0459e-285	0	RPL13A
RPL13	1.32899e-279	0.699527	0.998	0.999	1.34853e-275	0	RPL13
SARAF	3.175e-265	1.30461	0.956	0.842	3.22167e-261	0	SARAF
RPL30	8.7623e-265	0.741558	0.998	0.999	8.89111e-261	0	RPL30
RPS27	2.29454e-261	0.827552	0.999	0.999	2.32827e-257	0	RPS27
RPS27A	6.49893e-256	0.746828	0.998	0.999	6.59447e-252	0	RPS27A
RPLP2	8.54615e-248	0.675788	0.998	1	8.67178e-244	0	RPLP2
RPS15A	2.23544e-247	0.698054	0.999	0.999	2.2683e-243	0	RPS15A
RPS3	2.25818e-246	0.752763	0.998	0.998	2.29137e-242	0	RPS3
RPL23A	1.94595e-238	0.701241	0.998	0.998	1.97455e-234	0	RPL23A
TRAT1	1.92931e-233	1.44579	0.385	0.041	1.95767e-229	0	TRAT1
RPS12	2.15013e-232	0.69708	0.999	0.999	2.18174e-228	0	RPS12
RPL21	1.3391e-230	0.674444	1	0.999	1.35879e-226	0	RPL21
RPL34	2.38141e-229	0.721953	0.999	0.999	2.41642e-225	0	RPL34
RPS18	1.14008e-221	0.627844	0.998	0.999	1.15683e-217	0	RPS18
RPS29	7.23524e-219	0.858396	0.995	0.996	7.3416e-215	0	RPS29
RPL32	2.66235e-212	0.652451	0.999	0.999	2.70148e-208	0	RPL32
CD2	9.41386e-212	1.47264	0.573	0.15	9.55224e-208	0	CD2
CD3D	1.08053e-211	1.19543	0.577	0.138	1.09642e-207	0	CD3D
LTB	1.84464e-207	1.73829	0.505	0.124	1.87176e-203	0	LTB
RPS26	1.74245e-201	0.710236	0.996	0.993	1.76806e-197	0	RPS26
RPLP1	4.71783e-198	0.588342	1	1	4.78718e-194	0	RPLP1
RPL9	2.30572e-190	0.626907	0.998	0.997	2.33961e-186	0	RPL9
RPL11	1.68307e-185	0.600873	0.998	0.999	1.70781e-181	0	RPL11
CD3E	5.56325e-185	1.1708	0.481	0.106	5.64503e-181	0	CD3E
RPL3	8.65746e-184	0.64957	0.998	0.997	8.78472e-180	0	RPL3
RPS6	1.75133e-178	0.615283	0.996	0.998	1.77707e-174	0	RPS6
RPL35A	3.07948e-170	0.58489	0.998	0.996	3.12475e-166	0	RPL35A
RPL31	1.20266e-167	0.640321	0.994	0.993	1.22034e-163	0	RPL31
RPL10	3.28566e-167	0.508413	0.999	1	3.33396e-163	0	RPL10
EEF1A1	1.01706e-161	0.555014	0.998	1	1.03201e-157	0	EEF1A1
RPL27A	1.45553e-160	0.489385	0.999	0.999	1.47693e-156	0	RPL27A
RPL28	1.13402e-157	0.468933	0.998	0.999	1.15069e-153	0	RPL28
BIRC3	2.61699e-155	1.28499	0.79	0.479	2.65546e-151	0	BIRC3
LEPROTL1	1.86525e-154	1.34155	0.668	0.357	1.89267e-150	0	LEPROTL1
RPL41	7.22268e-154	0.519535	0.999	1	7.32885e-150	0	RPL41
GPR171	1.57475e-153	1.39408	0.372	0.077	1.5979e-149	0	GPR171
RPL19	4.00021e-153	0.520997	0.998	0.999	4.05902e-149	0	RPL19
CXCR4	2.31594e-152	1.06098	0.945	0.719	2.34999e-148	0	CXCR4
TRAC	8.8261e-144	1.0795	0.455	0.123	8.95585e-140	0	TRAC
RPL18A	5.10591e-143	0.513211	0.998	0.998	5.18097e-139	0	RPL18A
RPS14	1.24476e-141	0.48144	0.998	0.999	1.26305e-137	0	RPS14
SC5D	1.49507e-140	1.26051	0.477	0.162	1.51705e-136	0	SC5D
RPS20	3.71007e-136	0.508856	0.998	0.996	3.76461e-132	0	RPS20
RPSA	1.01596e-135	0.680355	0.981	0.974	1.0309e-131	0	RPSA
RPS3A	1.0746e-133	0.523899	0.998	0.999	1.0904e-129	0	RPS3A
RPL14	2.61922e-132	0.511309	0.996	0.996	2.65772e-128	0	RPL14
RORA	5.13746e-132	1.14713	0.555	0.215	5.21298e-128	0	RORA
SPOCK2	8.93018e-132	1.03449	0.482	0.15	9.06145e-128	0	SPOCK2
RPS19	2.60106e-129	0.498005	0.998	1	2.6393e-125	0	RPS19
RPS17	5.04377e-127	0.485893	0.997	0.997	5.11791e-123	0	RPS17
RPL36	1.28504e-123	0.570929	0.994	0.986	1.30393e-119	0	RPL36
BATF	3.31846e-123	1.49531	0.413	0.132	3.36724e-119	0	BATF
RPS15	3.95468e-123	0.441786	0.998	0.999	4.01282e-119	0	RPS15
TSC22D3	7.78029e-123	1.00789	0.923	0.822	7.89466e-119	0	TSC22D3
RPS4X	2.24808e-122	0.523331	0.997	0.997	2.28113e-118	0	RPS4X
RPL10A	1.65996e-121	0.536113	0.991	0.99	1.68436e-117	0	RPL10A
RPS2	3.26472e-119	0.432504	0.998	0.999	3.31271e-115	0	RPS2
RPL18	8.39653e-119	0.486107	0.997	0.996	8.51996e-115	0	RPL18
AC016831.7	8.32843e-118	1.12906	0.447	0.158	8.45086e-114	0	AC016831.7
ZFP36L2	4.39733e-113	1.21116	0.706	0.459	4.46197e-109	0	ZFP36L2
TRBC2	1.68661e-111	1.13778	0.461	0.164	1.7114e-107	0	TRBC2
HSPA8	9.98011e-109	0.714119	0.967	0.93	1.01268e-104	0	HSPA8
JUNB	1.23415e-108	0.992977	0.92	0.84	1.2523e-104	0	JUNB
RPL39	5.19583e-108	0.473668	0.999	0.998	5.27221e-104	0	RPL39
RPS7	2.16898e-107	0.439663	0.997	0.993	2.20086e-103	0	RPS7
RPS28	5.17942e-107	0.493524	0.998	0.996	5.25556e-103	0	RPS28
PPP1R2	5.51759e-103	1.05433	0.727	0.544	5.5987e-99	0	PPP1R2
RPS10	1.17994e-100	0.529253	0.985	0.972	1.19729e-96	0	RPS10
RP11-138A9.2	1.50013e-98	1.26593	0.471	0.207	1.52218e-94	0	RP11-138A9.2
RHOH	2.75e-97	1.00369	0.536	0.248	2.79043e-93	0	RHOH
RPS16	2.61101e-96	0.392582	0.997	0.999	2.64939e-92	0	RPS16
RP11-138A9.1	2.39674e-95	1.09258	0.544	0.296	2.43197e-91	0	RP11-138A9.1
CLEC2D	4.92641e-95	0.968035	0.432	0.161	4.99883e-91	0	CLEC2D
RPL26	2.04571e-92	0.388779	0.998	0.999	2.07578e-88	0	RPL26
RPS8	4.21334e-92	0.443692	0.998	0.998	4.27528e-88	0	RPS8
RPL5	4.16679e-90	0.506163	0.987	0.983	4.22804e-86	0	RPL5
RPL35	8.19703e-90	0.40978	0.997	0.995	8.31753e-86	0	RPL35
RPS5	2.76919e-89	0.483455	0.989	0.982	2.8099e-85	0	RPS5
RPLP0	2.19049e-87	0.528401	0.981	0.965	2.22269e-83	0	RPLP0
SOD1	5.83987e-87	0.867468	0.813	0.722	5.92572e-83	0	SOD1
STK4	7.0478e-85	0.973769	0.67	0.463	7.15141e-81	0	STK4
CREM	2.9424e-84	0.779659	0.873	0.731	2.98565e-80	0	CREM
CD96	3.17092e-84	0.907568	0.321	0.099	3.21753e-80	0	CD96
RPS21	1.15548e-81	0.565967	0.977	0.966	1.17247e-77	0	RPS21
TPT1	1.32834e-81	0.334264	0.999	1	1.34786e-77	0	TPT1
RPL38	5.6231e-80	0.510211	0.991	0.978	5.70576e-76	0	RPL38
RPL12	2.01579e-77	0.366043	0.994	0.996	2.04542e-73	0	RPL12
RPL37	1.33494e-73	0.397714	0.992	0.996	1.35457e-69	0	RPL37
RPL27	5.45642e-72	0.372671	0.991	0.991	5.53663e-68	0	RPL27
RPS13	7.16531e-72	0.406451	0.995	0.995	7.27064e-68	0	RPS13
AIM1	1.30816e-71	1.00597	0.377	0.164	1.32739e-67	0	AIM1
RPL4	1.68731e-71	0.505085	0.964	0.955	1.71212e-67	0	RPL4
YPEL5	1.18185e-70	0.826633	0.751	0.624	1.19923e-66	0	YPEL5
IL32	2.10096e-69	0.738172	0.529	0.268	2.13185e-65	0	IL32
CCR7	4.50566e-69	0.752509	0.298	0.099	4.5719e-65	0	CCR7
TNFAIP3	5.79639e-68	0.86336	0.704	0.518	5.8816e-64	0	TNFAIP3
EEF1D	6.58743e-68	0.432281	0.974	0.968	6.68426e-64	0	EEF1D
RPS23	1.95118e-67	0.353234	0.998	0.998	1.97986e-63	0	RPS23
PIK3R1	6.72559e-67	0.855374	0.437	0.214	6.82445e-63	0	PIK3R1
NPM1	7.40279e-67	0.543515	0.913	0.877	7.51161e-63	0	NPM1
RPL24	4.99153e-66	0.36561	0.989	0.989	5.0649e-62	0	RPL24
RPL22	6.63798e-66	0.43349	0.971	0.97	6.73555e-62	0	RPL22
MALAT1	1.09495e-63	0.312098	1	0.994	1.11104e-59	0	MALAT1
RPL36AL	2.28649e-63	0.512123	0.913	0.91	2.32011e-59	0	RPL36AL
PIK3IP1	4.80148e-63	0.762285	0.447	0.221	4.87206e-59	0	PIK3IP1
FAU	5.0762e-63	0.322054	0.994	0.996	5.15082e-59	0	FAU
RGS1	1.00129e-62	0.892642	0.666	0.448	1.01601e-58	0	RGS1
TUBA4A	3.38331e-61	0.807492	0.591	0.366	3.43304e-57	0	TUBA4A
FAM177A1	2.55047e-60	0.814138	0.644	0.493	2.58796e-56	0	FAM177A1
RPL7	3.67661e-59	0.353669	0.995	0.995	3.73065e-55	0	RPL7
DUSP4	2.20322e-58	1.15242	0.419	0.22	2.23561e-54	0	DUSP4
TOMM7	5.06468e-58	0.506221	0.906	0.888	5.13913e-54	0	TOMM7
ZNF331	1.63594e-56	0.75977	0.657	0.465	1.65999e-52	0	ZNF331
FYN	1.72832e-56	0.763827	0.423	0.213	1.75372e-52	0	FYN
CNOT6L	2.88606e-56	0.713703	0.472	0.254	2.92848e-52	0	CNOT6L
RPL7A	4.45319e-56	0.315553	0.995	0.994	4.51865e-52	0	RPL7A
FYB	1.55024e-55	0.822358	0.532	0.352	1.57303e-51	0	FYB
NR3C1	3.45955e-54	1.15177	0.465	0.312	3.5104e-50	0	NR3C1
SRSF7	3.4237e-53	0.635664	0.759	0.648	3.47403e-49	0	SRSF7
SAMSN1	1.87351e-50	0.674336	0.655	0.465	1.90105e-46	0	SAMSN1
FXYD5	4.86391e-49	0.648515	0.725	0.659	4.93541e-45	0	FXYD5
LDHB	8.02611e-49	0.725583	0.608	0.493	8.1441e-45	0	LDHB
BTG1	9.59808e-49	0.601245	0.85	0.782	9.73917e-45	0	BTG1
ZC3HAV1	1.04133e-48	0.751243	0.59	0.438	1.05663e-44	0	ZC3HAV1
PPP1CB	4.10246e-48	0.796509	0.652	0.552	4.16276e-44	0	PPP1CB
ANXA1	5.19748e-48	0.992086	0.721	0.646	5.27389e-44	0	ANXA1
ZFP36	6.95946e-48	0.526367	0.887	0.822	7.06177e-44	0	ZFP36
STAT4	2.471e-47	0.67368	0.318	0.143	2.50732e-43	0	STAT4
ARID5B	3.49855e-47	0.867513	0.443	0.281	3.54998e-43	0	ARID5B
EEF1B2	2.06749e-45	0.406855	0.928	0.931	2.09789e-41	0	EEF1B2
EIF1	2.74441e-45	0.281014	0.998	0.997	2.78475e-41	0	EIF1
CYTIP	4.40679e-45	0.569192	0.701	0.547	4.47157e-41	0	CYTIP
MT-ND2	1.63353e-44	0.342911	0.994	0.989	1.65754e-40	0	MT-ND2
RNF19A	3.73224e-44	0.858681	0.348	0.191	3.7871e-40	0	RNF19A
RPL29	5.95427e-44	0.271769	0.995	0.994	6.0418e-40	0	RPL29
RP1-313I6.12	1.6486e-43	0.901056	0.272	0.124	1.67284e-39	0	RP1-313I6.12
DNAJB9	4.45888e-43	0.777948	0.502	0.37	4.52443e-39	0	DNAJB9
RPS4Y1	1.71135e-42	0.712393	0.573	0.416	1.73651e-38	0	RPS4Y1
PBXIP1	5.02944e-42	0.64712	0.257	0.112	5.10338e-38	0	PBXIP1
ELF1	1.47421e-41	0.685147	0.653	0.551	1.49588e-37	0	ELF1
EIF3E	4.96585e-41	0.503604	0.795	0.776	5.03884e-37	0	EIF3E
PPP2R5C	1.18849e-40	0.599393	0.589	0.44	1.20596e-36	0	PPP2R5C
ACAP1	2.31395e-40	0.639568	0.385	0.217	2.34796e-36	0	ACAP1
LMNA	2.59334e-40	0.867353	0.588	0.449	2.63146e-36	0	LMNA
EML4	6.57746e-40	0.802467	0.412	0.274	6.67415e-36	0	EML4
EVL	9.0477e-40	0.742025	0.495	0.34	9.1807e-36	0	EVL
ODF2L	2.71525e-39	0.789508	0.361	0.207	2.75516e-35	0	ODF2L
LINC-PINT	2.81104e-38	0.765768	0.365	0.217	2.85237e-34	0	LINC-PINT
SRSF2	4.28663e-38	0.53922	0.772	0.739	4.34964e-34	0	SRSF2
PTMA	7.36162e-38	0.309514	0.997	0.998	7.46983e-34	0	PTMA
RPL6	1.19027e-36	0.311282	0.982	0.988	1.20777e-32	0	RPL6
TRBC1	1.33138e-36	0.538316	0.393	0.208	1.35095e-32	0	TRBC1
CD44	1.52766e-35	0.484526	0.717	0.624	1.55011e-31	0	CD44
STK17B	8.44756e-35	0.65806	0.546	0.43	8.57174e-31	0	STK17B
PDCD4	1.90823e-34	0.696103	0.396	0.256	1.93628e-30	0	PDCD4
GLTSCR2	2.12415e-34	0.552066	0.663	0.633	2.15537e-30	0	GLTSCR2
ETS1	9.07212e-34	0.516238	0.317	0.158	9.20548e-30	0	ETS1
HINT1	1.92279e-33	0.454951	0.8	0.78	1.95106e-29	0	HINT1
RPL36A	3.35137e-33	0.411206	0.863	0.873	3.40064e-29	0	RPL36A
RPL17	6.08569e-33	0.504416	0.716	0.704	6.17515e-29	0	RPL17
EZR	6.51751e-33	0.5872	0.647	0.563	6.61332e-29	0	EZR
LCK	2.38807e-32	0.422331	0.259	0.117	2.42317e-28	0	LCK
CD48	3.54403e-32	0.446429	0.669	0.528	3.59613e-28	0	CD48
GNB2L1	5.46603e-32	0.260847	0.981	0.987	5.54638e-28	0	GNB2L1
MYADM	8.72788e-32	0.817615	0.43	0.315	8.85618e-28	0	MYADM
SRSF5	1.25007e-31	0.433773	0.738	0.693	1.26845e-27	0	SRSF5
FAM46C	3.19965e-30	0.680359	0.273	0.147	3.24669e-26	0	FAM46C
C12orf57	5.11066e-29	0.573368	0.49	0.378	5.18579e-25	0	C12orf57
KLF6	1.80997e-28	0.655354	0.779	0.738	1.83657e-24	0	KLF6
MCL1	2.13949e-28	0.506611	0.817	0.798	2.17094e-24	0	MCL1
FAM129A	2.31936e-28	0.7439	0.279	0.164	2.35346e-24	0	FAM129A
RP11-347P5.1	1.06722e-27	0.536091	0.279	0.15	1.0829e-23	0	RP11-347P5.1
PARP8	1.43535e-27	0.553823	0.296	0.165	1.45645e-23	0	PARP8
CD69	1.58169e-27	0.361704	0.56	0.386	1.60494e-23	0	CD69
CCNH	1.64581e-27	0.656868	0.481	0.383	1.67e-23	0	CCNH
SELK	2.55952e-27	0.411859	0.793	0.76	2.59714e-23	0	SELK
PABPC1	2.60259e-27	0.345675	0.94	0.926	2.64085e-23	0	PABPC1
CDKN1B	1.41773e-26	0.619885	0.368	0.248	1.43857e-22	0	CDKN1B
RGCC	7.96321e-26	0.684601	0.342	0.23	8.08027e-22	0	RGCC
MRPL1	8.92083e-26	0.730571	0.256	0.143	9.05197e-22	0	MRPL1
KLRB1	1.46953e-25	0.417917	0.426	0.256	1.49114e-21	0	KLRB1
RHBDD2	1.61548e-25	0.787537	0.371	0.278	1.63922e-21	0	RHBDD2
PHLDA1	1.68549e-25	0.72681	0.399	0.284	1.71026e-21	0	PHLDA1
IDS	2.00324e-25	0.678017	0.446	0.355	2.03269e-21	0	IDS
KRR1	2.75576e-25	0.695483	0.254	0.146	2.79627e-21	0	KRR1
CALM1	3.27412e-25	0.355214	0.851	0.847	3.32225e-21	0	CALM1
ARHGDIB	4.4089e-25	0.476702	0.731	0.676	4.47371e-21	0	ARHGDIB
UGP2	5.54389e-25	0.737936	0.437	0.362	5.62538e-21	0	UGP2
FUS	6.1706e-25	0.484367	0.695	0.65	6.26131e-21	0	FUS
PTPRC	9.81251e-25	0.45589	0.66	0.578	9.95675e-21	0	PTPRC
SYTL3	9.8377e-25	0.376633	0.427	0.279	9.98231e-21	0	SYTL3
PTGES3	1.01951e-23	0.469145	0.745	0.757	1.03449e-19	0	PTGES3
NAP1L1	4.25008e-23	0.254558	0.813	0.787	4.31255e-19	0	NAP1L1
G3BP2	6.40095e-23	0.631121	0.362	0.262	6.49504e-19	0	G3BP2
CACYBP	7.83953e-23	0.498125	0.68	0.672	7.95477e-19	0	CACYBP
H2AFZ	8.19769e-23	0.561349	0.741	0.759	8.31819e-19	0	H2AFZ
DDX24	1.27351e-22	0.542672	0.548	0.492	1.29223e-18	0	DDX24
UBB	5.4154e-22	0.336225	0.923	0.934	5.495e-18	0	UBB
GPBP1	8.7303e-22	0.418011	0.656	0.642	8.85863e-18	0	GPBP1
SMCHD1	1.04666e-21	0.60391	0.341	0.237	1.06205e-17	0	SMCHD1
DNAJA1	1.74052e-21	0.470488	0.851	0.87	1.76611e-17	0	DNAJA1
PLP2	1.81561e-21	0.596077	0.457	0.391	1.8423e-17	0	PLP2
RBPJ	1.97986e-21	0.938552	0.411	0.352	2.00896e-17	0	RBPJ
ARID5A	8.45596e-21	0.589167	0.477	0.399	8.58027e-17	0	ARID5A
COMMD6	1.51445e-20	0.367033	0.752	0.753	1.53671e-16	0	COMMD6
ISG20	1.94669e-20	0.315754	0.667	0.57	1.97531e-16	0	ISG20
SLC2A3	3.75124e-20	0.484897	0.572	0.504	3.80639e-16	0	SLC2A3
EEF2	3.83001e-20	0.276713	0.878	0.911	3.88632e-16	0	EEF2
GYPC	4.30313e-20	0.480608	0.468	0.372	4.36639e-16	0	GYPC
STAT3	6.25308e-20	0.557522	0.521	0.475	6.345e-16	0	STAT3
RSRP1	1.57491e-19	0.378141	0.68	0.67	1.59806e-15	0	RSRP1
EMB	2.62205e-19	0.535469	0.316	0.215	2.6606e-15	0	EMB
KMT2E	4.55126e-19	0.450381	0.594	0.558	4.61816e-15	0	KMT2E
ANKRD12	2.59165e-18	0.641651	0.504	0.472	2.62975e-14	0	ANKRD12
CDC42SE2	2.97115e-18	0.522538	0.428	0.344	3.01483e-14	0	CDC42SE2
FKBP11	3.59514e-18	0.384818	0.302	0.19	3.64799e-14	0	FKBP11
CTD-3252C9.4	1.25467e-17	0.730804	0.351	0.271	1.27311e-13	0	CTD-3252C9.4
EIF4A2	6.85486e-17	0.259484	0.796	0.808	6.95562e-13	0	EIF4A2
SYNE2	2.23658e-16	0.399832	0.273	0.174	2.26945e-12	0	SYNE2
ELOVL5	2.57681e-16	0.592398	0.394	0.33	2.61469e-12	0	ELOVL5
TSPYL2	2.90133e-16	0.499121	0.389	0.302	2.94398e-12	0	TSPYL2
TSPYL1	4.10469e-16	0.598167	0.3	0.219	4.16503e-12	0	TSPYL1
NOSIP	5.63019e-16	0.618517	0.286	0.211	5.71295e-12	0	NOSIP
HNRNPA0	6.81934e-16	0.385883	0.619	0.619	6.91958e-12	0	HNRNPA0
TUBA1A	1.20102e-15	0.46948	0.475	0.402	1.21868e-11	0	TUBA1A
UBE2D3	3.13752e-15	0.299577	0.806	0.838	3.18364e-11	0	UBE2D3
BCAS2	3.3122e-15	0.488404	0.46	0.397	3.36089e-11	0	BCAS2
GLIPR1	4.90451e-15	0.595758	0.409	0.358	4.97661e-11	0	GLIPR1
AMD1	9.93035e-15	0.436221	0.521	0.482	1.00763e-10	0	AMD1
TOB1	1.16884e-14	0.645011	0.417	0.357	1.18603e-10	0	TOB1
NDFIP1	1.48164e-14	0.635766	0.423	0.392	1.50342e-10	0	NDFIP1
KIAA1551	5.64805e-14	0.519576	0.257	0.178	5.73108e-10	0	KIAA1551
BTG2	6.42122e-14	0.363841	0.607	0.567	6.51562e-10	0	BTG2
HMGB2	1.13323e-13	0.440201	0.636	0.617	1.14989e-09	0	HMGB2
ANKRD28	1.23454e-13	0.739412	0.273	0.205	1.25268e-09	0	ANKRD28
SF1	4.67002e-13	0.500528	0.406	0.362	4.73867e-09	0	SF1
DDIT4	7.24188e-13	0.316551	0.686	0.645	7.34834e-09	0	DDIT4
PNISR	1.1256e-12	0.366062	0.565	0.561	1.14214e-08	0	PNISR
CYCS	2.04058e-12	0.404692	0.72	0.748	2.07057e-08	0	CYCS
TAGAP	2.92862e-12	0.376321	0.271	0.19	2.97167e-08	0	TAGAP
WHSC1L1	5.59822e-12	0.519216	0.307	0.244	5.68052e-08	0	WHSC1L1
RSL24D1	6.11797e-12	0.379571	0.567	0.578	6.20791e-08	0	RSL24D1
TMEM173	6.45003e-12	0.618089	0.259	0.198	6.54485e-08	0	TMEM173
RALGAPA1	8.15651e-12	0.438776	0.283	0.21	8.27641e-08	0	RALGAPA1
GCC2	3.68154e-11	0.425178	0.337	0.275	3.73566e-07	0	GCC2
HNRNPUL1	4.22381e-10	0.502887	0.355	0.314	4.2859e-06	0	HNRNPUL1
ARID4B	1.1868e-09	0.41198	0.44	0.416	1.20424e-05	0	ARID4B
PDE4B	1.20868e-09	0.423923	0.37	0.322	1.22645e-05	0	PDE4B
TNFAIP8	2.24361e-09	0.452981	0.313	0.262	2.27659e-05	0	TNFAIP8
FNBP1	5.08119e-09	0.419326	0.385	0.345	5.15588e-05	0	FNBP1
SNHG8	2.88625e-08	0.350547	0.571	0.607	0.000292868	0	SNHG8
C6orf48	4.63152e-08	0.348587	0.545	0.57	0.00046996	0	C6orf48
PRDM1	5.56104e-08	0.389914	0.259	0.199	0.000564279	0	PRDM1
SNRPD2	1.63513e-07	0.277535	0.618	0.671	0.00165917	0	SNRPD2
WIPF1	5.38167e-07	0.309993	0.425	0.395	0.00546079	0	WIPF1
FAM107B	7.34833e-07	0.488793	0.288	0.256	0.00745635	0	FAM107B
TUBB4B	1.20396e-06	0.304511	0.526	0.533	0.0122166	0	TUBB4B
HBP1	1.41267e-06	0.361196	0.317	0.284	0.0143343	0	HBP1
PER1	2.29973e-06	0.425267	0.255	0.223	0.0233354	0	PER1
BUB3	2.48591e-06	0.357175	0.3	0.264	0.0252245	0	BUB3
MZT2A	3.48032e-06	0.381903	0.313	0.29	0.0353148	0	MZT2A
N4BP2L2	4.99291e-06	0.327409	0.519	0.55	0.0506631	0	N4BP2L2
SBDS	6.5784e-06	0.338402	0.444	0.452	0.066751	0	SBDS
SNHG12	7.00176e-06	0.364027	0.26	0.224	0.0710469	0	SNHG12
SLC38A1	8.08623e-06	0.253335	0.269	0.22	0.082051	0	SLC38A1
EVI2A	1.0336e-05	0.358461	0.341	0.318	0.10488	0	EVI2A
CRIP1	1.18143e-05	0.410569	0.284	0.253	0.119879	0	CRIP1
EVI2B	2.03696e-05	0.252496	0.443	0.422	0.20669	0	EVI2B
NEU1	2.08335e-05	0.498934	0.308	0.29	0.211398	0	NEU1
TANK	2.17181e-05	0.48758	0.354	0.349	0.220373	0	TANK
CLDND1	2.85706e-05	0.417685	0.259	0.233	0.289906	0	CLDND1
CYLD	4.35145e-05	0.361723	0.287	0.263	0.441541	0	CYLD
ANP32B	6.80622e-05	0.286273	0.504	0.548	0.690627	0	ANP32B
TMEM243	0.000107048	0.389617	0.335	0.327	1	0	TMEM243
SMAP2	0.000145428	0.307517	0.366	0.352	1	0	SMAP2
SNRPN	0.00022693	0.278913	0.265	0.24	1	0	SNRPN
TGIF1	0.000322301	0.397323	0.389	0.399	1	0	TGIF1
ISCA1	0.00039856	0.352491	0.297	0.282	1	0	ISCA1
NOP58	0.000432363	0.347667	0.284	0.271	1	0	NOP58
CHORDC1	0.0005131	0.285182	0.493	0.523	1	0	CHORDC1
RBM8A	0.000518488	0.309227	0.486	0.538	1	0	RBM8A
TMEM123	0.00063417	0.327845	0.416	0.451	1	0	TMEM123
NKTR	0.000794635	0.353195	0.31	0.298	1	0	NKTR
AC090498.1	0.00147208	0.377235	0.464	0.521	1	0	AC090498.1
C9orf78	0.00185319	0.290009	0.329	0.327	1	0	C9orf78
FKBP5	0.00261643	0.405351	0.361	0.377	1	0	FKBP5
EPC1	0.00302491	0.357042	0.296	0.294	1	0	EPC1
SEPT6	0.00343845	0.321946	0.299	0.293	1	0	SEPT6
EIF4B	0.004381	0.254264	0.477	0.532	1	0	EIF4B
MECP2	0.00468718	0.275166	0.31	0.307	1	0	MECP2
CELF2	0.00489997	0.28972	0.432	0.448	1	0	CELF2
DEDD2	0.00641345	0.310871	0.44	0.475	1	0	DEDD2
YWHAB	0.00754376	0.304316	0.512	0.582	1	0	YWHAB
NBEAL1	0.00885631	0.31412	0.498	0.563	1	0	NBEAL1
NABP1	0.00971041	0.370396	0.293	0.3	1	0	NABP1
GNLY	0	3.70829	0.982	0.152	0	1	GNLY
NKG7	0	3.27643	1	0.227	0	1	NKG7
FGFBP2	0	3.20166	0.892	0.068	0	1	FGFBP2
KLRD1	0	3.11495	0.94	0.116	0	1	KLRD1
GZMB	0	3.07957	0.943	0.146	0	1	GZMB
SPON2	0	2.92109	0.785	0.095	0	1	SPON2
KLRF1	0	2.79265	0.7	0.036	0	1	KLRF1
PRF1	0	2.73459	0.79	0.086	0	1	PRF1
KLRB11	0	2.43841	0.892	0.211	0	1	KLRB1
CD247	0	2.40674	0.764	0.132	0	1	CD247
CST7	0	2.38517	0.932	0.263	0	1	CST7
CTSW	0	2.34601	0.826	0.152	0	1	CTSW
GZMH	0	2.06141	0.721	0.112	0	1	GZMH
CCL4	4.80846e-305	2.97168	0.901	0.263	4.87914e-301	1	CCL4
GZMA	1.76648e-302	2.08151	0.625	0.085	1.79244e-298	1	GZMA
FCGR3A	8.99054e-289	2.23498	0.838	0.231	9.1227e-285	1	FCGR3A
PYHIN1	9.58441e-286	1.87911	0.607	0.085	9.7253e-282	1	PYHIN1
S1PR5	4.74807e-274	1.60101	0.413	0.027	4.81786e-270	1	S1PR5
CD7	1.22861e-263	2.06694	0.833	0.241	1.24667e-259	1	CD7
CMC1	7.16917e-246	2.47746	0.718	0.194	7.27455e-242	1	CMC1
CCL5	2.1279e-234	2.10534	0.868	0.294	2.15918e-230	1	CCL5
CLIC3	1.14028e-230	1.90971	0.45	0.053	1.15704e-226	1	CLIC3
HLA-C	8.66294e-217	1.12983	0.998	0.98	8.79028e-213	1	HLA-C
PTGDS	3.76468e-207	2.9999	0.324	0.023	3.82002e-203	1	PTGDS
TXK	1.77334e-188	1.37539	0.308	0.024	1.79941e-184	1	TXK
GZMM	3.19757e-185	1.52365	0.505	0.094	3.24457e-181	1	GZMM
PLAC8	6.98318e-177	1.63274	0.764	0.296	7.08583e-173	1	PLAC8
TTC38	6.58388e-175	1.29311	0.302	0.026	6.68067e-171	1	TTC38
B2M	1.10424e-171	0.730902	1	0.999	1.12047e-167	1	B2M
HLA-E	1.17991e-170	1.12765	0.995	0.911	1.19725e-166	1	HLA-E
HLA-B	4.6264e-168	0.85807	1	0.994	4.69441e-164	1	HLA-B
IFNG	1.85692e-164	2.29673	0.413	0.065	1.88421e-160	1	IFNG
HLA-A	1.20999e-156	0.889603	1	0.983	1.22778e-152	1	HLA-A
BIN2	5.66958e-151	1.58624	0.587	0.185	5.75293e-147	1	BIN2
TRBC11	2.5565e-150	1.44881	0.652	0.196	2.59408e-146	1	TRBC1
ADGRG1	1.1127e-149	1.33856	0.341	0.048	1.12905e-145	1	ADGRG1
MATK	1.49347e-149	1.34293	0.395	0.066	1.51543e-145	1	MATK
TRGC1	1.78173e-147	1.34571	0.311	0.038	1.80792e-143	1	TRGC1
SAMD3	5.54068e-143	1.26428	0.363	0.057	5.62213e-139	1	SAMD3
CEP78	2.37606e-142	1.22	0.323	0.044	2.41099e-138	1	CEP78
CCL4L2	9.255e-141	2.576	0.42	0.085	9.39105e-137	1	CCL4L2
ZAP70	2.38379e-122	1.14638	0.32	0.052	2.41883e-118	1	ZAP70
CD691	8.95172e-121	1.61196	0.766	0.38	9.08331e-117	1	CD69
GNG2	9.39755e-117	1.45196	0.515	0.163	9.53569e-113	1	GNG2
APMAP	5.06239e-112	1.44062	0.505	0.179	5.1368e-108	1	APMAP
PIP4K2A	2.39748e-110	1.41764	0.544	0.208	2.43272e-106	1	PIP4K2A
IRF1	1.0422e-109	1.42393	0.758	0.459	1.05752e-105	1	IRF1
C1orf21	1.5009e-107	1.27315	0.363	0.084	1.52297e-103	1	C1orf21
GTF3C1	1.99599e-107	1.17767	0.266	0.04	2.02533e-103	1	GTF3C1
BPGM	4.03465e-106	1.35065	0.398	0.103	4.09396e-102	1	BPGM
CCL3	2.65156e-104	2.71592	0.508	0.173	2.69054e-100	1	CCL3
HOPX	1.89772e-103	0.841066	0.578	0.208	1.92562e-99	1	HOPX
HSH2D	2.88242e-103	1.16706	0.278	0.047	2.92479e-99	1	HSH2D
ITGB2	4.13322e-103	1.25933	0.74	0.424	4.19397e-99	1	ITGB2
GSAP	1.60125e-102	1.34589	0.305	0.061	1.62478e-98	1	GSAP
PTPN4	1.16487e-95	1.05122	0.275	0.05	1.182e-91	1	PTPN4
IL2RB	3.41797e-92	1.10296	0.305	0.064	3.46821e-88	1	IL2RB
XCL2	4.03293e-91	1.54853	0.258	0.044	4.09221e-87	1	XCL2
CHST12	1.09196e-90	1.23905	0.377	0.108	1.10801e-86	1	CHST12
GPR65	2.16676e-90	1.29846	0.536	0.222	2.19861e-86	1	GPR65
AKNA	3.1799e-87	1.30352	0.497	0.193	3.22664e-83	1	AKNA
DDX5	2.4199e-84	0.790883	0.94	0.912	2.45547e-80	1	DDX5
CCND3	1.6424e-83	1.26834	0.604	0.334	1.66654e-79	1	CCND3
DENND2D	8.59026e-80	1.0841	0.305	0.077	8.71653e-76	1	DENND2D
SYTL31	2.62365e-79	1.18219	0.587	0.276	2.66221e-75	1	SYTL3
ID2	3.08848e-77	1.25606	0.812	0.593	3.13388e-73	1	ID2
C12orf75	7.62228e-77	1.03743	0.317	0.084	7.73432e-73	1	C12orf75
CLEC2B	1.68884e-76	1.18831	0.725	0.499	1.71367e-72	1	CLEC2B
ARRDC3	2.65629e-76	1.64726	0.533	0.268	2.69534e-72	1	ARRDC3
RBM39	8.802e-74	0.896733	0.83	0.736	8.93139e-70	1	RBM39
TXNIP	1.56798e-73	1.47687	0.821	0.645	1.59103e-69	1	TXNIP
BTN3A2	4.83458e-72	1.13487	0.468	0.204	4.90565e-68	1	BTN3A2
ETS11	7.43623e-72	1.05556	0.438	0.162	7.54554e-68	1	ETS1
MT-CO1	3.26461e-70	0.416227	1	0.996	3.3126e-66	1	MT-CO1
PTGER2	8.32018e-70	1.03755	0.315	0.09	8.44249e-66	1	PTGER2
EIF4A21	9.15844e-66	0.828657	0.863	0.797	9.29307e-62	1	EIF4A2
DDIT41	8.54665e-63	1.06452	0.791	0.635	8.67229e-59	1	DDIT4
RAC2	3.13948e-62	1.18266	0.568	0.35	3.18563e-58	1	RAC2
CD47	3.33325e-62	1.10928	0.554	0.334	3.38225e-58	1	CD47
GIMAP7	1.09209e-60	1.06094	0.285	0.083	1.10815e-56	1	GIMAP7
TBC1D10C	1.57556e-60	0.954481	0.291	0.088	1.59872e-56	1	TBC1D10C
ARL4C	6.04196e-60	1.07736	0.545	0.301	6.13078e-56	1	ARL4C
MALAT11	5.78766e-59	0.378542	1	0.995	5.87274e-55	1	MALAT1
MAPK1	1.22371e-58	1.24902	0.369	0.154	1.2417e-54	1	MAPK1
C5orf56	3.98164e-58	1.02266	0.297	0.096	4.04017e-54	1	C5orf56
PRKCH	1.48838e-56	0.97993	0.359	0.138	1.51026e-52	1	PRKCH
PRKACB	5.28375e-55	1.00515	0.291	0.096	5.36142e-51	1	PRKACB
CD99	6.85689e-55	0.918448	0.656	0.464	6.95769e-51	1	CD99
CYTIP1	7.03908e-55	0.916405	0.752	0.561	7.14256e-51	1	CYTIP
NR4A2	1.70845e-54	1.01042	0.761	0.585	1.73356e-50	1	NR4A2
HNRNPDL	3.80601e-54	0.822943	0.785	0.714	3.86195e-50	1	HNRNPDL
CDC42SE1	3.40232e-53	1.12363	0.542	0.35	3.45233e-49	1	CDC42SE1
PPP2R5C1	1.51889e-52	0.889128	0.659	0.45	1.54122e-48	1	PPP2R5C
VAMP2	2.16849e-52	1.01673	0.577	0.378	2.20037e-48	1	VAMP2
IER2	2.7464e-51	0.988297	0.628	0.444	2.78677e-47	1	IER2
TPST2	1.40836e-50	0.978081	0.365	0.16	1.42907e-46	1	TPST2
RUNX3	1.68678e-50	0.955614	0.506	0.276	1.71157e-46	1	RUNX3
ATM	2.74668e-50	1.00451	0.332	0.132	2.78705e-46	1	ATM
CLK1	3.43928e-50	0.959866	0.736	0.644	3.48984e-46	1	CLK1
RNF166	8.99262e-50	0.923461	0.264	0.086	9.12481e-46	1	RNF166
CH17-189H20.1	2.20887e-48	0.971265	0.39	0.182	2.24134e-44	1	CH17-189H20.1
LIMD2	1.14532e-46	0.980738	0.505	0.306	1.16215e-42	1	LIMD2
PTPRC1	1.15336e-45	0.746523	0.73	0.579	1.17031e-41	1	PTPRC
H3F3B	2.30371e-45	0.521195	0.995	0.988	2.33757e-41	1	H3F3B
LITAF	2.5005e-45	0.723293	0.796	0.652	2.53725e-41	1	LITAF
ARGLU1	4.57084e-45	1.00468	0.575	0.41	4.63803e-41	1	ARGLU1
ARPC2	9.69752e-45	0.638847	0.862	0.789	9.84008e-41	1	ARPC2
AOAH	3.04883e-44	0.885915	0.264	0.094	3.09364e-40	1	AOAH
PFN1	1.901e-43	0.547799	0.916	0.814	1.92894e-39	1	PFN1
BTN3A1	2.34109e-43	0.877576	0.264	0.095	2.3755e-39	1	BTN3A1
RAP1B	6.5962e-43	0.953167	0.554	0.392	6.69317e-39	1	RAP1B
PIK3IP11	2.1731e-42	0.893709	0.462	0.25	2.20505e-38	1	PIK3IP1
ZEB2	2.27192e-42	0.893265	0.536	0.337	2.30532e-38	1	ZEB2
RSRP11	2.37315e-42	0.752723	0.749	0.661	2.40804e-38	1	RSRP1
DNAJB6	2.87107e-42	0.694488	0.883	0.842	2.91327e-38	1	DNAJB6
HSPA81	2.9167e-42	0.539331	0.962	0.935	2.95958e-38	1	HSPA8
SLA	4.79604e-42	1.02264	0.515	0.324	4.86654e-38	1	SLA
VPS37B	8.15544e-42	1.08668	0.485	0.302	8.27532e-38	1	VPS37B
IL2RG	8.23247e-42	0.934269	0.438	0.247	8.35349e-38	1	IL2RG
TERF1	1.15585e-41	0.947955	0.335	0.149	1.17284e-37	1	TERF1
IDI1	1.70819e-41	0.92776	0.572	0.407	1.7333e-37	1	IDI1
CNOT6L1	4.54073e-41	0.877591	0.494	0.28	4.60748e-37	1	CNOT6L
RASSF1	1.42142e-40	0.889368	0.273	0.108	1.44232e-36	1	RASSF1
DOK2	2.15637e-40	0.961834	0.596	0.423	2.18807e-36	1	DOK2
HNRNPA1	3.76519e-40	0.475001	0.97	0.942	3.82054e-36	1	HNRNPA1
PARP81	3.20994e-39	0.801846	0.371	0.172	3.25713e-35	1	PARP8
SRSF51	3.81953e-38	0.687776	0.761	0.696	3.87568e-34	1	SRSF5
MT-CO2	1.12166e-37	0.350709	1	0.994	1.13814e-33	1	MT-CO2
PTPN7	4.3284e-37	0.887184	0.396	0.209	4.39203e-33	1	PTPN7
C1orf56	9.33295e-37	1.11271	0.423	0.242	9.47014e-33	1	C1orf56
CD53	1.06286e-36	0.824782	0.634	0.507	1.07849e-32	1	CD53
RARRES3	1.55556e-36	0.773572	0.53	0.353	1.57843e-32	1	RARRES3
RP5-1171I10.5	3.40227e-36	0.938314	0.452	0.275	3.45228e-32	1	RP5-1171I10.5
WIPF11	3.47621e-36	0.813601	0.542	0.382	3.52732e-32	1	WIPF1
SH2D2A	9.37362e-36	0.769879	0.305	0.129	9.51141e-32	1	SH2D2A
LBH	1.1521e-34	0.817198	0.335	0.159	1.16903e-30	1	LBH
UBB1	2.21031e-34	0.486102	0.949	0.929	2.2428e-30	1	UBB
LYAR	2.69218e-34	0.864519	0.429	0.251	2.73176e-30	1	LYAR
CALM11	6.17128e-34	0.568877	0.853	0.848	6.262e-30	1	CALM1
CYB5B	1.27229e-33	0.895882	0.32	0.164	1.291e-29	1	CYB5B
IFITM2	3.64803e-33	0.731018	0.722	0.611	3.70165e-29	1	IFITM2
LCK1	1.38789e-32	0.720887	0.297	0.131	1.40829e-28	1	LCK
ADD3	3.11997e-32	0.894091	0.32	0.162	3.16583e-28	1	ADD3
C9orf142	5.09386e-32	0.945963	0.408	0.257	5.16874e-28	1	C9orf142
TSC22D31	1.31088e-31	0.495831	0.901	0.839	1.33015e-27	1	TSC22D3
HLA-F	2.19897e-31	0.893073	0.503	0.372	2.2313e-27	1	HLA-F
HCST	3.4243e-31	0.748535	0.596	0.45	3.47464e-27	1	HCST
BTG21	4.68804e-31	0.737778	0.668	0.564	4.75695e-27	1	BTG2
ARPC5L	2.30584e-30	0.925992	0.417	0.278	2.33973e-26	1	ARPC5L
AREG	7.11818e-30	0.978482	0.601	0.443	7.22282e-26	1	AREG
PPM1B	7.26174e-30	0.812789	0.332	0.181	7.36848e-26	1	PPM1B
MYL12A	1.37267e-29	0.576461	0.773	0.726	1.39285e-25	1	MYL12A
MAPRE2	2.82791e-29	0.795786	0.27	0.126	2.86948e-25	1	MAPRE2
PRDM11	9.99002e-29	0.821126	0.357	0.193	1.01369e-24	1	PRDM1
MYO1F	2.3526e-28	0.844864	0.32	0.176	2.38719e-24	1	MYO1F
HMGB21	2.47625e-28	0.561177	0.712	0.608	2.51265e-24	1	HMGB2
APOL6	2.80364e-28	0.841986	0.27	0.131	2.84485e-24	1	APOL6
FKBP111	3.35224e-28	0.638081	0.368	0.195	3.40152e-24	1	FKBP11
ISG201	3.44905e-28	0.73267	0.694	0.58	3.49975e-24	1	ISG20
GADD45B	1.30103e-26	1.02173	0.629	0.524	1.32016e-22	1	GADD45B
PPP1R18	1.71659e-26	0.889825	0.39	0.263	1.74182e-22	1	PPP1R18
LUC7L3	7.19358e-26	0.811058	0.505	0.403	7.29932e-22	1	LUC7L3
ABI3	3.40537e-25	0.831589	0.267	0.135	3.45543e-21	1	ABI3
SYNE21	4.64185e-25	0.7046	0.327	0.18	4.71009e-21	1	SYNE2
TAGAP1	7.40183e-25	0.839729	0.338	0.192	7.51064e-21	1	TAGAP
HMGB1	1.23575e-24	0.506972	0.791	0.801	1.25392e-20	1	HMGB1
EVL1	2.72989e-24	0.647619	0.497	0.36	2.77002e-20	1	EVL
RORA1	4.27406e-24	0.638088	0.45	0.277	4.33689e-20	1	RORA
PRPF38B	4.62943e-24	0.805902	0.536	0.458	4.69748e-20	1	PRPF38B
SORL1	4.75737e-24	0.700967	0.275	0.143	4.8273e-20	1	SORL1
MGAT4A	5.09716e-24	0.782266	0.303	0.17	5.17209e-20	1	MGAT4A
TMEM2	7.57464e-24	0.736169	0.333	0.19	7.68599e-20	1	TMEM2
UBE2F	1.14317e-23	0.887881	0.353	0.233	1.15998e-19	1	UBE2F
RNF115	1.63399e-23	0.71981	0.308	0.172	1.65801e-19	1	RNF115
SLC38A11	2.26966e-23	0.727853	0.356	0.214	2.30302e-19	1	SLC38A1
SRPK2	3.37011e-23	0.789137	0.3	0.175	3.41965e-19	1	SRPK2
TUBA4A1	3.56822e-23	0.529577	0.563	0.401	3.62068e-19	1	TUBA4A
ARHGEF1	1.6167e-22	0.734575	0.342	0.21	1.64047e-18	1	ARHGEF1
RASSF5	3.01877e-22	0.745669	0.375	0.249	3.06315e-18	1	RASSF5
RHOF	8.75103e-22	0.723036	0.345	0.215	8.87967e-18	1	RHOF
TAP1	9.1287e-22	0.756214	0.39	0.274	9.26289e-18	1	TAP1
SEPT7	1.35928e-21	0.75005	0.488	0.402	1.37926e-17	1	SEPT7
TLE4	1.74595e-21	0.803466	0.339	0.217	1.77162e-17	1	TLE4
MYLIP	2.10843e-21	0.901912	0.374	0.248	2.13943e-17	1	MYLIP
TTC14	2.26358e-21	0.687262	0.279	0.154	2.29686e-17	1	TTC14
CACYBP1	3.14078e-21	0.635714	0.694	0.671	3.18695e-17	1	CACYBP
HAVCR2	4.19111e-21	0.90139	0.291	0.176	4.25272e-17	1	HAVCR2
AES	8.23228e-21	0.745091	0.342	0.224	8.35329e-17	1	AES
UHMK1	1.57312e-20	0.740699	0.272	0.156	1.59625e-16	1	UHMK1
RHOC	4.50847e-20	0.713184	0.417	0.313	4.57475e-16	1	RHOC
DHRS7	7.31434e-20	0.76775	0.377	0.271	7.42186e-16	1	DHRS7
HNRNPA2B1	1.72398e-19	0.489474	0.745	0.765	1.74932e-15	1	HNRNPA2B1
CCND2	1.83972e-19	0.684988	0.29	0.169	1.86676e-15	1	CCND2
STAT41	1.87508e-19	0.627123	0.302	0.169	1.90265e-15	1	STAT4
RNF168	2.71803e-19	0.755455	0.269	0.156	2.75798e-15	1	RNF168
PCSK7	2.74114e-19	0.708211	0.332	0.213	2.78144e-15	1	PCSK7
CIRBP	2.88437e-19	0.475064	0.746	0.753	2.92677e-15	1	CIRBP
IFI16	8.11044e-19	0.706373	0.495	0.414	8.22966e-15	1	IFI16
SIRT2	8.60475e-19	0.784435	0.284	0.175	8.73124e-15	1	SIRT2
TNFRSF1B	4.62918e-18	0.726171	0.435	0.332	4.69723e-14	1	TNFRSF1B
ZBTB16	5.68465e-18	0.701192	0.26	0.15	5.76821e-14	1	ZBTB16
CRBN	1.4676e-17	0.684335	0.275	0.166	1.48917e-13	1	CRBN
TCF25	5.48287e-17	0.686831	0.502	0.456	5.56346e-13	1	TCF25
MED30	6.23336e-17	0.679426	0.306	0.203	6.32499e-13	1	MED30
CD961	1.04101e-16	0.406604	0.261	0.138	1.05631e-12	1	CD96
GPATCH8	1.11276e-16	0.648285	0.263	0.158	1.12912e-12	1	GPATCH8
PMAIP1	1.44736e-16	0.75715	0.508	0.421	1.46863e-12	1	PMAIP1
MGEA5	1.8686e-16	0.648496	0.353	0.25	1.89607e-12	1	MGEA5
FAM49B	4.33132e-16	0.675293	0.438	0.372	4.39499e-12	1	FAM49B
ICAM3	7.20097e-16	0.619133	0.38	0.284	7.30682e-12	1	ICAM3
MAP3K8	1.15378e-15	0.721317	0.389	0.302	1.17074e-11	1	MAP3K8
OSTF1	1.27127e-15	0.716629	0.405	0.337	1.28996e-11	1	OSTF1
CELF21	1.43542e-15	0.599115	0.503	0.436	1.45652e-11	1	CELF2
REL	1.56749e-15	0.56529	0.709	0.694	1.59054e-11	1	REL
EBP	2.14421e-15	0.717668	0.272	0.175	2.17573e-11	1	EBP
ADGRE5	2.97558e-15	0.655306	0.413	0.327	3.01932e-11	1	ADGRE5
CORO1A	2.32768e-14	0.524651	0.553	0.473	2.3619e-10	1	CORO1A
ANXA6	2.67419e-14	0.619748	0.261	0.165	2.7135e-10	1	ANXA6
TGFB1	3.18283e-14	0.643072	0.356	0.271	3.22962e-10	1	TGFB1
NFKBIA	5.44026e-14	0.426328	0.703	0.641	5.52023e-10	1	NFKBIA
SPSB3	6.52719e-14	0.628753	0.291	0.199	6.62314e-10	1	SPSB3
RHOH1	6.95717e-14	0.444061	0.432	0.303	7.05944e-10	1	RHOH
SRSF3	1.16328e-13	0.509648	0.647	0.67	1.18038e-09	1	SRSF3
CDC42SE21	1.94095e-13	0.537776	0.437	0.354	1.96949e-09	1	CDC42SE2
CD164	2.0723e-13	0.641118	0.473	0.445	2.10277e-09	1	CD164
HNRNPK	3.29738e-13	0.512517	0.593	0.615	3.34585e-09	1	HNRNPK
CREM1	4.18915e-13	0.384074	0.812	0.759	4.25073e-09	1	CREM
OPTN	4.30768e-13	0.536862	0.302	0.207	4.371e-09	1	OPTN
GYPC1	4.50181e-13	0.456751	0.468	0.385	4.56798e-09	1	GYPC
AMD11	4.81422e-13	0.609932	0.524	0.487	4.88499e-09	1	AMD1
BRD2	5.35712e-13	0.559	0.502	0.458	5.43587e-09	1	BRD2
DSTN	8.6408e-13	0.534688	0.47	0.408	8.76782e-09	1	DSTN
TRA2B	8.92302e-13	0.65215	0.578	0.593	9.05418e-09	1	TRA2B
SPOCK21	1.03548e-12	0.466498	0.33	0.217	1.0507e-08	1	SPOCK2
JAK1	1.23529e-12	0.684915	0.299	0.219	1.25345e-08	1	JAK1
CXCR41	1.27404e-12	0.45856	0.814	0.769	1.29277e-08	1	CXCR4
PLEK	1.77576e-12	0.532547	0.33	0.237	1.80186e-08	1	PLEK
PNISR1	1.82473e-12	0.535605	0.574	0.561	1.85155e-08	1	PNISR
PSME1	2.38564e-12	0.522813	0.575	0.582	2.42071e-08	1	PSME1
CD481	3.3426e-12	0.345742	0.64	0.552	3.39174e-08	1	CD48
PNN	4.62975e-12	0.635783	0.413	0.355	4.69781e-08	1	PNN
ARID4B1	5.05789e-12	0.593835	0.465	0.416	5.13224e-08	1	ARID4B
LSP1	5.34589e-12	0.547273	0.435	0.364	5.42448e-08	1	LSP1
LYST	6.24839e-12	0.639491	0.266	0.184	6.34024e-08	1	LYST
SRSF11	7.14439e-12	0.66932	0.455	0.433	7.24941e-08	1	SRSF11
SON	7.16008e-12	0.507911	0.544	0.543	7.26533e-08	1	SON
SRSF71	8.19543e-12	0.343289	0.683	0.675	8.3159e-08	1	SRSF7
FLNA	1.35183e-11	0.585182	0.39	0.326	1.3717e-07	1	FLNA
STK41	1.36418e-11	0.396354	0.562	0.507	1.38423e-07	1	STK4
RP11-347P5.11	1.67428e-11	0.486827	0.264	0.17	1.6989e-07	1	RP11-347P5.1
OFD1	2.35946e-11	0.588754	0.315	0.232	2.39414e-07	1	OFD1
BZW1	2.96686e-11	0.596736	0.464	0.434	3.01048e-07	1	BZW1
BUD31	3.40397e-11	0.610921	0.419	0.383	3.45401e-07	1	BUD31
MBP	3.58873e-11	0.598533	0.275	0.199	3.64149e-07	1	MBP
SBDS1	3.81541e-11	0.580495	0.476	0.446	3.8715e-07	1	SBDS
FYN1	4.45117e-11	0.444285	0.351	0.252	4.5166e-07	1	FYN
SRSF21	6.48213e-11	0.362703	0.713	0.752	6.57742e-07	1	SRSF2
BTG11	8.73622e-11	0.335109	0.79	0.8	8.86464e-07	1	BTG1
HSPE1	1.13358e-10	0.367023	0.893	0.931	1.15024e-06	1	HSPE1
ARHGDIB1	1.58288e-10	0.315722	0.7	0.688	1.60614e-06	1	ARHGDIB
FGFR1OP2	1.62244e-10	0.585919	0.36	0.299	1.64629e-06	1	FGFR1OP2
TSC22D4	1.84289e-10	0.653628	0.269	0.199	1.86998e-06	1	TSC22D4
UCP2	2.26562e-10	0.591428	0.414	0.364	2.29893e-06	1	UCP2
FAM133B	4.37687e-10	0.547785	0.494	0.479	4.44121e-06	1	FAM133B
KMT2E1	4.74811e-10	0.446404	0.563	0.568	4.81791e-06	1	KMT2E
TERF2IP	9.95231e-10	0.560757	0.335	0.27	1.00986e-05	1	TERF2IP
SYF2	1.08619e-09	0.484721	0.465	0.446	1.10216e-05	1	SYF2
MPHOSPH8	1.51368e-09	0.564486	0.348	0.294	1.53593e-05	1	MPHOSPH8
PDIA3	1.86638e-09	0.516852	0.458	0.441	1.89381e-05	1	PDIA3
DDX6	2.75725e-09	0.585216	0.35	0.292	2.79778e-05	1	DDX6
RAB9A	2.91944e-09	0.571028	0.29	0.218	2.96236e-05	1	RAB9A
IFRD1	2.96574e-09	0.503178	0.502	0.483	3.00934e-05	1	IFRD1
PSMB8	4.41479e-09	0.61128	0.402	0.379	4.47969e-05	1	PSMB8
RNF213	5.1411e-09	0.583303	0.327	0.273	5.21667e-05	1	RNF213
TMA7	5.34384e-09	0.292904	0.727	0.778	5.42239e-05	1	TMA7
CNOT2	5.86228e-09	0.599073	0.252	0.187	5.94845e-05	1	CNOT2
AAK1	1.16628e-08	0.553677	0.279	0.217	0.000118343	1	AAK1
PSMB9	1.19965e-08	0.561602	0.416	0.39	0.000121729	1	PSMB9
TCP1	1.62842e-08	0.460462	0.544	0.561	0.000165235	1	TCP1
N4BP2L21	1.72958e-08	0.43592	0.532	0.544	0.0001755	1	N4BP2L2
NCL	1.76101e-08	0.431877	0.548	0.557	0.00017869	1	NCL
CCSER2	2.17421e-08	0.503611	0.273	0.206	0.000220617	1	CCSER2
ELF11	2.90919e-08	0.480756	0.566	0.577	0.000295195	1	ELF1
HNRNPH1	3.76321e-08	0.449182	0.474	0.458	0.000381853	1	HNRNPH1
ACAP11	6.50938e-08	0.411702	0.32	0.25	0.000660507	1	ACAP1
HSPA5	7.19826e-08	0.361456	0.492	0.474	0.000730407	1	HSPA5
DHX36	7.68878e-08	0.547835	0.366	0.33	0.000780181	1	DHX36
HMGN3	7.9185e-08	0.467232	0.386	0.362	0.00080349	1	HMGN3
MOB4	1.02036e-07	0.567426	0.29	0.235	0.00103536	1	MOB4
HNRNPA01	1.16023e-07	0.394719	0.584	0.624	0.00117728	1	HNRNPA0
HSPA6	1.16657e-07	1.31933	0.486	0.464	0.00118372	1	HSPA6
FAM177A11	1.22751e-07	0.613681	0.524	0.531	0.00124555	1	FAM177A1
GPSM3	1.84371e-07	0.389808	0.508	0.495	0.00187081	1	GPSM3
AHSA1	2.61337e-07	0.414021	0.53	0.539	0.00265178	1	AHSA1
LSM14A	2.74669e-07	0.570608	0.297	0.254	0.00278706	1	LSM14A
TAPBP	2.91305e-07	0.533889	0.375	0.358	0.00295587	1	TAPBP
ISCA11	5.53462e-07	0.532483	0.324	0.28	0.00561598	1	ISCA1
RSRC2	5.57524e-07	0.460974	0.489	0.51	0.0056572	1	RSRC2
SELT	6.80201e-07	0.42788	0.438	0.447	0.006902	1	SELT
ZNF207	7.27049e-07	0.552544	0.38	0.369	0.00737737	1	ZNF207
FMNL1	9.35979e-07	0.565194	0.299	0.253	0.00949738	1	FMNL1
CYTH1	1.0012e-06	0.496793	0.279	0.233	0.0101591	1	CYTH1
ARL6IP5	1.03077e-06	0.532557	0.44	0.448	0.0104592	1	ARL6IP5
TSPYL21	1.19859e-06	0.616075	0.356	0.319	0.0121621	1	TSPYL2
EMB1	1.37965e-06	0.398785	0.291	0.233	0.0139993	1	EMB
CTSC	1.43624e-06	0.294115	0.432	0.388	0.0145735	1	CTSC
DNAJB1	2.05862e-06	0.50795	0.841	0.88	0.0208888	1	DNAJB1
RALY	2.28116e-06	0.534247	0.347	0.33	0.0231469	1	RALY
YPEL51	2.30851e-06	0.28552	0.635	0.658	0.0234244	1	YPEL5
CDC42EP3	2.72107e-06	0.645855	0.35	0.315	0.0276107	1	CDC42EP3
DUSP2	3.18806e-06	0.503979	0.276	0.224	0.0323492	1	DUSP2
RBMX	3.23153e-06	0.395867	0.462	0.469	0.0327903	1	RBMX
FOSL2	4.10707e-06	0.556616	0.44	0.441	0.0416745	1	FOSL2
STK17B1	4.13562e-06	0.38224	0.474	0.456	0.0419641	1	STK17B
PTP4A1	7.092e-06	0.364306	0.477	0.482	0.0719625	1	PTP4A1
BUB31	7.09807e-06	0.431798	0.311	0.268	0.0720241	1	BUB3
SAP18	7.10111e-06	0.318939	0.574	0.636	0.0720549	1	SAP18
C19orf43	7.88978e-06	0.325339	0.607	0.69	0.0800576	1	C19orf43
SUMO1	9.22676e-06	0.416394	0.486	0.532	0.0936239	1	SUMO1
FUS1	9.80006e-06	0.283835	0.626	0.666	0.0994412	1	FUS
TAF7	1.03134e-05	0.44402	0.452	0.46	0.10465	1	TAF7
COQ10B	1.06533e-05	0.511128	0.273	0.237	0.108099	1	COQ10B
HNRNPA3	1.29475e-05	0.38368	0.477	0.509	0.131379	1	HNRNPA3
HMGN1	1.488e-05	0.301737	0.605	0.653	0.150987	1	HMGN1
SERBP1	1.57236e-05	0.360613	0.502	0.546	0.159548	1	SERBP1
SLTM	1.76504e-05	0.539532	0.311	0.285	0.179099	1	SLTM
LCP1	1.76741e-05	0.413659	0.41	0.399	0.179339	1	LCP1
SEPT9	1.7863e-05	0.503639	0.287	0.257	0.181256	1	SEPT9
ZC3HAV11	1.92275e-05	0.335683	0.485	0.475	0.195102	1	ZC3HAV1
NOP56	2.02983e-05	0.507411	0.288	0.256	0.205967	1	NOP56
SP100	2.10386e-05	0.477084	0.335	0.313	0.213479	1	SP100
JMJD6	2.1404e-05	0.499424	0.324	0.297	0.217186	1	JMJD6
THEMIS2	2.88174e-05	0.577779	0.285	0.256	0.29241	1	THEMIS2
NKTR1	3.16918e-05	0.433147	0.327	0.297	0.321577	1	NKTR
SLC25A3	3.57443e-05	0.324539	0.631	0.702	0.362698	1	SLC25A3
CHIC2	3.87791e-05	0.481803	0.255	0.216	0.393491	1	CHIC2
CARD16	4.08896e-05	0.485701	0.311	0.279	0.414907	1	CARD16
IFNGR1	4.15986e-05	0.496975	0.356	0.342	0.422101	1	IFNGR1
ATF4	4.41174e-05	0.289797	0.587	0.629	0.447659	1	ATF4
ORMDL1	0.000105736	0.498928	0.315	0.307	1	1	ORMDL1
PHF20	0.000122744	0.417071	0.345	0.328	1	1	PHF20
MECP21	0.000128938	0.422789	0.327	0.305	1	1	MECP2
PDCD41	0.000153315	0.343584	0.323	0.286	1	1	PDCD4
EIF3G	0.000170382	0.439589	0.495	0.564	1	1	EIF3G
MIDN	0.000181068	0.466976	0.377	0.378	1	1	MIDN
YWHAQ	0.00024559	0.357382	0.464	0.504	1	1	YWHAQ
RALGAPA11	0.000272145	0.466849	0.258	0.224	1	1	RALGAPA1
ISG15	0.000289295	0.270204	0.508	0.499	1	1	ISG15
CCNDBP1	0.000300125	0.434939	0.255	0.227	1	1	CCNDBP1
BHLHE40	0.000304283	0.517788	0.303	0.284	1	1	BHLHE40
CCDC107	0.000354625	0.460737	0.339	0.334	1	1	CCDC107
CDKN1B1	0.000376021	0.359095	0.306	0.274	1	1	CDKN1B
PPP1R12A	0.000391858	0.525173	0.255	0.234	1	1	PPP1R12A
SNHG15	0.000394435	0.521584	0.33	0.322	1	1	SNHG15
IL321	0.000500468	0.310565	0.366	0.328	1	1	IL32
DDX241	0.000512352	0.305065	0.479	0.51	1	1	DDX24
CALR	0.000533174	0.280369	0.553	0.59	1	1	CALR
CHORDC11	0.00073494	0.3396	0.491	0.519	1	1	CHORDC1
TNFRSF14	0.000744383	0.459476	0.282	0.269	1	1	TNFRSF14
ATRX	0.000821852	0.437645	0.321	0.317	1	1	ATRX
SNRPN1	0.000848585	0.418403	0.264	0.244	1	1	SNRPN
SLC5A3	0.000981446	0.27263	0.222	0.33	1	1	SLC5A3
ATG12	0.000987476	0.484361	0.252	0.234	1	1	ATG12
CCNH1	0.000997437	0.370506	0.401	0.408	1	1	CCNH
PAFAH1B1	0.00102672	0.470978	0.267	0.254	1	1	PAFAH1B1
PIK3R11	0.00111299	0.257381	0.308	0.263	1	1	PIK3R1
SNHG121	0.00125258	0.346251	0.257	0.229	1	1	SNHG12
C9orf781	0.00125934	0.425466	0.33	0.327	1	1	C9orf78
MAP1LC3B	0.00137253	0.291812	0.575	0.657	1	1	MAP1LC3B
KPNA2	0.00180316	0.430455	0.261	0.24	1	1	KPNA2
MRFAP1	0.00234772	0.326601	0.431	0.473	1	1	MRFAP1
DDX17	0.00292065	0.375966	0.384	0.412	1	1	DDX17
RSL24D11	0.00307404	0.283906	0.518	0.583	1	1	RSL24D1
RAB2A	0.00342775	0.419676	0.324	0.341	1	1	RAB2A
EPC11	0.00377053	0.431318	0.299	0.294	1	1	EPC1
MED10	0.00387499	0.414989	0.269	0.257	1	1	MED10
H2AFV	0.00418415	0.492728	0.314	0.322	1	1	H2AFV
SLC3A2	0.00422955	0.430788	0.363	0.383	1	1	SLC3A2
CHD1	0.00503666	0.401913	0.389	0.414	1	1	CHD1
PRRC2C	0.00576128	0.297477	0.486	0.553	1	1	PRRC2C
MSN	0.00644404	0.376754	0.369	0.4	1	1	MSN
POLR2J3	0.00655367	0.411298	0.297	0.296	1	1	POLR2J3
CDC42	0.00680129	0.281124	0.541	0.612	1	1	CDC42
AKAP13	0.00730401	0.355507	0.438	0.482	1	1	AKAP13
STOM	0.00790307	0.343496	0.29	0.28	1	1	STOM
HBP11	0.00792381	0.377841	0.294	0.291	1	1	HBP1
NFE2L2	0.00883709	0.39396	0.435	0.485	1	1	NFE2L2
ZNF3311	0.00975416	0.34628	0.498	0.514	1	1	ZNF331
CD8A	6.18088e-261	1.93711	0.555	0.068	6.27174e-257	2	CD8A
CCL51	1.54708e-239	1.90293	0.939	0.294	1.56983e-235	2	CCL5
NKG71	4.01611e-238	1.76426	0.923	0.248	4.07514e-234	2	NKG7
GZMH1	1.07372e-218	1.94893	0.659	0.13	1.0895e-214	2	GZMH
CD8B	6.91055e-204	1.52014	0.39	0.037	7.01214e-200	2	CD8B
GNLY1	5.27903e-178	1.30232	0.766	0.192	5.35664e-174	2	GNLY
TRGC2	2.20691e-167	1.75035	0.429	0.066	2.23935e-163	2	TRGC2
KLRD11	5.48335e-165	1.23252	0.687	0.161	5.56395e-161	2	KLRD1
GZMB1	5.00302e-163	1.32526	0.721	0.187	5.07656e-159	2	GZMB
CST71	9.36911e-143	1.29089	0.802	0.291	9.50683e-139	2	CST7
CTSW1	3.71207e-117	1.13874	0.62	0.188	3.76663e-113	2	CTSW
PRF11	1.0283e-106	1.00537	0.513	0.133	1.04342e-102	2	PRF1
CCL41	9.30733e-105	1.14431	0.738	0.294	9.44415e-101	2	CCL4
TUBA4A2	1.62003e-90	1.37864	0.714	0.384	1.64384e-86	2	TUBA4A
CD71	7.85692e-90	1.15179	0.664	0.272	7.97242e-86	2	CD7
CD3D1	8.33466e-90	1.27633	0.558	0.207	8.45717e-86	2	CD3D
CD3G	7.58014e-83	1.11663	0.37	0.098	7.69157e-79	2	CD3G
AC092580.4	1.35442e-82	1.06008	0.291	0.058	1.37433e-78	2	AC092580.4
HLA-C1	1.53725e-82	0.581874	0.997	0.981	1.55984e-78	2	HLA-C
SLA2	3.02783e-74	1.03291	0.266	0.054	3.07234e-70	2	SLA2
TRAC1	2.38509e-72	1.11643	0.472	0.171	2.42015e-68	2	TRAC
FGFBP21	4.47671e-72	0.751818	0.457	0.136	4.54252e-68	2	FGFBP2
AKNA1	2.87881e-71	1.12753	0.492	0.198	2.92112e-67	2	AKNA
SYTL32	9.33624e-69	1.08529	0.593	0.28	9.47348e-65	2	SYTL3
GZMM1	2.04925e-68	0.951157	0.383	0.116	2.07937e-64	2	GZMM
RPS31	5.49247e-68	0.510174	1	0.998	5.57321e-64	2	RPS3
CXCR42	6.28878e-67	0.927756	0.938	0.754	6.38123e-63	2	CXCR4
RPS271	8.10628e-62	0.492917	1	0.999	8.22545e-58	2	RPS27
LYAR1	7.07501e-61	1.13892	0.508	0.244	7.17901e-57	2	LYAR
MALAT12	1.35767e-60	0.402097	1	0.995	1.37763e-56	2	MALAT1
RPS261	1.99187e-60	0.519114	0.998	0.993	2.02115e-56	2	RPS26
B2M1	1.88804e-59	0.385833	1	0.999	1.91579e-55	2	B2M
CD3E1	1.47444e-58	0.950707	0.437	0.169	1.49611e-54	2	CD3E
IL322	3.98324e-58	0.956485	0.603	0.298	4.04179e-54	2	IL32
HLA-B1	4.32313e-57	0.43313	1	0.994	4.38668e-53	2	HLA-B
HLA-E1	1.78754e-54	0.564149	0.953	0.918	1.81382e-50	2	HLA-E
GZMA1	3.81445e-54	0.811924	0.375	0.125	3.87053e-50	2	GZMA
SH2D2A1	4.1537e-53	0.876977	0.36	0.125	4.21476e-49	2	SH2D2A
TRBC21	3.45159e-52	0.964939	0.479	0.207	3.50233e-48	2	TRBC2
PTPRC2	2.55218e-51	0.830145	0.766	0.577	2.5897e-47	2	PTPRC
PPP2R5C2	3.20709e-51	0.992336	0.666	0.453	3.25423e-47	2	PPP2R5C
RPL23A1	2.99292e-50	0.391568	1	0.998	3.03691e-46	2	RPL23A
PIK3R12	5.35945e-49	1.15881	0.484	0.241	5.43824e-45	2	PIK3R1
HLA-A1	1.22748e-48	0.465486	0.997	0.984	1.24552e-44	2	HLA-A
RPL211	6.49959e-48	0.366023	1	1	6.59513e-44	2	RPL21
CNOT6L2	4.62791e-47	0.888975	0.531	0.279	4.69594e-43	2	CNOT6L
TRBC12	1.78567e-45	1.05654	0.482	0.224	1.81192e-41	2	TRBC1
RPL33	2.3967e-45	0.411302	0.998	0.997	2.43193e-41	2	RPL3
RPS27A1	2.40211e-45	0.359742	1	0.998	2.43742e-41	2	RPS27A
FYN2	4.63277e-45	0.917061	0.474	0.238	4.70087e-41	2	FYN
CLEC2D1	3.63478e-44	0.843662	0.442	0.201	3.68821e-40	2	CLEC2D
ISG202	5.19294e-44	0.83879	0.755	0.574	5.26928e-40	2	ISG20
MATK1	1.14173e-43	0.737941	0.272	0.087	1.15851e-39	2	MATK
RPL141	1.29675e-42	0.383693	0.998	0.995	1.31581e-38	2	RPL14
RPS15A1	3.36986e-42	0.327404	1	0.999	3.4194e-38	2	RPS15A
RPL13A1	3.10802e-41	0.314793	1	1	3.15371e-37	2	RPL13A
RPSA1	1.21746e-39	0.436726	0.987	0.974	1.23535e-35	2	RPSA
LCK2	1.52019e-39	0.77136	0.328	0.129	1.54253e-35	2	LCK
GNG21	2.06562e-39	0.763832	0.402	0.183	2.09599e-35	2	GNG2
SRSF72	6.16043e-39	0.780205	0.775	0.663	6.25099e-35	2	SRSF7
CMC11	1.16482e-37	1.20357	0.444	0.237	1.18195e-33	2	CMC1
RPS291	1.26123e-37	0.401219	0.998	0.995	1.27977e-33	2	RPS29
CD21	7.77861e-36	0.673074	0.464	0.228	7.89296e-32	2	CD2
S1PR4	3.29895e-35	0.896888	0.338	0.153	3.34745e-31	2	S1PR4
RPL27A1	6.43656e-35	0.289441	1	0.999	6.53118e-31	2	RPL27A
TSC22D32	5.55906e-33	0.613756	0.904	0.84	5.64077e-29	2	TSC22D3
EIF4A22	1.0481e-32	0.588807	0.83	0.802	1.06351e-28	2	EIF4A2
PYHIN11	1.40998e-32	0.656682	0.316	0.13	1.4307e-28	2	PYHIN1
RPS121	2.97091e-32	0.277138	1	0.999	3.01458e-28	2	RPS12
HSPA82	8.2779e-32	0.487157	0.948	0.938	8.39959e-28	2	HSPA8
RUNX31	1.28785e-31	0.776846	0.477	0.283	1.30678e-27	2	RUNX3
CD692	7.11155e-31	0.802361	0.629	0.404	7.21609e-27	2	CD69
ID21	1.15935e-29	0.806809	0.738	0.606	1.17639e-25	2	ID2
RPS71	5.30923e-28	0.285223	0.998	0.994	5.38728e-24	2	RPS7
RPS61	4.56564e-27	0.2605	1	0.997	4.63275e-23	2	RPS6
PTPN71	5.20994e-27	0.807334	0.383	0.214	5.28653e-23	2	PTPN7
TMEM21	2.13837e-26	0.748578	0.355	0.19	2.1698e-22	2	TMEM2
RPL61	3.28334e-26	0.346801	0.983	0.987	3.3316e-22	2	RPL6
RPS101	3.82485e-26	0.328809	0.985	0.974	3.88108e-22	2	RPS10
EEF1D1	5.74632e-26	0.377974	0.971	0.969	5.83079e-22	2	EEF1D
SRSF22	1.13401e-25	0.577732	0.765	0.744	1.15068e-21	2	SRSF2
FAM177A12	1.26948e-25	0.821956	0.62	0.518	1.28814e-21	2	FAM177A1
BPGM1	1.73926e-25	0.816303	0.271	0.124	1.76482e-21	2	BPGM
ETS12	9.88729e-25	0.597052	0.348	0.178	1.00326e-20	2	ETS1
PARP82	1.49078e-24	0.64357	0.343	0.179	1.51269e-20	2	PARP8
BTN3A21	1.80569e-24	0.640944	0.378	0.219	1.83223e-20	2	BTN3A2
SPOCK22	2.02263e-24	0.640563	0.392	0.211	2.05237e-20	2	SPOCK2
RNF125	1.93855e-23	0.567455	0.264	0.118	1.96704e-19	2	RNF125
BIN21	1.11082e-22	0.615523	0.378	0.218	1.12715e-18	2	BIN2
SARAF1	3.70365e-22	0.375512	0.892	0.868	3.7581e-18	2	SARAF
RSRP12	4.60233e-22	0.552463	0.713	0.667	4.66999e-18	2	RSRP1
RPL261	8.10178e-22	0.250406	1	0.999	8.22087e-18	2	RPL26
DDX51	3.03872e-21	0.416479	0.897	0.918	3.08339e-17	2	DDX5
DDIT42	5.10231e-21	0.542434	0.738	0.644	5.17731e-17	2	DDIT4
CD2471	5.27559e-21	0.402676	0.365	0.193	5.35315e-17	2	CD247
RORA2	1.39279e-20	0.560391	0.447	0.28	1.41327e-16	2	RORA
PIP4K2A1	1.48566e-20	0.710223	0.376	0.235	1.5075e-16	2	PIP4K2A
KLRB12	1.78003e-20	0.662468	0.466	0.277	1.8062e-16	2	KLRB1
VAMP21	4.75375e-20	0.633898	0.506	0.39	4.82363e-16	2	VAMP2
CH17-189H20.11	5.74296e-20	0.583576	0.334	0.192	5.82739e-16	2	CH17-189H20.1
CD991	7.67019e-20	0.664065	0.573	0.478	7.78295e-16	2	CD99
STAT42	1.97053e-19	0.633289	0.311	0.17	1.99949e-15	2	STAT4
CYTIP2	5.273e-18	0.504091	0.669	0.574	5.35052e-14	2	CYTIP
HMGB22	3.50703e-17	0.500127	0.681	0.614	3.55859e-13	2	HMGB2
PRKCH1	1.23634e-16	0.550322	0.274	0.153	1.25452e-12	2	PRKCH
DNAJB61	1.25773e-16	0.429924	0.847	0.847	1.27622e-12	2	DNAJB6
DOK21	2.56908e-16	0.641019	0.529	0.434	2.60685e-12	2	DOK2
CD482	5.03965e-16	0.425558	0.664	0.55	5.11374e-12	2	CD48
MT-CYB	6.03605e-16	0.280036	0.983	0.983	6.12478e-12	2	MT-CYB
SLC38A12	6.46156e-16	0.6101	0.338	0.219	6.55654e-12	2	SLC38A1
SYNE22	1.41341e-15	0.592316	0.308	0.185	1.43419e-11	2	SYNE2
BUB32	1.56919e-15	0.683597	0.371	0.261	1.59226e-11	2	BUB3
HMGB11	1.8352e-15	0.369127	0.793	0.801	1.86218e-11	2	HMGB1
CDC42SE22	2.14949e-15	0.615802	0.454	0.353	2.18109e-11	2	CDC42SE2
IRF11	2.45101e-15	0.547569	0.583	0.486	2.48704e-11	2	IRF1
STK17B2	2.7891e-15	0.573205	0.534	0.449	2.8301e-11	2	STK17B
RHOF1	2.94181e-15	0.569493	0.334	0.218	2.98506e-11	2	RHOF
CREM2	6.09595e-15	0.46708	0.813	0.76	6.18556e-11	2	CREM
CALM12	7.93542e-15	0.333032	0.85	0.848	8.05207e-11	2	CALM1
CD962	1.11632e-14	0.484953	0.261	0.14	1.13273e-10	2	CD96
EMB2	2.82139e-14	0.576318	0.338	0.228	2.86286e-10	2	EMB
HLA-F1	5.03219e-14	0.53584	0.464	0.379	5.10616e-10	2	HLA-F
ACAP12	5.65463e-14	0.572678	0.36	0.246	5.73775e-10	2	ACAP1
GPR651	5.99143e-14	0.558951	0.365	0.248	6.07951e-10	2	GPR65
RPL171	7.13986e-14	0.363774	0.723	0.705	7.24482e-10	2	RPL17
SRSF52	1.42111e-13	0.430997	0.696	0.705	1.442e-09	2	SRSF5
ZFP36L21	1.58221e-13	0.461213	0.602	0.509	1.60546e-09	2	ZFP36L2
AIM11	2.6544e-13	0.567403	0.314	0.204	2.69342e-09	2	AIM1
RP5-1171I10.51	2.99069e-13	0.688232	0.387	0.286	3.03465e-09	2	RP5-1171I10.5
C9orf1421	6.16588e-13	0.618371	0.358	0.266	6.25652e-09	2	C9orf142
CLEC2B1	8.35671e-13	0.455347	0.587	0.521	8.47956e-09	2	CLEC2B
LITAF1	3.57624e-12	0.348483	0.711	0.665	3.62881e-08	2	LITAF
STK42	4.19003e-12	0.43424	0.578	0.506	4.25162e-08	2	STK4
LEPROTL11	4.4778e-12	0.469386	0.506	0.424	4.54362e-08	2	LEPROTL1
RALGAPA12	4.49769e-12	0.558643	0.316	0.217	4.56381e-08	2	RALGAPA1
ZEB21	5.40664e-12	0.649505	0.435	0.353	5.48612e-08	2	ZEB2
ARHGEF11	5.6649e-12	0.585117	0.311	0.216	5.74818e-08	2	ARHGEF1
RBM391	9.72653e-12	0.36489	0.724	0.751	9.86951e-08	2	RBM39
CCND21	1.25308e-11	0.502628	0.272	0.173	1.2715e-07	2	CCND2
TERF11	1.70708e-11	0.614228	0.252	0.163	1.73217e-07	2	TERF1
KMT2E2	1.75482e-11	0.429634	0.595	0.563	1.78062e-07	2	KMT2E
TNFRSF1B1	2.63037e-11	0.57329	0.418	0.336	2.66903e-07	2	TNFRSF1B
MRPL11	5.09179e-11	0.440762	0.255	0.16	5.16664e-07	2	MRPL1
RHOH2	6.28591e-11	0.437095	0.418	0.307	6.37832e-07	2	RHOH
RNF1151	7.83427e-11	0.569687	0.269	0.179	7.94944e-07	2	RNF115
RNF19A1	8.27459e-11	0.532201	0.313	0.219	8.39622e-07	2	RNF19A
DDX242	1.02904e-10	0.53476	0.526	0.504	1.04417e-06	2	DDX24
TERF2IP1	1.43258e-10	0.573891	0.351	0.269	1.45364e-06	2	TERF2IP
CCND31	2.03428e-10	0.507547	0.434	0.36	2.06418e-06	2	CCND3
PNISR2	3.49982e-10	0.427404	0.576	0.56	3.55126e-06	2	PNISR
RP11-347P5.12	3.80677e-10	0.486341	0.264	0.172	3.86273e-06	2	RP11-347P5.1
N4BP2L22	6.27062e-10	0.47395	0.553	0.541	6.3628e-06	2	N4BP2L2
WIPF12	7.19719e-10	0.462158	0.459	0.395	7.30298e-06	2	WIPF1
VPS37B1	1.39462e-09	0.51071	0.39	0.317	1.41512e-05	2	VPS37B
RSL24D12	1.49281e-09	0.398843	0.58	0.574	1.51475e-05	2	RSL24D1
RAB27A	1.88022e-09	0.54508	0.254	0.175	1.90786e-05	2	RAB27A
OPTN1	2.28683e-09	0.513266	0.292	0.21	2.32044e-05	2	OPTN
PPP1R21	2.34672e-09	0.393588	0.607	0.587	2.38122e-05	2	PPP1R2
GLTSCR21	3.68617e-09	0.377843	0.62	0.643	3.74036e-05	2	GLTSCR2
SLA1	5.83796e-09	0.479423	0.413	0.34	5.92378e-05	2	SLA
HCST1	6.70479e-09	0.394874	0.524	0.462	6.80335e-05	2	HCST
PIK3IP12	8.10218e-09	0.375851	0.36	0.266	8.22128e-05	2	PIK3IP1
CORO1A1	3.247e-08	0.386976	0.529	0.477	0.000329474	2	CORO1A
IL7R1	4.0911e-08	0.361448	0.497	0.391	0.000415124	2	IL7R
IDI11	4.25794e-08	0.492718	0.469	0.423	0.000432053	2	IDI1
GYPC2	6.04461e-08	0.434174	0.445	0.389	0.000613346	2	GYPC
BTG12	6.6771e-08	0.250676	0.79	0.8	0.000677525	2	BTG1
PPDPF	6.92001e-08	0.329504	0.694	0.728	0.000702173	2	PPDPF
FMNL11	8.59839e-08	0.482773	0.316	0.251	0.000872478	2	FMNL1
RPS4Y11	8.78836e-08	0.406146	0.513	0.447	0.000891755	2	RPS4Y1
CACYBP2	8.82732e-08	0.363465	0.655	0.676	0.000895708	2	CACYBP
GABARAPL1	1.18972e-07	0.500785	0.459	0.422	0.00120721	2	GABARAPL1
NR4A21	1.37159e-07	0.312766	0.644	0.603	0.00139175	2	NR4A2
HSPE11	1.40477e-07	0.309733	0.897	0.93	0.00142542	2	HSPE1
RARRES31	1.6619e-07	0.381349	0.43	0.369	0.00168633	2	RARRES3
HSP90AA1	1.84291e-07	0.31987	0.973	0.987	0.00187	2	HSP90AA1
SNRPD21	2.70627e-07	0.378271	0.617	0.664	0.00274606	2	SNRPD2
DHX361	2.78398e-07	0.508079	0.375	0.329	0.00282491	2	DHX36
C9orf782	4.31581e-07	0.517307	0.365	0.322	0.00437925	2	C9orf78
DDX61	9.45073e-07	0.558121	0.339	0.294	0.00958965	2	DDX6
EVL2	9.50781e-07	0.413563	0.424	0.372	0.00964757	2	EVL
IL2RG1	9.73634e-07	0.503821	0.323	0.265	0.00987947	2	IL2RG
C1orf561	1.13011e-06	0.469021	0.321	0.258	0.0114672	2	C1orf56
PSMB81	1.21816e-06	0.437394	0.405	0.379	0.0123607	2	PSMB8
NKTR2	1.36192e-06	0.432353	0.348	0.295	0.0138194	2	NKTR
NAA50	1.54917e-06	0.468764	0.35	0.306	0.0157195	2	NAA50
FKBP112	1.61069e-06	0.350765	0.284	0.209	0.0163437	2	FKBP11
ARHGDIB2	2.03173e-06	0.259899	0.699	0.688	0.020616	2	ARHGDIB
PHF201	2.31803e-06	0.463685	0.366	0.325	0.0235211	2	PHF20
OFD11	3.56352e-06	0.439434	0.294	0.236	0.036159	2	OFD1
GCC21	4.69876e-06	0.420179	0.334	0.285	0.0476784	2	GCC2
PITHD1	9.59696e-06	0.43885	0.259	0.205	0.0973804	2	PITHD1
JMJD61	1.09544e-05	0.455957	0.333	0.297	0.111154	2	JMJD6
CDKN1B2	1.19857e-05	0.356727	0.329	0.272	0.121619	2	CDKN1B
ELF12	1.27967e-05	0.290348	0.573	0.576	0.129849	2	ELF1
SUB1	1.96711e-05	0.261631	0.718	0.779	0.199603	2	SUB1
TAGAP2	2.39331e-05	0.422925	0.262	0.203	0.242849	2	TAGAP
HNRNPDL1	2.45161e-05	0.260457	0.667	0.73	0.248765	2	HNRNPDL
FNBP11	3.46617e-05	0.399679	0.38	0.351	0.351712	2	FNBP1
RP11-138A9.21	3.639e-05	0.282493	0.326	0.265	0.369249	2	RP11-138A9.2
YPEL52	4.28678e-05	0.261456	0.64	0.657	0.43498	2	YPEL5
ARL4C1	4.47366e-05	0.398182	0.371	0.327	0.453942	2	ARL4C
TOB11	4.50888e-05	0.461229	0.398	0.369	0.457516	2	TOB1
BTG22	4.57662e-05	0.288865	0.573	0.577	0.464389	2	BTG2
AMD12	4.64701e-05	0.411187	0.489	0.492	0.471532	2	AMD1
IFI161	6.11223e-05	0.394368	0.437	0.423	0.620208	2	IFI16
AC016831.71	6.98827e-05	0.285408	0.282	0.222	0.7091	2	AC016831.7
CCNG1	7.00116e-05	0.429304	0.287	0.25	0.710408	2	CCNG1
LUC7L31	8.13097e-05	0.409239	0.422	0.415	0.825049	2	LUC7L3
MECP22	0.000104978	0.450782	0.329	0.305	1	2	MECP2
IER21	0.000107173	0.309957	0.476	0.466	1	2	IER2
RAP1B1	0.00014223	0.405079	0.413	0.413	1	2	RAP1B
SRSF31	0.000149334	0.308462	0.612	0.674	1	2	SRSF3
CCSER21	0.00015127	0.362921	0.254	0.21	1	2	CCSER2
AHSA11	0.000161887	0.35281	0.511	0.541	1	2	AHSA1
TSPYL22	0.000167504	0.441045	0.35	0.321	1	2	TSPYL2
SRRM1	0.000173264	0.385619	0.457	0.476	1	2	SRRM1
GPBP11	0.000183078	0.349503	0.592	0.653	1	2	GPBP1
CLK11	0.000183579	0.34073	0.61	0.661	1	2	CLK1
ZC3HAV12	0.000191636	0.294828	0.489	0.474	1	2	ZC3HAV1
SS18L2	0.000224201	0.387562	0.297	0.267	1	2	SS18L2
EML41	0.000243775	0.418876	0.331	0.305	1	2	EML4
SSR2	0.000302335	0.332678	0.566	0.651	1	2	SSR2
ICAM31	0.000341108	0.368346	0.323	0.293	1	2	ICAM3
NCL1	0.000377731	0.349217	0.519	0.56	1	2	NCL
TNFAIP31	0.000385603	0.296085	0.571	0.563	1	2	TNFAIP3
PDCD42	0.0004102	0.360563	0.324	0.286	1	2	PDCD4
PCSK71	0.000608275	0.371021	0.262	0.224	1	2	PCSK7
TAP11	0.000624122	0.390645	0.311	0.286	1	2	TAP1
SCAF11	0.000631451	0.444405	0.375	0.375	1	2	SCAF11
LINC-PINT1	0.000702967	0.336696	0.284	0.249	1	2	LINC-PINT
FUS2	0.000748398	0.250756	0.617	0.667	1	2	FUS
PTGES31	0.00087297	0.253725	0.682	0.763	1	2	PTGES3
DUSP21	0.00107303	0.378645	0.261	0.227	1	2	DUSP2
PRPF38B1	0.00108378	0.348848	0.45	0.47	1	2	PRPF38B
CNBP	0.00115761	0.270126	0.571	0.644	1	2	CNBP
CDC42SE11	0.00119786	0.42986	0.376	0.375	1	2	CDC42SE1
PSMA3-AS1	0.00129418	0.389949	0.277	0.255	1	2	PSMA3-AS1
SMCHD11	0.00140104	0.324446	0.289	0.259	1	2	SMCHD1
FAM133B1	0.00148199	0.356804	0.459	0.484	1	2	FAM133B
PRRC2C1	0.00149916	0.253555	0.511	0.549	1	2	PRRC2C
CCNH2	0.00152342	0.378497	0.412	0.406	1	2	CCNH
C12orf571	0.00173402	0.323302	0.408	0.405	1	2	C12orf57
TAF71	0.0017345	0.332894	0.442	0.461	1	2	TAF7
TGFB11	0.00228581	0.406508	0.299	0.28	1	2	TGFB1
SUMO11	0.00228828	0.316525	0.482	0.532	1	2	SUMO1
ARID4B2	0.00242992	0.330189	0.417	0.423	1	2	ARID4B
PNN1	0.00246134	0.384528	0.363	0.363	1	2	PNN
ARRDC31	0.00281929	0.490513	0.318	0.3	1	2	ARRDC3
LIMD21	0.00331378	0.31107	0.348	0.329	1	2	LIMD2
ADGRE51	0.00353551	0.333471	0.348	0.337	1	2	ADGRE5
RBM8A1	0.00383641	0.266261	0.489	0.529	1	2	RBM8A
TXNIP1	0.00448522	0.257663	0.649	0.67	1	2	TXNIP
TCP11	0.00533802	0.250319	0.514	0.565	1	2	TCP1
ELOVL51	0.00741266	0.322848	0.345	0.346	1	2	ELOVL5
CD531	0.00779368	0.282547	0.504	0.526	1	2	CD53
PA2G4	0.00812769	0.377511	0.328	0.334	1	2	PA2G4
ARGLU11	0.00935882	0.376895	0.412	0.433	1	2	ARGLU1
ARPC5L1	0.00938209	0.376265	0.301	0.295	1	2	ARPC5L
EREG	0	3.03391	0.736	0.102	0	3	EREG
FCN1	0	2.24506	0.826	0.088	0	3	FCN1
C5AR1	0	2.19113	0.804	0.128	0	3	C5AR1
LILRA5	0	1.78781	0.508	0.03	0	3	LILRA5
CFP	0	1.71957	0.626	0.052	0	3	CFP
CDC42EP2	0	1.42775	0.448	0.016	0	3	CDC42EP2
LST1	2.32858e-300	2.4615	0.973	0.268	2.36281e-296	3	LST1
IL1B	4.36453e-282	3.28387	0.738	0.123	4.42869e-278	3	IL1B
LILRB2	6.77015e-282	1.65679	0.533	0.049	6.86967e-278	3	LILRB2
LINC01272	2.15344e-263	2.04419	0.696	0.11	2.1851e-259	3	LINC01272
APOBEC3A	3.27197e-260	1.39587	0.341	0.012	3.32007e-256	3	APOBEC3A
IRAK3	1.64119e-253	1.44606	0.583	0.074	1.66532e-249	3	IRAK3
CTSS	3.0281e-246	2.201	0.963	0.394	3.07261e-242	3	CTSS
AIF1	3.65804e-239	1.90847	0.938	0.243	3.71181e-235	3	AIF1
BCL2A1	2.26685e-238	2.19069	0.878	0.241	2.30018e-234	3	BCL2A1
G0S2	7.69892e-238	2.79363	0.833	0.212	7.8121e-234	3	G0S2
TIMP1	2.52719e-233	1.85291	0.957	0.384	2.56434e-229	3	TIMP1
SAT1	3.24781e-233	2.18511	0.998	0.868	3.29555e-229	3	SAT1
C19orf38	1.31867e-226	1.08802	0.38	0.026	1.33805e-222	3	C19orf38
CFD	9.37355e-225	0.786456	0.707	0.129	9.51134e-221	3	CFD
NAMPT	8.84981e-222	2.33565	0.965	0.488	8.9799e-218	3	NAMPT
SERPINA1	2.46618e-217	1.60249	0.864	0.225	2.50243e-213	3	SERPINA1
PLAUR	2.55204e-210	2.05906	0.926	0.31	2.58956e-206	3	PLAUR
FCER1G	3.74826e-208	1.69623	0.99	0.349	3.80336e-204	3	FCER1G
SOD2	7.90082e-208	2.4365	0.952	0.499	8.01696e-204	3	SOD2
COTL1	7.67844e-204	1.68366	0.816	0.234	7.79131e-200	3	COTL1
SLC11A1	2.41523e-195	1.46292	0.702	0.147	2.45074e-191	3	SLC11A1
ASAH1	6.83315e-194	1.72971	0.893	0.335	6.93359e-190	3	ASAH1
FGR	9.20281e-190	1.44091	0.696	0.161	9.33809e-186	3	FGR
MS4A7	4.46503e-188	1.77545	0.736	0.18	4.53066e-184	3	MS4A7
ACSL1	3.44866e-187	1.75124	0.707	0.178	3.49936e-183	3	ACSL1
CLEC4E	8.6668e-185	1.22046	0.405	0.043	8.7942e-181	3	CLEC4E
NLRP3	1.14534e-183	1.26757	0.347	0.028	1.16218e-179	3	NLRP3
MTMR11	2.48973e-182	0.801181	0.275	0.014	2.52633e-178	3	MTMR11
KYNU	3.77243e-181	1.57303	0.634	0.14	3.82789e-177	3	KYNU
PSAP	2.0445e-175	1.55349	0.977	0.482	2.07456e-171	3	PSAP
RNF144B	9.53556e-175	1.45598	0.537	0.096	9.67573e-171	3	RNF144B
FTH1	1.63701e-173	1.47786	1	0.995	1.66107e-169	3	FTH1
LRRC25	3.47262e-172	0.849581	0.258	0.013	3.52366e-168	3	LRRC25
IFI30	3.54534e-172	1.66724	0.719	0.19	3.59745e-168	3	IFI30
STXBP2	5.81909e-171	1.65451	0.742	0.215	5.90463e-167	3	STXBP2
PILRA	2.1973e-170	1.27521	0.545	0.102	2.2296e-166	3	PILRA
CSTA	2.48246e-168	1.38409	0.762	0.203	2.51895e-164	3	CSTA
SLC7A7	2.60582e-167	1.36857	0.583	0.123	2.64413e-163	3	SLC7A7
FPR2	9.69731e-167	0.955911	0.279	0.018	9.83986e-163	3	FPR2
TYROBP	9.79073e-165	1.45979	1	0.436	9.93465e-161	3	TYROBP
ADGRE2	8.91128e-157	1.02008	0.343	0.036	9.04227e-153	3	ADGRE2
WARS	9.33426e-154	1.4012	0.554	0.122	9.47147e-150	3	WARS
FAM49A	1.77523e-151	1.36796	0.622	0.156	1.80132e-147	3	FAM49A
SLC43A2	6.00084e-148	1.36409	0.539	0.119	6.08905e-144	3	SLC43A2
FTL	8.16703e-147	0.92854	1	0.982	8.28709e-143	3	FTL
TKT	1.17561e-145	1.45081	0.86	0.366	1.19289e-141	3	TKT
FPR1	5.16346e-144	1.10519	0.469	0.084	5.23936e-140	3	FPR1
AQP9	3.52054e-143	1.16072	0.39	0.055	3.57229e-139	3	AQP9
CST3	1.14451e-140	1.0713	0.975	0.376	1.16134e-136	3	CST3
S100A9	1.84035e-138	1.25281	0.705	0.195	1.86741e-134	3	S100A9
LYZ	9.13964e-138	0.740926	0.921	0.356	9.274e-134	3	LYZ
BASP1	6.24741e-136	1.50084	0.556	0.135	6.33924e-132	3	BASP1
NINJ1	6.87977e-135	1.38873	0.808	0.316	6.98091e-131	3	NINJ1
THBS1	1.95516e-133	2.44856	0.574	0.155	1.9839e-129	3	THBS1
SLC25A37	6.09615e-132	1.38556	0.647	0.191	6.18577e-128	3	SLC25A37
H3F3A	1.95087e-131	1.04113	0.996	0.92	1.97954e-127	3	H3F3A
LIMS1	1.41335e-129	1.67802	0.762	0.301	1.43413e-125	3	LIMS1
PAG1	2.6712e-129	1.31745	0.589	0.158	2.71047e-125	3	PAG1
CD68	3.16254e-127	0.93441	0.762	0.227	3.20903e-123	3	CD68
STX11	7.33326e-127	1.33012	0.754	0.274	7.44106e-123	3	STX11
MIR3945HG	3.61664e-125	1.03551	0.304	0.036	3.66981e-121	3	MIR3945HG
VCAN	8.96795e-125	1.50335	0.49	0.103	9.09977e-121	3	VCAN
SLC2A6	1.55576e-123	0.860277	0.287	0.032	1.57863e-119	3	SLC2A6
NEAT1	7.01523e-123	1.09828	1	0.875	7.11835e-119	3	NEAT1
TNFSF13B	2.68168e-122	1.14956	0.533	0.131	2.7211e-118	3	TNFSF13B
CD55	1.3284e-119	1.47178	0.915	0.561	1.34792e-115	3	CD55
BID	5.57507e-118	1.40696	0.645	0.223	5.65702e-114	3	BID
PHACTR1	1.84129e-115	1.23174	0.636	0.197	1.86836e-111	3	PHACTR1
EMP3	2.23198e-115	1.28725	0.893	0.457	2.26479e-111	3	EMP3
IER3	4.41231e-115	1.62544	0.76	0.31	4.47717e-111	3	IER3
CCRL2	6.95685e-113	1.11598	0.436	0.095	7.05911e-109	3	CCRL2
CLEC12A	5.19451e-112	0.808163	0.289	0.037	5.27087e-108	3	CLEC12A
ITM2B	3.53493e-111	1.16406	0.971	0.732	3.5869e-107	3	ITM2B
HCK	9.87729e-111	1.03401	0.465	0.111	1.00225e-106	3	HCK
ATP1B3	3.21961e-110	1.35517	0.917	0.545	3.26694e-106	3	ATP1B3
FGL2	5.31155e-110	1.10817	0.541	0.142	5.38963e-106	3	FGL2
ITGAX	1.17286e-109	1.14504	0.512	0.133	1.1901e-105	3	ITGAX
MTSS1	5.2404e-109	0.870551	0.374	0.065	5.31743e-105	3	MTSS1
CD300E	1.40014e-108	0.795504	0.273	0.032	1.42072e-104	3	CD300E
PAPSS2	1.51752e-108	0.854006	0.293	0.041	1.53983e-104	3	PAPSS2
CLEC7A	9.62802e-106	1.09306	0.568	0.169	9.76955e-102	3	CLEC7A
SERPINB1	3.07262e-105	1.30724	0.802	0.369	3.11779e-101	3	SERPINB1
SLC25A6	8.04346e-105	1.02387	0.971	0.829	8.1617e-101	3	SLC25A6
AP1S2	1.00019e-103	1.1361	0.593	0.191	1.0149e-99	3	AP1S2
MAFB	1.02241e-103	1.26459	0.483	0.125	1.03744e-99	3	MAFB
IFITM3	1.21096e-102	1.04854	0.767	0.304	1.22876e-98	3	IFITM3
HLA-DRA	4.98387e-100	0.590394	0.996	0.526	5.05713e-96	3	HLA-DRA
FGD4	9.27018e-100	1.00468	0.436	0.107	9.40645e-96	3	FGD4
SNN	5.31785e-99	0.771691	0.326	0.056	5.39602e-95	3	SNN
MT-CO11	5.85098e-98	0.534632	1	0.996	5.93699e-94	3	MT-CO1
RILPL2	4.40973e-97	1.16085	0.785	0.366	4.47456e-93	3	RILPL2
NCF2	4.68121e-97	0.971384	0.537	0.157	4.75003e-93	3	NCF2
TNFAIP2	8.68574e-97	1.1098	0.395	0.089	8.81342e-93	3	TNFAIP2
RPS9	1.77947e-96	0.575627	1	0.994	1.80563e-92	3	RPS9
MGAT1	2.43514e-96	1.15171	0.758	0.336	2.47094e-92	3	MGAT1
CTSB	9.90592e-95	0.692267	0.872	0.388	1.00515e-90	3	CTSB
LILRA2	4.96706e-93	0.631469	0.256	0.036	5.04008e-89	3	LILRA2
PTEN	2.52929e-91	0.869436	0.409	0.097	2.56647e-87	3	PTEN
C10orf54	5.18762e-90	1.16509	0.7	0.295	5.26387e-86	3	C10orf54
NUP214	5.91093e-90	0.839183	0.399	0.095	5.99782e-86	3	NUP214
SRGN	9.1431e-90	0.945863	1	0.891	9.27751e-86	3	SRGN
ACTB	1.12846e-89	0.760171	0.998	0.935	1.14505e-85	3	ACTB
OLR1	1.13998e-88	1.43626	0.568	0.186	1.15674e-84	3	OLR1
C1orf162	4.09256e-88	0.980379	0.758	0.292	4.15272e-84	3	C1orf162
SH2B3	5.73119e-88	0.835278	0.438	0.114	5.81544e-84	3	SH2B3
RPS24	1.3557e-87	0.564531	1	0.998	1.37563e-83	3	RPS24
PABPC11	1.28623e-86	0.743083	0.992	0.923	1.30514e-82	3	PABPC1
NPC2	1.08582e-85	0.769295	0.911	0.476	1.10178e-81	3	NPC2
ERGIC1	1.34235e-85	0.954797	0.448	0.128	1.36209e-81	3	ERGIC1
H2AFY	1.53685e-85	0.94396	0.783	0.352	1.55944e-81	3	H2AFY
LILRB3	7.52917e-85	0.827506	0.376	0.09	7.63985e-81	3	LILRB3
RAB31	1.94104e-84	1.06066	0.591	0.208	1.96957e-80	3	RAB31
SAMSN11	9.47246e-84	1.14832	0.843	0.478	9.61171e-80	3	SAMSN1
HMOX1	1.30247e-83	1.41107	0.481	0.15	1.32162e-79	3	HMOX1
NAAA	2.58203e-83	1.0624	0.448	0.128	2.61998e-79	3	NAAA
GCH1	1.27213e-82	0.75751	0.333	0.067	1.29083e-78	3	GCH1
RAB20	4.10629e-81	0.995573	0.469	0.145	4.16666e-77	3	RAB20
CAMK1	3.30622e-80	0.601317	0.289	0.054	3.35482e-76	3	CAMK1
HLA-DRB5	6.48712e-80	0.678132	0.671	0.238	6.58248e-76	3	HLA-DRB5
GK	1.18251e-79	1.0981	0.523	0.177	1.19989e-75	3	GK
HLA-DPB1	1.04706e-77	0.379418	0.946	0.545	1.06245e-73	3	HLA-DPB1
PTPRE	1.08753e-77	1.01289	0.607	0.235	1.10352e-73	3	PTPRE
CYBB	1.18242e-77	0.864447	0.467	0.139	1.1998e-73	3	CYBB
LTA4H	2.31725e-77	1.00181	0.56	0.207	2.35132e-73	3	LTA4H
CD302	3.61584e-76	0.87467	0.413	0.121	3.669e-72	3	CD302
S100A4	2.1413e-75	1.00049	0.961	0.691	2.17278e-71	3	S100A4
SERPINB9	5.22036e-75	1.03437	0.653	0.268	5.2971e-71	3	SERPINB9
SEC11A	1.44159e-74	0.930588	0.822	0.464	1.46278e-70	3	SEC11A
S100A8	1.89037e-74	1.08926	0.438	0.126	1.91816e-70	3	S100A8
LYN	2.6715e-74	0.822494	0.446	0.139	2.71077e-70	3	LYN
LAPTM5	1.0666e-72	0.862703	0.975	0.687	1.08228e-68	3	LAPTM5
MT2A	1.45182e-72	1.5817	0.831	0.528	1.47316e-68	3	MT2A
PRELID1	1.47462e-71	0.903742	0.684	0.315	1.4963e-67	3	PRELID1
RIN3	5.133e-71	0.6466	0.31	0.069	5.20846e-67	3	RIN3
POU2F2	6.14069e-69	0.643576	0.295	0.063	6.23096e-65	3	POU2F2
OAZ1	8.99939e-69	0.603876	0.996	0.955	9.13168e-65	3	OAZ1
RNF149	4.97012e-68	0.935639	0.657	0.297	5.04318e-64	3	RNF149
OSM	1.65175e-67	0.914652	0.314	0.072	1.67603e-63	3	OSM
TSPO	2.6753e-67	0.835543	0.87	0.494	2.71463e-63	3	TSPO
TNFRSF1B2	7.1702e-67	0.844029	0.707	0.308	7.27561e-63	3	TNFRSF1B
FCGR2A	1.98197e-66	0.711793	0.589	0.218	2.0111e-62	3	FCGR2A
ANXA5	4.84783e-66	0.812462	0.764	0.369	4.91909e-62	3	ANXA5
BEST1	9.02615e-66	0.790851	0.44	0.145	9.15883e-62	3	BEST1
MS4A6A	2.26943e-65	0.622974	0.564	0.193	2.30279e-61	3	MS4A6A
MYO1G	6.832e-65	0.819547	0.475	0.162	6.93243e-61	3	MYO1G
EIF11	1.13878e-64	0.481946	1	0.997	1.15552e-60	3	EIF1
PGLS	4.60719e-64	0.874276	0.628	0.289	4.67491e-60	3	PGLS
LCP2	4.96895e-64	0.854822	0.475	0.167	5.042e-60	3	LCP2
GSTO1	1.04958e-63	0.810161	0.713	0.344	1.06501e-59	3	GSTO1
NAP1L11	1.23047e-63	1.03358	0.926	0.78	1.24856e-59	3	NAP1L1
UPP1	3.43662e-63	0.864428	0.769	0.388	3.48714e-59	3	UPP1
TREM1	6.01517e-63	0.858664	0.426	0.135	6.10359e-59	3	TREM1
EVI2B1	1.18897e-62	0.941766	0.752	0.394	1.20645e-58	3	EVI2B
YBX1	1.48457e-62	0.857724	0.736	0.391	1.5064e-58	3	YBX1
CEBPB	1.65255e-62	0.960629	0.527	0.208	1.67684e-58	3	CEBPB
CASP1	6.33418e-62	0.792406	0.508	0.19	6.4273e-58	3	CASP1
PECAM1	7.11814e-62	0.705073	0.349	0.099	7.22278e-58	3	PECAM1
RXRA	5.50522e-61	0.661233	0.279	0.066	5.58614e-57	3	RXRA
IFITM21	6.85136e-61	1.12501	0.841	0.604	6.95208e-57	3	IFITM2
PFDN5	2.55234e-60	0.571558	0.998	0.938	2.58986e-56	3	PFDN5
DUSP1	3.60391e-60	0.961687	0.764	0.423	3.65689e-56	3	DUSP1
C9orf72	1.72267e-59	0.65703	0.341	0.097	1.748e-55	3	C9orf72
EHD1	4.3908e-59	0.874947	0.475	0.178	4.45534e-55	3	EHD1
HSBP1	1.26362e-57	0.875781	0.69	0.366	1.28219e-53	3	HSBP1
KCNAB2	2.82448e-57	0.683068	0.366	0.109	2.866e-53	3	KCNAB2
ATP2B1	1.21702e-56	1.00293	0.645	0.316	1.23491e-52	3	ATP2B1
TYMP	1.24628e-56	0.880941	0.682	0.344	1.2646e-52	3	TYMP
ATP6V1B2	2.34801e-56	0.867059	0.494	0.197	2.38253e-52	3	ATP6V1B2
MTPN	1.32324e-55	0.885397	0.605	0.297	1.34269e-51	3	MTPN
CD37	2.91528e-55	0.776492	0.89	0.592	2.95814e-51	3	CD37
CXCL16	2.05589e-54	0.754297	0.558	0.234	2.08611e-50	3	CXCL16
RIPK2	2.15946e-54	0.816313	0.616	0.295	2.1912e-50	3	RIPK2
MAP2K1	4.76639e-54	0.778066	0.411	0.148	4.83645e-50	3	MAP2K1
CD52	1.32831e-53	0.791615	0.855	0.551	1.34783e-49	3	CD52
CARD161	1.49511e-53	0.761041	0.581	0.253	1.51709e-49	3	CARD16
GLUL	8.52843e-53	0.769307	0.822	0.478	8.6538e-49	3	GLUL
CSF3R	1.53804e-52	0.711296	0.277	0.074	1.56064e-48	3	CSF3R
MT-CO21	2.38929e-52	0.424373	1	0.994	2.42442e-48	3	MT-CO2
MT-CO3	2.42358e-52	0.403154	1	0.992	2.45921e-48	3	MT-CO3
TBXAS1	3.27546e-52	0.658319	0.364	0.12	3.32361e-48	3	TBXAS1
ARPC3	3.44035e-51	0.708435	0.909	0.65	3.49092e-47	3	ARPC3
RNASET2	1.15501e-50	0.689125	0.787	0.451	1.17198e-46	3	RNASET2
FCGRT	1.50833e-50	0.645728	0.64	0.296	1.5305e-46	3	FCGRT
VAMP5	2.79232e-50	0.829781	0.533	0.242	2.83337e-46	3	VAMP5
ETS2	3.83854e-50	0.805479	0.486	0.208	3.89497e-46	3	ETS2
SERP1	1.88459e-49	0.631083	0.938	0.785	1.91229e-45	3	SERP1
NFKBIZ	3.00348e-49	0.876704	0.552	0.253	3.04763e-45	3	NFKBIZ
PNRC1	3.50012e-49	0.950934	0.727	0.435	3.55157e-45	3	PNRC1
FNIP2	2.65388e-48	0.749393	0.446	0.177	2.69289e-44	3	FNIP2
B4GALT5	4.0369e-48	0.664692	0.304	0.092	4.09624e-44	3	B4GALT5
SDCBP	6.3172e-47	0.72649	0.886	0.62	6.41007e-43	3	SDCBP
HLA-DQA2	1.23832e-46	0.559785	0.56	0.231	1.25652e-42	3	HLA-DQA2
LGALS1	1.80251e-46	0.532856	0.952	0.637	1.82901e-42	3	LGALS1
ALDOA	8.72283e-46	0.62565	0.884	0.628	8.85106e-42	3	ALDOA
GRINA	1.09298e-45	0.699814	0.444	0.187	1.10904e-41	3	GRINA
GNS	1.13945e-45	0.684895	0.374	0.139	1.1562e-41	3	GNS
PPIF	1.26922e-45	0.959325	0.374	0.14	1.28788e-41	3	PPIF
MXD1	1.43872e-45	0.828112	0.576	0.282	1.45987e-41	3	MXD1
METRNL	2.72414e-45	0.621274	0.436	0.17	2.76419e-41	3	METRNL
UBE2R2	3.52354e-45	0.682854	0.374	0.14	3.57533e-41	3	UBE2R2
CTNNB1	2.02014e-44	0.93647	0.62	0.33	2.04983e-40	3	CTNNB1
CMTM6	3.50161e-44	0.699742	0.742	0.445	3.55308e-40	3	CMTM6
RNF13	4.24452e-44	0.721728	0.514	0.243	4.30692e-40	3	RNF13
PFKFB3	6.4067e-44	0.81429	0.459	0.198	6.50088e-40	3	PFKFB3
CECR1	6.45368e-44	0.634628	0.351	0.127	6.54854e-40	3	CECR1
INSR	8.65642e-44	0.720029	0.252	0.072	8.78367e-40	3	INSR
CYBA	9.01788e-44	0.558285	0.961	0.75	9.15044e-40	3	CYBA
ZEB22	1.55904e-43	0.60512	0.661	0.332	1.58195e-39	3	ZEB2
ICAM1	1.80565e-43	0.717558	0.461	0.197	1.8322e-39	3	ICAM1
VAPA	3.1864e-43	0.755514	0.793	0.547	3.23324e-39	3	VAPA
CD483	6.30161e-43	0.701542	0.829	0.536	6.39424e-39	3	CD48
FCGR3A1	6.63191e-43	0.781713	0.591	0.28	6.7294e-39	3	FCGR3A
CCL20	2.15544e-42	1.46448	0.333	0.119	2.18713e-38	3	CCL20
ATP13A3	5.68896e-42	0.74067	0.372	0.144	5.77259e-38	3	ATP13A3
CXCL8	8.36297e-42	1.15645	0.473	0.209	8.48591e-38	3	CXCL8
RHOG	2.35215e-41	0.668054	0.756	0.452	2.38673e-37	3	RHOG
MX2	7.03238e-41	0.535689	0.295	0.094	7.13576e-37	3	MX2
RHOA	8.97198e-41	0.604888	0.899	0.666	9.10387e-37	3	RHOA
PYCARD	1.35319e-40	0.661689	0.572	0.287	1.37308e-36	3	PYCARD
FAM45A	1.52435e-40	0.564033	0.314	0.108	1.54676e-36	3	FAM45A
SEC14L1	2.3917e-40	0.794801	0.455	0.209	2.42686e-36	3	SEC14L1
VEGFA	4.99263e-40	0.999325	0.355	0.145	5.06602e-36	3	VEGFA
LINC00936	5.05895e-40	0.657824	0.306	0.103	5.13332e-36	3	LINC00936
YBX3	1.12479e-39	0.71923	0.424	0.185	1.14132e-35	3	YBX3
ATP5G2	3.37861e-39	0.56276	0.934	0.763	3.42827e-35	3	ATP5G2
PTPN6	3.5211e-39	0.643006	0.372	0.15	3.57286e-35	3	PTPN6
GPCPD1	6.90338e-39	0.712211	0.461	0.209	7.00486e-35	3	GPCPD1
LGALS9	8.19471e-39	0.567684	0.395	0.164	8.31517e-35	3	LGALS9
PLEK1	8.50503e-39	0.715796	0.488	0.224	8.63006e-35	3	PLEK
CXCL2	9.79837e-39	1.22904	0.44	0.2	9.94241e-35	3	CXCL2
SH3BP2	1.43221e-38	0.539618	0.269	0.085	1.45327e-34	3	SH3BP2
PSEN1	1.57349e-38	0.539415	0.314	0.111	1.59662e-34	3	PSEN1
ACOT9	1.81863e-38	0.580363	0.341	0.13	1.84537e-34	3	ACOT9
BLVRB	5.88609e-38	0.67448	0.494	0.239	5.97262e-34	3	BLVRB
MAPKAPK3	6.20919e-38	0.625964	0.316	0.118	6.30047e-34	3	MAPKAPK3
NACA	1.20688e-37	0.453941	0.99	0.965	1.22462e-33	3	NACA
CD86	1.35601e-37	0.587406	0.345	0.134	1.37595e-33	3	CD86
HSPA1A	1.73367e-37	0.712075	0.971	0.877	1.75916e-33	3	HSPA1A
RNF130	2.44427e-37	0.622513	0.455	0.208	2.4802e-33	3	RNF130
GABARAPL11	3.65978e-37	0.729474	0.667	0.401	3.71358e-33	3	GABARAPL1
PCBP1	5.3076e-37	0.671099	0.715	0.447	5.38563e-33	3	PCBP1
ARPC1B	2.46278e-36	0.57914	0.812	0.519	2.49898e-32	3	ARPC1B
RHOQ	2.93751e-36	0.612776	0.304	0.113	2.98069e-32	3	RHOQ
MFSD1	3.50148e-36	0.571344	0.38	0.161	3.55295e-32	3	MFSD1
GPX1	3.67395e-36	0.492796	0.855	0.541	3.72796e-32	3	GPX1
UBA52	3.78813e-36	0.364139	1	0.99	3.84382e-32	3	UBA52
FOSL21	3.88202e-36	0.632761	0.696	0.414	3.93909e-32	3	FOSL2
NFKBIA1	5.88616e-36	0.979777	0.816	0.632	5.97268e-32	3	NFKBIA
CLEC4A	1.0294e-35	0.512087	0.252	0.081	1.04453e-31	3	CLEC4A
CD300A	2.24047e-35	0.556246	0.339	0.132	2.2734e-31	3	CD300A
FKBP1A	3.66848e-35	0.510003	0.717	0.424	3.72241e-31	3	FKBP1A
BLOC1S1	4.31656e-35	0.645086	0.651	0.364	4.38001e-31	3	BLOC1S1
MYO9B	5.57106e-35	0.489354	0.293	0.105	5.65295e-31	3	MYO9B
MYD88	9.73994e-35	0.503681	0.269	0.092	9.88312e-31	3	MYD88
AGTRAP	1.15807e-34	0.571098	0.364	0.153	1.17509e-30	3	AGTRAP
UBE2D1	1.5188e-34	0.693424	0.504	0.261	1.54113e-30	3	UBE2D1
THEMIS21	1.63122e-34	0.604038	0.486	0.237	1.6552e-30	3	THEMIS2
ARRB2	1.75448e-34	0.629422	0.533	0.274	1.78027e-30	3	ARRB2
CUX1	2.84963e-34	0.560563	0.3	0.115	2.89152e-30	3	CUX1
SH3BGRL3	4.25901e-34	0.436442	0.969	0.811	4.32162e-30	3	SH3BGRL3
AVPI1	5.41847e-34	0.704531	0.49	0.247	5.49812e-30	3	AVPI1
CSF1R	1.93228e-33	0.583053	0.287	0.106	1.96068e-29	3	CSF1R
GDI2	4.01704e-33	0.647624	0.612	0.375	4.07609e-29	3	GDI2
MNDA	4.26371e-33	0.583666	0.364	0.15	4.32639e-29	3	MNDA
MCOLN1	4.35886e-33	0.588106	0.269	0.096	4.42293e-29	3	MCOLN1
LPCAT1	7.3156e-33	0.47766	0.302	0.11	7.42314e-29	3	LPCAT1
NFKB1	1.29094e-32	0.800556	0.523	0.281	1.30991e-28	3	NFKB1
FAM65B	1.90927e-32	0.498346	0.318	0.116	1.93733e-28	3	FAM65B
TGFBI	1.99669e-32	0.444519	0.421	0.186	2.02605e-28	3	TGFBI
THAP2	2.45911e-32	0.68566	0.331	0.136	2.49526e-28	3	THAP2
RNH1	4.98223e-32	0.625605	0.562	0.321	5.05547e-28	3	RNH1
DRAM2	5.14225e-32	0.510262	0.477	0.239	5.21784e-28	3	DRAM2
GSTP1	8.5467e-32	0.288379	0.835	0.51	8.67234e-28	3	GSTP1
SOCS3	9.77607e-32	0.61773	0.475	0.245	9.91978e-28	3	SOCS3
APLP2	3.56702e-31	0.594857	0.603	0.336	3.61945e-27	3	APLP2
VPS35	3.94043e-31	0.559398	0.388	0.182	3.99836e-27	3	VPS35
HBEGF	5.10685e-31	0.596371	0.395	0.179	5.18192e-27	3	HBEGF
PLIN2	6.0828e-31	0.559541	0.731	0.448	6.17222e-27	3	PLIN2
KDM6B	6.67427e-31	0.568251	0.63	0.37	6.77238e-27	3	KDM6B
PABPC4	6.83937e-31	0.565751	0.413	0.199	6.93991e-27	3	PABPC4
CD83	1.13154e-30	0.347945	0.686	0.382	1.14817e-26	3	CD83
MPHOSPH6	1.69421e-30	0.575913	0.364	0.164	1.71912e-26	3	MPHOSPH6
METTL21A	2.90905e-30	0.602305	0.279	0.105	2.95182e-26	3	METTL21A
ICAM2	2.96285e-30	0.39115	0.335	0.131	3.0064e-26	3	ICAM2
GNAI2	5.16726e-30	0.539871	0.514	0.277	5.24321e-26	3	GNAI2
MARCKS	5.27777e-30	0.812937	0.304	0.126	5.35535e-26	3	MARCKS
SLC25A5	3.93341e-29	0.499834	0.835	0.643	3.99123e-25	3	SLC25A5
IER5	4.04905e-29	0.704554	0.527	0.291	4.10857e-25	3	IER5
FOXO3	4.78386e-29	0.560222	0.366	0.167	4.85418e-25	3	FOXO3
PLSCR1	5.56626e-29	0.683814	0.486	0.27	5.64809e-25	3	PLSCR1
LRRFIP1	7.70361e-29	0.566287	0.808	0.577	7.81685e-25	3	LRRFIP1
PTP4A2	8.90305e-29	0.547386	0.562	0.316	9.03392e-25	3	PTP4A2
CPVL	8.91736e-29	0.413257	0.312	0.127	9.04845e-25	3	CPVL
SNX3	2.11361e-28	0.539926	0.771	0.528	2.14468e-24	3	SNX3
SSH2	2.33536e-28	0.477151	0.345	0.151	2.36969e-24	3	SSH2
TAOK3	5.16206e-28	0.545651	0.521	0.292	5.23795e-24	3	TAOK3
SH3BGRL	7.01274e-28	0.601874	0.686	0.451	7.11582e-24	3	SH3BGRL
CHMP1B	8.44994e-28	0.902083	0.692	0.495	8.57416e-24	3	CHMP1B
ATG3	1.28174e-27	0.560102	0.469	0.258	1.30058e-23	3	ATG3
TACC1	1.97983e-27	0.605518	0.529	0.299	2.00894e-23	3	TACC1
KCTD20	5.28046e-27	0.489686	0.281	0.114	5.35808e-23	3	KCTD20
TNFRSF1A	9.08249e-27	0.549706	0.386	0.192	9.216e-23	3	TNFRSF1A
IL10RB	1.29522e-26	0.48989	0.314	0.14	1.31426e-22	3	IL10RB
RPL8	1.31298e-26	0.261872	1	0.994	1.33228e-22	3	RPL8
PNPLA8	1.91913e-26	0.597001	0.51	0.286	1.94734e-22	3	PNPLA8
ZDHHC20	2.48174e-26	0.430353	0.254	0.097	2.51822e-22	3	ZDHHC20
LSP11	2.48715e-26	0.446654	0.62	0.348	2.52371e-22	3	LSP1
HSD17B11	3.88261e-26	0.52977	0.56	0.328	3.93968e-22	3	HSD17B11
CCNI	4.23828e-26	0.442197	0.919	0.789	4.30058e-22	3	CCNI
CDKN1A	4.76682e-26	0.576107	0.663	0.422	4.83689e-22	3	CDKN1A
PRNP	5.0826e-26	0.611438	0.597	0.373	5.15731e-22	3	PRNP
CD163	6.77072e-26	0.504192	0.254	0.098	6.87025e-22	3	CD163
HSPH1	7.50789e-26	0.585964	0.934	0.823	7.61825e-22	3	HSPH1
PRKCB	1.07377e-25	0.396361	0.293	0.117	1.08955e-21	3	PRKCB
BACH1	1.51096e-25	0.472415	0.322	0.144	1.53317e-21	3	BACH1
SELL	1.52e-25	0.37637	0.26	0.096	1.54235e-21	3	SELL
CNPY3	1.70569e-25	0.485955	0.488	0.271	1.73076e-21	3	CNPY3
CORO1A2	2.10566e-25	0.46392	0.738	0.457	2.13661e-21	3	CORO1A
SMS	2.23094e-25	0.587461	0.473	0.259	2.26374e-21	3	SMS
NDUFB5	2.74507e-25	0.495361	0.535	0.318	2.78542e-21	3	NDUFB5
TET2	3.0727e-25	0.511569	0.262	0.107	3.11787e-21	3	TET2
IFNGR2	4.96871e-25	0.523275	0.264	0.112	5.04175e-21	3	IFNGR2
SCPEP1	6.40565e-25	0.489447	0.386	0.197	6.49981e-21	3	SCPEP1
ACSL4	7.01857e-25	0.507956	0.256	0.105	7.12174e-21	3	ACSL4
GPSM31	9.11973e-25	0.496847	0.715	0.474	9.25379e-21	3	GPSM3
RP11-1143G9.4	9.37665e-25	0.383747	0.341	0.156	9.51449e-21	3	RP11-1143G9.4
IRS2	9.69959e-25	0.516582	0.442	0.234	9.84218e-21	3	IRS2
ACTR2	1.06365e-24	0.510747	0.599	0.371	1.07929e-20	3	ACTR2
GIMAP2	1.09592e-24	0.372439	0.275	0.107	1.11203e-20	3	GIMAP2
HSPD1	1.14519e-24	0.694868	0.924	0.834	1.16202e-20	3	HSPD1
SLC16A3	1.36565e-24	0.649125	0.523	0.311	1.38573e-20	3	SLC16A3
TPP1	1.43257e-24	0.541184	0.479	0.272	1.45363e-20	3	TPP1
VMP1	1.47815e-24	0.55641	0.636	0.423	1.49988e-20	3	VMP1
GNA13	2.36689e-24	0.49997	0.45	0.24	2.40168e-20	3	GNA13
ATP6AP2	2.67373e-24	0.49907	0.562	0.336	2.71303e-20	3	ATP6AP2
HACD4	3.2707e-24	0.412123	0.293	0.126	3.31878e-20	3	HACD4
ATP6V0D1	4.79291e-24	0.496822	0.506	0.287	4.86337e-20	3	ATP6V0D1
WAS	4.95442e-24	0.438346	0.316	0.14	5.02725e-20	3	WAS
MYO1F1	5.36538e-24	0.388375	0.372	0.176	5.44425e-20	3	MYO1F
NUMB	5.81657e-24	0.497532	0.283	0.126	5.90207e-20	3	NUMB
RASSF51	8.37979e-24	0.410955	0.471	0.244	8.50297e-20	3	RASSF5
ZFAS1	9.10574e-24	0.426504	0.909	0.747	9.2396e-20	3	ZFAS1
ITGB21	1.26149e-23	0.378125	0.723	0.438	1.28004e-19	3	ITGB2
UBE2J1	1.4262e-23	0.495284	0.407	0.214	1.44717e-19	3	UBE2J1
QKI	1.52955e-23	0.490035	0.364	0.187	1.55204e-19	3	QKI
CALCOCO2	2.3009e-23	0.446119	0.316	0.146	2.33472e-19	3	CALCOCO2
SNAP23	4.14329e-23	0.483645	0.407	0.214	4.2042e-19	3	SNAP23
HCLS1	4.71551e-23	0.445682	0.498	0.276	4.78483e-19	3	HCLS1
LY96	5.94096e-23	0.494119	0.362	0.184	6.02829e-19	3	LY96
MAP3K2	7.64083e-23	0.630686	0.393	0.21	7.75315e-19	3	MAP3K2
LAMTOR4	2.29237e-22	0.472372	0.688	0.462	2.32607e-18	3	LAMTOR4
BNIP3L	2.54029e-22	0.734267	0.5	0.304	2.57763e-18	3	BNIP3L
AREG1	2.89915e-22	0.675429	0.653	0.443	2.94177e-18	3	AREG
WTAP	3.66188e-22	0.637066	0.494	0.288	3.71571e-18	3	WTAP
IFNGR11	4.75177e-22	0.392973	0.554	0.323	4.82162e-18	3	IFNGR1
CHP1	4.96617e-22	0.468301	0.405	0.218	5.03918e-18	3	CHP1
FAM120A	5.9037e-22	0.456007	0.331	0.165	5.99048e-18	3	FAM120A
MS4A4A	6.62999e-22	0.301701	0.275	0.116	6.72745e-18	3	MS4A4A
CTBS	8.0661e-22	0.406328	0.254	0.108	8.18467e-18	3	CTBS
RBM3	1.09423e-21	0.474107	0.767	0.571	1.11031e-17	3	RBM3
PRCP	1.32372e-21	0.490627	0.32	0.16	1.34318e-17	3	PRCP
VASP	1.41678e-21	0.4838	0.545	0.331	1.4376e-17	3	VASP
RPS131	3.36191e-21	0.276211	1	0.994	3.41133e-17	3	RPS13
AP2S1	3.39525e-21	0.456134	0.556	0.341	3.44516e-17	3	AP2S1
CDC421	3.5342e-21	0.459757	0.791	0.584	3.58615e-17	3	CDC42
CNIH4	4.92829e-21	0.448444	0.357	0.185	5.00074e-17	3	CNIH4
DDX21	5.22439e-21	0.386705	0.694	0.458	5.30119e-17	3	DDX21
BRK1	5.77359e-21	0.45469	0.7	0.478	5.85846e-17	3	BRK1
CSGALNACT2	6.43633e-21	0.361765	0.25	0.106	6.53094e-17	3	CSGALNACT2
BAG3	7.10075e-21	0.670552	0.597	0.395	7.20513e-17	3	BAG3
NUDT16	8.68849e-21	0.480316	0.264	0.121	8.81621e-17	3	NUDT16
SNX9	1.24064e-20	0.453163	0.271	0.123	1.25887e-16	3	SNX9
SNX10	1.25704e-20	0.424436	0.267	0.12	1.27552e-16	3	SNX10
BCL3	1.53384e-20	0.388133	0.262	0.116	1.55638e-16	3	BCL3
GCA	2.56192e-20	0.483204	0.279	0.134	2.59958e-16	3	GCA
POMP	3.15012e-20	0.484063	0.738	0.524	3.19642e-16	3	POMP
ATP6V0B	5.07094e-20	0.394529	0.684	0.454	5.14548e-16	3	ATP6V0B
EIF3M	6.66959e-20	0.469067	0.593	0.401	6.76763e-16	3	EIF3M
THBD	7.10851e-20	0.561827	0.287	0.134	7.213e-16	3	THBD
PTK2B	1.07238e-19	0.358552	0.258	0.113	1.08814e-15	3	PTK2B
JARID2	1.39497e-19	0.494882	0.306	0.152	1.41548e-15	3	JARID2
RAB10	2.05348e-19	0.471782	0.442	0.269	2.08366e-15	3	RAB10
UBE2B	2.20573e-19	0.402455	0.812	0.621	2.23816e-15	3	UBE2B
HIGD2A	2.91226e-19	0.454516	0.719	0.541	2.95507e-15	3	HIGD2A
EIF3H	3.05395e-19	0.41921	0.81	0.623	3.09884e-15	3	EIF3H
HSPB1	3.50825e-19	1.29716	0.843	0.77	3.55982e-15	3	HSPB1
ARL8B	4.629e-19	0.410676	0.337	0.179	4.69705e-15	3	ARL8B
ATP6V1F	5.65874e-19	0.356555	0.692	0.454	5.74193e-15	3	ATP6V1F
ZNF581	6.1671e-19	0.380676	0.273	0.129	6.25776e-15	3	ZNF581
B4GALT1	7.53946e-19	0.686478	0.469	0.289	7.65029e-15	3	B4GALT1
TCIRG1	8.5719e-19	0.372356	0.273	0.129	8.69791e-15	3	TCIRG1
SKAP2	1.06642e-18	0.40541	0.316	0.163	1.0821e-14	3	SKAP2
GMFG	1.14096e-18	0.38925	0.7	0.471	1.15773e-14	3	GMFG
NR4A3	1.498e-18	0.416209	0.471	0.265	1.52002e-14	3	NR4A3
IRF7	2.06871e-18	0.61608	0.38	0.217	2.09912e-14	3	IRF7
LY86	2.16331e-18	0.401612	0.306	0.152	2.19511e-14	3	LY86
ACAA1	2.21271e-18	0.375679	0.258	0.122	2.24524e-14	3	ACAA1
ABHD5	2.40167e-18	0.435473	0.267	0.128	2.43698e-14	3	ABHD5
HIF1A	2.41145e-18	0.505244	0.5	0.313	2.4469e-14	3	HIF1A
EIF3K	2.47444e-18	0.363339	0.845	0.693	2.51081e-14	3	EIF3K
MAP3K81	2.75872e-18	0.438449	0.488	0.295	2.79927e-14	3	MAP3K8
TWISTNB	4.04835e-18	0.722038	0.345	0.189	4.10786e-14	3	TWISTNB
GBP2	4.0484e-18	0.38746	0.388	0.21	4.10791e-14	3	GBP2
TMEM167A	4.2385e-18	0.39536	0.488	0.303	4.30081e-14	3	TMEM167A
FLNA1	4.30216e-18	0.34707	0.523	0.315	4.3654e-14	3	FLNA
JAML	7.2432e-18	0.323963	0.32	0.159	7.34968e-14	3	JAML
ZNF106	7.40014e-18	0.383881	0.283	0.14	7.50892e-14	3	ZNF106
JOSD1	7.70129e-18	0.372641	0.376	0.206	7.8145e-14	3	JOSD1
C20orf27	1.15087e-17	0.408564	0.262	0.13	1.16778e-13	3	C20orf27
ATP1A1	1.40647e-17	0.427781	0.525	0.335	1.42715e-13	3	ATP1A1
MAT2A	1.52911e-17	0.62559	0.539	0.368	1.55158e-13	3	MAT2A
UQCRC1	3.22257e-17	0.445994	0.335	0.187	3.26994e-13	3	UQCRC1
NFE2L21	3.64599e-17	0.445152	0.653	0.461	3.69959e-13	3	NFE2L2
IGSF6	4.32236e-17	0.316447	0.258	0.122	4.3859e-13	3	IGSF6
TOP1	4.73538e-17	0.446266	0.585	0.4	4.80499e-13	3	TOP1
LCP11	7.99393e-17	0.398003	0.595	0.38	8.11144e-13	3	LCP1
CYB5R4	1.11046e-16	0.403932	0.252	0.122	1.12678e-12	3	CYB5R4
SLC31A2	1.2585e-16	0.401117	0.252	0.124	1.277e-12	3	SLC31A2
LITAF2	1.41008e-16	0.391467	0.831	0.654	1.43081e-12	3	LITAF
SFT2D1	1.5656e-16	0.434508	0.496	0.319	1.58862e-12	3	SFT2D1
NDUFS7	2.49429e-16	0.419688	0.477	0.312	2.53096e-12	3	NDUFS7
INSIG1	2.57846e-16	0.490697	0.562	0.375	2.61636e-12	3	INSIG1
LAIR1	4.18397e-16	0.340779	0.26	0.127	4.24547e-12	3	LAIR1
ELL2	4.60947e-16	0.452077	0.488	0.311	4.67722e-12	3	ELL2
SYAP1	4.73779e-16	0.418338	0.634	0.447	4.80744e-12	3	SYAP1
ARPC5	5.45459e-16	0.377564	0.661	0.46	5.53477e-12	3	ARPC5
CCDC69	7.29608e-16	0.331526	0.258	0.123	7.40333e-12	3	CCDC69
IL10RA	8.03755e-16	0.328847	0.393	0.222	8.15571e-12	3	IL10RA
CHD11	8.21852e-16	0.346033	0.589	0.393	8.33933e-12	3	CHD1
TPM3	1.00758e-15	0.360733	0.75	0.542	1.02239e-11	3	TPM3
CASP4	1.1418e-15	0.34716	0.492	0.312	1.15859e-11	3	CASP4
NCOA4	1.33177e-15	0.36071	0.329	0.185	1.35135e-11	3	NCOA4
KCTD12	1.36501e-15	0.428855	0.256	0.131	1.38508e-11	3	KCTD12
ZNF706	1.41596e-15	0.423406	0.614	0.438	1.43678e-11	3	ZNF706
MCL11	1.48519e-15	0.326255	0.915	0.791	1.50702e-11	3	MCL1
KLF4	1.60158e-15	0.338632	0.349	0.196	1.62512e-11	3	KLF4
VAMP3	1.71288e-15	0.372096	0.293	0.16	1.73806e-11	3	VAMP3
ETF1	1.83427e-15	0.42135	0.488	0.321	1.86123e-11	3	ETF1
AZI2	2.00728e-15	0.410629	0.324	0.181	2.03679e-11	3	AZI2
NR4A1	3.75737e-15	0.266235	0.665	0.447	3.81261e-11	3	NR4A1
PDE4B1	4.16219e-15	0.380385	0.502	0.317	4.22338e-11	3	PDE4B
SLC25A31	4.64688e-15	0.338845	0.824	0.68	4.71519e-11	3	SLC25A3
CD441	6.33626e-15	0.343231	0.841	0.627	6.42941e-11	3	CD44
RGS2	7.28083e-15	0.330226	0.781	0.583	7.38786e-11	3	RGS2
SMAP21	1.37273e-14	0.295332	0.543	0.337	1.39291e-10	3	SMAP2
HSP90AA11	1.40426e-14	0.394036	1	0.984	1.42491e-10	3	HSP90AA1
GYG1	1.47498e-14	0.380562	0.298	0.164	1.49666e-10	3	GYG1
GRB2	1.52608e-14	0.409418	0.488	0.323	1.54851e-10	3	GRB2
RBM47	1.56362e-14	0.41969	0.25	0.132	1.5866e-10	3	RBM47
DSE	1.92719e-14	0.431691	0.262	0.14	1.95552e-10	3	DSE
OSER1	2.67694e-14	0.362072	0.417	0.26	2.71629e-10	3	OSER1
TNFRSF141	2.82855e-14	0.327056	0.421	0.255	2.87013e-10	3	TNFRSF14
EIF3L	4.03187e-14	0.354413	0.692	0.512	4.09113e-10	3	EIF3L
TFRC	4.05902e-14	0.422329	0.293	0.163	4.11869e-10	3	TFRC
COX4I1	4.63056e-14	0.298585	0.959	0.874	4.69863e-10	3	COX4I1
FKBP51	5.02603e-14	0.292989	0.552	0.355	5.09992e-10	3	FKBP5
ELF2	5.1736e-14	0.320715	0.302	0.163	5.24966e-10	3	ELF2
IDH3G	5.41116e-14	0.363744	0.3	0.17	5.4907e-10	3	IDH3G
UTRN	5.66521e-14	0.253049	0.279	0.143	5.74849e-10	3	UTRN
SH3BP5	6.29086e-14	0.29393	0.285	0.152	6.38334e-10	3	SH3BP5
SEPT91	9.39842e-14	0.257074	0.413	0.245	9.53658e-10	3	SEPT9
EIF3A	9.62501e-14	0.344041	0.554	0.384	9.7665e-10	3	EIF3A
CTSC1	2.04639e-13	0.348947	0.564	0.376	2.07647e-09	3	CTSC
SPN	2.56827e-13	0.319801	0.273	0.144	2.60603e-09	3	SPN
ERICH1	3.18876e-13	0.348295	0.269	0.147	3.23564e-09	3	ERICH1
PPP1CB1	3.61312e-13	0.279268	0.752	0.559	3.66623e-09	3	PPP1CB
ARPC4	3.93887e-13	0.402127	0.517	0.359	3.99677e-09	3	ARPC4
ATP5E	5.07414e-13	0.262323	0.973	0.881	5.14873e-09	3	ATP5E
STIP1	7.68215e-13	0.336676	0.44	0.286	7.79508e-09	3	STIP1
CAPNS1	1.17315e-12	0.389019	0.271	0.157	1.19039e-08	3	CAPNS1
C15orf48	1.1773e-12	0.649459	0.285	0.163	1.1946e-08	3	C15orf48
ISG151	1.31102e-12	0.517244	0.634	0.487	1.33029e-08	3	ISG15
TALDO1	1.68139e-12	0.406672	0.432	0.284	1.70611e-08	3	TALDO1
EVI2A1	1.7284e-12	0.28642	0.486	0.308	1.75381e-08	3	EVI2A
SFPQ	1.81653e-12	0.329798	0.548	0.38	1.84323e-08	3	SFPQ
RAB7A	2.35864e-12	0.370699	0.562	0.391	2.39331e-08	3	RAB7A
MSN1	3.96991e-12	0.252662	0.564	0.379	4.02826e-08	3	MSN
SKIL	1.0194e-11	0.292358	0.49	0.331	1.03438e-07	3	SKIL
ZNF281	1.14055e-11	0.3707	0.279	0.16	1.15732e-07	3	ZNF281
PSME2	1.75344e-11	0.330566	0.508	0.356	1.77922e-07	3	PSME2
UQCRB	2.26938e-11	0.261089	0.959	0.882	2.30274e-07	3	UQCRB
GUSB	2.29597e-11	0.281699	0.269	0.154	2.32972e-07	3	GUSB
MPC1	2.38577e-11	0.327274	0.329	0.206	2.42084e-07	3	MPC1
ZFAND5	2.48561e-11	0.348159	0.529	0.376	2.52215e-07	3	ZFAND5
GNG5	2.58621e-11	0.291091	0.7	0.5	2.62423e-07	3	GNG5
PAPD5	2.76925e-11	0.27997	0.267	0.149	2.80996e-07	3	PAPD5
SUPT4H1	2.88293e-11	0.293056	0.498	0.343	2.92531e-07	3	SUPT4H1
C14orf2	3.45096e-11	0.371836	0.669	0.511	3.50169e-07	3	C14orf2
WSB1	4.84389e-11	0.348761	0.669	0.512	4.9151e-07	3	WSB1
PHF20L1	5.99204e-11	0.300713	0.308	0.186	6.08013e-07	3	PHF20L1
CSNK2B	6.38532e-11	0.270384	0.504	0.352	6.47918e-07	3	CSNK2B
QARS	6.42468e-11	0.282024	0.308	0.187	6.51913e-07	3	QARS
GNB2	8.78134e-11	0.339814	0.3	0.187	8.91043e-07	3	GNB2
ARHGDIA	1.12889e-10	0.263929	0.527	0.364	1.14548e-06	3	ARHGDIA
AKIRIN2	1.21066e-10	0.358039	0.378	0.249	1.22845e-06	3	AKIRIN2
PCGF5	1.24368e-10	0.250238	0.283	0.166	1.26196e-06	3	PCGF5
RNASE6	1.51817e-10	0.319495	0.279	0.166	1.54049e-06	3	RNASE6
EIF2S3	1.52864e-10	0.30845	0.477	0.332	1.55111e-06	3	EIF2S3
ACSL3	1.66916e-10	0.420295	0.302	0.19	1.6937e-06	3	ACSL3
COX7A2L	2.46411e-10	0.303872	0.587	0.433	2.50033e-06	3	COX7A2L
ARL4A	6.13161e-10	0.332022	0.498	0.362	6.22175e-06	3	ARL4A
CTSZ	6.24878e-10	0.251418	0.335	0.214	6.34063e-06	3	CTSZ
SNX5	6.299e-10	0.33452	0.318	0.209	6.39159e-06	3	SNX5
PGD	6.64227e-10	0.310808	0.264	0.162	6.73991e-06	3	PGD
GNAI3	7.82117e-10	0.265456	0.411	0.279	7.93614e-06	3	GNAI3
MAP2K3	7.88124e-10	0.314867	0.335	0.213	7.9971e-06	3	MAP2K3
WDR1	7.97263e-10	0.278074	0.386	0.263	8.08983e-06	3	WDR1
GNA15	8.18414e-10	0.250522	0.347	0.222	8.30445e-06	3	GNA15
CHMP4B	8.28231e-10	0.319604	0.269	0.168	8.40406e-06	3	CHMP4B
ERP44	8.80247e-10	0.291907	0.39	0.268	8.93187e-06	3	ERP44
JUND	9.86386e-10	0.308124	0.707	0.541	1.00089e-05	3	JUND
CEBPD	1.21034e-09	0.255613	0.269	0.163	1.22813e-05	3	CEBPD
VDAC1	1.34859e-09	0.276701	0.517	0.375	1.36842e-05	3	VDAC1
ATP2A2	1.44445e-09	0.313624	0.275	0.173	1.46568e-05	3	ATP2A2
MIS18BP1	1.98896e-09	0.254072	0.269	0.161	2.0182e-05	3	MIS18BP1
SHKBP1	2.2569e-09	0.264781	0.252	0.152	2.29008e-05	3	SHKBP1
DNAJC4	2.42136e-09	0.277256	0.306	0.199	2.45696e-05	3	DNAJC4
UBXN1	2.64126e-09	0.25004	0.711	0.564	2.68009e-05	3	UBXN1
DAZAP2	3.86747e-09	0.275456	0.581	0.427	3.92432e-05	3	DAZAP2
ATP5F1	4.00058e-09	0.264551	0.444	0.319	4.05939e-05	3	ATP5F1
SLC2A31	4.45689e-09	0.478312	0.647	0.508	4.5224e-05	3	SLC2A3
ABRACL	6.26894e-09	0.252002	0.483	0.347	6.36109e-05	3	ABRACL
DRAP1	6.80109e-09	0.287113	0.51	0.38	6.90107e-05	3	DRAP1
RAB21	7.12956e-09	0.300734	0.316	0.209	7.23436e-05	3	RAB21
BTG13	8.53158e-09	0.260255	0.884	0.79	8.65699e-05	3	BTG1
C7orf73	9.35578e-09	0.289624	0.401	0.282	9.49331e-05	3	C7orf73
RIOK3	1.36738e-08	0.273932	0.26	0.163	0.000138748	3	RIOK3
YWHAG	1.48377e-08	0.290606	0.364	0.25	0.000150558	3	YWHAG
TMBIM4	1.67434e-08	0.268823	0.345	0.238	0.000169896	3	TMBIM4
TES	1.90564e-08	0.286279	0.32	0.212	0.000193365	3	TES
ERCC1	3.01964e-08	0.268475	0.285	0.187	0.000306403	3	ERCC1
PDCD6IP	3.17236e-08	0.279829	0.254	0.161	0.0003219	3	PDCD6IP
PICALM	4.47437e-08	0.254122	0.3	0.198	0.000454014	3	PICALM
RAC1	1.68985e-07	0.305956	0.339	0.243	0.00171469	3	RAC1
ARFGAP3	3.64603e-07	0.287709	0.306	0.215	0.00369963	3	ARFGAP3
PLEKHB2	3.6937e-07	0.264234	0.388	0.285	0.00374799	3	PLEKHB2
FKBP4	4.99274e-07	0.320575	0.548	0.451	0.00506613	3	FKBP4
C16orf72	6.35921e-07	0.266523	0.273	0.184	0.00645269	3	C16orf72
LYPLA1	8.07661e-07	0.283027	0.277	0.191	0.00819533	3	LYPLA1
PIM3	1.69359e-06	0.262805	0.258	0.176	0.0171849	3	PIM3
RHOC1	3.80678e-06	0.265885	0.415	0.318	0.0386274	3	RHOC
VMA21	6.12897e-06	0.27643	0.26	0.186	0.0621907	3	VMA21
HSPE12	7.57086e-06	0.271418	0.957	0.923	0.0768215	3	HSPE1
DBNL	8.05213e-06	0.251731	0.279	0.202	0.0817049	3	DBNL
LAMP2	1.10274e-05	0.258293	0.252	0.181	0.111895	3	LAMP2
DNAJA4	2.84437e-05	0.288975	0.372	0.278	0.288618	3	DNAJA4
ZFAND6	3.98724e-05	0.259386	0.401	0.319	0.404585	3	ZFAND6
EIF4A3	6.01781e-05	0.330325	0.384	0.305	0.610628	3	EIF4A3
C1QA	0	3.17377	0.883	0.144	0	4	C1QA
C1QB	0	2.99534	0.824	0.107	0	4	C1QB
C1QC	0	2.7246	0.742	0.069	0	4	C1QC
MS4A6A1	0	2.19559	0.906	0.159	0	4	MS4A6A
TMEM176B	0	1.87954	0.662	0.053	0	4	TMEM176B
MRC1	0	1.67674	0.734	0.083	0	4	MRC1
TREM2	0	1.54294	0.509	0.032	0	4	TREM2
TMEM176A	0	1.47783	0.572	0.047	0	4	TMEM176A
CD681	1.1264e-282	2.03367	0.925	0.211	1.14295e-278	4	CD68
VSIG4	3.53476e-281	1.46438	0.545	0.047	3.58672e-277	4	VSIG4
HLA-DMB	2.19528e-275	1.88433	0.855	0.174	2.22755e-271	4	HLA-DMB
GRN	3.21971e-268	2.35249	0.964	0.307	3.26704e-264	4	GRN
MS4A4A1	7.36498e-268	1.46832	0.642	0.079	7.47324e-264	4	MS4A4A
LYZ1	2.4701e-266	3.61675	0.985	0.351	2.50641e-262	4	LYZ
PMP22	2.57799e-263	1.4884	0.654	0.086	2.61589e-259	4	PMP22
APOC1	1.95814e-254	2.8191	0.717	0.121	1.98692e-250	4	APOC1
GPNMB	4.05224e-252	1.57208	0.551	0.058	4.11181e-248	4	GPNMB
FCGR2A1	1.43107e-245	1.72555	0.864	0.191	1.45211e-241	4	FCGR2A
RNASE61	1.4773e-241	1.59534	0.711	0.122	1.49902e-237	4	RNASE6
SLC16A10	1.6187e-239	1.65144	0.558	0.067	1.64249e-235	4	SLC16A10
SLCO2B1	1.84341e-239	0.928615	0.363	0.018	1.87051e-235	4	SLCO2B1
GPX11	5.89952e-239	2.17769	0.996	0.527	5.98624e-235	4	GPX1
HLA-DMA	2.11862e-237	1.88025	0.939	0.279	2.14976e-233	4	HLA-DMA
CD1631	5.74585e-237	1.29741	0.566	0.067	5.83032e-233	4	CD163
MS4A71	5.70627e-236	1.53711	0.843	0.17	5.79015e-232	4	MS4A7
AIF11	1.11313e-235	1.70974	0.966	0.242	1.1295e-231	4	AIF1
CAPG	7.16196e-235	1.77543	0.836	0.193	7.26724e-231	4	CAPG
CTSB1	5.74741e-231	2.04586	0.983	0.377	5.8319e-227	4	CTSB
HLA-DRA1	3.36142e-228	2.56728	1	0.526	3.41083e-224	4	HLA-DRA
RAB311	6.23644e-227	1.58809	0.818	0.186	6.32812e-223	4	RAB31
CST31	8.92843e-224	1.78926	0.998	0.375	9.05967e-220	4	CST3
HLA-DPA1	9.1042e-224	2.17929	0.998	0.458	9.23803e-220	4	HLA-DPA1
HLA-DQB1	1.54238e-223	2.02776	0.969	0.331	1.56505e-219	4	HLA-DQB1
FCGRT1	4.94901e-220	1.68951	0.901	0.27	5.02176e-216	4	FCGRT
F13A1	2.06251e-218	0.848543	0.273	0.007	2.09283e-214	4	F13A1
HLA-DQA1	4.13317e-218	2.07678	0.948	0.303	4.19393e-214	4	HLA-DQA1
CD74	4.14612e-216	2.37999	1	0.692	4.20707e-212	4	CD74
SDS	2.24758e-215	1.52315	0.325	0.016	2.28062e-211	4	SDS
TYROBP1	3.84089e-212	1.8801	1	0.437	3.89735e-208	4	TYROBP
TGFBI1	2.87718e-210	1.3779	0.744	0.154	2.91947e-206	4	TGFBI
HLA-DRB1	3.09793e-209	2.27028	0.996	0.489	3.14347e-205	4	HLA-DRB1
APOE	1.12651e-208	1.63083	0.394	0.032	1.14307e-204	4	APOE
HLA-DPB11	1.16654e-207	2.21482	1	0.54	1.18369e-203	4	HLA-DPB1
FCGR1A	9.55419e-207	0.859279	0.386	0.029	9.69463e-203	4	FCGR1A
OLR11	1.94289e-206	1.5645	0.786	0.165	1.97145e-202	4	OLR1
MNDA1	5.43964e-204	1.27629	0.667	0.12	5.5196e-200	4	MNDA
CTSH	4.43607e-200	1.50838	0.912	0.281	4.50128e-196	4	CTSH
CSF1R1	9.30008e-200	0.989023	0.556	0.079	9.43679e-196	4	CSF1R
HLA-DRB51	9.39842e-198	2.1479	0.816	0.225	9.53657e-194	4	HLA-DRB5
TNFSF13B1	7.87573e-195	1.24971	0.652	0.12	7.99151e-191	4	TNFSF13B
NPC21	7.864e-193	1.55419	0.994	0.469	7.9796e-189	4	NPC2
FTL1	4.37664e-186	1.99518	1	0.982	4.44098e-182	4	FTL
IL18	8.27797e-184	1.08927	0.585	0.099	8.39966e-180	4	IL18
MSR1	2.67412e-183	1.0506	0.465	0.057	2.71343e-179	4	MSR1
SLC11A11	5.54291e-183	1.39612	0.702	0.148	5.62439e-179	4	SLC11A1
FCER1G1	8.26465e-178	1.48959	0.987	0.35	8.38614e-174	4	FCER1G
PSAP1	2.28388e-177	1.85038	0.979	0.483	2.31746e-173	4	PSAP
CYBB1	7.53011e-177	1.13598	0.637	0.123	7.6408e-173	4	CYBB
C1orf1621	1.49853e-176	1.46444	0.904	0.278	1.52056e-172	4	C1orf162
CSF2RA	1.07134e-175	0.984589	0.52	0.078	1.08709e-171	4	CSF2RA
CLEC7A1	1.88069e-175	1.11869	0.711	0.155	1.90833e-171	4	CLEC7A
CTSZ1	2.94762e-175	1.31916	0.73	0.174	2.99095e-171	4	CTSZ
NCF21	1.67454e-174	1.13512	0.677	0.143	1.69916e-170	4	NCF2
RNF1301	1.52563e-172	1.09522	0.742	0.18	1.54805e-168	4	RNF130
PPT1	1.4075e-171	1.27096	0.786	0.213	1.42819e-167	4	PPT1
ARHGAP18	1.31507e-169	1.0341	0.635	0.129	1.3344e-165	4	ARHGAP18
PLXDC2	4.58146e-169	0.921322	0.524	0.086	4.64881e-165	4	PLXDC2
CSTA1	7.34397e-164	1.37441	0.771	0.203	7.45193e-160	4	CSTA
CPM	1.88771e-163	1.08975	0.549	0.096	1.91546e-159	4	CPM
ACP5	9.1756e-163	1.57027	0.583	0.115	9.31048e-159	4	ACP5
ALDH2	9.38577e-162	1.46214	0.711	0.188	9.52374e-158	4	ALDH2
PLAUR1	2.56508e-161	1.43618	0.916	0.312	2.60279e-157	4	PLAUR
FPR3	3.97646e-159	0.693472	0.331	0.031	4.03491e-155	4	FPR3
LST11	6.60148e-159	1.00303	0.941	0.273	6.69852e-155	4	LST1
THBS11	1.713e-158	1.38627	0.654	0.148	1.73818e-154	4	THBS1
PILRA1	2.38e-155	0.898875	0.556	0.102	2.41498e-151	4	PILRA
CPVL1	3.62297e-155	1.15548	0.545	0.103	3.67622e-151	4	CPVL
HLA-DQA21	8.98519e-154	1.70959	0.742	0.213	9.11728e-150	4	HLA-DQA2
RP11-1143G9.41	1.49898e-152	2.07352	0.604	0.13	1.52101e-148	4	RP11-1143G9.4
SERPINA11	2.50455e-150	0.99	0.839	0.229	2.54136e-146	4	SERPINA1
IGSF61	2.79073e-150	1.05962	0.524	0.096	2.83175e-146	4	IGSF6
SLC7A71	6.45787e-149	0.964297	0.593	0.122	6.5528e-145	4	SLC7A7
LY861	2.95989e-146	1.00967	0.585	0.124	3.0034e-142	4	LY86
FGL21	9.43369e-144	1.06655	0.616	0.135	9.57236e-140	4	FGL2
ALOX5	1.7765e-143	0.841781	0.518	0.096	1.80262e-139	4	ALOX5
CD4	7.88825e-142	0.805971	0.518	0.096	8.00421e-138	4	CD4
GSN	1.27713e-141	1.03244	0.665	0.165	1.2959e-137	4	GSN
CTSD	9.54684e-141	2.12782	0.887	0.42	9.68718e-137	4	CTSD
MFSD11	2.68194e-138	0.948628	0.602	0.139	2.72136e-134	4	MFSD1
DAB2	3.13973e-138	0.977455	0.459	0.079	3.18588e-134	4	DAB2
SLC31A21	5.43448e-138	0.82736	0.514	0.098	5.51436e-134	4	SLC31A2
ATP6V1F1	2.60754e-137	1.35551	0.933	0.431	2.64587e-133	4	ATP6V1F
GLUL1	1.25145e-135	1.44026	0.96	0.464	1.26985e-131	4	GLUL
PLSCR11	4.17859e-134	1.06791	0.78	0.241	4.24001e-130	4	PLSCR1
KCNMA1	1.47699e-132	0.674277	0.281	0.026	1.4987e-128	4	KCNMA1
RAB201	4.84812e-132	1.01403	0.577	0.134	4.91939e-128	4	RAB20
RASSF4	3.99074e-131	0.786647	0.482	0.088	4.0494e-127	4	RASSF4
CLEC10A	4.37615e-131	1.06881	0.354	0.046	4.44048e-127	4	CLEC10A
LAIR11	1.42751e-130	0.832074	0.514	0.101	1.44849e-126	4	LAIR1
IFI6	1.0064e-129	1.83125	0.73	0.239	1.0212e-125	4	IFI6
KCTD121	2.94169e-129	0.908672	0.512	0.106	2.98493e-125	4	KCTD12
AXL	5.45107e-129	0.853793	0.407	0.064	5.5312e-125	4	AXL
FCGR2B	1.40245e-126	0.941405	0.342	0.045	1.42306e-122	4	FCGR2B
GM2A	4.45726e-126	0.720414	0.369	0.054	4.52278e-122	4	GM2A
VAMP8	2.10264e-125	1.18233	0.933	0.449	2.13355e-121	4	VAMP8
S100A11	2.9778e-124	1.18921	0.994	0.627	3.02157e-120	4	S100A11
LAPTM51	3.99889e-124	1.13689	0.998	0.685	4.05767e-120	4	LAPTM5
KLF41	6.35513e-124	1.232	0.618	0.169	6.44855e-120	4	KLF4
CTSA	6.52242e-124	1.0322	0.631	0.174	6.6183e-120	4	CTSA
LY961	3.6602e-122	0.874449	0.612	0.159	3.714e-118	4	LY96
CTSL	5.36395e-122	0.827669	0.602	0.152	5.4428e-118	4	CTSL
C5AR11	1.46054e-121	0.948725	0.61	0.149	1.48201e-117	4	C5AR1
AP2S11	1.46538e-121	1.12519	0.828	0.313	1.48692e-117	4	AP2S1
MARCO	9.62904e-121	0.97964	0.348	0.048	9.77058e-117	4	MARCO
FBP1	5.68206e-120	1.25306	0.545	0.135	5.76559e-116	4	FBP1
GPR183	6.64148e-120	1.43585	0.834	0.317	6.73911e-116	4	GPR183
CXCL161	1.35643e-119	0.954482	0.725	0.218	1.37637e-115	4	CXCL16
KYNU1	2.29734e-119	0.919076	0.589	0.145	2.33111e-115	4	KYNU
HEXB	4.62733e-119	0.918981	0.715	0.224	4.69535e-115	4	HEXB
TMSB10	5.08269e-119	0.989446	1	0.985	5.1574e-115	4	TMSB10
CTSC2	6.64824e-119	1.31528	0.851	0.347	6.74597e-115	4	CTSC
LILRB4	4.73208e-118	0.799968	0.379	0.062	4.80164e-114	4	LILRB4
CD14	5.0497e-116	1.11314	0.438	0.084	5.12393e-112	4	CD14
PHACTR11	8.81816e-116	1.12457	0.667	0.195	8.94779e-112	4	PHACTR1
MAFB1	2.43351e-115	0.965474	0.53	0.12	2.46928e-111	4	MAFB
CTSS1	4.96754e-115	1.09124	0.922	0.399	5.04056e-111	4	CTSS
CD81	1.69907e-114	0.912102	0.6	0.16	1.72404e-110	4	CD81
CD861	2.40789e-114	0.815083	0.518	0.117	2.44329e-110	4	CD86
CD3021	1.25044e-113	0.834045	0.497	0.113	1.26882e-109	4	CD302
HNMT	4.37009e-112	0.789785	0.476	0.105	4.43433e-108	4	HNMT
C3AR1	1.2178e-111	0.701806	0.331	0.048	1.23571e-107	4	C3AR1
CLEC4E1	1.43709e-111	0.897435	0.338	0.05	1.45822e-107	4	CLEC4E
HEXA	2.7941e-111	0.883346	0.602	0.165	2.83517e-107	4	HEXA
CSF3R1	1.11396e-109	0.631076	0.379	0.064	1.13034e-105	4	CSF3R
SGK1	2.94821e-109	1.3088	0.606	0.179	2.99155e-105	4	SGK1
H2AFY1	3.91118e-109	0.95309	0.87	0.344	3.96867e-105	4	H2AFY
CLEC4A1	2.05174e-108	0.705774	0.386	0.068	2.0819e-104	4	CLEC4A
PLBD1	4.57894e-108	0.69994	0.447	0.092	4.64625e-104	4	PLBD1
ASAH11	5.80828e-107	1.06675	0.841	0.341	5.89366e-103	4	ASAH1
SDSL	1.3678e-106	0.602768	0.312	0.046	1.38791e-102	4	SDSL
ATP6V0B1	4.27062e-106	1.04019	0.916	0.431	4.33339e-102	4	ATP6V0B
CECR11	2.54091e-105	0.719737	0.493	0.113	2.57826e-101	4	CECR1
ALOX5AP	3.67356e-104	1.37124	0.839	0.361	3.72756e-100	4	ALOX5AP
TREM11	7.52802e-104	0.879046	0.52	0.126	7.63869e-100	4	TREM1
ALCAM	1.33687e-103	0.78216	0.455	0.104	1.35652e-99	4	ALCAM
AKR1B1	6.41711e-103	0.803281	0.602	0.165	6.51144e-99	4	AKR1B1
MPP1	9.92116e-103	0.622921	0.39	0.073	1.0067e-98	4	MPP1
TPP11	1.65333e-102	0.817354	0.736	0.246	1.67764e-98	4	TPP1
GAA	3.46778e-102	0.779608	0.449	0.103	3.51876e-98	4	GAA
IL13RA1	1.79746e-101	0.754276	0.438	0.099	1.82388e-97	4	IL13RA1
SAT11	2.18243e-99	0.958544	1	0.868	2.21451e-95	4	SAT1
TIMP2	4.40615e-99	0.667311	0.417	0.088	4.47092e-95	4	TIMP2
ATP6V1B21	5.62425e-99	0.848322	0.623	0.185	5.70693e-95	4	ATP6V1B2
C1orf54	5.92898e-99	0.489442	0.281	0.038	6.01614e-95	4	C1orf54
PYCARD1	6.69997e-99	0.988078	0.738	0.271	6.79846e-95	4	PYCARD
SNX101	6.09154e-98	0.861262	0.447	0.102	6.18109e-94	4	SNX10
C15orf481	1.01569e-97	0.956241	0.528	0.138	1.03062e-93	4	C15orf48
RGS10	2.17077e-97	0.951193	0.862	0.361	2.20268e-93	4	RGS10
RNF131	5.5557e-96	0.915057	0.671	0.228	5.63737e-92	4	RNF13
FTH11	1.11341e-94	1.01829	1	0.995	1.12977e-90	4	FTH1
LILRB31	3.5426e-94	0.619924	0.411	0.087	3.59467e-90	4	LILRB3
TNFSF12	4.45727e-94	0.513509	0.296	0.045	4.5228e-90	4	TNFSF12
EPSTI1	2.62436e-93	0.798961	0.497	0.126	2.66294e-89	4	EPSTI1
MPHOSPH61	4.78134e-93	0.774206	0.532	0.147	4.85163e-89	4	MPHOSPH6
ITGAX1	6.33849e-93	0.721155	0.518	0.133	6.43167e-89	4	ITGAX
FPR11	1.6456e-92	0.796529	0.411	0.09	1.66979e-88	4	FPR1
TSPO1	2.46442e-92	1.08201	0.906	0.491	2.50065e-88	4	TSPO
LGALS3	7.43292e-92	1.127	0.795	0.323	7.54218e-88	4	LGALS3
IFI44L	1.42369e-91	1.01213	0.413	0.094	1.44462e-87	4	IFI44L
RENBP	2.18619e-91	0.427504	0.266	0.037	2.21833e-87	4	RENBP
CD63	4.89781e-91	1.09865	0.956	0.493	4.96981e-87	4	CD63
VIM	7.9041e-89	0.975595	0.996	0.805	8.02029e-85	4	VIM
ACSL11	8.53234e-89	0.762969	0.604	0.189	8.65777e-85	4	ACSL1
THEMIS22	9.67694e-89	0.682853	0.677	0.218	9.8192e-85	4	THEMIS2
NEAT11	8.84571e-88	1.04545	0.996	0.876	8.97574e-84	4	NEAT1
FGD41	2.31168e-87	0.778317	0.436	0.108	2.34566e-83	4	FGD4
GSTO11	2.61461e-87	0.907988	0.805	0.335	2.65304e-83	4	GSTO1
LGALS3BP	6.87168e-87	0.796039	0.423	0.102	6.97269e-83	4	LGALS3BP
GNAQ	2.05746e-86	0.745576	0.535	0.159	2.0877e-82	4	GNAQ
TMSB4X	6.53838e-86	0.743001	1	0.997	6.6345e-82	4	TMSB4X
HLA-DOA	3.51065e-85	0.52176	0.275	0.044	3.56225e-81	4	HLA-DOA
MGAT11	4.2426e-85	0.929986	0.786	0.334	4.30497e-81	4	MGAT1
IFITM31	4.58259e-85	1.07517	0.774	0.304	4.64995e-81	4	IFITM3
GRINA1	1.06334e-83	0.706399	0.56	0.176	1.07897e-79	4	GRINA
UBXN2B	7.23036e-83	0.497663	0.306	0.055	7.33664e-79	4	UBXN2B
IFI301	9.13973e-83	0.884056	0.618	0.201	9.27409e-79	4	IFI30
ANXA2	2.30605e-82	0.862019	0.908	0.452	2.33995e-78	4	ANXA2
GPX3	3.09771e-82	0.382117	0.356	0.074	3.14325e-78	4	GPX3
LIMS11	3.83889e-82	0.817482	0.757	0.302	3.89532e-78	4	LIMS1
VCAN1	1.34645e-81	0.575835	0.442	0.108	1.36624e-77	4	VCAN
HAVCR21	1.55893e-79	0.641719	0.532	0.156	1.58185e-75	4	HAVCR2
SLC8B1	2.48589e-79	0.537138	0.317	0.061	2.52244e-75	4	SLC8B1
DSE1	3.92133e-78	0.635038	0.453	0.121	3.97898e-74	4	DSE
CLIC2	1.52039e-77	0.573962	0.356	0.079	1.54274e-73	4	CLIC2
TLR2	1.92251e-77	0.474313	0.296	0.055	1.95077e-73	4	TLR2
TSPAN4	2.28542e-77	0.638855	0.377	0.091	2.31902e-73	4	TSPAN4
GPX4	2.35358e-77	0.813423	0.964	0.666	2.38817e-73	4	GPX4
CLEC5A	2.89229e-77	0.573803	0.287	0.052	2.93481e-73	4	CLEC5A
NCF4	4.02634e-77	0.521299	0.367	0.083	4.08553e-73	4	NCF4
OPN3	4.82053e-77	0.510207	0.281	0.05	4.89139e-73	4	OPN3
ABL2	9.46987e-77	0.953297	0.43	0.119	9.60907e-73	4	ABL2
BASP11	2.26758e-76	0.681141	0.488	0.142	2.30091e-72	4	BASP1
HBEGF1	4.36195e-76	0.908747	0.526	0.166	4.42607e-72	4	HBEGF
OGFRL1	4.68183e-76	0.629375	0.338	0.073	4.75065e-72	4	OGFRL1
FUOM	5.26318e-76	0.567978	0.39	0.097	5.34055e-72	4	FUOM
ATOX1	6.55076e-76	0.960956	0.618	0.236	6.64706e-72	4	ATOX1
PDE4DIP	6.91834e-76	0.79715	0.417	0.112	7.02004e-72	4	PDE4DIP
EIF4EBP1	1.4436e-75	0.630254	0.505	0.153	1.46483e-71	4	EIF4EBP1
ATP6AP1	2.35793e-75	0.634562	0.516	0.162	2.39259e-71	4	ATP6AP1
LPCAT2	3.88418e-75	0.483688	0.279	0.051	3.94128e-71	4	LPCAT2
RNF144B1	6.01654e-75	0.583106	0.423	0.108	6.10499e-71	4	RNF144B
CCRL21	1.91202e-74	0.596711	0.398	0.099	1.94012e-70	4	CCRL2
SERPING1	2.64473e-74	0.46632	0.314	0.063	2.68361e-70	4	SERPING1
SOD21	2.80039e-74	0.888818	0.899	0.505	2.84156e-70	4	SOD2
CFD1	6.77501e-74	0.684796	0.493	0.151	6.8746e-70	4	CFD
CREG1	7.22828e-74	0.583089	0.335	0.076	7.33454e-70	4	CREG1
SYK	1.4318e-73	0.408478	0.285	0.053	1.45285e-69	4	SYK
SYNGR2	2.12222e-73	0.714335	0.681	0.263	2.15341e-69	4	SYNGR2
ARPC1B1	3.80218e-73	0.867662	0.904	0.51	3.85807e-69	4	ARPC1B
CYBA1	5.15601e-73	0.832777	0.992	0.747	5.23181e-69	4	CYBA
LGALS11	5.72744e-73	0.930575	0.975	0.635	5.81163e-69	4	LGALS1
CD9	8.22848e-73	0.879001	0.585	0.203	8.34944e-69	4	CD9
EREG1	1.44421e-72	0.890164	0.461	0.131	1.46544e-68	4	EREG
ARPC31	1.60393e-72	0.776959	0.969	0.644	1.6275e-68	4	ARPC3
ITGB22	3.37426e-72	0.759656	0.878	0.423	3.42386e-68	4	ITGB2
ETS21	3.53166e-72	0.749558	0.57	0.2	3.58358e-68	4	ETS2
BLOC1S11	6.26114e-72	0.759573	0.78	0.352	6.35318e-68	4	BLOC1S1
PGD1	1.11009e-71	0.637703	0.472	0.141	1.12641e-67	4	PGD
CSTB	1.57999e-71	0.977689	0.91	0.557	1.60322e-67	4	CSTB
TBXAS11	1.76914e-71	0.569459	0.421	0.114	1.79514e-67	4	TBXAS1
AZI21	3.04041e-71	0.754382	0.505	0.163	3.0851e-67	4	AZI2
AVPI11	8.97912e-71	0.876406	0.621	0.234	9.11111e-67	4	AVPI1
SPG21	9.14283e-71	0.604377	0.453	0.135	9.27723e-67	4	SPG21
IER31	1.25857e-70	1.06924	0.725	0.315	1.27707e-66	4	IER3
GK1	6.35573e-70	0.743013	0.53	0.177	6.44916e-66	4	GK
LAMP1	6.71978e-70	0.625316	0.447	0.129	6.81856e-66	4	LAMP1
RNASET21	1.24518e-69	0.807284	0.881	0.443	1.26348e-65	4	RNASET2
ID3	1.75634e-69	0.827349	0.499	0.156	1.78216e-65	4	ID3
ZNF385A	2.55839e-69	0.406794	0.266	0.05	2.596e-65	4	ZNF385A
CD300A1	6.70302e-69	0.537572	0.442	0.122	6.80155e-65	4	CD300A
THBD1	7.66303e-69	0.678894	0.428	0.12	7.77568e-65	4	THBD
ANXA51	8.23511e-69	0.692587	0.809	0.365	8.35617e-65	4	ANXA5
GNS1	1.03056e-68	0.566727	0.451	0.132	1.04571e-64	4	GNS
COMT	1.65476e-68	0.684525	0.57	0.206	1.67908e-64	4	COMT
JAML1	2.20282e-68	0.635	0.48	0.143	2.2352e-64	4	JAML
SERF2	3.03916e-68	0.714078	1	0.909	3.08383e-64	4	SERF2
UPP11	1.10504e-67	0.789225	0.824	0.383	1.12128e-63	4	UPP1
LAMTOR2	1.13981e-67	0.669335	0.66	0.254	1.15656e-63	4	LAMTOR2
HIF1A1	1.20526e-67	0.732512	0.709	0.292	1.22297e-63	4	HIF1A
CCDC88A	1.23045e-67	0.546794	0.394	0.107	1.24854e-63	4	CCDC88A
ZFAND51	1.45802e-67	1.13908	0.734	0.356	1.47945e-63	4	ZFAND5
MMP19	5.77708e-67	0.702023	0.258	0.048	5.862e-63	4	MMP19
NAGA	8.03596e-67	0.430269	0.279	0.057	8.15409e-63	4	NAGA
SIPA1L1	9.9238e-67	0.501104	0.331	0.077	1.00697e-62	4	SIPA1L1
RETN	1.19808e-66	1.10325	0.275	0.056	1.2157e-62	4	RETN
STAT1	1.23838e-66	0.70918	0.455	0.143	1.25658e-62	4	STAT1
SH3BGRL1	8.71482e-66	0.72302	0.853	0.435	8.84293e-62	4	SH3BGRL
FNIP21	2.60171e-65	0.777894	0.503	0.171	2.63996e-61	4	FNIP2
FUCA1	3.6109e-65	0.481441	0.273	0.055	3.66398e-61	4	FUCA1
CEBPB1	4.66717e-65	0.628024	0.572	0.204	4.73578e-61	4	CEBPB
PDK4	4.87924e-65	0.654354	0.289	0.062	4.95097e-61	4	PDK4
RAB13	7.88459e-65	0.565128	0.419	0.125	8.00049e-61	4	RAB13
GNAI21	8.73343e-65	0.64459	0.665	0.262	8.86181e-61	4	GNAI2
APLP21	2.15448e-64	0.727244	0.738	0.323	2.18615e-60	4	APLP2
MGST2	1.24222e-63	0.542875	0.411	0.122	1.26048e-59	4	MGST2
SERPINF1	1.88434e-63	0.456005	0.314	0.073	1.91204e-59	4	SERPINF1
SQRDL	4.49479e-63	0.585744	0.432	0.133	4.56086e-59	4	SQRDL
LGALS91	4.56108e-63	0.626277	0.478	0.156	4.62812e-59	4	LGALS9
2024-03-01	6.49256e-63	0.461897	0.273	0.056	6.588e-59	4	2024-03-01
CNPY31	6.55566e-63	0.672834	0.635	0.257	6.65203e-59	4	CNPY3
SLC16A31	1.8234e-62	0.618557	0.711	0.292	1.85021e-58	4	SLC16A3
GCA1	3.75171e-62	0.57176	0.411	0.121	3.80686e-58	4	GCA
ARPC51	9.5567e-62	0.710092	0.862	0.44	9.69718e-58	4	ARPC5
GAPDH	1.01674e-61	0.499736	0.992	0.896	1.03169e-57	4	GAPDH
PKIB	1.41337e-61	0.689165	0.279	0.06	1.43415e-57	4	PKIB
ITM2B1	1.57449e-61	0.839451	0.983	0.732	1.59763e-57	4	ITM2B
BRI3	2.2764e-61	0.514933	0.358	0.098	2.30987e-57	4	BRI3
CD831	2.80929e-61	0.735652	0.788	0.372	2.85059e-57	4	CD83
IFNGR21	4.58088e-60	0.5743	0.363	0.102	4.64822e-56	4	IFNGR2
IFI44	4.78557e-60	0.520371	0.312	0.076	4.85592e-56	4	IFI44
CD84	1.00687e-59	0.398551	0.264	0.054	1.02167e-55	4	CD84
TFPT	1.64919e-59	0.423564	0.291	0.067	1.67343e-55	4	TFPT
B3GNT5	6.32152e-59	0.608181	0.417	0.131	6.41445e-55	4	B3GNT5
HCK1	2.54601e-58	0.54005	0.396	0.118	2.58344e-54	4	HCK
LAMTOR1	3.38929e-58	0.652669	0.713	0.317	3.43912e-54	4	LAMTOR1
LAMP21	3.65387e-58	0.579254	0.465	0.16	3.70758e-54	4	LAMP2
PLD3	4.04513e-58	0.977302	0.421	0.144	4.1046e-54	4	PLD3
TFRC1	5.32389e-58	0.827675	0.44	0.149	5.40216e-54	4	TFRC
RAB32	6.83524e-58	0.459028	0.342	0.093	6.93571e-54	4	RAB32
RHOB	1.12907e-57	0.877281	0.488	0.18	1.14567e-53	4	RHOB
DNASE2	1.23308e-57	0.493282	0.348	0.094	1.25121e-53	4	DNASE2
CXCL21	1.65837e-57	0.787689	0.518	0.192	1.68275e-53	4	CXCL2
BCL2A11	4.18664e-57	0.631348	0.656	0.264	4.24818e-53	4	BCL2A1
PLEK2	4.22314e-57	0.662973	0.574	0.216	4.28522e-53	4	PLEK
SMCO4	6.78213e-57	0.579192	0.423	0.14	6.88183e-53	4	SMCO4
CXCL81	7.34532e-57	0.994833	0.528	0.203	7.45329e-53	4	CXCL8
EGR1	6.67718e-56	1.15108	0.537	0.214	6.77534e-52	4	EGR1
CREBL2	7.52834e-56	0.462194	0.314	0.081	7.63901e-52	4	CREBL2
IRAK31	1.81781e-55	0.434703	0.354	0.098	1.84453e-51	4	IRAK3
GLRX	1.03718e-54	0.576876	0.644	0.267	1.05243e-50	4	GLRX
ARRB21	1.73574e-54	0.49405	0.66	0.262	1.76126e-50	4	ARRB2
PEA15	3.37864e-54	0.527946	0.478	0.168	3.4283e-50	4	PEA15
SDCCAG8	6.25616e-54	0.493303	0.348	0.102	6.34812e-50	4	SDCCAG8
SCPEP11	7.7462e-54	0.519988	0.501	0.186	7.86007e-50	4	SCPEP1
C10orf541	1.20134e-53	0.651763	0.679	0.298	1.219e-49	4	C10orf54
OAZ11	1.42925e-53	0.48031	1	0.954	1.45026e-49	4	OAZ1
LAT2	1.95482e-53	0.446551	0.403	0.124	1.98356e-49	4	LAT2
TMEM14C	1.97253e-53	0.580233	0.587	0.244	2.00153e-49	4	TMEM14C
LRPAP1	6.17122e-53	0.753946	0.583	0.252	6.26193e-49	4	LRPAP1
TMEM219	8.18468e-53	0.634434	0.658	0.302	8.305e-49	4	TMEM219
LINC00998	1.01687e-52	0.53772	0.413	0.14	1.03182e-48	4	LINC00998
CEP170	1.43888e-52	0.415512	0.279	0.07	1.46003e-48	4	CEP170
ATP6AP21	5.37658e-52	0.599629	0.702	0.322	5.45561e-48	4	ATP6AP2
AKR1A1	7.37541e-52	0.571666	0.547	0.224	7.48383e-48	4	AKR1A1
SH3BGRL31	3.22861e-51	0.665135	0.973	0.811	3.27607e-47	4	SH3BGRL3
YWHAH	4.32758e-51	0.519902	0.361	0.111	4.39119e-47	4	YWHAH
IL1RN	4.81759e-51	0.760046	0.275	0.068	4.88841e-47	4	IL1RN
BLVRB1	5.05273e-51	0.580576	0.572	0.232	5.127e-47	4	BLVRB
G0S21	6.74791e-51	1.29563	0.558	0.24	6.84711e-47	4	G0S2
TKT1	8.37807e-51	0.724162	0.748	0.378	8.50123e-47	4	TKT
ARL8B1	9.36824e-51	0.541823	0.457	0.167	9.50596e-47	4	ARL8B
VEGFA1	1.03192e-50	0.543765	0.415	0.14	1.04709e-46	4	VEGFA
TYMP1	1.14462e-50	0.621542	0.727	0.34	1.16144e-46	4	TYMP
LAP3	1.8474e-50	0.600709	0.495	0.187	1.87456e-46	4	LAP3
COMMD9	2.77951e-50	0.420943	0.317	0.09	2.82037e-46	4	COMMD9
UBE2E2	2.85511e-50	0.385808	0.281	0.073	2.89708e-46	4	UBE2E2
GNA131	2.86894e-50	0.588089	0.566	0.229	2.91112e-46	4	GNA13
PLIN21	3.82829e-50	0.869362	0.809	0.44	3.88457e-46	4	PLIN2
STX7	5.07441e-50	0.436197	0.405	0.134	5.149e-46	4	STX7
CEBPD1	5.41675e-50	0.515407	0.428	0.147	5.49637e-46	4	CEBPD
LCP21	6.88853e-50	0.475535	0.476	0.167	6.9898e-46	4	LCP2
LIPA	1.40206e-49	0.715018	0.403	0.138	1.42267e-45	4	LIPA
WBP5	1.75333e-49	0.575072	0.363	0.115	1.77911e-45	4	WBP5
FUCA2	1.86728e-49	0.354251	0.279	0.072	1.89473e-45	4	FUCA2
SOAT1	2.79649e-49	0.422546	0.394	0.127	2.8376e-45	4	SOAT1
ENG	6.58945e-49	0.373903	0.298	0.081	6.68632e-45	4	ENG
YBX11	8.63722e-49	0.597576	0.78	0.387	8.76419e-45	4	YBX1
TNFAIP21	1.69108e-48	0.386481	0.331	0.096	1.71594e-44	4	TNFAIP2
PPIF1	2.0116e-48	0.44108	0.409	0.137	2.04117e-44	4	PPIF
OSM1	2.30343e-48	0.712087	0.285	0.076	2.33729e-44	4	OSM
IER51	2.46818e-48	0.918712	0.602	0.283	2.50446e-44	4	IER5
UNC93B1	2.61127e-48	0.366777	0.254	0.062	2.64965e-44	4	UNC93B1
SNX2	4.77548e-48	0.45278	0.507	0.193	4.84567e-44	4	SNX2
MCEMP1	1.46426e-47	0.744919	0.296	0.083	1.48579e-43	4	MCEMP1
PEPD	1.51895e-47	0.365622	0.325	0.094	1.54128e-43	4	PEPD
BAG31	2.03206e-47	0.806059	0.734	0.381	2.06193e-43	4	BAG3
PECAM11	2.64572e-47	0.345933	0.338	0.1	2.68461e-43	4	PECAM1
MX1	4.27484e-47	0.637165	0.331	0.103	4.33768e-43	4	MX1
FCN11	5.73241e-47	0.981289	0.39	0.133	5.81668e-43	4	FCN1
DBI	1.55894e-46	0.647003	0.857	0.482	1.58185e-42	4	DBI
RNH11	1.5823e-46	0.58144	0.658	0.311	1.60556e-42	4	RNH1
CAT	1.66708e-46	0.450503	0.411	0.145	1.69159e-42	4	CAT
HMOX11	2.01104e-46	0.425995	0.438	0.155	2.04061e-42	4	HMOX1
SLC43A3	2.4682e-46	0.398083	0.273	0.074	2.50449e-42	4	SLC43A3
NQO2	3.48115e-46	0.465443	0.384	0.131	3.53233e-42	4	NQO2
MARCKS1	5.23199e-46	0.468062	0.365	0.12	5.3089e-42	4	MARCKS
RAB7A1	7.40884e-46	0.6101	0.742	0.373	7.51775e-42	4	RAB7A
GLB1	7.684e-46	0.321527	0.262	0.067	7.79696e-42	4	GLB1
RALA	2.31182e-45	0.569293	0.495	0.198	2.34581e-41	4	RALA
S100A6	2.36381e-45	0.360263	0.992	0.822	2.39856e-41	4	S100A6
ATP1B31	3.30364e-45	0.714837	0.887	0.549	3.3522e-41	4	ATP1B3
IFI27L2	4.13877e-45	0.457937	0.579	0.243	4.19961e-41	4	IFI27L2
FCGR3A2	5.26692e-45	0.478422	0.648	0.275	5.34434e-41	4	FCGR3A
CXCL3	9.05812e-45	1.13824	0.352	0.121	9.19127e-41	4	CXCL3
FAM96A	1.02821e-44	0.478725	0.451	0.172	1.04332e-40	4	FAM96A
ATP6V0E1	1.81696e-44	0.689689	0.885	0.556	1.84367e-40	4	ATP6V0E1
NINJ11	2.61085e-44	0.626642	0.679	0.33	2.64923e-40	4	NINJ1
COTL11	6.86428e-44	0.393326	0.616	0.255	6.96518e-40	4	COTL1
WIPI1	7.10931e-44	0.421041	0.256	0.068	7.21381e-40	4	WIPI1
MIS18BP11	7.4386e-44	0.435429	0.417	0.146	7.54795e-40	4	MIS18BP1
ACSL31	1.47294e-43	0.516549	0.453	0.175	1.49459e-39	4	ACSL3
VKORC1	1.73657e-43	0.445829	0.522	0.217	1.7621e-39	4	VKORC1
HCLS11	1.99637e-43	0.50652	0.608	0.265	2.02571e-39	4	HCLS1
IL10RB1	2.30737e-43	0.414099	0.384	0.134	2.34129e-39	4	IL10RB
BCKDK	2.35915e-43	0.389064	0.348	0.117	2.39383e-39	4	BCKDK
IDH1	3.19492e-43	0.384204	0.294	0.087	3.24188e-39	4	IDH1
SVBP	3.62632e-43	0.330545	0.27	0.074	3.67962e-39	4	SVBP
PRDX3	4.16706e-43	0.449193	0.421	0.158	4.22832e-39	4	PRDX3
MIF4GD	4.62293e-43	0.333719	0.296	0.086	4.69089e-39	4	MIF4GD
LINC012721	7.24711e-43	0.289544	0.411	0.14	7.35365e-39	4	LINC01272
GNG51	9.76314e-43	0.588395	0.86	0.485	9.90666e-39	4	GNG5
LY6E	1.02851e-42	0.962137	0.771	0.465	1.04363e-38	4	LY6E
RGS21	1.27909e-42	1.04364	0.847	0.577	1.29789e-38	4	RGS2
QKI1	1.40468e-42	0.419065	0.457	0.178	1.42533e-38	4	QKI
BLVRA	1.8269e-42	0.43755	0.365	0.126	1.85376e-38	4	BLVRA
AGTRAP1	1.99555e-42	0.384875	0.413	0.148	2.02488e-38	4	AGTRAP
TUBB	3.48113e-42	0.575586	0.774	0.403	3.53231e-38	4	TUBB
PCBD1	5.83167e-42	0.366965	0.526	0.214	5.9174e-38	4	PCBD1
SLC43A21	7.55097e-42	0.38634	0.386	0.135	7.66197e-38	4	SLC43A2
FLOT1	1.17329e-41	0.464296	0.514	0.216	1.19054e-37	4	FLOT1
VMA211	1.53651e-41	0.390129	0.44	0.168	1.55909e-37	4	VMA21
AP2M1	1.91814e-41	0.426464	0.654	0.298	1.94634e-37	4	AP2M1
FKBP1A1	1.99596e-41	0.474262	0.786	0.417	2.0253e-37	4	FKBP1A
XAF1	2.53991e-41	0.423579	0.291	0.086	2.57725e-37	4	XAF1
QSOX1	3.28539e-41	0.432732	0.361	0.128	3.33369e-37	4	QSOX1
ATP5E1	3.29816e-41	0.498772	1	0.878	3.34664e-37	4	ATP5E
CORO1C	5.58568e-41	0.43833	0.382	0.138	5.66779e-37	4	CORO1C
FGR1	7.17087e-41	0.366035	0.48	0.184	7.27628e-37	4	FGR
UBE2D11	8.30955e-41	0.389556	0.587	0.253	8.4317e-37	4	UBE2D1
MANBA	9.12081e-41	0.331165	0.262	0.072	9.25488e-37	4	MANBA
GSTP11	2.61455e-40	0.295942	0.885	0.505	2.65298e-36	4	GSTP1
FAM49A1	2.98255e-40	0.417087	0.453	0.174	3.02639e-36	4	FAM49A
GLA	3.06898e-40	0.506771	0.453	0.179	3.1141e-36	4	GLA
MT2A1	3.64909e-40	0.938246	0.805	0.531	3.70273e-36	4	MT2A
ACTB1	3.89994e-40	0.404876	0.998	0.935	3.95727e-36	4	ACTB
ATP13A31	5.19852e-40	0.454397	0.39	0.143	5.27494e-36	4	ATP13A3
NUP2141	5.4089e-40	0.365785	0.319	0.103	5.48841e-36	4	NUP214
RAC11	5.86294e-40	0.436742	0.522	0.225	5.94913e-36	4	RAC1
SOCS31	6.32564e-40	0.462429	0.541	0.239	6.41863e-36	4	SOCS3
SRGN1	6.48936e-40	0.622617	1	0.891	6.58475e-36	4	SRGN
TCEAL4	6.90497e-40	0.419711	0.398	0.149	7.00647e-36	4	TCEAL4
PKM	7.40481e-40	0.502787	0.732	0.368	7.51367e-36	4	PKM
PRCP1	1.31428e-39	0.38741	0.405	0.152	1.3336e-35	4	PRCP
MAP2K11	1.70387e-39	0.434269	0.4	0.149	1.72892e-35	4	MAP2K1
STX4	1.97911e-39	0.419792	0.459	0.185	2.0082e-35	4	STX4
SPINT2	2.05369e-39	0.313398	0.52	0.213	2.08388e-35	4	SPINT2
SH3BP51	2.39481e-39	0.395685	0.392	0.141	2.43001e-35	4	SH3BP5
ETHE1	3.2643e-39	0.386295	0.451	0.178	3.31228e-35	4	ETHE1
GOLIM4	3.33254e-39	0.40889	0.266	0.08	3.38153e-35	4	GOLIM4
ZDHHC12	7.96581e-39	0.352715	0.35	0.124	8.0829e-35	4	ZDHHC12
RBM471	3.77162e-38	0.406082	0.344	0.123	3.82707e-34	4	RBM47
TMEM70	4.46041e-38	0.466607	0.478	0.201	4.52597e-34	4	TMEM70
DPYSL2	5.13934e-38	0.389091	0.331	0.116	5.21489e-34	4	DPYSL2
VPS351	6.23399e-38	0.395125	0.442	0.177	6.32563e-34	4	VPS35
HACD41	6.57669e-38	0.334277	0.352	0.12	6.67337e-34	4	HACD4
RBX1	7.49835e-38	0.489414	0.681	0.339	7.60857e-34	4	RBX1
GLIPR2	8.43831e-38	0.420342	0.484	0.195	8.56235e-34	4	GLIPR2
SORL11	8.57591e-38	0.347077	0.388	0.137	8.70197e-34	4	SORL1
SNX31	1.00267e-37	0.510356	0.872	0.519	1.01741e-33	4	SNX3
ZYX	1.07948e-37	0.355202	0.39	0.146	1.09535e-33	4	ZYX
RGS19	1.1933e-37	0.344856	0.436	0.169	1.21084e-33	4	RGS19
ACTN1	1.36921e-37	0.348829	0.312	0.104	1.38934e-33	4	ACTN1
RASGEF1B	1.51762e-37	0.530873	0.499	0.21	1.53993e-33	4	RASGEF1B
IFI27	2.01031e-37	1.25186	0.314	0.109	2.03987e-33	4	IFI27
SAMD9L	2.15661e-37	0.306458	0.254	0.073	2.18832e-33	4	SAMD9L
SUMO3	3.31798e-37	0.424628	0.579	0.267	3.36676e-33	4	SUMO3
UBE2L6	3.98414e-37	0.53252	0.518	0.238	4.04271e-33	4	UBE2L6
LPAR6	5.6368e-37	0.31403	0.277	0.084	5.71967e-33	4	LPAR6
LGMN	5.72272e-37	0.773174	0.31	0.113	5.80685e-33	4	LGMN
SAMHD1	7.38768e-37	0.386222	0.486	0.201	7.49628e-33	4	SAMHD1
SAT2	1.65624e-36	0.417534	0.608	0.29	1.68059e-32	4	SAT2
GRB21	1.71149e-36	0.454252	0.633	0.308	1.73665e-32	4	GRB2
NUDT1	2.19478e-36	0.297392	0.264	0.079	2.22705e-32	4	NUDT1
EIF2AK4	2.80636e-36	0.351631	0.254	0.077	2.84761e-32	4	EIF2AK4
TALDO11	3.98108e-36	0.453706	0.57	0.271	4.03961e-32	4	TALDO1
PVRL2	4.31497e-36	0.443865	0.31	0.11	4.3784e-32	4	PVRL2
AP1S21	5.76766e-36	0.41177	0.482	0.203	5.85244e-32	4	AP1S2
ATP5C1	5.88388e-36	0.459226	0.667	0.329	5.97038e-32	4	ATP5C1
SCARB2	6.00293e-36	0.326487	0.302	0.101	6.09117e-32	4	SCARB2
CACUL1	1.22834e-35	0.355151	0.361	0.134	1.24639e-31	4	CACUL1
NCOA41	1.34859e-35	0.316509	0.434	0.174	1.36842e-31	4	NCOA4
RILPL21	1.8924e-35	0.501044	0.713	0.373	1.92022e-31	4	RILPL2
NAMPT1	4.24352e-35	0.384052	0.847	0.501	4.3059e-31	4	NAMPT
ATP6V0D11	5.10179e-35	0.464388	0.583	0.279	5.17679e-31	4	ATP6V0D1
ADIPOR1	5.26317e-35	0.382461	0.512	0.23	5.34054e-31	4	ADIPOR1
NUCB1	6.56002e-35	0.439668	0.512	0.231	6.65645e-31	4	NUCB1
MEF2A	6.75779e-35	0.328972	0.264	0.083	6.85713e-31	4	MEF2A
FOSB	7.37572e-35	0.621516	0.784	0.479	7.48414e-31	4	FOSB
SMIM3	7.5077e-35	0.335701	0.256	0.078	7.61806e-31	4	SMIM3
DNAJA41	7.52696e-35	0.591723	0.547	0.261	7.63761e-31	4	DNAJA4
BST2	7.54263e-35	0.532279	0.723	0.388	7.6535e-31	4	BST2
TXN	9.37833e-35	0.262062	0.792	0.428	9.51619e-31	4	TXN
RAB34	9.41117e-35	0.339586	0.312	0.11	9.54951e-31	4	RAB34
SCP2	1.15813e-34	0.380815	0.606	0.287	1.17515e-30	4	SCP2
PTPRE1	3.01693e-34	0.443775	0.535	0.243	3.06128e-30	4	PTPRE
SPNS1	5.03238e-34	0.343905	0.317	0.113	5.10636e-30	4	SPNS1
CASP11	6.57598e-34	0.400549	0.465	0.195	6.67264e-30	4	CASP1
TWF2	6.98396e-34	0.353065	0.398	0.16	7.08662e-30	4	TWF2
TCEB2	8.9056e-34	0.523703	0.849	0.534	9.03651e-30	4	TCEB2
ISG152	9.77204e-34	1.1892	0.761	0.474	9.91569e-30	4	ISG15
MGST3	1.03628e-33	0.407735	0.556	0.257	1.05151e-29	4	MGST3
METRNL1	1.42144e-33	0.333999	0.426	0.172	1.44234e-29	4	METRNL
ZFYVE16	1.62525e-33	0.382682	0.302	0.106	1.64914e-29	4	ZFYVE16
RHOQ1	2.3004e-33	0.385812	0.312	0.113	2.33421e-29	4	RHOQ
BNIP3L1	2.70783e-33	0.410938	0.604	0.294	2.74764e-29	4	BNIP3L
CLTA	2.81106e-33	0.444868	0.74	0.393	2.85238e-29	4	CLTA
UBE2W	3.58812e-33	0.266553	0.277	0.09	3.64087e-29	4	UBE2W
RTN3	5.01201e-33	0.3981	0.505	0.229	5.08569e-29	4	RTN3
CORO1B	6.80375e-33	0.30333	0.434	0.181	6.90376e-29	4	CORO1B
UQCR11	7.42339e-33	0.531457	0.82	0.515	7.53251e-29	4	UQCR11
SEC11A1	8.02824e-33	0.520335	0.784	0.468	8.14626e-29	4	SEC11A
MYDGF	1.0145e-32	0.401588	0.644	0.328	1.02942e-28	4	MYDGF
PARVG	1.38902e-32	0.289038	0.34	0.124	1.40944e-28	4	PARVG
ATP5H	1.55411e-32	0.448517	0.706	0.382	1.57696e-28	4	ATP5H
PABPC41	2.82574e-32	0.41652	0.444	0.196	2.86728e-28	4	PABPC4
LAMTOR41	2.86168e-32	0.443994	0.784	0.453	2.90375e-28	4	LAMTOR4
ATF3	2.99052e-32	0.572244	0.692	0.394	3.03448e-28	4	ATF3
CMTM7	3.40026e-32	0.322818	0.365	0.143	3.45024e-28	4	CMTM7
FABP5	4.32984e-32	0.548436	0.574	0.284	4.39349e-28	4	FABP5
MCOLN11	5.23197e-32	0.337765	0.279	0.095	5.30888e-28	4	MCOLN1
PTPN61	5.30893e-32	0.32874	0.377	0.149	5.38697e-28	4	PTPN6
MXD11	5.56262e-32	0.540774	0.566	0.284	5.6444e-28	4	MXD1
NUDT161	7.56625e-32	0.372399	0.312	0.117	7.67747e-28	4	NUDT16
MINOS1	8.12837e-32	0.409895	0.637	0.324	8.24786e-28	4	MINOS1
DNPH1	1.11413e-31	0.335124	0.358	0.143	1.13051e-27	4	DNPH1
NDUFB51	2.05873e-31	0.341854	0.627	0.309	2.08899e-27	4	NDUFB5
CFL1	2.39921e-31	0.497076	0.979	0.832	2.43448e-27	4	CFL1
PRKAG2	2.61485e-31	0.315946	0.285	0.099	2.65329e-27	4	PRKAG2
GNA151	2.84031e-31	0.292641	0.478	0.209	2.88206e-27	4	GNA15
ZNF7061	3.23298e-31	0.449823	0.748	0.425	3.2805e-27	4	ZNF706
[truncated: 10,796 more rows]

## Sheet: Figure6B
p_val	avg_log2FC	pct.1	pct.2	p_val_adj	cluster	gene
9430020K01Rik	0	2.74173	0.86	0.118	0	0	9430020K01Rik
Cxcl12	0	2.68844	0.901	0.269	0	0	Cxcl12
Flt1	0	2.52883	0.985	0.327	0	0	Flt1
Ptprb	0	2.38697	0.927	0.257	0	0	Ptprb
Spock2	0	2.38397	0.969	0.314	0	0	Spock2
Sptbn1	0	2.30168	0.973	0.41	0	0	Sptbn1
Itm2a	0	2.16626	0.987	0.354	0	0	Itm2a
Sdpr	0	2.14055	0.714	0.084	0	0	Sdpr
Hmcn1	0	2.0392	0.635	0.104	0	0	Hmcn1
Slc6a6	0	2.00122	0.917	0.359	0	0	Slc6a6
Abcb1a	0	1.97897	0.883	0.243	0	0	Abcb1a
Cldn5	0	1.97752	0.985	0.333	0	0	Cldn5
Utrn	0	1.96786	0.803	0.248	0	0	Utrn
Car4	0	1.96366	0.842	0.232	0	0	Car4
Kitl	0	1.92694	0.83	0.228	0	0	Kitl
Ablim1	0	1.89998	0.888	0.319	0	0	Ablim1
Kdr	0	1.86792	0.719	0.164	0	0	Kdr
Slco1c1	0	1.86684	0.916	0.301	0	0	Slco1c1
Slc39a10	0	1.84105	0.765	0.21	0	0	Slc39a10
Adgrf5	0	1.83499	0.852	0.232	0	0	Adgrf5
Fam101b	0	1.83485	0.542	0.059	0	0	Fam101b
Mllt4	0	1.82107	0.63	0.076	0	0	Mllt4
Itih5	0	1.81953	0.755	0.208	0	0	Itih5
Pltp	0	1.7999	0.997	0.419	0	0	Pltp
Slco1a4	0	1.7906	0.955	0.297	0	0	Slco1a4
Epas1	0	1.78893	0.905	0.299	0	0	Epas1
Cgnl1	0	1.76364	0.722	0.174	0	0	Cgnl1
Gm694	0	1.73953	0.617	0.083	0	0	Gm694
Nes	0	1.70607	0.635	0.123	0	0	Nes
Igf1r	0	1.69694	0.753	0.22	0	0	Igf1r
Sema3c	0	1.6585	0.757	0.199	0	0	Sema3c
Tjp1	0	1.61974	0.843	0.335	0	0	Tjp1
Slc7a1	0	1.60872	0.59	0.138	0	0	Slc7a1
Arhgap29	0	1.60462	0.656	0.163	0	0	Arhgap29
Tsc22d1	0	1.60129	0.961	0.354	0	0	Tsc22d1
Cyyr1	0	1.59733	0.725	0.192	0	0	Cyyr1
Tek	0	1.58907	0.691	0.168	0	0	Tek
Bmpr2	0	1.57938	0.685	0.227	0	0	Bmpr2
Adgrl4	0	1.57856	0.883	0.274	0	0	Adgrl4
Arl4a	0	1.57138	0.773	0.241	0	0	Arl4a
Slc22a8	0	1.56867	0.694	0.175	0	0	Slc22a8
Dab2ip	0	1.54976	0.621	0.14	0	0	Dab2ip
Abhd2	0	1.54943	0.641	0.162	0	0	Abhd2
Nostrin	0	1.54813	0.739	0.201	0	0	Nostrin
Ptprg	0	1.54788	0.647	0.163	0	0	Ptprg
C130074G19Rik	0	1.53327	0.573	0.112	0	0	C130074G19Rik
Ahnak	0	1.52591	0.774	0.308	0	0	Ahnak
Bsg	0	1.51724	0.999	0.764	0	0	Bsg
Ly6c1	0	1.5097	0.993	0.388	0	0	Ly6c1
Ctnnb1	0	1.50941	0.898	0.416	0	0	Ctnnb1
Col4a3bp	0	1.49807	0.658	0.2	0	0	Col4a3bp
Podxl	0	1.49335	0.732	0.205	0	0	Podxl
Luzp1	0	1.49305	0.687	0.2	0	0	Luzp1
Clic5	0	1.48866	0.529	0.103	0	0	Clic5
Ccdc141	0	1.48553	0.684	0.204	0	0	Ccdc141
Esyt2	0	1.47687	0.646	0.193	0	0	Esyt2
Emcn	0	1.47477	0.787	0.225	0	0	Emcn
Ramp2	0	1.4571	0.949	0.325	0	0	Ramp2
Esam	0	1.45361	0.9	0.271	0	0	Esam
Pcp4l1	0	1.45297	0.851	0.285	0	0	Pcp4l1
Pecam1	0	1.45014	0.809	0.271	0	0	Pecam1
Sgms1	0	1.4489	0.887	0.309	0	0	Sgms1
Sptan1	0	1.43902	0.707	0.256	0	0	Sptan1
Prom1	0	1.43191	0.592	0.15	0	0	Prom1
Heg1	0	1.43093	0.664	0.209	0	0	Heg1
Abcg2	0	1.42245	0.891	0.291	0	0	Abcg2
Foxq1	0	1.42196	0.684	0.184	0	0	Foxq1
Slc2a1	0	1.41612	0.977	0.42	0	0	Slc2a1
Fn1	0	1.41188	0.775	0.261	0	0	Fn1
Cd93	0	1.41135	0.546	0.131	0	0	Cd93
Hspb1	0	1.40982	0.946	0.33	0	0	Hspb1
4931406P16Rik	0	1.40854	0.581	0.167	0	0	4931406P16Rik
Slc7a5	0	1.4009	0.855	0.297	0	0	Slc7a5
Cdh5	0	1.40019	0.686	0.185	0	0	Cdh5
Palmd	0	1.39744	0.657	0.184	0	0	Palmd
Hip1	0	1.39637	0.588	0.168	0	0	Hip1
Eng	0	1.39139	0.854	0.323	0	0	Eng
Lef1	0	1.37058	0.662	0.204	0	0	Lef1
Wfdc1	0	1.36797	0.781	0.235	0	0	Wfdc1
Ptrf	0	1.36618	0.489	0.066	0	0	Ptrf
Sox17	0	1.36251	0.673	0.181	0	0	Sox17
Slc9a3r2	0	1.3616	0.9	0.281	0	0	Slc9a3r2
Cd2ap	0	1.35929	0.648	0.231	0	0	Cd2ap
Ctla2a	0	1.3572	0.703	0.248	0	0	Ctla2a
Macf1	0	1.35671	0.808	0.409	0	0	Macf1
Sema7a	0	1.35644	0.708	0.22	0	0	Sema7a
Fam63a	0	1.35192	0.466	0.06	0	0	Fam63a
Akap12	0	1.35081	0.494	0.112	0	0	Akap12
Ltbp4	0	1.34676	0.621	0.156	0	0	Ltbp4
Gpcpd1	0	1.34533	0.804	0.326	0	0	Gpcpd1
Crip2	0	1.33932	0.93	0.358	0	0	Crip2
Cd34	0	1.32504	0.846	0.319	0	0	Cd34
Sorbs2	0	1.32477	0.606	0.167	0	0	Sorbs2
Rasip1	0	1.32232	0.528	0.111	0	0	Rasip1
Egfl7	0	1.31503	0.936	0.28	0	0	Egfl7
Tspan13	0	1.30382	0.88	0.416	0	0	Tspan13
Id1	0	1.3026	0.844	0.285	0	0	Id1
Ndrg1	0	1.30254	0.784	0.268	0	0	Ndrg1
Vwa1	0	1.28912	0.832	0.266	0	0	Vwa1
Fam65a	0	1.28711	0.446	0.063	0	0	Fam65a
Tfrc	0	1.27042	0.442	0.11	0	0	Tfrc
Slc30a1	0	1.26826	0.564	0.16	0	0	Slc30a1
Arhgap31	0	1.26661	0.738	0.308	0	0	Arhgap31
Ndnf	0	1.25992	0.322	0.055	0	0	Ndnf
Tns1	0	1.25278	0.593	0.177	0	0	Tns1
Golim4	0	1.25195	0.569	0.183	0	0	Golim4
Col4a1	0	1.25048	0.538	0.144	0	0	Col4a1
Tm4sf1	0	1.24866	0.718	0.244	0	0	Tm4sf1
Rgs12	0	1.24464	0.571	0.159	0	0	Rgs12
Ece1	0	1.2408	0.587	0.172	0	0	Ece1
App	0	1.2407	0.965	0.513	0	0	App
Mpzl1	0	1.23873	0.592	0.159	0	0	Mpzl1
Selm	0	1.23263	0.53	0.117	0	0	Selm
Itga6	0	1.22854	0.676	0.278	0	0	Itga6
Myo10	0	1.22724	0.509	0.142	0	0	Myo10
Ppfibp1	0	1.22411	0.605	0.177	0	0	Ppfibp1
Tmtc2	0	1.2196	0.517	0.148	0	0	Tmtc2
Acvrl1	0	1.21874	0.723	0.251	0	0	Acvrl1
Sepp1	0	1.21725	0.907	0.351	0	0	Sepp1
Afap1l1	0	1.21656	0.583	0.17	0	0	Afap1l1
Aplp2	0	1.21639	0.804	0.369	0	0	Aplp2
Apcdd1	0	1.21487	0.487	0.116	0	0	Apcdd1
Synm	0	1.21386	0.467	0.118	0	0	Synm
Wwtr1	0	1.21382	0.524	0.136	0	0	Wwtr1
Tie1	0	1.21187	0.543	0.137	0	0	Tie1
Pglyrp1	0	1.21187	0.907	0.354	0	0	Pglyrp1
Slc40a1	0	1.21151	0.618	0.214	0	0	Slc40a1
Nkd1	0	1.2108	0.517	0.134	0	0	Nkd1
Mkl2	0	1.20283	0.451	0.112	0	0	Mkl2
Slc16a2	0	1.20228	0.526	0.136	0	0	Slc16a2
Klf2	0	1.18507	0.947	0.424	0	0	Klf2
Id3	0	1.18133	0.928	0.367	0	0	Id3
Fcgrt	0	1.18096	0.803	0.347	0	0	Fcgrt
Isyna1	0	1.17996	0.679	0.275	0	0	Isyna1
Fam13c	0	1.17901	0.536	0.151	0	0	Fam13c
Atp10a	0	1.17754	0.485	0.137	0	0	Atp10a
Slc16a1	0	1.17739	0.389	0.095	0	0	Slc16a1
Cav1	0	1.17679	0.579	0.166	0	0	Cav1
Lsr	0	1.17467	0.655	0.209	0	0	Lsr
Pde2a	0	1.17146	0.498	0.127	0	0	Pde2a
Parvb	0	1.16735	0.575	0.178	0	0	Parvb
Gng11	0	1.16269	0.754	0.281	0	0	Gng11
Col4a2	0	1.15867	0.456	0.111	0	0	Col4a2
Bcam	0	1.14881	0.708	0.229	0	0	Bcam
Nebl	0	1.1486	0.584	0.201	0	0	Nebl
Gsta4	0	1.1448	0.657	0.236	0	0	Gsta4
Degs2	0	1.1435	0.622	0.189	0	0	Degs2
Cobll1	0	1.13361	0.436	0.115	0	0	Cobll1
Tspan5	0	1.13359	0.608	0.212	0	0	Tspan5
Nrp1	0	1.13275	0.528	0.206	0	0	Nrp1
Dnm3	0	1.129	0.391	0.091	0	0	Dnm3
Dusp3	0	1.12852	0.504	0.164	0	0	Dusp3
Ccdc85b	0	1.12846	0.711	0.291	0	0	Ccdc85b
Ocln	0	1.12747	0.602	0.18	0	0	Ocln
Fzd6	0	1.12166	0.433	0.106	0	0	Fzd6
Tmem204	0	1.12146	0.69	0.227	0	0	Tmem204
Dock9	0	1.12017	0.496	0.157	0	0	Dock9
Mfsd2a	0	1.1191	0.577	0.178	0	0	Mfsd2a
Fgd5	0	1.11847	0.418	0.091	0	0	Fgd5
Kank3	0	1.11628	0.702	0.222	0	0	Kank3
Tinagl1	0	1.11505	0.602	0.187	0	0	Tinagl1
Erg	0	1.11427	0.392	0.079	0	0	Erg
Klf4	0	1.11154	0.614	0.215	0	0	Klf4
Thbd	0	1.10557	0.439	0.111	0	0	Thbd
Ddc	0	1.10451	0.424	0.1	0	0	Ddc
Itga1	0	1.10246	0.453	0.12	0	0	Itga1
Ptprm	0	1.09969	0.447	0.121	0	0	Ptprm
Fry	0	1.09796	0.55	0.187	0	0	Fry
St8sia4	0	1.09321	0.42	0.127	0	0	St8sia4
Jam2	0	1.09252	0.723	0.28	0	0	Jam2
Icam2	0	1.09069	0.641	0.217	0	0	Icam2
Elovl7	0	1.08916	0.536	0.167	0	0	Elovl7
Slc1a1	0	1.08688	0.469	0.127	0	0	Slc1a1
Hspa12b	0	1.08522	0.497	0.137	0	0	Hspa12b
Fermt2	0	1.08462	0.708	0.253	0	0	Fermt2
Cmtm8	0	1.0785	0.521	0.165	0	0	Cmtm8
Lmo2	0	1.07656	0.663	0.299	0	0	Lmo2
Foxp1	0	1.07277	0.652	0.283	0	0	Foxp1
Slfn5	0	1.06553	0.498	0.183	0	0	Slfn5
BC028528	0	1.06495	0.588	0.242	0	0	BC028528
She	0	1.06208	0.385	0.081	0	0	She
Aqp11	0	1.05765	0.481	0.138	0	0	Aqp11
Pllp	0	1.05464	0.689	0.22	0	0	Pllp
Nos3	0	1.04879	0.442	0.117	0	0	Nos3
Tiam1	0	1.04848	0.39	0.097	0	0	Tiam1
Slc38a5	0	1.04709	0.389	0.109	0	0	Slc38a5
Pdgfb	0	1.04555	0.488	0.16	0	0	Pdgfb
Clic4	0	1.03638	0.794	0.389	0	0	Clic4
Dlc1	0	1.03171	0.436	0.114	0	0	Dlc1
Plat	0	1.02983	0.457	0.134	0	0	Plat
Ets1	0	1.02804	0.58	0.255	0	0	Ets1
Rasgrp3	0	1.02437	0.512	0.188	0	0	Rasgrp3
Wasf2	0	1.02206	0.732	0.392	0	0	Wasf2
Ywhaq	0	1.01757	0.714	0.326	0	0	Ywhaq
Ccser2	0	1.0149	0.488	0.159	0	0	Ccser2
Maoa	0	1.01128	0.463	0.13	0	0	Maoa
AU021092	0	1.00827	0.509	0.164	0	0	AU021092
Tuba1a	0	1.00673	0.801	0.356	0	0	Tuba1a
Plcb1	0	1.00367	0.457	0.136	0	0	Plcb1
Pcmtd1	0	1	0.629	0.297	0	0	Pcmtd1
Rgcc	0	0.999327	0.628	0.255	0	0	Rgcc
Igfbp7	0	0.998704	0.955	0.354	0	0	Igfbp7
Net1	0	0.995427	0.482	0.178	0	0	Net1
Nr3c1	0	0.995015	0.565	0.259	0	0	Nr3c1
Abcc4	0	0.98973	0.411	0.124	0	0	Abcc4
Cdkn1a	0	0.989317	0.603	0.263	0	0	Cdkn1a
Rasal2	0	0.982987	0.398	0.121	0	0	Rasal2
Timp3	0	0.982319	0.638	0.265	0	0	Timp3
Kif5b	0	0.982309	0.684	0.356	0	0	Kif5b
Arhgef12	0	0.981813	0.458	0.147	0	0	Arhgef12
Rdx	0	0.981335	0.604	0.287	0	0	Rdx
Tdrp	0	0.980488	0.455	0.128	0	0	Tdrp
Kif26a	0	0.978538	0.358	0.076	0	0	Kif26a
Efr3b	0	0.977835	0.354	0.071	0	0	Efr3b
Snrk	0	0.976357	0.497	0.175	0	0	Snrk
Tpm1	0	0.967535	0.692	0.273	0	0	Tpm1
Polk	0	0.967203	0.387	0.115	0	0	Polk
Csrp2	0	0.967167	0.587	0.219	0	0	Csrp2
Ctnna1	0	0.965048	0.556	0.233	0	0	Ctnna1
Syne2	0	0.96484	0.332	0.083	0	0	Syne2
Apbb2	0	0.961998	0.423	0.145	0	0	Apbb2
Mier1	0	0.961685	0.557	0.252	0	0	Mier1
Ifnar1	0	0.959509	0.492	0.219	0	0	Ifnar1
Paqr5	0	0.959251	0.588	0.201	0	0	Paqr5
Adgre5	0	0.958604	0.527	0.217	0	0	Adgre5
Ushbp1	0	0.95524	0.394	0.1	0	0	Ushbp1
Grasp	0	0.951362	0.444	0.149	0	0	Grasp
Grrp1	0	0.949331	0.533	0.168	0	0	Grrp1
Iqgap1	0	0.94801	0.612	0.298	0	0	Iqgap1
Bnip2	0	0.947623	0.614	0.307	0	0	Bnip2
Gata2	0	0.945663	0.379	0.097	0	0	Gata2
Ceacam1	0	0.944264	0.38	0.108	0	0	Ceacam1
Gm8797	0	0.94211	0.77	0.307	0	0	Gm8797
Pls3	0	0.94012	0.557	0.196	0	0	Pls3
Prss23	0	0.939699	0.438	0.136	0	0	Prss23
Tbx3	0	0.935076	0.295	0.059	0	0	Tbx3
Foxf2	0	0.930555	0.477	0.144	0	0	Foxf2
Adgrl2	0	0.929931	0.306	0.07	0	0	Adgrl2
Il10rb	0	0.929444	0.566	0.261	0	0	Il10rb
Layn	0	0.92713	0.34	0.082	0	0	Layn
Atrx	0	0.924731	0.558	0.281	0	0	Atrx
Hmgcs2	0	0.924203	0.321	0.067	0	0	Hmgcs2
Gpd2	0	0.924017	0.506	0.182	0	0	Gpd2
Nedd4	0	0.922625	0.602	0.235	0	0	Nedd4
Flnb	0	0.921619	0.409	0.135	0	0	Flnb
Pam	0	0.920134	0.372	0.092	0	0	Pam
Syne1	0	0.916447	0.455	0.148	0	0	Syne1
Map4	0	0.916251	0.619	0.331	0	0	Map4
Cav2	0	0.916083	0.531	0.182	0	0	Cav2
Grb14	0	0.913321	0.455	0.139	0	0	Grb14
Sox18	0	0.912842	0.604	0.201	0	0	Sox18
Adipor2	0	0.910134	0.488	0.21	0	0	Adipor2
Btg3	0	0.908656	0.318	0.06	0	0	Btg3
Rbms1	0	0.906522	0.616	0.312	0	0	Rbms1
Mxra7	0	0.904894	0.443	0.139	0	0	Mxra7
Sgpp2	0	0.903626	0.302	0.058	0	0	Sgpp2
Arl2bp	0	0.902728	0.638	0.279	0	0	Arl2bp
Plec	0	0.902047	0.395	0.144	0	0	Plec
Impdh1	0	0.901041	0.428	0.136	0	0	Impdh1
Slc16a4	0	0.899997	0.386	0.106	0	0	Slc16a4
Ebf1	0	0.898866	0.524	0.182	0	0	Ebf1
Zbtb20	0	0.898463	0.664	0.315	0	0	Zbtb20
Cpd	0	0.898267	0.404	0.147	0	0	Cpd
Plk2	0	0.898228	0.377	0.131	0	0	Plk2
Insr	0	0.896165	0.353	0.126	0	0	Insr
Uaca	0	0.895808	0.378	0.107	0	0	Uaca
Cdkn1c	0	0.891221	0.325	0.098	0	0	Cdkn1c
B3gnt2	0	0.889795	0.495	0.22	0	0	B3gnt2
Ptprr	0	0.886628	0.328	0.088	0	0	Ptprr
Smarca2	0	0.883748	0.474	0.215	0	0	Smarca2
Clec2d	0	0.880316	0.701	0.356	0	0	Clec2d
Cxx1c	0	0.879517	0.341	0.062	0	0	Cxx1c
Wwc2	0	0.878228	0.381	0.128	0	0	Wwc2
Ifitm2	0	0.877185	0.685	0.308	0	0	Ifitm2
Osbpl1a	0	0.876328	0.523	0.201	0	0	Osbpl1a
Prickle1	0	0.875997	0.328	0.081	0	0	Prickle1
Emp2	0	0.874986	0.372	0.104	0	0	Emp2
Klhl5	0	0.874483	0.474	0.18	0	0	Klhl5
Spag9	0	0.871262	0.557	0.251	0	0	Spag9
Reep3	0	0.871241	0.582	0.297	0	0	Reep3
Tpm4	0	0.870551	0.716	0.359	0	0	Tpm4
Fzd4	0	0.869911	0.328	0.087	0	0	Fzd4
Edn3	0	0.869329	0.264	0.05	0	0	Edn3
Selk	0	0.868673	0.679	0.27	0	0	Selk
Calm1	0	0.865172	0.957	0.742	0	0	Calm1
Mcc	0	0.864998	0.303	0.062	0	0	Mcc
Ephx1	0	0.861848	0.44	0.157	0	0	Ephx1
Slc39a8	0	0.859463	0.333	0.088	0	0	Slc39a8
Actn4	0	0.857305	0.611	0.304	0	0	Actn4
Lrrc49	0	0.856102	0.317	0.072	0	0	Lrrc49
B230219D22Rik	0	0.85579	0.582	0.299	0	0	B230219D22Rik
Palm	0	0.854678	0.483	0.172	0	0	Palm
Thsd1	0	0.852406	0.309	0.07	0	0	Thsd1
Klf13	0	0.849731	0.602	0.32	0	0	Klf13
Agrn	0	0.849403	0.33	0.087	0	0	Agrn
Mtus1	0	0.848778	0.561	0.266	0	0	Mtus1
Rnf125	0	0.848059	0.332	0.087	0	0	Rnf125
Shfm1	0	0.847647	0.689	0.286	0	0	Shfm1
Mast4	0	0.840884	0.367	0.128	0	0	Mast4
Fnbp1l	0	0.839658	0.438	0.166	0	0	Fnbp1l
Lima1	0	0.839609	0.369	0.121	0	0	Lima1
Arhgef15	0	0.83838	0.296	0.064	0	0	Arhgef15
Rock2	0	0.832805	0.417	0.179	0	0	Rock2
Vat1	0	0.830163	0.465	0.177	0	0	Vat1
Ralgapa1	0	0.829685	0.362	0.135	0	0	Ralgapa1
Lims2	0	0.829657	0.487	0.175	0	0	Lims2
St6galnac2	0	0.829455	0.381	0.12	0	0	St6galnac2
Sepw1	0	0.828633	0.769	0.325	0	0	Sepw1
Gnas	0	0.827856	0.952	0.743	0	0	Gnas
Clec14a	0	0.823092	0.322	0.087	0	0	Clec14a
Trim47	0	0.821743	0.442	0.164	0	0	Trim47
Mprip	0	0.819945	0.431	0.162	0	0	Mprip
Shroom4	0	0.819197	0.27	0.056	0	0	Shroom4
Scarb1	0	0.817386	0.442	0.169	0	0	Scarb1
Klf7	0	0.816977	0.456	0.204	0	0	Klf7
Tmem98	0	0.816751	0.409	0.146	0	0	Tmem98
Gm42418	0	0.816485	0.995	0.958	0	0	Gm42418
Pdxk	0	0.815776	0.339	0.106	0	0	Pdxk
Tgfbr3	0	0.81536	0.295	0.077	0	0	Tgfbr3
Ets2	0	0.813861	0.341	0.121	0	0	Ets2
Tnfrsf19	0	0.813145	0.364	0.105	0	0	Tnfrsf19
Lars2	0	0.806891	0.888	0.642	0	0	Lars2
Eogt	0	0.806765	0.415	0.153	0	0	Eogt
Nfic	0	0.800116	0.486	0.222	0	0	Nfic
Gna11	0	0.799747	0.496	0.201	0	0	Gna11
Ly6a	0	0.798121	0.982	0.553	0	0	Ly6a
Robo4	0	0.796416	0.337	0.098	0	0	Robo4
Epn2	0	0.793358	0.376	0.121	0	0	Epn2
Sash1	0	0.793108	0.455	0.163	0	0	Sash1
Adam10	0	0.791121	0.479	0.247	0	0	Adam10
Tgfb2	0	0.789125	0.291	0.082	0	0	Tgfb2
Tnfsf10	0	0.787512	0.299	0.096	0	0	Tnfsf10
Rhoc	0	0.786713	0.617	0.277	0	0	Rhoc
Mmrn2	0	0.786174	0.323	0.097	0	0	Mmrn2
Tcf4	0	0.783966	0.712	0.382	0	0	Tcf4
Agfg1	0	0.782284	0.351	0.135	0	0	Agfg1
Srpr	0	0.781165	0.564	0.309	0	0	Srpr
Sema6a	0	0.779693	0.295	0.087	0	0	Sema6a
St3gal6	0	0.779209	0.684	0.345	0	0	St3gal6
Rhobtb1	0	0.779003	0.333	0.118	0	0	Rhobtb1
Tmod3	0	0.778464	0.499	0.256	0	0	Tmod3
Ppp1r2	0	0.776712	0.645	0.341	0	0	Ppp1r2
Usp53	0	0.775487	0.307	0.098	0	0	Usp53
Cyth3	0	0.773374	0.319	0.108	0	0	Cyth3
Mcf2l	0	0.773156	0.277	0.067	0	0	Mcf2l
Lrp8	0	0.772977	0.286	0.076	0	0	Lrp8
Pkp4	0	0.772667	0.294	0.084	0	0	Pkp4
Alas1	0	0.770894	0.556	0.265	0	0	Alas1
Limch1	0	0.770836	0.395	0.137	0	0	Limch1
1700020I14Rik	0	0.770198	0.43	0.199	0	0	1700020I14Rik
Plcb4	0	0.768424	0.32	0.108	0	0	Plcb4
Mxd4	0	0.767447	0.514	0.244	0	0	Mxd4
Nfe2l1	0	0.766471	0.37	0.136	0	0	Nfe2l1
Plscr4	0	0.765937	0.315	0.087	0	0	Plscr4
Ralbp1	0	0.764716	0.521	0.274	0	0	Ralbp1
Gpr4	0	0.763273	0.403	0.137	0	0	Gpr4
Snx3	0	0.762728	0.814	0.546	0	0	Snx3
Atox1	0	0.762041	0.874	0.619	0	0	Atox1
Myl6	0	0.76096	0.942	0.7	0	0	Myl6
Tceb2	0	0.758202	0.71	0.304	0	0	Tceb2
Pkn2	0	0.757091	0.464	0.214	0	0	Pkn2
Kctd10	0	0.756882	0.348	0.126	0	0	Kctd10
Notch1	0	0.756407	0.377	0.143	0	0	Notch1
Anxa3	0	0.753575	0.764	0.411	0	0	Anxa3
Crtap	0	0.753568	0.45	0.186	0	0	Crtap
Ptn	0	0.750585	0.889	0.417	0	0	Ptn
Fam63b	0	0.750244	0.355	0.102	0	0	Fam63b
Cd59a	0	0.750215	0.496	0.191	0	0	Cd59a
Rnf144b	0	0.748717	0.289	0.088	0	0	Rnf144b
Kmt2e	0	0.745948	0.59	0.351	0	0	Kmt2e
Myl12a	0	0.745094	0.842	0.568	0	0	Myl12a
Alpl	0	0.743798	0.258	0.066	0	0	Alpl
Fut8	0	0.742611	0.384	0.154	0	0	Fut8
Itgb1	0	0.737983	0.676	0.413	0	0	Itgb1
Pcdh1	0	0.737967	0.3	0.088	0	0	Pcdh1
Lamb2	0	0.73599	0.336	0.107	0	0	Lamb2
Nfat5	0	0.732112	0.323	0.127	0	0	Nfat5
Cd151	0	0.730378	0.601	0.293	0	0	Cd151
Afap1l2	0	0.729479	0.298	0.081	0	0	Afap1l2
2210013O21Rik	0	0.728368	0.299	0.069	0	0	2210013O21Rik
Slc3a2	0	0.72835	0.794	0.515	0	0	Slc3a2
Srgap2	0	0.725307	0.469	0.218	0	0	Srgap2
Plekhg1	0	0.72481	0.262	0.076	0	0	Plekhg1
Gstm7	0	0.723516	0.323	0.102	0	0	Gstm7
Hipk3	0	0.72133	0.298	0.106	0	0	Hipk3
2024-09-15	0	0.721146	0.691	0.284	0	0	2024-09-15
Rassf3	0	0.720583	0.345	0.134	0	0	Rassf3
Stard4	0	0.719961	0.253	0.064	0	0	Stard4
Clip1	0	0.718728	0.436	0.212	0	0	Clip1
Cdc42bpb	0	0.718656	0.279	0.086	0	0	Cdc42bpb
Gsk3b	0	0.7177	0.501	0.275	0	0	Gsk3b
Bvht	0	0.717213	0.34	0.118	0	0	Bvht
Map4k2	0	0.714127	0.334	0.127	0	0	Map4k2
Ehd2	0	0.713959	0.308	0.096	0	0	Ehd2
Nfib	0	0.713627	0.432	0.163	0	0	Nfib
Rbpms	0	0.712231	0.467	0.207	0	0	Rbpms
Usp46	0	0.707898	0.277	0.078	0	0	Usp46
St6galnac3	0	0.707411	0.295	0.102	0	0	St6galnac3
Ldlrad3	0	0.703878	0.301	0.098	0	0	Ldlrad3
Hectd1	0	0.703262	0.46	0.243	0	0	Hectd1
Vim	0	0.703021	0.902	0.506	0	0	Vim
Gch1	0	0.700824	0.351	0.141	0	0	Gch1
Zic3	0	0.700598	0.26	0.073	0	0	Zic3
B4galt4	0	0.698726	0.414	0.175	0	0	B4galt4
Prex2	0	0.693467	0.411	0.141	0	0	Prex2
Dynll1	0	0.693095	0.836	0.604	0	0	Dynll1
Ccny	0	0.692704	0.409	0.199	0	0	Ccny
Fcho2	0	0.692194	0.379	0.181	0	0	Fcho2
Pdlim5	0	0.691133	0.397	0.17	0	0	Pdlim5
Myl12b	0	0.690988	0.919	0.679	0	0	Myl12b
Cxx1b	0	0.689287	0.259	0.056	0	0	Cxx1b
Dync1h1	0	0.688411	0.427	0.212	0	0	Dync1h1
Extl3	0	0.688349	0.314	0.114	0	0	Extl3
Dnaja1	0	0.687999	0.743	0.472	0	0	Dnaja1
Ttll7	0	0.687844	0.397	0.145	0	0	Ttll7
Slain2	0	0.686889	0.306	0.117	0	0	Slain2
Adam15	0	0.6863	0.535	0.282	0	0	Adam15
Nckap1	0	0.686157	0.359	0.131	0	0	Nckap1
Mapk3	0	0.683998	0.538	0.291	0	0	Mapk3
Rab11fip1	0	0.683184	0.262	0.089	0	0	Rab11fip1
Prkcdbp	0	0.68295	0.346	0.087	0	0	Prkcdbp
Ifnar2	0	0.681652	0.681	0.431	0	0	Ifnar2
Zic2	0	0.68049	0.25	0.066	0	0	Zic2
Proser2	0	0.678305	0.268	0.079	0	0	Proser2
Fryl	0	0.677546	0.336	0.159	0	0	Fryl
Pop5	0	0.675915	0.433	0.221	0	0	Pop5
Cltb	0	0.674707	0.582	0.302	0	0	Cltb
Klf9	0	0.674437	0.449	0.192	0	0	Klf9
Thra	0	0.673816	0.464	0.184	0	0	Thra
Gpr146	0	0.673526	0.432	0.209	0	0	Gpr146
Nbeal1	0	0.67312	0.307	0.123	0	0	Nbeal1
Myh9	0	0.671765	0.664	0.424	0	0	Myh9
Fam129b	0	0.668328	0.287	0.097	0	0	Fam129b
Frmd4b	0	0.660738	0.352	0.166	0	0	Frmd4b
Myo1b	0	0.659848	0.319	0.112	0	0	Myo1b
Sept2	0	0.658462	0.301	0.091	0	0	Sept2
Mtss1	0	0.658	0.287	0.105	0	0	Mtss1
Gbp9	0	0.657084	0.295	0.13	0	0	Gbp9
Tbc1d4	0	0.656771	0.333	0.142	0	0	Tbc1d4
Tns2	0	0.655462	0.292	0.093	0	0	Tns2
Vps36	0	0.655096	0.38	0.186	0	0	Vps36
Efna1	0	0.653997	0.274	0.086	0	0	Efna1
Bnip3l	0	0.650911	0.742	0.479	0	0	Bnip3l
Fli1	0	0.64988	0.509	0.287	0	0	Fli1
Slc38a3	0	0.649451	0.622	0.259	0	0	Slc38a3
Gjc1	0	0.649336	0.271	0.078	0	0	Gjc1
Fmnl3	0	0.648775	0.38	0.173	0	0	Fmnl3
Fyco1	0	0.64794	0.299	0.127	0	0	Fyco1
Ppp1r13b	0	0.644659	0.257	0.087	0	0	Ppp1r13b
Arap3	0	0.644036	0.277	0.096	0	0	Arap3
Tpr	0	0.643347	0.562	0.353	0	0	Tpr
Cd320	0	0.639262	0.368	0.157	0	0	Cd320
Grap	0	0.635167	0.464	0.238	0	0	Grap
Kif1c	0	0.63353	0.295	0.106	0	0	Kif1c
Pir	0	0.633209	0.262	0.079	0	0	Pir
S1pr1	0	0.631598	0.764	0.356	0	0	S1pr1
Ick	0	0.631016	0.266	0.095	0	0	Ick
Hook3	0	0.630192	0.334	0.158	0	0	Hook3
Cracr2b	0	0.628405	0.345	0.137	0	0	Cracr2b
Ctnnbip1	0	0.628221	0.383	0.172	0	0	Ctnnbip1
Smco4	0	0.627752	0.334	0.144	0	0	Smco4
Mal	0	0.627347	0.748	0.272	0	0	Mal
Sh3glb1	0	0.624958	0.802	0.571	0	0	Sh3glb1
Lrrc8c	0	0.624206	0.287	0.13	0	0	Lrrc8c
Prrc2c	0	0.623365	0.517	0.318	0	0	Prrc2c
Tgfbr2	0	0.623356	0.538	0.32	0	0	Tgfbr2
Lhfpl2	0	0.621869	0.265	0.102	0	0	Lhfpl2
Serpinh1	0	0.621622	0.527	0.227	0	0	Serpinh1
Capn2	0	0.621592	0.419	0.188	0	0	Capn2
N4bp3	0	0.621085	0.281	0.098	0	0	N4bp3
Jup	0	0.619955	0.358	0.151	0	0	Jup
Wbp5	0	0.61933	0.282	0.082	0	0	Wbp5
Smc1a	0	0.617678	0.395	0.216	0	0	Smc1a
Stk38	0	0.616789	0.354	0.187	0	0	Stk38
Rhoj	0	0.614319	0.263	0.083	0	0	Rhoj
Arap2	0	0.61407	0.346	0.166	0	0	Arap2
2310036O22Rik	0	0.613687	0.424	0.173	0	0	2310036O22Rik
Hdac7	0	0.613369	0.264	0.097	0	0	Hdac7
Bod1l	0	0.609332	0.382	0.219	0	0	Bod1l
Phactr4	0	0.608855	0.251	0.092	0	0	Phactr4
Nampt	0	0.607559	0.353	0.183	0	0	Nampt
Faim	0	0.607213	0.302	0.126	0	0	Faim
Cnot6l	0	0.606277	0.274	0.123	0	0	Cnot6l
Strn3	0	0.601495	0.289	0.118	0	0	Strn3
Cbx1	0	0.599051	0.448	0.249	0	0	Cbx1
Gm10031	0	0.598847	0.285	0.087	0	0	Gm10031
Sypl	0	0.598666	0.663	0.399	0	0	Sypl
Ctbp2	0	0.596409	0.283	0.104	0	0	Ctbp2
Dnajc10	0	0.596156	0.322	0.154	0	0	Dnajc10
Btbd7	0	0.594944	0.265	0.112	0	0	Btbd7
Elf2	0	0.594897	0.378	0.206	0	0	Elf2
Eif3a	0	0.594036	0.523	0.334	0	0	Eif3a
Sept11	0	0.593617	0.261	0.094	0	0	Sept11
Zfp664	0	0.593567	0.282	0.107	0	0	Zfp664
Tnrc6c	0	0.592712	0.296	0.135	0	0	Tnrc6c
Nrep	0	0.592692	0.284	0.082	0	0	Nrep
Ubn1	0	0.590995	0.348	0.18	0	0	Ubn1
Spr	0	0.586419	0.415	0.207	0	0	Spr
Plcg1	0	0.586261	0.28	0.119	0	0	Plcg1
Kras	0	0.584253	0.379	0.203	0	0	Kras
Elf1	0	0.583675	0.415	0.253	0	0	Elf1
Plpp6	0	0.582408	0.279	0.112	0	0	Plpp6
Cyb5r3	0	0.58175	0.403	0.217	0	0	Cyb5r3
S100a13	0	0.581652	0.688	0.448	0	0	S100a13
Acer2	0	0.581049	0.281	0.109	0	0	Acer2
Tmem184b	0	0.5807	0.314	0.147	0	0	Tmem184b
Gnb1	0	0.578166	0.641	0.417	0	0	Gnb1
Nrd1	0	0.577951	0.352	0.187	0	0	Nrd1
Ptpn11	0	0.57761	0.336	0.158	0	0	Ptpn11
Golgb1	0	0.577508	0.38	0.213	0	0	Golgb1
Smim10l1	0	0.577177	0.455	0.237	0	0	Smim10l1
Gnb4	0	0.576907	0.258	0.089	0	0	Gnb4
Rock1	0	0.574936	0.338	0.182	0	0	Rock1
Itpkb	0	0.574879	0.3	0.129	0	0	Itpkb
Anxa5	0	0.573673	0.727	0.442	0	0	Anxa5
Prrc2b	0	0.573619	0.312	0.139	0	0	Prrc2b
Xiap	0	0.573495	0.318	0.164	0	0	Xiap
Sorbs3	0	0.572922	0.321	0.129	0	0	Sorbs3
Smek2	0	0.572635	0.251	0.083	0	0	Smek2
Cr1l	0	0.57153	0.401	0.228	0	0	Cr1l
Elk3	0	0.570374	0.332	0.17	0	0	Elk3
Cp	0	0.569546	0.272	0.118	0	0	Cp
Sparc	0	0.568159	0.975	0.669	0	0	Sparc
Ddx6	0	0.567039	0.379	0.209	0	0	Ddx6
Fas	0	0.565725	0.328	0.148	0	0	Fas
Tob1	0	0.563702	0.336	0.152	0	0	Tob1
Foxo1	0	0.561862	0.343	0.167	0	0	Foxo1
Tax1bp1	0	0.559856	0.598	0.399	0	0	Tax1bp1
Slc50a1	0	0.559855	0.5	0.321	0	0	Slc50a1
Git2	0	0.557426	0.413	0.251	0	0	Git2
Ash1l	0	0.555933	0.335	0.176	0	0	Ash1l
Serpinb6a	0	0.555619	0.418	0.213	0	0	Serpinb6a
Rab11a	0	0.555574	0.684	0.44	0	0	Rab11a
Nhp2l1	0	0.55472	0.392	0.153	0	0	Nhp2l1
Akap9	0	0.553983	0.367	0.211	0	0	Akap9
Sec62	0	0.55037	0.718	0.487	0	0	Sec62
Cers4	0	0.549157	0.26	0.107	0	0	Cers4
Baz2b	0	0.548449	0.293	0.154	0	0	Baz2b
Stra13	0	0.548061	0.303	0.12	0	0	Stra13
Dync1li2	0	0.544615	0.255	0.099	0	0	Dync1li2
Swap70	0	0.542433	0.321	0.165	0	0	Swap70
Gcnt2	0	0.541585	0.257	0.116	0	0	Gcnt2
Pafah1b1	0	0.541328	0.605	0.397	0	0	Pafah1b1
Cdc42ep3	0	0.541168	0.27	0.121	0	0	Cdc42ep3
Ankrd12	0	0.540108	0.352	0.205	0	0	Ankrd12
Crebbp	0	0.539453	0.284	0.136	0	0	Crebbp
Tmem123	0	0.539314	0.49	0.277	0	0	Tmem123
Malat1	0	0.539266	0.979	0.809	0	0	Malat1
Hmg20b	0	0.53773	0.361	0.2	0	0	Hmg20b
Bptf	0	0.537279	0.305	0.164	0	0	Bptf
Klf3	0	0.533861	0.389	0.23	0	0	Klf3
Vamp5	0	0.533584	0.313	0.157	0	0	Vamp5
Ncor1	0	0.533022	0.537	0.363	0	0	Ncor1
Itsn2	0	0.531676	0.343	0.196	0	0	Itsn2
Cd200	0	0.530805	0.531	0.22	0	0	Cd200
Cbfa2t3	0	0.530726	0.261	0.11	0	0	Cbfa2t3
Rras	0	0.52979	0.295	0.133	0	0	Rras
Sp100	0	0.528099	0.483	0.302	0	0	Sp100
Bag5	0	0.526271	0.278	0.121	0	0	Bag5
Ppp2r2d	0	0.525978	0.29	0.135	0	0	Ppp2r2d
Arhgef2	0	0.52452	0.34	0.193	0	0	Arhgef2
Tpd52	0	0.523596	0.483	0.293	0	0	Tpd52
Gbp3	0	0.52348	0.348	0.182	0	0	Gbp3
Atp8a1	0	0.522507	0.34	0.191	0	0	Atp8a1
Sertad2	0	0.522043	0.253	0.109	0	0	Sertad2
Sod1	0	0.521867	0.323	0.157	0	0	Sod1
Prkch	0	0.521504	0.323	0.162	0	0	Prkch
Xdh	0	0.521496	0.313	0.152	0	0	Xdh
1810037I17Rik	0	0.518796	0.711	0.496	0	0	1810037I17Rik
Hp1bp3	0	0.518528	0.453	0.268	0	0	Hp1bp3
Sec14l1	0	0.516092	0.338	0.176	0	0	Sec14l1
Socs2	0	0.51538	0.251	0.103	0	0	Socs2
Gbp7	0	0.515283	0.402	0.245	0	0	Gbp7
Anp32a	0	0.513329	0.704	0.505	0	0	Anp32a
Nck1	0	0.512836	0.353	0.192	0	0	Nck1
Capns1	0	0.512749	0.677	0.477	0	0	Capns1
Ak3	0	0.512613	0.378	0.177	0	0	Ak3
Pomp	0	0.511197	0.749	0.563	0	0	Pomp
Pbrm1	0	0.511108	0.32	0.185	0	0	Pbrm1
Gnai2	0	0.511094	0.947	0.756	0	0	Gnai2
S100a16	0	0.510945	0.613	0.287	0	0	S100a16
Msi2	0	0.510936	0.359	0.168	0	0	Msi2
Clstn1	0	0.510185	0.342	0.146	0	0	Clstn1
Nfkbia	0	0.507771	0.889	0.544	0	0	Nfkbia
Csde1	0	0.505883	0.43	0.268	0	0	Csde1
Gtf2i	0	0.505878	0.398	0.209	0	0	Gtf2i
Rab12	0	0.503482	0.29	0.13	0	0	Rab12
Hsp90ab1	0	0.503435	0.979	0.839	0	0	Hsp90ab1
Ddit4	0	0.503344	0.482	0.281	0	0	Ddit4
Tcf12	0	0.502978	0.258	0.122	0	0	Tcf12
Tgm2	0	0.502691	0.354	0.182	0	0	Tgm2
Ddx3x	0	0.502425	0.365	0.208	0	0	Ddx3x
Smap1	0	0.502157	0.489	0.317	0	0	Smap1
Atxn7l3b	0	0.501881	0.504	0.313	0	0	Atxn7l3b
Add3	0	0.500975	0.436	0.223	0	0	Add3
Copz2	0	0.499828	0.285	0.119	0	0	Copz2
Hprt	0	0.498953	0.535	0.346	0	0	Hprt
Pcm1	0	0.498477	0.322	0.173	0	0	Pcm1
Dnm2	0	0.498141	0.48	0.309	0	0	Dnm2
Evi5	0	0.497388	0.274	0.125	0	0	Evi5
Gimap1	0	0.494754	0.383	0.211	0	0	Gimap1
Wasl	0	0.494394	0.342	0.181	0	0	Wasl
Slc31a1	0	0.494388	0.384	0.218	0	0	Slc31a1
Eif4g2	0	0.494139	0.692	0.487	0	0	Eif4g2
Rasgrp2	0	0.492312	0.325	0.159	0	0	Rasgrp2
Fam76a	0	0.492119	0.321	0.177	0	0	Fam76a
Ctcf	0	0.492051	0.361	0.217	0	0	Ctcf
Tonsl	0	0.490271	0.422	0.196	0	0	Tonsl
Fus	0	0.48949	0.658	0.466	0	0	Fus
Cdk11b	0	0.487842	0.341	0.2	0	0	Cdk11b
Tnks2	0	0.486492	0.357	0.215	0	0	Tnks2
Ap1s2	0	0.485963	0.33	0.179	0	0	Ap1s2
1110034G24Rik	0	0.485033	0.257	0.122	0	0	1110034G24Rik
Nucks1	0	0.484847	0.429	0.258	0	0	Nucks1
Chmp3	0	0.480675	0.419	0.251	0	0	Chmp3
Ginm1	0	0.479831	0.391	0.223	0	0	Ginm1
Zmiz1	0	0.476795	0.371	0.23	0	0	Zmiz1
Cttnbp2nl	0	0.476616	0.3	0.149	0	0	Cttnbp2nl
Smagp	0	0.476107	0.315	0.152	0	0	Smagp
Tceb1	0	0.475311	0.362	0.154	0	0	Tceb1
Tmem140	0	0.474889	0.275	0.133	0	0	Tmem140
Rala	0	0.474387	0.421	0.248	0	0	Rala
Tln1	0	0.474255	0.491	0.33	0	0	Tln1
Wapl	0	0.47425	0.297	0.168	0	0	Wapl
Whsc1l1	0	0.473848	0.254	0.109	0	0	Whsc1l1
Smad7	0	0.472958	0.342	0.198	0	0	Smad7
Chd1	0	0.472433	0.289	0.161	0	0	Chd1
Son	0	0.471514	0.762	0.534	0	0	Son
Klc1	0	0.471378	0.287	0.138	0	0	Klc1
Stx12	0	0.470844	0.385	0.218	0	0	Stx12
Etnk1	0	0.470611	0.319	0.181	0	0	Etnk1
Smc3	0	0.470511	0.308	0.165	0	0	Smc3
Rb1cc1	0	0.470194	0.298	0.168	0	0	Rb1cc1
Sbds	0	0.469905	0.396	0.234	0	0	Sbds
Aldh2	0	0.469641	0.603	0.351	0	0	Aldh2
Selt	0	0.469187	0.331	0.131	0	0	Selt
Bcl2l1	0	0.468897	0.326	0.179	0	0	Bcl2l1
Taok1	0	0.468766	0.282	0.143	0	0	Taok1
Pik3ip1	0	0.467714	0.3	0.149	0	0	Pik3ip1
Baz1b	0	0.465944	0.267	0.146	0	0	Baz1b
Pak1ip1	0	0.462961	0.332	0.194	0	0	Pak1ip1
Znrf1	0	0.459265	0.336	0.2	0	0	Znrf1
Ddx17	0	0.457931	0.344	0.2	0	0	Ddx17
Gas6	0	0.456012	0.394	0.195	0	0	Gas6
Ppp2r5a	0	0.455911	0.279	0.149	0	0	Ppp2r5a
Tnfaip1	0	0.454939	0.289	0.141	0	0	Tnfaip1
Tecpr1	0	0.454008	0.259	0.132	0	0	Tecpr1
Rsu1	0	0.453437	0.477	0.305	0	0	Rsu1
Csnk1a1	0	0.452923	0.539	0.374	0	0	Csnk1a1
Rbm39	0	0.452873	0.821	0.623	0	0	Rbm39
Ssb	0	0.452557	0.477	0.318	0	0	Ssb
Fam195b	0	0.452285	0.294	0.114	0	0	Fam195b
Lman1	0	0.451515	0.344	0.197	0	0	Lman1
Leprot	0	0.451123	0.419	0.266	0	0	Leprot
Flii	0	0.449322	0.327	0.197	0	0	Flii
Ppp1cb	0	0.448267	0.409	0.238	0	0	Ppp1cb
Rab2a	0	0.448176	0.644	0.462	0	0	Rab2a
Lipa	0	0.445733	0.355	0.217	0	0	Lipa
Vamp3	0	0.445459	0.436	0.269	0	0	Vamp3
Rgs3	0	0.445242	0.256	0.133	0	0	Rgs3
Pak2	0	0.443422	0.512	0.361	0	0	Pak2
Zmynd11	0	0.443346	0.303	0.166	0	0	Zmynd11
Alg14	0	0.443171	0.267	0.127	0	0	Alg14
Arf6	0	0.438768	0.537	0.376	0	0	Arf6
Il6st	0	0.437986	0.29	0.147	0	0	Il6st
Ube3a	0	0.436287	0.362	0.227	0	0	Ube3a
Uqcc2	0	0.436106	0.56	0.392	0	0	Uqcc2
Tprgl	0	0.435817	0.584	0.388	0	0	Tprgl
H3f3a	0	0.435176	0.895	0.733	0	0	H3f3a
Zfp91	0	0.434815	0.268	0.147	0	0	Zfp91
Ctdsp2	0	0.43418	0.261	0.129	0	0	Ctdsp2
Cpne3	0	0.431551	0.322	0.187	0	0	Cpne3
Tmem252	0	0.43043	0.333	0.138	0	0	Tmem252
H2afv	0	0.429456	0.566	0.374	0	0	H2afv
Gltscr2	0	0.427301	0.254	0.113	0	0	Gltscr2
Cdc42ep1	0	0.426944	0.256	0.105	0	0	Cdc42ep1
Cyp2d22	0	0.426133	0.308	0.125	0	0	Cyp2d22
Chn2	0	0.425279	0.255	0.131	0	0	Chn2
Pim3	0	0.424762	0.385	0.211	0	0	Pim3
Apoa1bp	0	0.423044	0.304	0.123	0	0	Apoa1bp
Purb	0	0.420684	0.267	0.137	0	0	Purb
Lrrc58	0	0.420664	0.352	0.196	0	0	Lrrc58
Klf6	0	0.420159	0.58	0.377	0	0	Klf6
Supt16	0	0.419409	0.254	0.135	0	0	Supt16
Map7d1	0	0.41849	0.421	0.259	0	0	Map7d1
Ly6e	0	0.418336	0.98	0.725	0	0	Ly6e
Map1lc3a	0	0.418082	0.549	0.323	0	0	Map1lc3a
Dek	0	0.417253	0.415	0.276	0	0	Dek
Sri	0	0.416757	0.616	0.446	0	0	Sri
Lims1	0	0.416286	0.395	0.249	0	0	Lims1
Gabarapl1	0	0.416136	0.325	0.171	0	0	Gabarapl1
Srgn	0	0.414941	0.851	0.564	0	0	Srgn
Qk	0	0.412608	0.49	0.276	0	0	Qk
Atp5o	0	0.409381	0.527	0.237	0	0	Atp5o
Eva1b	0	0.409358	0.304	0.174	0	0	Eva1b
Chchd2	0	0.408672	0.874	0.721	0	0	Chchd2
Cbx5	0	0.406591	0.25	0.112	0	0	Cbx5
Tcf25	0	0.404961	0.549	0.388	0	0	Tcf25
Pura	0	0.403911	0.327	0.197	0	0	Pura
Prkar1a	0	0.401525	0.681	0.502	0	0	Prkar1a
AY036118	0	0.401007	0.871	0.623	0	0	AY036118
2810428I15Rik	0	0.397799	0.278	0.12	0	0	2810428I15Rik
Calu	0	0.397333	0.25	0.119	0	0	Calu
Akr1a1	0	0.396907	0.749	0.565	0	0	Akr1a1
Anxa2	0	0.396619	0.57	0.332	0	0	Anxa2
Fkbp4	0	0.391192	0.43	0.276	0	0	Fkbp4
Add1	0	0.390148	0.343	0.204	0	0	Add1
Rexo2	0	0.389894	0.468	0.325	0	0	Rexo2
Ifi27	0	0.387728	0.532	0.36	0	0	Ifi27
Sh3bgrl	0	0.387275	0.424	0.263	0	0	Sh3bgrl
Gatm	0	0.386524	0.676	0.397	0	0	Gatm
Atp5j	0	0.38619	0.822	0.65	0	0	Atp5j
Rabac1	0	0.383936	0.703	0.548	0	0	Rabac1
Dnajc3	0	0.38382	0.502	0.351	0	0	Dnajc3
Ywhab	0	0.383573	0.587	0.438	0	0	Ywhab
Erh	0	0.379669	0.412	0.226	0	0	Erh
Mef2a	0	0.378265	0.476	0.306	0	0	Mef2a
Ubl3	0	0.376542	0.535	0.381	0	0	Ubl3
Apc	0	0.374891	0.285	0.156	0	0	Apc
Nenf	0	0.37328	0.473	0.314	0	0	Nenf
Hmgb1	0	0.371211	0.838	0.652	0	0	Hmgb1
Ndufa7	0	0.371071	0.753	0.61	0	0	Ndufa7
Srrm2	0	0.368482	0.679	0.523	0	0	Srrm2
Ube2v1	0	0.366445	0.344	0.18	0	0	Ube2v1
Pnkd	0	0.365536	0.422	0.263	0	0	Pnkd
2700060E02Rik	0	0.364044	0.416	0.207	0	0	2700060E02Rik
Morf4l1	0	0.360159	0.806	0.644	0	0	Morf4l1
Chmp5	0	0.353792	0.474	0.33	0	0	Chmp5
Arl6ip5	0	0.352502	0.587	0.439	0	0	Arl6ip5
Zfp36l1	0	0.350784	0.838	0.584	0	0	Zfp36l1
Aes	0	0.350537	0.517	0.361	0	0	Aes
Ptms	0	0.35022	0.741	0.542	0	0	Ptms
Pttg1ip	0	0.349633	0.486	0.324	0	0	Pttg1ip
Hnrnpa3	0	0.347705	0.756	0.577	0	0	Hnrnpa3
Ostf1	0	0.347558	0.63	0.466	0	0	Ostf1
Rhoa	0	0.345497	0.892	0.719	0	0	Rhoa
Gimap6	0	0.334913	0.43	0.258	0	0	Gimap6
Rab18	0	0.333791	0.451	0.301	0	0	Rab18
Tuba1b	0	0.329897	0.751	0.566	0	0	Tuba1b
Sorbs1	0	0.328867	0.308	0.162	0	0	Sorbs1
Ifitm3	0	0.320587	0.894	0.546	0	0	Ifitm3
Cnbp	0	0.314579	0.761	0.613	0	0	Cnbp
Laptm4a	0	0.310723	0.896	0.694	0	0	Laptm4a
Ybx1	0	0.306015	0.807	0.641	0	0	Ybx1
Myo6	0	0.303707	0.28	0.125	0	0	Myo6
Ttc3	0	0.303442	0.291	0.154	0	0	Ttc3
Gabarapl2	0	0.303345	0.69	0.529	0	0	Gabarapl2
Dstn	0	0.303335	0.551	0.357	0	0	Dstn
Tagln2	0	0.301448	0.713	0.458	0	0	Tagln2
Rac1	0	0.299062	0.816	0.652	0	0	Rac1
Fxyd5	0	0.298072	0.78	0.486	0	0	Fxyd5
Tmed10	0	0.295508	0.68	0.53	0	0	Tmed10
Nme2	0	0.273698	0.718	0.552	0	0	Nme2
Gpx4	0	0.263434	0.815	0.677	0	0	Gpx4
Tmem30a	1.21005e-307	0.370318	0.524	0.381	2.54908e-303	0	Tmem30a
Mtmr6	2.79301e-307	0.423567	0.276	0.153	5.88375e-303	0	Mtmr6
Kmt2c	1.03896e-306	0.441012	0.281	0.158	2.18868e-302	0	Kmt2c
Nipbl	2.28756e-305	0.468202	0.354	0.225	4.81897e-301	0	Nipbl
Ythdc1	3.6936e-301	0.468937	0.358	0.229	7.78095e-297	0	Ythdc1
Mfap1b	6.78863e-301	0.395496	0.257	0.139	1.43009e-296	0	Mfap1b
Nsd1	4.40816e-300	0.469269	0.297	0.175	9.28624e-296	0	Nsd1
Huwe1	1.58172e-296	0.435106	0.268	0.149	3.33206e-292	0	Huwe1
Nap1l1	3.2802e-296	0.379543	0.437	0.3	6.91008e-292	0	Nap1l1
Gng5	7.85767e-296	0.273953	0.865	0.75	1.6553e-291	0	Gng5
Max	3.37167e-292	0.400566	0.359	0.229	7.10275e-288	0	Max
Hdlbp	7.94418e-292	0.406511	0.337	0.211	1.67352e-287	0	Hdlbp
Rtf1	1.8599e-291	0.440232	0.338	0.213	3.91807e-287	0	Rtf1
Top2b	1.18359e-290	0.39603	0.328	0.201	2.49335e-286	0	Top2b
Npdc1	1.96894e-290	0.260997	0.313	0.175	4.14777e-286	0	Npdc1
Hnrnph3	4.17e-290	0.385502	0.339	0.209	8.78452e-286	0	Hnrnph3
Ankrd13a	1.46813e-289	0.430521	0.284	0.165	3.09276e-285	0	Ankrd13a
H1f0	2.25847e-289	0.328678	0.413	0.268	4.7577e-285	0	H1f0
Adipor1	2.48347e-289	0.31469	0.572	0.432	5.23168e-285	0	Adipor1
Atp2b1	1.41847e-287	0.413918	0.382	0.253	2.98814e-283	0	Atp2b1
Marc2	4.42785e-287	0.277767	0.442	0.305	9.32771e-283	0	Marc2
Rad21	9.37412e-287	0.395433	0.331	0.205	1.97475e-282	0	Rad21
Dram2	5.84261e-286	0.388203	0.407	0.27	1.2308e-281	0	Dram2
Slco2b1	3.82768e-285	0.3144	0.37	0.223	8.0634e-281	0	Slco2b1
Sppl2a	2.67722e-284	0.435321	0.354	0.229	5.63983e-280	0	Sppl2a
N4bp1	5.5249e-284	0.423935	0.251	0.139	1.16388e-279	0	N4bp1
Sesn1	1.47165e-283	0.378988	0.284	0.161	3.10018e-279	0	Sesn1
Serpinb9	5.03332e-283	0.327826	0.257	0.137	1.06032e-278	0	Serpinb9
Rab6a	1.21802e-282	0.315905	0.398	0.262	2.56588e-278	0	Rab6a
Tmf1	3.26193e-282	0.428285	0.26	0.147	6.87158e-278	0	Tmf1
Psma6	1.00039e-281	0.354319	0.492	0.358	2.10742e-277	0	Psma6
Fubp1	5.2998e-281	0.402442	0.378	0.25	1.11646e-276	0	Fubp1
Mff	7.32753e-279	0.309569	0.424	0.291	1.54362e-274	0	Mff
Smpdl3a	2.89987e-277	0.266201	0.457	0.307	6.10887e-273	0	Smpdl3a
Anxa7	1.43444e-276	0.376634	0.325	0.198	3.02179e-272	0	Anxa7
Rsrp1	1.83795e-276	0.261276	0.699	0.542	3.87182e-272	0	Rsrp1
Matr3	2.99782e-276	0.358406	0.342	0.216	6.31521e-272	0	Matr3
Arid4a	1.29425e-274	0.449326	0.289	0.172	2.72648e-270	0	Arid4a
Ecm1	1.84453e-274	0.379111	0.292	0.166	3.88568e-270	0	Ecm1
Dctn1	5.45047e-273	0.370631	0.252	0.14	1.1482e-268	0	Dctn1
Aspscr1	1.59634e-272	0.393598	0.264	0.15	3.36285e-268	0	Aspscr1
Eif3c	2.35264e-272	0.343851	0.482	0.356	4.95606e-268	0	Eif3c
Xaf1	2.14408e-269	0.399739	0.394	0.258	4.51673e-265	0	Xaf1
Raly	1.0568e-268	0.332423	0.503	0.373	2.22626e-264	0	Raly
Birc6	6.12986e-268	0.449111	0.323	0.204	1.29132e-263	0	Birc6
Rbbp7	1.94493e-266	0.327911	0.389	0.26	4.09719e-262	0	Rbbp7
Acadl	3.49082e-266	0.262322	0.428	0.294	7.35375e-262	0	Acadl
Eif4h	9.47262e-266	0.345641	0.45	0.321	1.9955e-261	0	Eif4h
Cggbp1	4.01348e-265	0.42895	0.296	0.182	8.45481e-261	0	Cggbp1
Ccdc47	2.43426e-264	0.34816	0.299	0.181	5.12801e-260	0	Ccdc47
Pitpna	1.67679e-263	0.312462	0.557	0.424	3.53233e-259	0	Pitpna
Prpf4b	2.97883e-263	0.404842	0.309	0.19	6.27521e-259	0	Prpf4b
Nfia	5.28913e-263	0.26213	0.257	0.14	1.11421e-258	0	Nfia
Psma7	5.87586e-263	0.32324	0.611	0.486	1.23781e-258	0	Psma7
Gemin7	8.76468e-263	0.360295	0.329	0.208	1.84637e-258	0	Gemin7
Eif4g1	1.48258e-262	0.37164	0.367	0.245	3.1232e-258	0	Eif4g1
Arcn1	4.37978e-262	0.366264	0.256	0.146	9.22645e-258	0	Arcn1
Cdkn1b	7.15169e-262	0.392359	0.307	0.189	1.50657e-257	0	Cdkn1b
Aff4	1.41625e-257	0.429281	0.291	0.177	2.98347e-253	0	Aff4
Acbd5	6.95418e-257	0.335939	0.25	0.141	1.46497e-252	0	Acbd5
Cebpg	1.90192e-256	0.373959	0.377	0.253	4.00658e-252	0	Cebpg
Akap13	3.35472e-256	0.447514	0.403	0.28	7.06705e-252	0	Akap13
Dusp11	1.00664e-255	0.441542	0.375	0.257	2.12058e-251	0	Dusp11
Cltc	8.10224e-254	0.298701	0.459	0.328	1.70682e-249	0	Cltc
Arid4b	8.51922e-253	0.42027	0.284	0.172	1.79466e-248	0	Arid4b
Crk	9.75681e-253	0.365174	0.268	0.157	2.05537e-248	0	Crk
Snrpb	1.25537e-250	0.299273	0.574	0.447	2.64457e-246	0	Snrpb
Ap3s1	7.42806e-250	0.33776	0.385	0.258	1.56479e-245	0	Ap3s1
Tmem109	4.91426e-248	0.341602	0.353	0.231	1.03524e-243	0	Tmem109
Rab1a	5.61328e-247	0.310502	0.423	0.298	1.18249e-242	0	Rab1a
Osbpl9	1.35834e-246	0.349739	0.395	0.268	2.86147e-242	0	Osbpl9
Abcf1	5.10196e-246	0.3814	0.311	0.199	1.07478e-241	0	Abcf1
Pum2	3.14479e-245	0.389178	0.291	0.18	6.62481e-241	0	Pum2
Prpf8	4.02674e-245	0.358522	0.283	0.172	8.48272e-241	0	Prpf8
Dock4	1.41669e-242	0.382557	0.258	0.149	2.98441e-238	0	Dock4
Psmd1	3.37036e-242	0.354237	0.319	0.206	7.1e-238	0	Psmd1
Ubtf	4.72001e-242	0.388137	0.276	0.168	9.94317e-238	0	Ubtf
Dhx9	6.07765e-242	0.400617	0.296	0.186	1.28032e-237	0	Dhx9
Ktn1	6.42285e-240	0.300526	0.326	0.206	1.35304e-235	0	Ktn1
Dynlt3	5.15509e-239	0.301603	0.306	0.19	1.08597e-234	0	Dynlt3
Polr2c	3.17048e-238	0.349881	0.334	0.22	6.67894e-234	0	Polr2c
Sptssa	1.51842e-237	0.290946	0.497	0.368	3.1987e-233	0	Sptssa
Atp2c1	1.6916e-237	0.360829	0.342	0.224	3.56352e-233	0	Atp2c1
Irf2bpl	4.30952e-237	0.354531	0.327	0.209	9.07843e-233	0	Irf2bpl
Cetn3	1.87968e-236	0.330527	0.388	0.269	3.95974e-232	0	Cetn3
Tmcc3	2.58703e-236	0.349476	0.278	0.165	5.44983e-232	0	Tmcc3
Setd5	1.96312e-235	0.420084	0.274	0.168	4.1355e-231	0	Setd5
Chmp2b	6.75291e-235	0.339996	0.277	0.168	1.42257e-230	0	Chmp2b
Pja2	1.09551e-234	0.316833	0.253	0.147	2.30781e-230	0	Pja2
Ifit1	2.6865e-234	0.29968	0.271	0.155	5.65938e-230	0	Ifit1
Rheb	3.61719e-233	0.262197	0.48	0.355	7.61997e-229	0	Rheb
Ptbp3	9.34337e-233	0.403976	0.405	0.292	1.96828e-228	0	Ptbp3
Cbx3	3.26713e-232	0.308995	0.307	0.194	6.88254e-228	0	Cbx3
Nol7	8.44063e-231	0.337197	0.463	0.346	1.7781e-226	0	Nol7
Ddx50	1.0464e-230	0.388175	0.287	0.18	2.20435e-226	0	Ddx50
Tspan4	1.46797e-229	0.341929	0.303	0.186	3.09242e-225	0	Tspan4
Jmjd1c	4.52791e-229	0.383921	0.281	0.174	9.5385e-225	0	Jmjd1c
Acin1	4.92408e-229	0.401756	0.374	0.262	1.03731e-224	0	Acin1
Itpr2	7.0546e-229	0.367865	0.263	0.157	1.48612e-224	0	Itpr2
Herc2	6.66408e-227	0.371641	0.287	0.179	1.40386e-222	0	Herc2
Psmd7	8.28699e-227	0.317212	0.386	0.27	1.74574e-222	0	Psmd7
Rsbn1l	5.1022e-226	0.405462	0.307	0.201	1.07483e-221	0	Rsbn1l
Cast	1.52107e-225	0.417016	0.258	0.155	3.20429e-221	0	Cast
Ssbp4	1.52545e-225	0.323576	0.356	0.241	3.21352e-221	0	Ssbp4
Fnta	3.69727e-224	0.251615	0.304	0.19	7.78867e-220	0	Fnta
Ncl	1.3151e-223	0.273593	0.49	0.37	2.77039e-219	0	Ncl
Rbm8a	1.62983e-223	0.344911	0.353	0.241	3.4334e-219	0	Rbm8a
Ccnd3	1.05821e-221	0.308821	0.405	0.279	2.22923e-217	0	Ccnd3
Eif5	5.34249e-221	0.284814	0.487	0.369	1.12545e-216	0	Eif5
Prkacb	3.88663e-220	0.353243	0.263	0.16	8.18757e-216	0	Prkacb
Med28	8.21561e-220	0.270772	0.53	0.416	1.7307e-215	0	Med28
Arglu1	1.02607e-218	0.391988	0.27	0.167	2.16152e-214	0	Arglu1
Hadh	5.42901e-218	0.251193	0.287	0.178	1.14367e-213	0	Hadh
Cdc37l1	3.27682e-217	0.308102	0.253	0.149	6.90294e-213	0	Cdc37l1
Tbrg1	4.02006e-217	0.349046	0.321	0.21	8.46865e-213	0	Tbrg1
Zfp106	4.79798e-215	0.328754	0.256	0.156	1.01074e-210	0	Zfp106
Eid1	3.11317e-213	0.307249	0.29	0.183	6.55819e-209	0	Eid1
Sptlc2	1.79993e-212	0.392234	0.275	0.176	3.79173e-208	0	Sptlc2
Tacc1	3.48202e-212	0.365197	0.335	0.228	7.33523e-208	0	Tacc1
Asap1	1.71933e-211	0.355082	0.304	0.198	3.62193e-207	0	Asap1
Syf2	3.77648e-210	0.29831	0.44	0.326	7.95552e-206	0	Syf2
Atp1a1	9.60682e-208	0.267056	0.418	0.302	2.02377e-203	0	Atp1a1
Polr2e	5.24182e-207	0.349111	0.359	0.253	1.10424e-202	0	Polr2e
Dnajc8	6.49871e-207	0.324242	0.392	0.284	1.36902e-202	0	Dnajc8
Srsf11	1.15616e-206	0.342836	0.467	0.359	2.43557e-202	0	Srsf11
Slc25a1	7.3743e-206	0.276466	0.262	0.161	1.55347e-201	0	Slc25a1
Eci2	9.71591e-206	0.251272	0.301	0.194	2.04675e-201	0	Eci2
Ccdc59	2.68033e-205	0.358026	0.297	0.196	5.64639e-201	0	Ccdc59
Ei24	1.05498e-204	0.286248	0.28	0.178	2.22242e-200	0	Ei24
Mat2b	5.96647e-203	0.337539	0.351	0.245	1.2569e-198	0	Mat2b
Commd1	5.49392e-202	0.312645	0.316	0.212	1.15735e-197	0	Commd1
Ppig	6.46421e-202	0.382426	0.347	0.244	1.36175e-197	0	Ppig
Klhl24	3.0492e-201	0.373652	0.269	0.171	6.42345e-197	0	Klhl24
Irf9	1.30287e-200	0.385373	0.269	0.171	2.74462e-196	0	Irf9
H2-Q4	5.90741e-198	0.288443	0.495	0.366	1.24445e-193	0	H2-Q4
Sf3b2	1.5001e-197	0.268377	0.497	0.389	3.16011e-193	0	Sf3b2
Tmpo	5.44136e-197	0.341494	0.274	0.175	1.14628e-192	0	Tmpo
Ubxn4	1.89704e-196	0.336845	0.382	0.28	3.99629e-192	0	Ubxn4
Ssu72	1.46623e-194	0.299143	0.463	0.356	3.08877e-190	0	Ssu72
Smarca4	2.08411e-192	0.315254	0.26	0.165	4.39038e-188	0	Smarca4
Ptp4a3	4.23505e-191	0.301425	0.345	0.236	8.92156e-187	0	Ptp4a3
Sfr1	3.63501e-190	0.269927	0.401	0.296	7.65751e-186	0	Sfr1
Guk1	4.94531e-190	0.266089	0.295	0.194	1.04178e-185	0	Guk1
Anapc5	4.43246e-188	0.313682	0.318	0.218	9.33741e-184	0	Anapc5
Thrap3	5.42613e-188	0.352271	0.322	0.224	1.14307e-183	0	Thrap3
Chd4	1.7976e-187	0.322256	0.334	0.233	3.78682e-183	0	Chd4
Abhd17a	3.07754e-187	0.290104	0.393	0.29	6.48314e-183	0	Abhd17a
Tcf3	5.46816e-185	0.317832	0.252	0.158	1.15192e-180	0	Tcf3
Vti1b	2.29946e-184	0.280558	0.401	0.3	4.84404e-180	0	Vti1b
Adrm1	3.31417e-184	0.279352	0.296	0.198	6.98163e-180	0	Adrm1
Top1	1.56039e-183	0.309186	0.419	0.317	3.28711e-179	0	Top1
Lrch1	3.04294e-183	0.386928	0.278	0.184	6.41027e-179	0	Lrch1
Pdap1	3.40762e-183	0.294575	0.33	0.23	7.17849e-179	0	Pdap1
2024-03-02	5.53787e-183	0.282339	0.343	0.242	1.16661e-178	0	2024-03-02
Lbr	1.17106e-182	0.367627	0.265	0.171	2.46696e-178	0	Lbr
Cops7a	1.9169e-182	0.264354	0.279	0.181	4.03815e-178	0	Cops7a
Hnrnpr	9.81257e-182	0.306545	0.287	0.191	2.06712e-177	0	Hnrnpr
Phf3	7.74401e-179	0.37507	0.274	0.183	1.63135e-174	0	Phf3
Sbno1	1.16922e-178	0.360117	0.273	0.182	2.46308e-174	0	Sbno1
Rrp1	7.35845e-174	0.252866	0.415	0.315	1.55013e-169	0	Rrp1
Wnk1	1.06669e-172	0.310183	0.381	0.281	2.24709e-168	0	Wnk1
Rbm25	3.12131e-171	0.340664	0.393	0.296	6.57536e-167	0	Rbm25
Spop	4.3617e-170	0.306074	0.374	0.277	9.18837e-166	0	Spop
Atp6v0a1	8.70746e-170	0.297478	0.251	0.16	1.83431e-165	0	Atp6v0a1
Pdcl3	3.7008e-169	0.285117	0.316	0.221	7.7961e-165	0	Pdcl3
Ehd4	4.69487e-169	0.284218	0.298	0.2	9.89021e-165	0	Ehd4
Nap1l4	2.52078e-166	0.252288	0.326	0.231	5.31028e-162	0	Nap1l4
Glg1	4.25746e-166	0.31481	0.29	0.199	8.96877e-162	0	Glg1
Phip	1.98344e-163	0.36627	0.263	0.176	4.17832e-159	0	Phip
Luc7l2	3.94249e-163	0.266446	0.464	0.365	8.30524e-159	0	Luc7l2
Ctdsp1	2.62348e-162	0.266249	0.315	0.219	5.52662e-158	0	Ctdsp1
Vapb	2.97663e-162	0.26094	0.294	0.203	6.27057e-158	0	Vapb
Rtp4	1.75346e-160	0.278017	0.363	0.256	3.69383e-156	0	Rtp4
Vps4b	5.10545e-159	0.317967	0.295	0.207	1.07551e-154	0	Vps4b
Tgoln1	5.1839e-157	0.31153	0.281	0.194	1.09204e-152	0	Tgoln1
Senp6	1.13374e-154	0.298259	0.311	0.222	2.38833e-150	0	Senp6
Brd4	1.05946e-152	0.338904	0.343	0.257	2.23187e-148	0	Brd4
Ifi35	2.61705e-152	0.289084	0.352	0.256	5.51308e-148	0	Ifi35
Zbtb7a	2.94513e-152	0.316026	0.315	0.226	6.20421e-148	0	Zbtb7a
Tm9sf3	6.188e-150	0.274002	0.403	0.316	1.30356e-145	0	Tm9sf3
Smarcc2	6.81583e-150	0.28307	0.251	0.167	1.43582e-145	0	Smarcc2
Rnaseh2c	1.30221e-148	0.291708	0.332	0.243	2.74324e-144	0	Rnaseh2c
Trappc6b	3.21696e-148	0.260449	0.34	0.25	6.77685e-144	0	Trappc6b
Ddx24	5.07627e-147	0.27268	0.405	0.316	1.06937e-142	0	Ddx24
Dync1i2	1.02624e-146	0.28072	0.296	0.21	2.16187e-142	0	Dync1i2
Hnrnpm	1.4435e-146	0.283881	0.342	0.254	3.04087e-142	0	Hnrnpm
Nrbp1	2.64783e-146	0.286136	0.303	0.216	5.57792e-142	0	Nrbp1
Pdcd10	8.97461e-141	0.256774	0.414	0.327	1.89059e-136	0	Pdcd10
Smchd1	3.98367e-137	0.316561	0.253	0.175	8.39199e-133	0	Smchd1
Rassf1	9.17618e-137	0.310573	0.255	0.175	1.93305e-132	0	Rassf1
G3bp1	2.52033e-134	0.265087	0.352	0.267	5.30934e-130	0	G3bp1
Oasl2	9.40645e-134	0.257705	0.289	0.198	1.98156e-129	0	Oasl2
Eif5b	5.31428e-132	0.285221	0.307	0.227	1.11951e-127	0	Eif5b
Phax	4.11909e-130	0.261754	0.256	0.179	8.67727e-126	0	Phax
Cab39	4.915e-130	0.284953	0.258	0.18	1.03539e-125	0	Cab39
Luc7l3	1.70954e-129	0.260309	0.288	0.206	3.60133e-125	0	Luc7l3
Smarce1	6.3859e-128	0.274207	0.255	0.178	1.34525e-123	0	Smarce1
Zcrb1	2.75683e-125	0.26116	0.354	0.275	5.80755e-121	0	Zcrb1
Srrm1	1.52783e-124	0.269223	0.426	0.347	3.21853e-120	0	Srrm1
Scaf11	1.14283e-123	0.277899	0.323	0.245	2.40748e-119	0	Scaf11
Hnrnpul2	5.73436e-122	0.260461	0.296	0.22	1.208e-117	0	Hnrnpul2
Wbp4	5.75433e-122	0.269021	0.266	0.19	1.21221e-117	0	Wbp4
Smc6	1.5175e-118	0.276673	0.255	0.181	3.19677e-114	0	Smc6
Ccdc50	1.92794e-117	0.278686	0.263	0.19	4.06139e-113	0	Ccdc50
Yy1	1.58801e-116	0.280368	0.276	0.204	3.3453e-112	0	Yy1
Fbxw2	2.48501e-113	0.256301	0.252	0.179	5.23492e-109	0	Fbxw2
Rsrc2	2.59811e-112	0.257997	0.336	0.261	5.47318e-108	0	Rsrc2
Lsm14a	1.33374e-111	0.252937	0.273	0.2	2.80967e-107	0	Lsm14a
Hpcal1	5.87463e-107	0.25453	0.275	0.203	1.23755e-102	0	Hpcal1
Ptbp1	3.85307e-105	0.250815	0.277	0.207	8.11688e-101	0	Ptbp1
Phf20l1	2.05961e-90	0.271279	0.267	0.204	4.33877e-86	0	Phf20l1
Bclaf1	3.81318e-82	0.270859	0.283	0.224	8.03285e-78	0	Bclaf1
Selenop	0	3.02416	0.979	0.173	0	1	Selenop
Srarp	0	2.74737	0.739	0.005	0	1	Srarp
Jcad	0	2.57666	0.741	0.008	0	1	Jcad
Cavin2	0	2.52962	0.705	0.007	0	1	Cavin2
CAAA01147332.1	0	2.33854	0.798	0.099	0	1	CAAA01147332.1
Gm45552	0	2.20911	0.574	0.007	0	1	Gm45552
Selenow	0	2.06689	0.909	0.172	0	1	Selenow
Egfl71	0	2.03567	0.987	0.358	0	1	Egfl7
Ly6a1	0	2.01093	0.999	0.606	0	1	Ly6a
Bsg1	0	1.96368	0.999	0.795	0	1	Bsg
Hspb11	0	1.90438	0.971	0.406	0	1	Hspb1
Igfbp71	0	1.89867	0.99	0.427	0	1	Igfbp7
Cd2001	0	1.89248	0.733	0.232	0	1	Cd200
Slc9a3r21	0	1.88882	0.944	0.354	0	1	Slc9a3r2
Ly6c11	0	1.84652	1	0.465	0	1	Ly6c1
Mindy1	0	1.83136	0.548	0.019	0	1	Mindy1
Sem1	0	1.83104	0.863	0.171	0	1	Sem1
Slc2a11	0	1.82032	0.988	0.49	0	1	Slc2a1
Sox181	0	1.82027	0.793	0.226	0	1	Sox18
Ramp21	0	1.82003	0.986	0.4	0	1	Ramp2
Id31	0	1.79749	0.982	0.431	0	1	Id3
Pltp1	0	1.79261	0.999	0.493	0	1	Pltp
Elob	0	1.77268	0.858	0.177	0	1	Elob
Klf21	0	1.76943	0.967	0.488	0	1	Klf2
Pglyrp11	0	1.74969	0.963	0.417	0	1	Pglyrp1
Slc7a51	0	1.74654	0.897	0.363	0	1	Slc7a5
Tsc22d11	0	1.71024	0.98	0.429	0	1	Tsc22d1
Cavin3	0	1.71016	0.534	0.031	0	1	Cavin3
Selenok	0	1.70617	0.821	0.169	0	1	Selenok
Vwa11	0	1.70198	0.909	0.328	0	1	Vwa1
Selenof	0	1.68227	0.793	0.162	0	1	Selenof
Cebpd	0	1.65835	0.432	0.063	0	1	Cebpd
Id11	0	1.64921	0.912	0.347	0	1	Id1
Crip21	0	1.64229	0.981	0.425	0	1	Crip2
Selenom	0	1.64054	0.598	0.056	0	1	Selenom
Kank31	0	1.62088	0.848	0.263	0	1	Kank3
Sgms11	0	1.59761	0.937	0.376	0	1	Sgms1
Abcg21	0	1.59747	0.934	0.362	0	1	Abcg2
Esam1	0	1.59614	0.948	0.345	0	1	Esam
Ifitm31	0	1.58836	0.968	0.58	0	1	Ifitm3
Ripor1	0	1.57554	0.47	0.017	0	1	Ripor1
Tmem2041	0	1.56509	0.815	0.269	0	1	Tmem204
Wfdc11	0	1.55617	0.869	0.293	0	1	Wfdc1
Tm4sf11	0	1.54257	0.77	0.298	0	1	Tm4sf1
Slco1a41	0	1.50896	0.966	0.38	0	1	Slco1a4
Icam21	0	1.49935	0.787	0.25	0	1	Icam2
Ifit3	0	1.47162	0.402	0.14	0	1	Ifit3
Adgrl41	0	1.4709	0.934	0.346	0	1	Adgrl4
Ifit11	0	1.47004	0.45	0.144	0	1	Ifit1
Emcn1	0	1.46954	0.85	0.289	0	1	Emcn
Rflnb	0	1.46209	0.369	0.007	0	1	Rflnb
Cd59a1	0	1.45933	0.683	0.204	0	1	Cd59a
Paqr51	0	1.45192	0.747	0.228	0	1	Paqr5
Itm2a1	0	1.4478	0.989	0.435	0	1	Itm2a
Irf7	0	1.42313	0.568	0.241	0	1	Irf7
Cavin1	0	1.41574	0.418	0.007	0	1	Cavin1
Tmem2521	0	1.41248	0.462	0.144	0	1	Tmem252
Cd341	0	1.37451	0.902	0.379	0	1	Cd34
Isg15	0	1.36013	0.656	0.327	0	1	Isg15
Lims21	0	1.35217	0.66	0.19	0	1	Lims2
Eng1	0	1.35205	0.905	0.384	0	1	Eng
Ier3	0	1.33966	0.576	0.269	0	1	Ier3
Pim31	0	1.3393	0.577	0.206	0	1	Pim3
Cav21	0	1.33916	0.682	0.206	0	1	Cav2
Bcam1	0	1.33874	0.794	0.278	0	1	Bcam
Cldn51	0	1.33498	0.99	0.416	0	1	Cldn5
Rhoc1	0	1.33286	0.749	0.302	0	1	Rhoc
Klf41	0	1.33038	0.666	0.259	0	1	Klf4
Rpl41	0	1.32293	0.995	0.757	0	1	Rpl41
Snu13	0	1.31985	0.581	0.111	0	1	Snu13
Acvrl11	0	1.31284	0.804	0.3	0	1	Acvrl1
Tpm41	0	1.31193	0.835	0.388	0	1	Tpm4
Vps28	0	1.31163	0.586	0.127	0	1	Vps28
Ocln1	0	1.31134	0.703	0.22	0	1	Ocln
Afdn	0	1.30985	0.387	0.012	0	1	Afdn
Cav11	0	1.3088	0.633	0.211	0	1	Cav1
Sorbs11	0	1.30831	0.568	0.144	0	1	Sorbs1
Grrp11	0	1.29658	0.644	0.199	0	1	Grrp1
Car41	0	1.2958	0.745	0.324	0	1	Car4
Tinagl11	0	1.29221	0.678	0.23	0	1	Tinagl1
Tagln21	0	1.27777	0.892	0.465	0	1	Tagln2
Degs21	0	1.27578	0.702	0.233	0	1	Degs2
Mfsd2a1	0	1.25746	0.608	0.225	0	1	Mfsd2a
Gpcpd11	0	1.25219	0.849	0.381	0	1	Gpcpd1
Tspan131	0	1.25211	0.919	0.47	0	1	Tspan13
Csrp21	0	1.24914	0.692	0.251	0	1	Csrp2
Cd1511	0	1.24651	0.773	0.308	0	1	Cd151
Gng111	0	1.24008	0.846	0.329	0	1	Gng11
Foxq11	0	1.23263	0.708	0.245	0	1	Foxq1
Atp5o.1	0	1.22928	0.604	0.127	0	1	Atp5o.1
Pllp1	0	1.21825	0.771	0.268	0	1	Pllp
AU0210921	0	1.2181	0.609	0.195	0	1	AU021092
Ltbp41	0	1.21807	0.649	0.212	0	1	Ltbp4
Sox171	0	1.21806	0.677	0.243	0	1	Sox17
Xdh1	0	1.21228	0.49	0.147	0	1	Xdh
Pls31	0	1.2107	0.667	0.227	0	1	Pls3
Slc38a31	0	1.20736	0.765	0.285	0	1	Slc38a3
Trir	0	1.20167	0.501	0.1	0	1	Trir
Lsr1	0	1.20001	0.732	0.256	0	1	Lsr
Tsc22d3	0	1.19786	0.788	0.407	0	1	Tsc22d3
Foxf21	0	1.19516	0.586	0.171	0	1	Foxf2
Tceal9	0	1.19513	0.371	0.038	0	1	Tceal9
Fcgrt1	0	1.1936	0.849	0.4	0	1	Fcgrt
Clec2d1	0	1.18451	0.783	0.389	0	1	Clec2d
Gpr41	0	1.18394	0.553	0.15	0	1	Gpr4
Palm1	0	1.18308	0.591	0.197	0	1	Palm
Rtl8c	0	1.18278	0.367	0.026	0	1	Rtl8c
Myl12b1	0	1.18047	0.98	0.702	0	1	Myl12b
Plk21	0	1.16419	0.458	0.151	0	1	Plk2
Serpinh11	0	1.1619	0.667	0.245	0	1	Serpinh1
Prss231	0	1.16182	0.495	0.167	0	1	Prss23
App1	0	1.1426	0.979	0.569	0	1	App
Ly6e1	0	1.13855	0.998	0.755	0	1	Ly6e
Pecam11	0	1.1382	0.831	0.337	0	1	Pecam1
Ddit41	0	1.13709	0.613	0.289	0	1	Ddit4
Sypl1	0	1.13304	0.821	0.41	0	1	Sypl
Pcp4l11	0	1.13232	0.857	0.357	0	1	Pcp4l1
Sema3c1	0	1.12229	0.727	0.275	0	1	Sema3c
Alas11	0	1.11687	0.652	0.288	0	1	Alas1
8430408G22Rik	0	1.11271	0.289	0.092	0	1	8430408G22Rik
Rab11a1	0	1.11219	0.838	0.45	0	1	Rab11a
Fkbp1a	0	1.10263	0.882	0.51	0	1	Fkbp1a
Myl12a1	0	1.09629	0.942	0.589	0	1	Myl12a
Atox11	0	1.09309	0.969	0.638	0	1	Atox1
Slc1a11	0	1.08487	0.515	0.164	0	1	Slc1a1
Ndrg11	0	1.0804	0.798	0.332	0	1	Ndrg1
Acer21	0	1.07549	0.402	0.114	0	1	Acer2
Sema7a1	0	1.0724	0.725	0.28	0	1	Sema7a
Arl4a1	0	1.06592	0.756	0.312	0	1	Arl4a
Rpl38	0	1.05957	0.994	0.824	0	1	Rpl38
Scarb11	0	1.05755	0.546	0.19	0	1	Scarb1
Tdrp1	0	1.05335	0.515	0.162	0	1	Tdrp
Cdh51	0	1.0508	0.692	0.248	0	1	Cdh5
Rtraf	0	1.05077	0.53	0.133	0	1	Rtraf
Eloc	0	1.0492	0.458	0.101	0	1	Eloc
Cracr2b1	0	1.04827	0.486	0.144	0	1	Cracr2b
Net11	0	1.04576	0.549	0.208	0	1	Net1
Nbdy	0	1.04497	0.337	0.033	0	1	Nbdy
Crtap1	0	1.02649	0.572	0.203	0	1	Crtap
Gsta41	0	1.02455	0.668	0.289	0	1	Gsta4
Pnpla2	0	1.02353	0.565	0.243	0	1	Pnpla2
Stra6	0	1.02245	0.29	0.082	0	1	Stra6
Ccdc85b1	0	1.02105	0.754	0.338	0	1	Ccdc85b
Trim471	0	1.01834	0.546	0.185	0	1	Trim47
Myl61	0	1.01603	0.989	0.725	0	1	Myl6
Palmd1	0	1.01543	0.647	0.246	0	1	Palmd
Anxa31	0	1.00996	0.852	0.444	0	1	Anxa3
Xaf11	0	1.00758	0.562	0.252	0	1	Xaf1
Slc22a81	0	1.0029	0.647	0.248	0	1	Slc22a8
Flvcr2	0	1.00271	0.273	0.002	0	1	Flvcr2
Ppp1r21	0	0.999377	0.739	0.367	0	1	Ppp1r2
Slc3a21	0	0.99308	0.87	0.54	0	1	Slc3a2
Anxa21	0	0.993072	0.734	0.339	0	1	Anxa2
Cenpx	0	0.991548	0.374	0.076	0	1	Cenpx
Clic41	0	0.982305	0.82	0.437	0	1	Clic4
Slc40a11	0	0.981697	0.636	0.263	0	1	Slc40a1
Mindy2	0	0.981556	0.334	0.056	0	1	Mindy2
Arl2bp1	0	0.974924	0.711	0.315	0	1	Arl2bp
Hspa12b1	0	0.967072	0.54	0.177	0	1	Hspa12b
Cops9	0	0.96376	0.497	0.13	0	1	Cops9
Vat11	0	0.963434	0.552	0.202	0	1	Vat1
Laptm4a1	0	0.961011	0.975	0.709	0	1	Laptm4a
Pttg1ip1	0	0.960052	0.685	0.317	0	1	Pttg1ip
Impdh11	0	0.957145	0.492	0.165	0	1	Impdh1
Rgcc1	0	0.956242	0.647	0.3	0	1	Rgcc
Jam21	0	0.955772	0.755	0.332	0	1	Jam2
Eogt1	0	0.954353	0.494	0.175	0	1	Eogt
Fas1	0	0.952386	0.461	0.153	0	1	Fas
Fxyd51	0	0.951539	0.898	0.507	0	1	Fxyd5
Tbx1	0	0.947919	0.318	0.075	0	1	Tbx1
Isyna11	0	0.945325	0.676	0.327	0	1	Isyna1
Mcrip1	0	0.944757	0.38	0.08	0	1	Mcrip1
Afap1l11	0	0.944404	0.602	0.221	0	1	Afap1l1
Nostrin1	0	0.944083	0.691	0.277	0	1	Nostrin
BC0285281	0	0.943981	0.634	0.28	0	1	BC028528
Mpzl11	0	0.943867	0.583	0.216	0	1	Mpzl1
Rtp41	0	0.941222	0.547	0.244	0	1	Rtp4
St6galnac21	0	0.940383	0.462	0.142	0	1	St6galnac2
Ctnnb11	0	0.936814	0.887	0.48	0	1	Ctnnb1
Sorbs31	0	0.933681	0.45	0.135	0	1	Sorbs3
Tie11	0	0.925395	0.544	0.189	0	1	Tie1
Selenot	0	0.919794	0.367	0.081	0	1	Selenot
Lgals9	0	0.91781	0.718	0.429	0	1	Lgals9
Bvht1	0	0.917506	0.444	0.132	0	1	Bvht
B4galt41	0	0.915387	0.518	0.191	0	1	B4galt4
Arhgap311	0	0.91449	0.752	0.361	0	1	Arhgap31
Slc38a51	0	0.913082	0.374	0.148	0	1	Slc38a5
Nfkbia1	0	0.912129	0.943	0.581	0	1	Nfkbia
Ier2	0	0.910404	0.691	0.357	0	1	Ier2
Rhoa1	0	0.905741	0.968	0.73	0	1	Rhoa
Rbpms1	0	0.898295	0.564	0.227	0	1	Rbpms
Cltb1	0	0.894805	0.693	0.323	0	1	Cltb
Slc52a3	0	0.891367	0.363	0.088	0	1	Slc52a3
Ifi351	0	0.886648	0.519	0.245	0	1	Ifi35
Naxe	0	0.885376	0.371	0.081	0	1	Naxe
Cyyr11	0	0.884035	0.685	0.266	0	1	Cyyr1
Gnai21	0	0.883844	0.981	0.775	0	1	Gnai2
Lef11	0	0.881801	0.637	0.267	0	1	Lef1
Slc6a61	0	0.8817	0.819	0.445	0	1	Slc6a6
Ptma	0	0.881629	0.99	0.822	0	1	Ptma
Elovl71	0	0.881291	0.543	0.213	0	1	Elovl7
Arl6ip51	0	0.880084	0.758	0.434	0	1	Arl6ip5
Tmeff1	0	0.879276	0.365	0.107	0	1	Tmeff1
Cmtm81	0	0.875193	0.541	0.209	0	1	Cmtm8
Gm11808	0	0.873525	0.481	0.174	0	1	Gm11808
Mxra71	0	0.871852	0.487	0.172	0	1	Mxra7
Ushbp11	0	0.864946	0.429	0.133	0	1	Ushbp1
Rasgrp21	0	0.864546	0.446	0.164	0	1	Rasgrp2
Parvb1	0	0.85636	0.567	0.231	0	1	Parvb
Foxp11	0	0.856316	0.667	0.328	0	1	Foxp1
Gimap61	0	0.852888	0.568	0.26	0	1	Gimap6
Vamp31	0	0.848506	0.588	0.269	0	1	Vamp3
Snx31	0	0.848305	0.888	0.569	0	1	Snx3
Actn41	0	0.848153	0.669	0.335	0	1	Actn4
Anxa71	0	0.84629	0.477	0.193	0	1	Anxa7
S100a131	0	0.846259	0.823	0.459	0	1	S100a13
Slc16a41	0	0.844769	0.419	0.137	0	1	Slc16a4
Adam151	0	0.843882	0.599	0.306	0	1	Adam15
Dynll11	0	0.841641	0.9	0.625	0	1	Dynll1
Akap2	0	0.839149	0.304	0.059	0	1	Akap2
Podxl1	0	0.838211	0.665	0.283	0	1	Podxl
Bnip3	0	0.834827	0.411	0.169	0	1	Bnip3
Rasd1	0	0.831154	0.252	0.081	0	1	Rasd1
Tbc1d41	0	0.827263	0.435	0.152	0	1	Tbc1d4
Sap18	0	0.824608	0.585	0.247	0	1	Sap18
Tgm21	0	0.820287	0.462	0.189	0	1	Tgm2
Vim1	0	0.820056	0.91	0.556	0	1	Vim
St3gal61	0	0.819779	0.747	0.379	0	1	St3gal6
Rex1bd	0	0.81683	0.337	0.081	0	1	Rex1bd
Grap1	0	0.816594	0.552	0.254	0	1	Grap
S100a161	0	0.812568	0.735	0.312	0	1	S100a16
Rack1	0	0.811631	0.624	0.17	0	1	Rack1
Ecm11	0	0.81031	0.404	0.166	0	1	Ecm1
Rab181	0	0.805965	0.625	0.296	0	1	Rab18
Fli11	0	0.802855	0.578	0.306	0	1	Fli1
S1pr11	0	0.801155	0.831	0.399	0	1	S1pr1
Hrct1	0	0.799413	0.278	0.078	0	1	Hrct1
Efna11	0	0.798467	0.346	0.1	0	1	Efna1
N4bp31	0	0.797499	0.353	0.111	0	1	N4bp3
Aqp111	0	0.795344	0.473	0.183	0	1	Aqp11
Mmrn21	0	0.795259	0.367	0.12	0	1	Mmrn2
Tmtc21	0	0.791053	0.487	0.2	0	1	Tmtc2
Slco1c11	0	0.789618	0.843	0.39	0	1	Slco1c1
Osbpl91	0	0.789425	0.554	0.262	0	1	Osbpl9
Serpinb6a1	0	0.787134	0.521	0.224	0	1	Serpinb6a
Rsad2	0	0.785808	0.255	0.104	0	1	Rsad2
Plpp61	0	0.784027	0.362	0.122	0	1	Plpp6
Thbd1	0	0.781569	0.408	0.157	0	1	Thbd
Jup1	0	0.780135	0.432	0.167	0	1	Jup
Ccdc1411	0	0.780033	0.644	0.272	0	1	Ccdc141
Tprgl1	0	0.779662	0.706	0.396	0	1	Tprgl
Gclm	0	0.776411	0.581	0.286	0	1	Gclm
Ppfibp11	0	0.772309	0.57	0.237	0	1	Ppfibp1
Actg1	0	0.772003	0.991	0.859	0	1	Actg1
Robo41	0	0.769204	0.376	0.123	0	1	Robo4
Kitl1	0	0.768895	0.74	0.318	0	1	Kitl
Adgrf51	0	0.766986	0.774	0.323	0	1	Adgrf5
Dbp	0	0.765925	0.376	0.135	0	1	Dbp
Sh3bgrl1	0	0.765858	0.565	0.264	0	1	Sh3bgrl
Proser21	0	0.764487	0.323	0.095	0	1	Proser2
Nos31	0	0.761346	0.436	0.16	0	1	Nos3
Oasl21	0	0.759933	0.422	0.191	0	1	Oasl2
Smagp1	0	0.757761	0.418	0.159	0	1	Smagp
Gatm1	0	0.754285	0.743	0.424	0	1	Gatm
Nkd11	0	0.75343	0.447	0.193	0	1	Nkd1
Nebl1	0	0.752733	0.569	0.252	0	1	Nebl
Plat1	0	0.751614	0.425	0.18	0	1	Plat
Uqcrb	0	0.749975	0.876	0.556	0	1	Uqcrb
Stx121	0	0.749347	0.501	0.223	0	1	Stx12
Bnip3l1	0	0.749276	0.814	0.503	0	1	Bnip3l
Tspan51	0	0.74904	0.591	0.266	0	1	Tspan5
Pomp1	0	0.748825	0.86	0.571	0	1	Pomp
Prom11	0	0.748428	0.532	0.215	0	1	Prom1
Tspan41	0	0.748125	0.429	0.183	0	1	Tspan4
Nxpe4	0	0.745324	0.296	0.074	0	1	Nxpe4
Sorbs21	0	0.745323	0.571	0.228	0	1	Sorbs2
H1f01	0	0.744764	0.483	0.276	0	1	H1f0
Tmsb10	0	0.744578	0.868	0.705	0	1	Tmsb10
Cdkn1a1	0	0.744308	0.59	0.308	0	1	Cdkn1a
Tek1	0	0.742236	0.61	0.247	0	1	Tek
Hnrnpf	0	0.737475	0.84	0.564	0	1	Hnrnpf
Utp11	0	0.735844	0.266	0.052	0	1	Utp11
Gna111	0	0.734031	0.533	0.233	0	1	Gna11
Ldlrad31	0	0.73232	0.347	0.118	0	1	Ldlrad3
Serpinb91	0	0.730738	0.365	0.137	0	1	Serpinb9
Fnbp1l1	0	0.7262	0.471	0.196	0	1	Fnbp1l
Gbp31	0	0.725098	0.409	0.195	0	1	Gbp3
Ybx11	0	0.720547	0.898	0.649	0	1	Ybx1
Rgs121	0	0.719897	0.523	0.219	0	1	Rgs12
Tpm11	0	0.717089	0.696	0.326	0	1	Tpm1
Sri1	0	0.712175	0.737	0.45	0	1	Sri
Rsu11	0	0.71083	0.592	0.311	0	1	Rsu1
Pcmtd11	0	0.709792	0.624	0.34	0	1	Pcmtd1
Ap3s11	0	0.708708	0.506	0.257	0	1	Ap3s1
Babam2	0	0.707333	0.252	0.055	0	1	Babam2
Smco41	0	0.706434	0.394	0.16	0	1	Smco4
Capn21	0	0.705064	0.479	0.209	0	1	Capn2
Chmp51	0	0.70493	0.607	0.33	0	1	Chmp5
Smim10l11	0	0.700854	0.534	0.254	0	1	Smim10l1
Tmem1231	0	0.700771	0.57	0.293	0	1	Tmem123
Ndufa71	0	0.699161	0.88	0.61	0	1	Ndufa7
Rras1	0	0.697717	0.365	0.144	0	1	Rras
Slc30a11	0	0.694144	0.507	0.22	0	1	Slc30a1
Lmo21	0	0.692621	0.625	0.351	0	1	Lmo2
Baiap2	0	0.692515	0.319	0.109	0	1	Baiap2
Ctdsp11	0	0.692239	0.458	0.211	0	1	Ctdsp1
Ppic	0	0.689968	0.298	0.088	0	1	Ppic
Gng51	0	0.689861	0.966	0.751	0	1	Gng5
Hspb8	0	0.689195	0.311	0.096	0	1	Hspb8
Gch11	0	0.682798	0.384	0.163	0	1	Gch1
Sumo2	0	0.679273	0.885	0.609	0	1	Sumo2
Ptprr1	0	0.678101	0.316	0.121	0	1	Ptprr
Polr2l	0	0.677563	0.348	0.116	0	1	Polr2l
2010111I01Rik	0	0.677401	0.325	0.124	0	1	2010111I01Rik
Slc31a11	0	0.676517	0.461	0.229	0	1	Slc31a1
Usp18	0	0.674635	0.283	0.113	0	1	Usp18
Pcbp2	0	0.673056	0.917	0.673	0	1	Pcbp2
Ubb	0	0.672243	0.996	0.893	0	1	Ubb
Tmem981	0	0.671652	0.424	0.177	0	1	Tmem98
Polk1	0	0.671136	0.364	0.153	0	1	Polk
Hprt1	0	0.668795	0.615	0.359	0	1	Hprt
Rhob	0	0.667539	0.898	0.534	0	1	Rhob
Dstn1	0	0.667047	0.667	0.366	0	1	Dstn
Anxa51	0	0.665235	0.795	0.469	0	1	Anxa5
Uaca1	0	0.664273	0.38	0.141	0	1	Uaca
Cyb5r31	0	0.66419	0.479	0.23	0	1	Cyb5r3
Skp1a	0	0.663139	0.82	0.51	0	1	Skp1a
Gnas1	0	0.66266	0.971	0.767	0	1	Gnas
Ucp2	0	0.662223	0.873	0.625	0	1	Ucp2
Calm11	0	0.660662	0.976	0.767	0	1	Calm1
Nr1d1	0	0.659183	0.357	0.123	0	1	Nr1d1
Spock21	0	0.657151	0.923	0.405	0	1	Spock2
Trim16	0	0.65068	0.256	0.07	0	1	Trim16
Dram21	0	0.648223	0.517	0.272	0	1	Dram2
Dpm3	0	0.64742	0.591	0.33	0	1	Dpm3
Rbms11	0	0.647392	0.614	0.351	0	1	Rbms1
Gata21	0	0.6465	0.358	0.137	0	1	Gata2
Plscr41	0	0.645329	0.329	0.115	0	1	Plscr4
Sertad1	0	0.644868	0.323	0.13	0	1	Sertad1
Cnbp1	0	0.644031	0.873	0.616	0	1	Cnbp
Slc50a11	0	0.643751	0.568	0.335	0	1	Slc50a1
Ginm11	0	0.643217	0.485	0.231	0	1	Ginm1
Aldh21	0	0.64269	0.681	0.373	0	1	Aldh2
Pdgfb1	0	0.641806	0.45	0.208	0	1	Pdgfb
Grasp1	0	0.641254	0.428	0.189	0	1	Grasp
Bcl2l11	0	0.640853	0.397	0.188	0	1	Bcl2l1
Cd3201	0	0.640141	0.407	0.179	0	1	Cd320
Sult1a1	0	0.639882	0.317	0.123	0	1	Sult1a1
B3gnt21	0	0.639712	0.482	0.258	0	1	B3gnt2
Clec14a1	0	0.639509	0.308	0.119	0	1	Clec14a
Rac11	0	0.63669	0.905	0.661	0	1	Rac1
Ywhaz	0	0.63566	0.892	0.655	0	1	Ywhaz
Timp31	0	0.634478	0.621	0.315	0	1	Timp3
Bnip21	0	0.634391	0.605	0.348	0	1	Bnip2
Arf61	0	0.632846	0.624	0.384	0	1	Arf6
Uqcc21	0	0.630547	0.684	0.396	0	1	Uqcc2
Chmp31	0	0.62981	0.498	0.261	0	1	Chmp3
Rheb1	0	0.629045	0.623	0.351	0	1	Rheb
Bst2	0	0.628864	0.713	0.48	0	1	Bst2
Zfp422	0	0.628714	0.315	0.107	0	1	Zfp422
Adcy4	0	0.625919	0.287	0.091	0	1	Adcy4
Sptssa1	0	0.625803	0.631	0.366	0	1	Sptssa
Zic31	0	0.62341	0.281	0.094	0	1	Zic3
Sigirr	0	0.621861	0.289	0.098	0	1	Sigirr
Snrk1	0	0.618602	0.462	0.222	0	1	Snrk
Kctd101	0	0.615351	0.366	0.152	0	1	Kctd10
Pik3ip11	0	0.613118	0.36	0.16	0	1	Pik3ip1
Cpne8	0	0.612405	0.296	0.101	0	1	Cpne8
Ppia	0	0.609575	0.993	0.895	0	1	Ppia
Hspa8	0	0.608722	0.982	0.875	0	1	Hspa8
Pop51	0	0.608658	0.461	0.244	0	1	Pop5
Fkbp41	0	0.608533	0.503	0.285	0	1	Fkbp4
Atp10a1	0	0.607577	0.436	0.188	0	1	Atp10a
Gatsl3	0	0.603311	0.294	0.111	0	1	Gatsl3
Ddc1	0	0.603232	0.348	0.153	0	1	Ddc
Ehd21	0	0.602419	0.318	0.122	0	1	Ehd2
Tubb4b	0	0.600955	0.674	0.37	0	1	Tubb4b
Nck11	0	0.60063	0.421	0.203	0	1	Nck1
Vamp51	0	0.599951	0.374	0.168	0	1	Vamp5
Ubald2	0	0.599845	0.561	0.332	0	1	Ubald2
Tgfb1i1	0	0.598471	0.262	0.073	0	1	Tgfb1i1
Psma61	0	0.598263	0.607	0.359	0	1	Psma6
Nrbp11	0	0.598118	0.421	0.21	0	1	Nrbp1
Mospd1	0	0.597867	0.308	0.117	0	1	Mospd1
Smtn	0	0.597132	0.263	0.086	0	1	Smtn
Golim41	0	0.59672	0.498	0.243	0	1	Golim4
Stard3nl	0	0.596618	0.529	0.291	0	1	Stard3nl
Fzd61	0	0.595961	0.389	0.154	0	1	Fzd6
Slc19a3	0	0.595105	0.255	0.082	0	1	Slc19a3
1810037I17Rik1	0	0.592701	0.801	0.511	0	1	1810037I17Rik
1110034G24Rik1	0	0.591152	0.301	0.133	0	1	1110034G24Rik
Tpd521	0	0.589883	0.546	0.309	0	1	Tpd52
Cdc42ep11	0	0.58986	0.31	0.117	0	1	Cdc42ep1
Fam13c1	0	0.588569	0.469	0.21	0	1	Fam13c
Anp32a1	0	0.587601	0.772	0.521	0	1	Anp32a
Sox7	0	0.587597	0.252	0.08	0	1	Sox7
Afap1l21	0	0.585166	0.297	0.109	0	1	Afap1l2
Klhl51	0	0.583507	0.464	0.22	0	1	Klhl5
Mal1	0	0.583463	0.759	0.332	0	1	Mal
Ephx11	0	0.581002	0.4	0.199	0	1	Ephx1
Syf21	0	0.579779	0.559	0.324	0	1	Syf2
Heg11	0	0.579515	0.584	0.279	0	1	Heg1
Stxbp6	0	0.578253	0.258	0.085	0	1	Stxbp6
Tnfaip11	0	0.577614	0.348	0.152	0	1	Tnfaip1
Cast1	0	0.577079	0.344	0.156	0	1	Cast
Mtus11	0	0.576557	0.553	0.305	0	1	Mtus1
Hmgb11	0	0.57607	0.905	0.667	0	1	Hmgb1
Fam129b1	0	0.574775	0.305	0.119	0	1	Fam129b
Gnb2	0	0.573815	0.859	0.611	0	1	Gnb2
Ecscr	0	0.573607	0.356	0.162	0	1	Ecscr
Npdc11	0	0.571699	0.425	0.177	0	1	Npdc1
Ldha	0	0.571163	0.797	0.558	0	1	Ldha
Slc7a11	0	0.570741	0.43	0.219	0	1	Slc7a1
Clip11	0	0.569886	0.456	0.238	0	1	Clip1
Ppp1cb1	0	0.569811	0.468	0.252	0	1	Ppp1cb
Irf2bpl1	0	0.56937	0.413	0.212	0	1	Irf2bpl
Atp5j1	0	0.568936	0.916	0.659	0	1	Atp5j
Rab6a1	0	0.568611	0.508	0.264	0	1	Rab6a
Tmem1401	0	0.567456	0.324	0.144	0	1	Tmem140
Rnpepl1	0	0.567366	0.344	0.163	0	1	Rnpepl1
Gimap11	0	0.567088	0.442	0.225	0	1	Gimap1
Hyal2	0	0.565948	0.257	0.091	0	1	Hyal2
Maoa1	0	0.565447	0.408	0.181	0	1	Maoa
Eif1	0	0.564949	0.988	0.848	0	1	Eif1
Gnb11	0	0.56316	0.681	0.44	0	1	Gnb1
Ptges3	0	0.562878	0.631	0.405	0	1	Ptges3
Alyref	0	0.562734	0.467	0.257	0	1	Alyref
Tob11	0	0.561829	0.363	0.171	0	1	Tob1
Gbe1	0	0.561594	0.275	0.099	0	1	Gbe1
Ifnar21	0	0.561106	0.706	0.46	0	1	Ifnar2
Arf1	0	0.560184	0.795	0.553	0	1	Arf1
Grb141	0	0.559772	0.426	0.184	0	1	Grb14
Ankrd46	0	0.557431	0.287	0.104	0	1	Ankrd46
Capns11	0	0.556979	0.735	0.495	0	1	Capns1
Elk31	0	0.555119	0.369	0.186	0	1	Elk3
Hnrnpk	0	0.554503	0.836	0.606	0	1	Hnrnpk
Slc35f2	0	0.553951	0.257	0.087	0	1	Slc35f2
Abcc41	0	0.55274	0.375	0.166	0	1	Abcc4
Card19	0	0.551176	0.437	0.243	0	1	Card19
Rasgrp31	0	0.550804	0.449	0.239	0	1	Rasgrp3
Fn11	0	0.550718	0.691	0.339	0	1	Fn1
Ebf11	0	0.549209	0.502	0.229	0	1	Ebf1
Hpcal11	0	0.548503	0.376	0.198	0	1	Hpcal1
Slc16a21	0	0.548064	0.435	0.199	0	1	Slc16a2
Ccny1	0	0.547887	0.436	0.222	0	1	Ccny
Ostf11	0	0.547877	0.721	0.475	0	1	Ostf1
Ctnna11	0	0.547579	0.53	0.278	0	1	Ctnna1
Tns21	0	0.547125	0.298	0.118	0	1	Tns2
Sh3bp4	0	0.545697	0.257	0.089	0	1	Sh3bp4
Slc46a3	0	0.544247	0.261	0.103	0	1	Slc46a3
Ctnnbip11	0	0.54392	0.405	0.196	0	1	Ctnnbip1
Eftud2	0	0.542603	0.32	0.145	0	1	Eftud2
Leprot1	0	0.540126	0.485	0.277	0	1	Leprot
Ech1	0	0.539583	0.614	0.38	0	1	Ech1
Cetn31	0	0.53926	0.486	0.271	0	1	Cetn3
Dnaja11	0	0.537726	0.711	0.512	0	1	Dnaja1
Mfng	0	0.536869	0.327	0.159	0	1	Mfng
Snrpb1	0	0.53543	0.678	0.449	0	1	Snrpb
Gpd21	0	0.535396	0.469	0.229	0	1	Gpd2
Abhd17a1	0	0.534404	0.486	0.29	0	1	Abhd17a
Tmem1091	0	0.532697	0.434	0.235	0	1	Tmem109
St6galnac31	0	0.532372	0.292	0.128	0	1	St6galnac3
Mecom	0	0.530275	0.251	0.084	0	1	Mecom
Dock91	0	0.530047	0.441	0.209	0	1	Dock9
Sumo1	0	0.527215	0.556	0.338	0	1	Sumo1
Sh2d3c	0	0.525069	0.276	0.123	0	1	Sh2d3c
H2afv1	0	0.525029	0.65	0.387	0	1	H2afv
Vdac3	0	0.52467	0.537	0.313	0	1	Vdac3
Med21	0	0.523601	0.409	0.21	0	1	Med21
Serinc3	0	0.523255	0.832	0.552	0	1	Serinc3
Pon2	0	0.522424	0.605	0.35	0	1	Pon2
Sdcbp	0	0.522168	0.728	0.47	0	1	Sdcbp
Col4a11	0	0.521474	0.458	0.206	0	1	Col4a1
Copz21	0	0.521257	0.32	0.135	0	1	Copz2
Cdk2ap1	0	0.521088	0.335	0.142	0	1	Cdk2ap1
Fut81	0	0.519978	0.369	0.186	0	1	Fut8
Arpc3	0	0.519742	0.872	0.621	0	1	Arpc3
Txn2	0	0.519429	0.524	0.316	0	1	Txn2
Prkch1	0	0.519422	0.362	0.177	0	1	Prkch
Fry1	0	0.518191	0.502	0.24	0	1	Fry
Gstm71	0	0.517234	0.307	0.133	0	1	Gstm7
Rap1a	0	0.516861	0.703	0.474	0	1	Rap1a
Yipf4	0	0.516457	0.448	0.252	0	1	Yipf4
Gabarapl21	0	0.516434	0.797	0.534	0	1	Gabarapl2
Znrf11	0	0.516259	0.391	0.21	0	1	Znrf1
Pdcl31	0	0.515985	0.408	0.22	0	1	Pdcl3
Tjp11	0	0.514979	0.771	0.41	0	1	Tjp1
Ywhab1	0	0.514333	0.666	0.446	0	1	Ywhab
Tcf41	0	0.513992	0.711	0.424	0	1	Tcf4
Slc39a81	0	0.510482	0.288	0.126	0	1	Slc39a8
Map1lc3a1	0	0.510439	0.627	0.341	0	1	Map1lc3a
Itga61	0	0.510226	0.597	0.34	0	1	Itga6
Klf71	0	0.510225	0.44	0.239	0	1	Klf7
Ube2v2	0	0.509499	0.368	0.178	0	1	Ube2v2
Epas11	0	0.509021	0.804	0.391	0	1	Epas1
Map7d11	0	0.508461	0.481	0.271	0	1	Map7d1
Chmp2b1	0	0.508355	0.356	0.17	0	1	Chmp2b
Prkar1a1	0	0.507525	0.743	0.516	0	1	Prkar1a
Arpp19	0	0.507087	0.622	0.398	0	1	Arpp19
Ywhah	0	0.506719	0.795	0.536	0	1	Ywhah
Ywhae	0	0.506413	0.835	0.584	0	1	Ywhae
Hdac71	0	0.505837	0.279	0.117	0	1	Hdac7
Rap1b	0	0.505763	0.754	0.519	0	1	Rap1b
F11r	0	0.505535	0.601	0.325	0	1	F11r
Rab11b	0	0.504975	0.601	0.381	0	1	Rab11b
Abcb1a1	0	0.504867	0.751	0.344	0	1	Abcb1a
Lima11	0	0.503217	0.335	0.158	0	1	Lima1
Adipor11	0	0.502937	0.666	0.437	0	1	Adipor1
Spr1	0	0.502727	0.434	0.231	0	1	Spr
Ccnd31	0	0.500536	0.477	0.285	0	1	Ccnd3
Socs21	0	0.499834	0.271	0.119	0	1	Socs2
Triobp	0	0.498798	0.288	0.132	0	1	Triobp
Akr1a11	0	0.498143	0.82	0.578	0	1	Akr1a1
Lysmd2	0	0.496575	0.299	0.129	0	1	Lysmd2
Nosip	0	0.496364	0.318	0.158	0	1	Nosip
Slfn51	0	0.495557	0.433	0.233	0	1	Slfn5
Hmgcs21	0	0.494291	0.257	0.109	0	1	Hmgcs2
Ctbp1	0	0.494068	0.492	0.287	0	1	Ctbp1
Ifnar11	0	0.49377	0.458	0.259	0	1	Ifnar1
Map4k21	0	0.493302	0.32	0.156	0	1	Map4k2
Psmc1	0	0.493292	0.422	0.226	0	1	Psmc1
Ube2d3	0	0.492591	0.757	0.543	0	1	Ube2d3
Puf60	0	0.492068	0.537	0.327	0	1	Puf60
Rnf144b1	0	0.491897	0.27	0.117	0	1	Rnf144b
Eva1b1	0	0.491263	0.354	0.184	0	1	Eva1b
Gm8186	0	0.489441	0.288	0.123	0	1	Gm8186
Mapk31	0	0.488463	0.533	0.324	0	1	Mapk3
Ifi271	0	0.487583	0.585	0.374	0	1	Ifi27
Rraga	0	0.487144	0.411	0.222	0	1	Rraga
Adgrg1	0	0.487115	0.464	0.228	0	1	Adgrg1
Prdx1	0	0.485964	0.901	0.652	0	1	Prdx1
Trappc6b1	0	0.483914	0.437	0.248	0	1	Trappc6b
Sqstm1	0	0.4839	0.782	0.558	0	1	Sqstm1
Kdr1	0	0.48123	0.546	0.26	0	1	Kdr
Ablim11	0	0.479799	0.783	0.407	0	1	Ablim1
Tmod31	0	0.478365	0.483	0.29	0	1	Tmod3
Igf1r1	0	0.478346	0.625	0.306	0	1	Igf1r
Wwtr11	0	0.476774	0.425	0.2	0	1	Wwtr1
Cycs	0	0.4765	0.466	0.233	0	1	Cycs
Polr2k	0	0.47606	0.394	0.218	0	1	Polr2k
Srp14	0	0.47245	0.661	0.442	0	1	Srp14
Med281	0	0.469666	0.637	0.416	0	1	Med28
Flt11	0	0.468612	0.962	0.415	0	1	Flt1
Osbpl1a1	0	0.468215	0.481	0.249	0	1	Osbpl1a
Serpinb6b	0	0.467654	0.275	0.119	0	1	Serpinb6b
Alg141	0	0.464594	0.301	0.141	0	1	Alg14
Chmp2a	0	0.46355	0.604	0.387	0	1	Chmp2a
Gltp	0	0.4588	0.523	0.333	0	1	Gltp
Kifc3	0	0.457861	0.25	0.095	0	1	Kifc3
Gabarapl11	0	0.456036	0.367	0.184	0	1	Gabarapl1
Dusp1	0	0.455544	0.647	0.387	0	1	Dusp1
Ptprm1	0	0.451738	0.363	0.175	0	1	Ptprm
Cnn2	0	0.451204	0.511	0.293	0	1	Cnn2
Ndufa4	0	0.450151	0.891	0.617	0	1	Ndufa4
Pitpna1	0	0.44864	0.625	0.431	0	1	Pitpna
Pdcd101	0	0.447227	0.513	0.324	0	1	Pdcd10
Tubb5	0	0.446844	0.775	0.535	0	1	Tubb5
Psma3	0	0.444953	0.652	0.456	0	1	Psma3
Rab1a1	0	0.444504	0.493	0.304	0	1	Rab1a
Dynlt31	0	0.442642	0.376	0.195	0	1	Dynlt3
Atp5k	0	0.442133	0.625	0.349	0	1	Atp5k
Hnrnpu	0	0.440685	0.564	0.373	0	1	Hnrnpu
Mff1	0	0.440225	0.5	0.297	0	1	Mff
Cnn3	0	0.437413	0.522	0.261	0	1	Cnn3
Tomm7	0	0.433653	0.775	0.524	0	1	Tomm7
Hsp90ab11	0	0.430173	0.976	0.857	0	1	Hsp90ab1
Crip1	0	0.429739	0.712	0.428	0	1	Crip1
Pfdn1	0	0.429721	0.443	0.251	0	1	Pfdn1
Itga11	0	0.429595	0.365	0.175	0	1	Itga1
Dazap2	0	0.426354	0.7	0.486	0	1	Dazap2
AW112010	0	0.424654	0.668	0.395	0	1	AW112010
Coa3	0	0.424496	0.524	0.321	0	1	Coa3
Smpdl3a1	0	0.424191	0.522	0.317	0	1	Smpdl3a
Nenf1	0	0.424188	0.533	0.326	0	1	Nenf
Tmco1	0	0.424057	0.488	0.291	0	1	Tmco1
Ttll71	0	0.42374	0.383	0.179	0	1	Ttll7
Zfp36l11	0	0.419619	0.868	0.613	0	1	Zfp36l1
Cxcl121	0	0.419425	0.79	0.366	0	1	Cxcl12
Stmn1	0	0.418975	0.55	0.243	0	1	Stmn1
Arpc1a	0	0.41705	0.505	0.296	0	1	Arpc1a
Itih51	0	0.415876	0.589	0.302	0	1	Itih5
Arf5	0	0.413105	0.734	0.515	0	1	Arf5
Ndufb4	0	0.408229	0.638	0.41	0	1	Ndufb4
Klf91	0	0.407747	0.428	0.228	0	1	Klf9
Ctla2a1	0	0.405314	0.629	0.317	0	1	Ctla2a
Ndufa3	0	0.403358	0.775	0.523	0	1	Ndufa3
Ost4	0	0.403282	0.72	0.512	0	1	Ost4
Arhgap291	0	0.399362	0.495	0.249	0	1	Arhgap29
Tspo	0	0.3986	0.738	0.503	0	1	Tspo
Cyp2d221	0	0.397617	0.321	0.147	0	1	Cyp2d22
Arhgdia	0	0.396476	0.727	0.528	0	1	Arhgdia
Ptprg1	0	0.394191	0.499	0.246	0	1	Ptprg
Plcb11	0	0.39358	0.385	0.187	0	1	Plcb1
Edf1	0	0.391264	0.787	0.568	0	1	Edf1
Sec621	0	0.38811	0.737	0.514	0	1	Sec62
Rbx1	0	0.379232	0.744	0.533	0	1	Rbx1
Ap2m1	0	0.376079	0.618	0.413	0	1	Ap2m1
Nfib1	0	0.375226	0.4	0.202	0	1	Nfib
H3f3a1	0	0.369679	0.94	0.748	0	1	H3f3a
Sec61g	0	0.369295	0.75	0.517	0	1	Sec61g
Col4a3bp1	0	0.368629	0.505	0.28	0	1	Col4a3bp
H3f3b	0	0.363344	0.979	0.791	0	1	H3f3b
Mrfap1	0	0.357984	0.666	0.467	0	1	Mrfap1
Tuba1b1	0	0.356027	0.802	0.583	0	1	Tuba1b
Morf4l11	0	0.355364	0.852	0.659	0	1	Morf4l1
Sptbn11	0	0.337844	0.941	0.487	0	1	Sptbn1
Gpx41	0	0.336868	0.901	0.683	0	1	Gpx4
Pink1	0	0.336489	0.485	0.287	0	1	Pink1
Tmem59	0	0.323527	0.811	0.601	0	1	Tmem59
Srgn1	0	0.320028	0.903	0.594	0	1	Srgn
Fermt21	0	0.319378	0.585	0.329	0	1	Fermt2
Tubb2a	0	0.28182	0.455	0.254	0	1	Tubb2a
Slc39a101	0	0.274585	0.561	0.31	0	1	Slc39a10
Hras	1.29668e-307	0.430063	0.338	0.174	2.73158e-303	1	Hras
Hmgn1	1.40682e-307	0.340269	0.586	0.376	2.9636e-303	1	Hmgn1
Iigp1	2.1762e-307	0.740741	0.302	0.146	4.58439e-303	1	Iigp1
Rabac11	7.43629e-307	0.352846	0.766	0.559	1.56653e-302	1	Rabac1
Rhobtb11	1.20167e-306	0.468011	0.313	0.149	2.53143e-302	1	Rhobtb1
Fam174a	4.8962e-306	0.456896	0.473	0.288	1.03143e-301	1	Fam174a
Layn1	8.65621e-306	0.464923	0.278	0.124	1.82352e-301	1	Layn
Flnb1	1.89469e-305	0.47712	0.354	0.178	3.99136e-301	1	Flnb
Lypla1	9.21798e-303	0.45077	0.263	0.118	1.94186e-298	1	Lypla1
Sp1001	1.45613e-302	0.518581	0.515	0.321	3.06748e-298	1	Sp100
Kdelr1	2.61415e-302	0.41363	0.538	0.35	5.50697e-298	1	Kdelr1
Pcbp1	1.26613e-301	0.386241	0.748	0.557	2.66722e-297	1	Pcbp1
Pde2a1	1.43476e-300	0.437236	0.377	0.192	3.02247e-296	1	Pde2a
Fbxo3	1.86395e-299	0.431206	0.303	0.146	3.9266e-295	1	Fbxo3
Lrrc491	3.38685e-299	0.431386	0.259	0.112	7.13473e-295	1	Lrrc49
Cbfa2t31	5.01351e-299	0.481332	0.279	0.127	1.05615e-294	1	Cbfa2t3
Thsd11	6.3245e-299	0.454407	0.253	0.109	1.33232e-294	1	Thsd1
Tmem50a	1.55302e-298	0.368023	0.768	0.56	3.2716e-294	1	Tmem50a
Lbr1	1.58927e-297	0.49167	0.336	0.173	3.34797e-293	1	Lbr
Map1lc3b	2.86903e-297	0.356287	0.639	0.445	6.0439e-293	1	Map1lc3b
Ncoa4	4.51618e-297	0.464815	0.299	0.146	9.51379e-293	1	Ncoa4
Fbxo6	8.77165e-297	0.492935	0.331	0.173	1.84784e-292	1	Fbxo6
Sh3glb11	8.87099e-297	0.355724	0.808	0.6	1.86876e-292	1	Sh3glb1
Mea1	5.04503e-296	0.448549	0.432	0.257	1.06279e-291	1	Mea1
Tmed101	5.93892e-296	0.358535	0.741	0.541	1.25109e-291	1	Tmed10
Max1	1.05326e-295	0.491627	0.412	0.238	2.2188e-291	1	Max
Pttg1	4.65646e-295	0.419429	0.47	0.287	9.80929e-291	1	Pttg1
Gpr1461	2.17574e-294	0.481603	0.421	0.239	4.58341e-290	1	Gpr146
Paip2	3.27175e-294	0.417389	0.535	0.35	6.89227e-290	1	Paip2
Cct7	2.0318e-293	0.423696	0.524	0.342	4.2802e-289	1	Cct7
Ceacam11	2.60664e-293	0.468356	0.314	0.152	5.49114e-289	1	Ceacam1
Bag51	1.18189e-291	0.465041	0.291	0.139	2.48976e-287	1	Bag5
Dusp22	2.16677e-291	0.447126	0.25	0.111	4.56452e-287	1	Dusp22
Cfl2	1.34786e-290	0.396528	0.327	0.164	2.83941e-286	1	Cfl2
D8Ertd738e	2.45246e-290	0.346547	0.685	0.484	5.16636e-286	1	D8Ertd738e
Smim11	2.83258e-290	0.43228	0.383	0.214	5.96712e-286	1	Smim11
Lsm7	6.78672e-290	0.402516	0.385	0.216	1.42969e-285	1	Lsm7
Tcf31	2.70125e-289	0.488263	0.317	0.161	5.69046e-285	1	Tcf3
Pgrmc1	3.07953e-288	0.400526	0.356	0.189	6.48734e-284	1	Pgrmc1
Rassf31	1.31628e-286	0.460797	0.325	0.164	2.77287e-282	1	Rassf3
Spop1	1.99911e-286	0.455663	0.454	0.278	4.21133e-282	1	Spop
Apcdd11	2.40726e-286	0.437889	0.359	0.182	5.07114e-282	1	Apcdd1
Mrps24	5.85479e-286	0.400969	0.525	0.342	1.23337e-281	1	Mrps24
Krtcap2	6.07218e-286	0.387597	0.669	0.471	1.27917e-281	1	Krtcap2
Dlc11	4.23354e-285	0.388716	0.342	0.169	8.91837e-281	1	Dlc1
Fam76a1	5.5237e-285	0.451919	0.355	0.19	1.16362e-280	1	Fam76a
Xbp1	1.20783e-284	0.592661	0.498	0.325	2.54442e-280	1	Xbp1
Lrrc8c1	2.34754e-284	0.466746	0.303	0.148	4.94532e-280	1	Lrrc8c
Tiam11	2.39236e-284	0.462127	0.304	0.147	5.03974e-280	1	Tiam1
Smarca21	6.5062e-284	0.451287	0.436	0.254	1.3706e-279	1	Smarca2
Sema6a1	1.10837e-283	0.452087	0.264	0.118	2.33489e-279	1	Sema6a
Elavl1	2.92876e-282	0.443443	0.4	0.233	6.16972e-278	1	Elavl1
Cript	1.02317e-281	0.417973	0.398	0.231	2.15542e-277	1	Cript
Klc11	1.66275e-281	0.418282	0.309	0.154	3.50275e-277	1	Klc1
Sod11	1.83198e-281	0.439392	0.338	0.177	3.85926e-277	1	Sod1
Acadl1	3.36618e-281	0.364088	0.489	0.303	7.09119e-277	1	Acadl
Rbm7	7.93202e-281	0.456215	0.375	0.212	1.67096e-276	1	Rbm7
Col4a21	4.17805e-280	0.382713	0.345	0.171	8.80147e-276	1	Col4a2
Gpx1	5.79026e-280	0.378686	0.844	0.626	1.21978e-275	1	Gpx1
U2af1	1.16762e-279	0.421949	0.489	0.311	2.4597e-275	1	U2af1
Kif26a1	7.92753e-278	0.431219	0.272	0.124	1.67001e-273	1	Kif26a
Psmb2	1.12279e-277	0.35328	0.599	0.414	2.36527e-273	1	Psmb2
Ubl31	6.48565e-277	0.409921	0.579	0.395	1.36627e-272	1	Ubl3
Polr2m	1.42542e-276	0.391169	0.364	0.2	3.00278e-272	1	Polr2m
Smad1	1.27194e-275	0.472751	0.274	0.131	2.67948e-271	1	Smad1
Nrep1	2.44391e-273	0.37663	0.252	0.112	5.14833e-269	1	Nrep
Arap31	2.93799e-273	0.430373	0.265	0.121	6.18917e-269	1	Arap3
Lsm2	2.09043e-272	0.449164	0.306	0.157	4.4037e-268	1	Lsm2
Ubl5	3.60028e-272	0.284586	0.76	0.556	7.58434e-268	1	Ubl5
Fgd51	5.12527e-272	0.421991	0.307	0.149	1.07969e-267	1	Fgd5
Tbca	1.15604e-271	0.322636	0.607	0.416	2.43531e-267	1	Tbca
Eif4h1	1.40379e-269	0.426908	0.506	0.33	2.95723e-265	1	Eif4h
Psma71	2.88679e-269	0.35041	0.687	0.491	6.0813e-265	1	Psma7
Nsmce1	6.7343e-269	0.443925	0.33	0.177	1.41865e-264	1	Nsmce1
Ssna1	3.46644e-267	0.456889	0.404	0.241	7.3024e-263	1	Ssna1
Mob4	2.73142e-266	0.434825	0.385	0.223	5.754e-262	1	Mob4
Mgst3	1.38138e-265	0.396579	0.274	0.132	2.91002e-261	1	Mgst3
Ick1	6.77121e-265	0.425376	0.257	0.118	1.42642e-260	1	Ick
Nsmce4a	8.43503e-265	0.433411	0.385	0.225	1.77692e-260	1	Nsmce4a
Rnf7	8.5767e-265	0.257216	0.573	0.378	1.80677e-260	1	Rnf7
S100a11	3.52326e-264	0.287567	0.606	0.376	7.4221e-260	1	S100a11
Anxa4	5.52447e-264	0.413983	0.282	0.139	1.16378e-259	1	Anxa4
Tpra1	3.88027e-263	0.451327	0.275	0.134	8.17417e-259	1	Tpra1
Actn1	3.73541e-262	0.412963	0.274	0.131	7.86901e-258	1	Actn1
Map41	1.57383e-261	0.325655	0.57	0.375	3.31543e-257	1	Map4
Dynlrb1	4.13621e-261	0.341064	0.563	0.38	8.71335e-257	1	Dynlrb1
Tpm3	2.0437e-260	0.374239	0.698	0.515	4.30526e-256	1	Tpm3
C1d	4.294e-260	0.41652	0.359	0.204	9.04575e-256	1	C1d
Dctn3	1.78561e-259	0.361549	0.497	0.323	3.76156e-255	1	Dctn3
Plcb41	7.81607e-259	0.404873	0.289	0.14	1.64653e-254	1	Plcb4
Cdc42ep31	1.05836e-257	0.506851	0.28	0.139	2.22954e-253	1	Cdc42ep3
Cp1	1.64348e-256	0.437646	0.284	0.136	3.46215e-252	1	Cp
She1	6.7071e-255	0.391282	0.283	0.135	1.41292e-250	1	She
Tle1	1.01317e-254	0.398913	0.251	0.117	2.13435e-250	1	Tle1
Lipa1	4.67759e-254	0.482911	0.39	0.23	9.85381e-250	1	Lipa
Cdc42	5.25343e-254	0.297457	0.883	0.707	1.10669e-249	1	Cdc42
Irgm1	2.53145e-253	0.506437	0.304	0.16	5.33276e-249	1	Irgm1
Egln2	7.33178e-253	0.434382	0.277	0.139	1.54451e-248	1	Egln2
Wwc21	2.59134e-252	0.376119	0.326	0.168	5.45891e-248	1	Wwc2
Irf91	3.52082e-252	0.476595	0.324	0.176	7.41696e-248	1	Irf9
Apbb21	2.07703e-251	0.35455	0.357	0.19	4.37547e-247	1	Apbb2
Pam16	3.33119e-251	0.373324	0.292	0.151	7.01747e-247	1	Pam16
Nes1	4.59054e-250	0.329719	0.408	0.221	9.67044e-246	1	Nes
Nedd8	1.60607e-249	0.307735	0.659	0.472	3.38334e-245	1	Nedd8
Rela	1.86719e-249	0.461901	0.346	0.197	3.93342e-245	1	Rela
Maf1	1.87525e-248	0.413743	0.409	0.249	3.9504e-244	1	Maf1
Lamb21	2.23979e-248	0.376948	0.291	0.143	4.71835e-244	1	Lamb2
AI467606	5.05856e-248	0.47042	0.277	0.141	1.06564e-243	1	AI467606
Txndc17	3.43737e-247	0.372521	0.494	0.325	7.24117e-243	1	Txndc17
Anapc11	3.54278e-247	0.335845	0.573	0.395	7.46322e-243	1	Anapc11
Cr1l1	5.53622e-246	0.449194	0.411	0.249	1.16626e-241	1	Cr1l
Vapa	1.84422e-245	0.299726	0.588	0.406	3.88504e-241	1	Vapa
Cept1	1.90464e-245	0.467942	0.319	0.176	4.01231e-241	1	Cept1
Uap1	2.55913e-245	0.397686	0.258	0.126	5.39106e-241	1	Uap1
Polr2c1	2.57444e-245	0.404849	0.384	0.228	5.42331e-241	1	Polr2c
Cmpk1	1.28413e-244	0.394275	0.419	0.261	2.70516e-240	1	Cmpk1
Rnf1251	8.19761e-244	0.418769	0.266	0.128	1.72691e-239	1	Rnf125
Banf1	8.36992e-244	0.379371	0.509	0.337	1.76321e-239	1	Banf1
Rdx1	7.24516e-243	0.380902	0.522	0.339	1.52627e-238	1	Rdx
Ak31	4.50986e-242	0.334951	0.366	0.204	9.50047e-238	1	Ak3
Msn	5.64112e-242	0.364894	0.699	0.508	1.18836e-237	1	Msn
Smdt1	2.86559e-240	0.253385	0.688	0.5	6.03665e-236	1	Smdt1
Gbp5	4.29712e-240	0.62004	0.297	0.157	9.05231e-236	1	Gbp5
Esyt21	1.03202e-239	0.32994	0.466	0.277	2.17405e-235	1	Esyt2
Hint1	4.69834e-238	0.274308	0.786	0.59	9.89752e-234	1	Hint1
Cnih1	1.15692e-237	0.357601	0.357	0.206	2.43717e-233	1	Cnih1
Pkig	5.17166e-236	0.37069	0.507	0.334	1.08946e-231	1	Pkig
Rrp11	1.14474e-234	0.368135	0.481	0.318	2.41152e-230	1	Rrp1
Tmed2	1.96848e-234	0.318387	0.617	0.442	4.14681e-230	1	Tmed2
Fnta1	1.1378e-233	0.337265	0.35	0.198	2.39689e-229	1	Fnta
Ankrd13a1	9.89783e-233	0.42828	0.318	0.175	2.08508e-228	1	Ankrd13a
Cfdp1	2.52045e-232	0.361399	0.382	0.229	5.30958e-228	1	Cfdp1
Snrnp27	1.28479e-231	0.393434	0.32	0.179	2.70653e-227	1	Snrnp27
Rnf187	4.22791e-231	0.338848	0.49	0.327	8.90652e-227	1	Rnf187
Rnf11	7.7577e-231	0.363274	0.335	0.189	1.63424e-226	1	Rnf11
Ccser21	9.45975e-229	0.337171	0.382	0.216	1.99279e-224	1	Ccser2
Hnrnpl	1.22452e-227	0.371171	0.604	0.44	2.57957e-223	1	Hnrnpl
Tmem30a1	2.23314e-227	0.320833	0.568	0.393	4.70434e-223	1	Tmem30a
Aaed1	5.60337e-227	0.424555	0.258	0.129	1.18041e-222	1	Aaed1
Mob2	1.2596e-226	0.387951	0.252	0.125	2.65348e-222	1	Mob2
Pcdh11	1.95543e-225	0.362539	0.254	0.122	4.1193e-221	1	Pcdh1
Insr1	2.30251e-225	0.343243	0.309	0.162	4.85046e-221	1	Insr
Klf61	2.34986e-224	0.341408	0.584	0.403	4.95021e-220	1	Klf6
Ifi47	2.42184e-224	0.553069	0.339	0.195	5.10186e-220	1	Ifi47
Strap	4.37979e-224	0.371174	0.369	0.222	9.22646e-220	1	Strap
Psmb3	3.9287e-223	0.292675	0.666	0.484	8.27621e-219	1	Psmb3
Gemin71	6.13297e-223	0.392545	0.366	0.219	1.29197e-218	1	Gemin7
Nop10	1.05519e-222	0.336524	0.515	0.349	2.22287e-218	1	Nop10
Mat2b1	4.76208e-222	0.421265	0.4	0.252	1.00318e-217	1	Mat2b
Fbxw21	6.54727e-222	0.401035	0.318	0.179	1.37925e-217	1	Fbxw2
Ap1s21	3.68169e-221	0.395254	0.343	0.197	7.75586e-217	1	Ap1s2
Pdlim51	3.78084e-221	0.362545	0.358	0.205	7.96472e-217	1	Pdlim5
Tmem184b1	3.0311e-220	0.409648	0.309	0.169	6.38531e-216	1	Tmem184b
H2-D1	3.65469e-220	0.260717	0.963	0.736	7.69898e-216	1	H2-D1
Naa38	1.00973e-219	0.390034	0.413	0.264	2.12709e-215	1	Naa38
Mrpl4	1.13664e-219	0.375067	0.409	0.257	2.39444e-215	1	Mrpl4
Becn1	1.37467e-219	0.40798	0.34	0.199	2.89589e-215	1	Becn1
Hadh1	1.44384e-218	0.340453	0.329	0.186	3.0416e-214	1	Hadh
Ube2d2a	9.64811e-218	0.332229	0.553	0.39	2.03247e-213	1	Ube2d2a
H2-Q41	4.26747e-217	0.566983	0.53	0.377	8.98985e-213	1	H2-Q4
Crk1	7.69995e-217	0.396929	0.303	0.166	1.62207e-212	1	Crk
Gbp2	9.28814e-217	0.518619	0.442	0.278	1.95664e-212	1	Gbp2
Hmg20b1	1.49354e-216	0.4049	0.369	0.22	3.14629e-212	1	Hmg20b
Ei241	2.40053e-216	0.353132	0.325	0.184	5.05695e-212	1	Ei24
Cdc26	3.12127e-216	0.403452	0.345	0.204	6.57526e-212	1	Cdc26
Mtmr61	1.72311e-215	0.37133	0.302	0.165	3.6299e-211	1	Mtmr6
Ptp4a31	6.14107e-215	0.417298	0.394	0.243	1.29368e-210	1	Ptp4a3
Arl1	1.68351e-214	0.347287	0.421	0.269	3.54649e-210	1	Arl1
Cdkn1c1	2.61907e-214	0.523587	0.266	0.136	5.51734e-210	1	Cdkn1c
Ece11	4.02576e-214	0.302708	0.424	0.248	8.48067e-210	1	Ece1
Ube2l6	4.34995e-214	0.42588	0.289	0.156	9.16361e-210	1	Ube2l6
Rps27l	2.50328e-213	0.268601	0.552	0.382	5.27341e-209	1	Rps27l
Dctn2	2.98716e-213	0.323844	0.464	0.308	6.29276e-209	1	Dctn2
Cd931	4.46524e-213	0.341351	0.372	0.209	9.40648e-209	1	Cd93
Ppp6c	5.70136e-213	0.384683	0.307	0.174	1.20105e-208	1	Ppp6c
Tmem9b	1.74474e-212	0.290483	0.447	0.291	3.67547e-208	1	Tmem9b
Dnajb6	2.65969e-212	0.34359	0.454	0.301	5.6029e-208	1	Dnajb6
Vamp4	2.12943e-211	0.388271	0.392	0.248	4.48585e-207	1	Vamp4
Bub3	1.05894e-210	0.381559	0.412	0.266	2.23075e-206	1	Bub3
Nckap11	1.88706e-210	0.292396	0.312	0.167	3.97527e-206	1	Nckap1
Tns11	4.31849e-206	0.285795	0.428	0.254	9.09732e-202	1	Tns1
Psma2	5.01464e-206	0.283742	0.612	0.444	1.05638e-201	1	Psma2
Cetn2	1.1959e-205	0.351909	0.275	0.149	2.51927e-201	1	Cetn2
Cwc15	1.53682e-205	0.317849	0.511	0.355	3.23745e-201	1	Cwc15
Eci21	1.60623e-205	0.327209	0.343	0.202	3.38367e-201	1	Eci2
Psmb1	1.88873e-205	0.280125	0.665	0.493	3.9788e-201	1	Psmb1
Pnkd1	5.74133e-204	0.277836	0.438	0.281	1.20947e-199	1	Pnkd
Tbrg11	5.92555e-203	0.393314	0.361	0.219	1.24828e-198	1	Tbrg1
Tm9sf2	3.86621e-202	0.321231	0.467	0.31	8.14457e-198	1	Tm9sf2
2024-03-21	9.41712e-202	0.348776	0.393	0.248	1.98381e-197	1	2024-03-02
Vti1b1	1.32702e-201	0.342875	0.454	0.305	2.79549e-197	1	Vti1b
Nsfl1c	1.55929e-201	0.340084	0.377	0.234	3.2848e-197	1	Nsfl1c
Ran	2.13631e-201	0.260077	0.601	0.436	4.50035e-197	1	Ran
Tmem128	5.118e-201	0.357247	0.393	0.251	1.07816e-196	1	Tmem128
Aph1a	8.44257e-201	0.351107	0.433	0.286	1.77851e-196	1	Aph1a
Psmb5	1.00446e-198	0.261177	0.578	0.416	2.11599e-194	1	Psmb5
Yaf2	1.66859e-198	0.342802	0.272	0.147	3.51504e-194	1	Yaf2
Synm1	2.65462e-198	0.323683	0.33	0.182	5.59222e-194	1	Synm
Rab5a	1.96205e-197	0.307168	0.38	0.238	4.13326e-193	1	Rab5a
Higd1a	3.95019e-197	0.302777	0.471	0.318	8.32147e-193	1	Higd1a
Kif5b1	8.50462e-195	0.284231	0.582	0.412	1.79158e-190	1	Kif5b
Lamtor3	9.10631e-195	0.347729	0.298	0.17	1.91834e-190	1	Lamtor3
Limch11	1.26039e-194	0.299308	0.324	0.18	2.65515e-190	1	Limch1
Emc2	2.16776e-194	0.305485	0.378	0.236	4.56661e-190	1	Emc2
Rab121	5.17219e-194	0.351393	0.279	0.152	1.08957e-189	1	Rab12
Rgs31	8.01435e-194	0.382331	0.271	0.147	1.6883e-189	1	Rgs3
Actr10	1.59426e-193	0.338654	0.39	0.25	3.35847e-189	1	Actr10
Ssr2	4.2608e-193	0.350571	0.438	0.293	8.97579e-189	1	Ssr2
Cyth31	7.45736e-193	0.332887	0.27	0.142	1.57097e-188	1	Cyth3
Anxa11	8.62084e-193	0.377881	0.274	0.151	1.81607e-188	1	Anxa11
Lsm14a1	8.72766e-193	0.370939	0.333	0.2	1.83857e-188	1	Lsm14a
Rab2a1	9.29434e-193	0.269761	0.649	0.485	1.95795e-188	1	Rab2a
Bhlhe40	3.25755e-192	0.297955	0.355	0.208	6.86235e-188	1	Bhlhe40
Lamtor5	4.63952e-192	0.334264	0.409	0.267	9.77362e-188	1	Lamtor5
Srsf3	4.72155e-192	0.327161	0.583	0.43	9.94641e-188	1	Srsf3
Mtpn	5.59523e-192	0.34384	0.404	0.263	1.17869e-187	1	Mtpn
C130074G19Rik1	2.25233e-191	0.266411	0.36	0.201	4.74476e-187	1	C130074G19Rik
BC031181	4.58272e-191	0.25529	0.488	0.338	9.65396e-187	1	BC031181
Tnfrsf191	5.073e-191	0.299853	0.282	0.15	1.06868e-186	1	Tnfrsf19
Tap2	1.23041e-189	0.449815	0.412	0.274	2.59198e-185	1	Tap2
Rassf11	2.04465e-189	0.41092	0.306	0.178	4.30725e-185	1	Rassf1
Aes1	2.60244e-189	0.284191	0.539	0.378	5.48231e-185	1	Aes
Mapre1	4.46548e-189	0.302085	0.469	0.323	9.40699e-185	1	Mapre1
Ssbp41	8.85037e-189	0.373271	0.391	0.251	1.86442e-184	1	Ssbp4
Chic2	6.12872e-188	0.383823	0.37	0.236	1.29108e-183	1	Chic2
Mrps21	6.46119e-188	0.250743	0.547	0.389	1.36111e-183	1	Mrps21
Cops7a1	2.06186e-187	0.335501	0.319	0.188	4.34351e-183	1	Cops7a
Fam32a	2.96278e-187	0.356293	0.367	0.233	6.24138e-183	1	Fam32a
Sar1a	1.32375e-185	0.353734	0.327	0.198	2.7886e-181	1	Sar1a
Tmed4	1.57561e-185	0.326713	0.314	0.185	3.31918e-181	1	Tmed4
Rab7	1.80336e-185	0.274999	0.512	0.364	3.79896e-181	1	Rab7
Rab1b	2.2374e-185	0.320984	0.408	0.269	4.7133e-181	1	Rab1b
Elovl1	6.56868e-185	0.404033	0.323	0.195	1.38376e-180	1	Elovl1
Gps1	1.19817e-184	0.324195	0.323	0.194	2.52406e-180	1	Gps1
Pdxk1	1.64079e-184	0.333224	0.271	0.146	3.45649e-180	1	Pdxk
Psmc3	1.86463e-184	0.296313	0.49	0.344	3.92802e-180	1	Psmc3
Pfkl	3.21265e-184	0.358525	0.328	0.198	6.76776e-180	1	Pfkl
Lpar6	8.48968e-184	0.473481	0.252	0.136	1.78844e-179	1	Lpar6
Gbp71	1.28148e-183	0.443841	0.407	0.265	2.69956e-179	1	Gbp7
Rfk	3.14753e-183	0.33367	0.268	0.148	6.63058e-179	1	Rfk
Smox	1.26945e-182	0.340655	0.369	0.231	2.67422e-178	1	Smox
Guk11	5.58725e-182	0.311344	0.332	0.202	1.17701e-177	1	Guk1
Ube2g1	7.04427e-182	0.362728	0.275	0.154	1.48395e-177	1	Ube2g1
Slc16a11	8.80943e-182	0.455007	0.274	0.149	1.8558e-177	1	Slc16a1
Gbp4	1.21085e-181	0.58545	0.263	0.146	2.55078e-177	1	Gbp4
Aspscr11	2.75166e-181	0.402745	0.283	0.162	5.79665e-177	1	Aspscr1
Ilk	3.26196e-181	0.335119	0.423	0.285	6.87166e-177	1	Ilk
Zcrb11	1.5719e-180	0.323081	0.414	0.276	3.31136e-176	1	Zcrb1
Psmd13	5.31338e-179	0.327413	0.389	0.254	1.11932e-174	1	Psmd13
Ilkap	1.42434e-178	0.354658	0.276	0.158	3.00051e-174	1	Ilkap
Swap701	5.51046e-178	0.33417	0.319	0.186	1.16083e-173	1	Swap70
Txnl1	1.54981e-177	0.314292	0.42	0.283	3.26484e-173	1	Txnl1
Ets21	5.80754e-177	0.348372	0.282	0.157	1.22342e-172	1	Ets2
Nampt1	2.62039e-176	0.388138	0.337	0.207	5.52012e-172	1	Nampt
Mettl9	1.98089e-175	0.294134	0.318	0.192	4.17295e-171	1	Mettl9
Rbbp71	2.1919e-175	0.309074	0.414	0.273	4.61745e-171	1	Rbbp7
Ppp1r11	2.2653e-175	0.332364	0.418	0.282	4.77207e-171	1	Ppp1r11
Rab5c	4.46866e-175	0.271643	0.467	0.326	9.41367e-171	1	Rab5c
Psme1	9.07658e-174	0.25811	0.762	0.572	1.91207e-169	1	Psme1
Rbck1	9.37956e-174	0.363508	0.314	0.191	1.9759e-169	1	Rbck1
Rexo21	1.37569e-173	0.332416	0.484	0.341	2.89803e-169	1	Rexo2
Arf4	1.87596e-173	0.263398	0.547	0.397	3.95189e-169	1	Arf4
Sae1	2.96932e-173	0.323596	0.258	0.143	6.25516e-169	1	Sae1
Ube2n	3.84692e-173	0.297257	0.418	0.282	8.10392e-169	1	Ube2n
H2-T23	1.11859e-172	0.354628	0.618	0.457	2.35643e-168	1	H2-T23
Polr2i	2.13056e-172	0.312389	0.323	0.198	4.48824e-168	1	Polr2i
Ndfip2	3.42929e-172	0.316846	0.369	0.237	7.22414e-168	1	Ndfip2
Akap121	4.00938e-172	0.305962	0.325	0.185	8.44616e-168	1	Akap12
Tmx1	5.11979e-172	0.345943	0.29	0.171	1.07853e-167	1	Tmx1
Metap2	1.71347e-171	0.270659	0.454	0.315	3.6096e-167	1	Metap2
Dnpep	7.19176e-171	0.322152	0.265	0.15	1.51502e-166	1	Dnpep
Ddrgk1	1.84391e-170	0.277107	0.487	0.343	3.88439e-166	1	Ddrgk1
Sbds1	7.13289e-169	0.327697	0.391	0.255	1.50261e-164	1	Sbds
Wdr1	9.21468e-169	0.305258	0.471	0.332	1.94116e-164	1	Wdr1
Sucla2	4.69692e-167	0.293362	0.28	0.162	9.89454e-163	1	Sucla2
Vapb1	1.64877e-166	0.293183	0.335	0.209	3.47329e-162	1	Vapb
Herpud1	4.1058e-166	0.341802	0.408	0.271	8.64928e-162	1	Herpud1
Txndc12	1.45619e-165	0.33936	0.254	0.143	3.06761e-161	1	Txndc12
Hcfc1r1	3.61071e-165	0.257386	0.472	0.33	7.60633e-161	1	Hcfc1r1
H2-T22	4.31368e-165	0.435836	0.451	0.319	9.0872e-161	1	H2-T22
Psmc6	4.34217e-165	0.332422	0.354	0.228	9.14721e-161	1	Psmc6
Ssu721	9.16062e-165	0.325982	0.502	0.364	1.92978e-160	1	Ssu72
Ube2e3	2.04777e-164	0.293905	0.327	0.202	4.31384e-160	1	Ube2e3
Cat	2.09539e-164	0.259413	0.331	0.205	4.41414e-160	1	Cat
Cobll11	5.08234e-164	0.274685	0.305	0.175	1.07065e-159	1	Cobll1
Dnaja2	5.19631e-164	0.288788	0.426	0.292	1.09465e-159	1	Dnaja2
Rnf181	7.39956e-164	0.30733	0.292	0.175	1.55879e-159	1	Rnf181
Maea	1.48111e-163	0.336097	0.31	0.19	3.1201e-159	1	Maea
Sec13	2.15915e-163	0.278162	0.421	0.289	4.54847e-159	1	Sec13
4833439L19Rik	6.45835e-163	0.250357	0.31	0.187	1.36052e-158	1	4833439L19Rik
Lmbrd1	1.59376e-162	0.268412	0.385	0.251	3.35742e-158	1	Lmbrd1
Lrch11	7.18321e-162	0.363539	0.313	0.191	1.51322e-157	1	Lrch1
Psmd71	9.31128e-162	0.298629	0.414	0.281	1.96151e-157	1	Psmd7
Ddx39b	3.19288e-161	0.276507	0.478	0.34	6.72612e-157	1	Ddx39b
Stub1	6.71116e-161	0.299984	0.438	0.305	1.41377e-156	1	Stub1
Flot1	1.87541e-160	0.354076	0.273	0.161	3.95075e-156	1	Flot1
Pak1ip11	2.25618e-160	0.340233	0.334	0.211	4.75286e-156	1	Pak1ip1
Cacybp	3.66323e-160	0.29501	0.391	0.262	7.71697e-156	1	Cacybp
Rbm42	4.32444e-160	0.323445	0.434	0.304	9.10987e-156	1	Rbm42
Uqcc3	2.14327e-159	0.31265	0.303	0.185	4.51501e-155	1	Uqcc3
Akt1	5.3154e-159	0.334054	0.295	0.178	1.11974e-154	1	Akt1
Nr1h2	1.2047e-158	0.33374	0.289	0.175	2.53781e-154	1	Nr1h2
Pet100	1.5304e-158	0.300826	0.305	0.189	3.22395e-154	1	Pet100
Peli1	2.30827e-158	0.347148	0.399	0.269	4.8626e-154	1	Peli1
Bag1	3.57758e-158	0.25749	0.451	0.316	7.53653e-154	1	Bag1
Polr2e1	4.91049e-158	0.355419	0.388	0.262	1.03444e-153	1	Polr2e
Tor1aip2	5.00384e-158	0.344946	0.328	0.209	1.05411e-153	1	Tor1aip2
Psmb10	5.22589e-158	0.385635	0.504	0.367	1.10089e-153	1	Psmb10
Ubl7	5.51621e-158	0.343298	0.303	0.187	1.16204e-153	1	Ubl7
Dctn6	1.10093e-157	0.31192	0.336	0.213	2.31922e-153	1	Dctn6
Plcg11	1.6521e-157	0.337705	0.255	0.143	3.48032e-153	1	Plcg1
Mkl21	2.16209e-157	0.266576	0.305	0.177	4.55467e-153	1	Mkl2
1110004F10Rik	6.25915e-157	0.283139	0.368	0.243	1.31855e-152	1	1110004F10Rik
Agfg11	1.77346e-155	0.329276	0.29	0.171	3.73597e-151	1	Agfg1
Ralgapa11	1.87223e-154	0.290729	0.295	0.174	3.94403e-150	1	Ralgapa1
Cers5	9.91181e-154	0.330174	0.266	0.156	2.08802e-149	1	Cers5
Rasip11	1.07008e-153	0.266398	0.33	0.193	2.25423e-149	1	Rasip1
Smim12	2.31544e-153	0.303367	0.277	0.166	4.87771e-149	1	Smim12
Psmd11	3.25403e-152	0.31176	0.401	0.276	6.85494e-148	1	Psmd11
Commd11	9.79243e-152	0.290467	0.343	0.222	2.06287e-147	1	Commd1
Eif4e	1.32355e-151	0.273162	0.318	0.199	2.78819e-147	1	Eif4e
Tmem243	2.16977e-151	0.305769	0.376	0.25	4.57085e-147	1	Tmem243
Zfand6	4.43081e-151	0.319284	0.396	0.27	9.33393e-147	1	Zfand6
Snapc5	4.6341e-151	0.304535	0.308	0.193	9.76221e-147	1	Snapc5
Ralbp11	5.47113e-151	0.30015	0.453	0.315	1.15255e-146	1	Ralbp1
Dap	6.64268e-151	0.337156	0.291	0.178	1.39935e-146	1	Dap
Sike1	2.6403e-150	0.311736	0.253	0.145	5.56205e-146	1	Sike1
Ralb	3.07002e-150	0.345631	0.279	0.167	6.46731e-146	1	Ralb
Ppdpf	5.42419e-149	0.275933	0.439	0.308	1.14266e-144	1	Ppdpf
Eif4a3	9.55271e-149	0.305607	0.383	0.261	2.01237e-144	1	Eif4a3
Bcas2	1.33515e-148	0.285529	0.388	0.265	2.81263e-144	1	Bcas2
Polr2f	3.39465e-148	0.271961	0.349	0.229	7.15117e-144	1	Polr2f
Slco2b11	1.54065e-147	0.272498	0.379	0.241	3.24552e-143	1	Slco2b1
Gbp91	3.33906e-147	0.35341	0.267	0.156	7.03407e-143	1	Gbp9
Erg1	1.2376e-146	0.256272	0.253	0.139	2.60712e-142	1	Erg
Srpr1	2.00264e-146	0.283455	0.49	0.352	4.21875e-142	1	Srpr
G3bp11	2.46398e-146	0.320003	0.395	0.272	5.19063e-142	1	G3bp1
Tgtp2	4.60251e-146	0.558033	0.277	0.17	9.69565e-142	1	Tgtp2
Eif4a2	5.45502e-146	0.269858	0.489	0.358	1.14915e-141	1	Eif4a2
Irf2	8.83532e-145	0.311476	0.417	0.29	1.86125e-140	1	Irf2
Psma1	3.43226e-144	0.286166	0.425	0.302	7.2304e-140	1	Psma1
Raly1	4.84723e-144	0.27009	0.519	0.387	1.02112e-139	1	Raly
Actr1a	2.0122e-142	0.275221	0.284	0.174	4.2389e-138	1	Actr1a
Rnf215	3.45141e-142	0.296593	0.263	0.156	7.27075e-138	1	Rnf215
Chp1	7.9151e-142	0.277622	0.285	0.176	1.6674e-137	1	Chp1
Abhd16a	8.29735e-141	0.302764	0.278	0.171	1.74792e-136	1	Abhd16a
Smu1	1.09954e-139	0.293264	0.308	0.197	2.3163e-135	1	Smu1
Bcl7c	1.83642e-139	0.310362	0.28	0.173	3.86861e-135	1	Bcl7c
Dnajb9	3.22142e-139	0.278752	0.267	0.16	6.78623e-135	1	Dnajb9
Wdr61	1.57225e-138	0.264679	0.27	0.164	3.31211e-134	1	Wdr61
Pdrg1	3.22703e-138	0.286948	0.284	0.176	6.79805e-134	1	Pdrg1
Bcl7b	7.7425e-138	0.306717	0.284	0.177	1.63104e-133	1	Bcl7b
Eif6	1.15514e-137	0.296562	0.344	0.232	2.43342e-133	1	Eif6
Dnajc101	1.69026e-137	0.275134	0.294	0.18	3.5607e-133	1	Dnajc10
Ppp2r2d1	1.87516e-137	0.311801	0.265	0.159	3.95022e-133	1	Ppp2r2d
Nap1l41	4.07079e-136	0.25821	0.357	0.239	8.57552e-132	1	Nap1l4
Psmd3	9.67732e-136	0.270857	0.284	0.177	2.03862e-131	1	Psmd3
Morf4l2	1.52079e-135	0.274088	0.329	0.215	3.2037e-131	1	Morf4l2
Babam1	2.8096e-135	0.300085	0.293	0.186	5.91869e-131	1	Babam1
Drg1	6.46344e-135	0.295191	0.289	0.183	1.36159e-130	1	Drg1
Lsm8	3.04411e-134	0.293176	0.328	0.217	6.41273e-130	1	Lsm8
Faim1	9.00186e-134	0.302715	0.258	0.155	1.89633e-129	1	Faim
Il10rb1	6.45615e-133	0.285897	0.451	0.317	1.36005e-128	1	Il10rb
Txndc9	1.27396e-132	0.279572	0.325	0.216	2.68373e-128	1	Txndc9
Rbm8a1	2.1082e-132	0.297505	0.368	0.254	4.44113e-128	1	Rbm8a
Stx5a	1.6824e-131	0.302436	0.255	0.155	3.54415e-127	1	Stx5a
Grpel1	2.83798e-131	0.254407	0.326	0.217	5.97849e-127	1	Grpel1
Rnaseh2c1	1.09e-130	0.306832	0.364	0.25	2.29619e-126	1	Rnaseh2c
Mrps18c	1.5839e-129	0.286249	0.284	0.181	3.33665e-125	1	Mrps18c
Sf3a2	2.14988e-129	0.316216	0.274	0.173	4.52894e-125	1	Sf3a2
Magoh	3.67899e-129	0.306654	0.272	0.17	7.75015e-125	1	Magoh
Slc35b1	4.34947e-129	0.300541	0.33	0.22	9.1626e-125	1	Slc35b1
Fam96b	1.26908e-128	0.282465	0.343	0.234	2.67344e-124	1	Fam96b
Gars	3.5921e-128	0.320023	0.275	0.174	7.56712e-124	1	Gars
Dnajc81	1.25642e-127	0.267693	0.414	0.295	2.64678e-123	1	Dnajc8
Tax1bp3	2.30203e-127	0.289529	0.26	0.159	4.84945e-123	1	Tax1bp3
Trappc3	3.09263e-127	0.264078	0.299	0.194	6.51494e-123	1	Trappc3
Uba2	6.27469e-127	0.264676	0.305	0.198	1.32183e-122	1	Uba2
Smim7	6.84001e-127	0.258464	0.298	0.192	1.44092e-122	1	Smim7
Plin2	2.1595e-126	0.253021	0.264	0.161	4.54919e-122	1	Plin2
Fam103a1	1.96743e-125	0.275957	0.326	0.218	4.14459e-121	1	Fam103a1
Rpl7l1	2.83309e-125	0.277428	0.261	0.162	5.96819e-121	1	Rpl7l1
Psmc4	1.65539e-124	0.251843	0.361	0.25	3.48724e-120	1	Psmc4
Copz1	1.19237e-123	0.261536	0.312	0.207	2.51184e-119	1	Copz1
Ndufaf3	5.11321e-123	0.268091	0.268	0.169	1.07715e-118	1	Ndufaf3
Tpd52l2	2.72146e-122	0.277145	0.299	0.196	5.73302e-118	1	Tpd52l2
Rnf167	1.09094e-120	0.293208	0.341	0.233	2.29817e-116	1	Rnf167
Mcfd2	3.44466e-119	0.253197	0.285	0.182	7.25653e-115	1	Mcfd2
Irf1	1.08386e-117	0.34524	0.349	0.24	2.28325e-113	1	Irf1
Arhgef21	9.45411e-117	0.297934	0.321	0.215	1.9916e-112	1	Arhgef2
Trappc4	1.98191e-116	0.258313	0.36	0.253	4.17509e-112	1	Trappc4
Cbx11	6.92473e-116	0.251652	0.396	0.282	1.45876e-111	1	Cbx1
Snx1	2.53703e-115	0.251347	0.313	0.211	5.34452e-111	1	Snx1
Bccip	1.15027e-114	0.253733	0.263	0.167	2.42315e-110	1	Bccip
Ppp4c	6.91527e-114	0.251012	0.42	0.309	1.45677e-109	1	Ppp4c
Git21	2.99379e-113	0.264748	0.389	0.275	6.30671e-109	1	Git2
Znrd1	4.24567e-113	0.28164	0.302	0.203	8.94394e-109	1	Znrd1
Gtf2a2	2.61861e-112	0.275289	0.291	0.193	5.51637e-108	1	Gtf2a2
Tapbp	7.68138e-112	0.311059	0.493	0.377	1.61816e-107	1	Tapbp
Phf5a	7.36328e-111	0.258746	0.308	0.209	1.55115e-106	1	Phf5a
Tnfrsf1a	1.02767e-110	0.268381	0.35	0.244	2.16489e-106	1	Tnfrsf1a
Cebpg1	1.74506e-109	0.254924	0.377	0.269	3.67614e-105	1	Cebpg
Keap1	2.1988e-108	0.280865	0.265	0.171	4.63199e-104	1	Keap1
Ppm1g	6.82276e-106	0.264603	0.327	0.228	1.43728e-101	1	Ppm1g
Foxo11	8.15977e-105	0.255768	0.297	0.196	1.71894e-100	1	Foxo1
Hnrnpm1	2.40261e-104	0.255458	0.365	0.262	5.06133e-100	1	Hnrnpm
Anapc16	2.72338e-104	0.254218	0.328	0.23	5.73708e-100	1	Anapc16
Med10	3.62103e-103	0.270127	0.278	0.185	7.62806e-99	1	Med10
Dcun1d5	2.18074e-101	0.258365	0.342	0.247	4.59396e-97	1	Dcun1d5
Dph3	2.51381e-101	0.259969	0.274	0.183	5.29559e-97	1	Dph3
Sec61a1	9.63732e-101	0.267976	0.309	0.215	2.0302e-96	1	Sec61a1
Hbp1	2.34747e-99	0.271987	0.281	0.189	4.94518e-95	1	Hbp1
Ist1	2.82834e-95	0.260589	0.256	0.17	5.95819e-91	1	Ist1
Nmi	9.24664e-86	0.256401	0.259	0.177	1.9479e-81	1	Nmi
Atf4	5.98521e-79	0.258285	0.281	0.2	1.26084e-74	1	Atf4
Igtp	5.24772e-74	0.321205	0.3	0.217	1.10548e-69	1	Igtp
Cd3g	0	3.53982	0.911	0.029	0	2	Cd3g
Cd3e	0	3.43763	0.905	0.023	0	2	Cd3e
Ms4a4b	0	3.41031	0.853	0.026	0	2	Ms4a4b
Cd3d	0	3.31875	0.907	0.027	0	2	Cd3d
[truncated: 12,065 more rows]

## Sheet: Figure6C
p_val	avg_log2FC	pct.1	pct.2	p_val_adj	cluster	gene
IL7R	0	1.31186	0.825	0.397	0	0	IL7R
RPS29	0	0.634738	0.955	0.94	0	0	RPS29
RPS27	0	0.600048	0.976	0.964	0	0	RPS27
RPL34	0	0.585949	0.953	0.947	0	0	RPL34
RPL13	0	0.582407	0.972	0.964	0	0	RPL13
RPS6	0	0.582325	0.942	0.937	0	0	RPS6
RPS12	0	0.57603	0.96	0.953	0	0	RPS12
RPS27A	0	0.566639	0.957	0.948	0	0	RPS27A
RPL30	0	0.563244	0.952	0.939	0	0	RPL30
RPL32	0	0.560869	0.943	0.942	0	0	RPL32
RPS15A	0	0.512435	0.949	0.943	0	0	RPS15A
RPLP2	1.56714e-301	0.47983	0.963	0.961	3.03727e-297	0	RPLP2
RPL3	1.21349e-300	0.576299	0.934	0.93	2.35186e-296	0	RPL3
RPL21	8.41659e-299	0.525735	0.952	0.946	1.63122e-294	0	RPL21
RPS3A	4.09801e-296	0.536631	0.936	0.936	7.94235e-292	0	RPS3A
TPT1	3.64693e-293	0.490617	0.963	0.957	7.06812e-289	0	TPT1
RPS18	6.30419e-284	0.486455	0.963	0.96	1.22182e-279	0	RPS18
RPL11	9.59536e-283	0.486824	0.952	0.945	1.85968e-278	0	RPL11
RPS3	6.70494e-277	0.502697	0.943	0.936	1.29948e-272	0	RPS3
RPL13A	1.58278e-276	0.451244	0.974	0.967	3.06758e-272	0	RPL13A
RPS25	8.22495e-276	0.501548	0.937	0.931	1.59408e-271	0	RPS25
RPL19	8.50467e-267	0.480188	0.942	0.941	1.64829e-262	0	RPL19
RPS4X	3.25341e-256	0.518738	0.937	0.933	6.30543e-252	0	RPS4X
RPL36	5.91832e-255	0.544287	0.923	0.911	1.14703e-250	0	RPL36
RPL9	8.28093e-254	0.48209	0.925	0.929	1.60493e-249	0	RPL9
RPS19	1.10697e-250	0.492613	0.969	0.956	2.14543e-246	0	RPS19
RPL31	2.03003e-248	0.490859	0.934	0.926	3.93441e-244	0	RPL31
EEF1A1	5.67665e-246	0.474947	0.973	0.977	1.10019e-241	0	EEF1A1
RPL37	1.75494e-241	0.507812	0.934	0.929	3.40126e-237	0	RPL37
RPL18A	3.27218e-236	0.481515	0.935	0.928	6.34182e-232	0	RPL18A
RPL35A	3.03017e-227	0.450223	0.929	0.925	5.87277e-223	0	RPL35A
RPL39	8.63771e-225	0.44576	0.942	0.938	1.67407e-220	0	RPL39
RPL28	8.16396e-220	0.392262	0.963	0.956	1.58226e-215	0	RPL28
RPL10	1.75363e-217	0.407257	0.971	0.964	3.39871e-213	0	RPL10
RPS16	4.67521e-217	0.435879	0.939	0.932	9.06103e-213	0	RPS16
RPS28	8.29519e-212	0.455511	0.944	0.939	1.60769e-207	0	RPS28
RPL41	1.59733e-207	0.418405	0.969	0.965	3.09579e-203	0	RPL41
SARAF	3.46875e-205	0.69816	0.823	0.75	6.72279e-201	0	SARAF
RPS17	2.03597e-203	0.438103	0.929	0.928	3.94592e-199	0	RPS17
LTB	2.12267e-202	0.844153	0.634	0.401	4.11394e-198	0	LTB
RPS14	3.47868e-201	0.398167	0.942	0.94	6.74203e-197	0	RPS14
RPL38	2.98501e-200	0.474655	0.91	0.909	5.78526e-196	0	RPL38
RPS15	4.16061e-198	0.400323	0.946	0.939	8.06368e-194	0	RPS15
RPL23A	2.30176e-195	0.406634	0.945	0.94	4.46105e-191	0	RPL23A
RPS13	1.36263e-186	0.445716	0.903	0.912	2.64092e-182	0	RPS13
RPS20	9.4139e-185	0.390045	0.933	0.934	1.82451e-180	0	RPS20
BTG1	7.05896e-172	0.511279	0.968	0.895	1.3681e-167	0	BTG1
KLRB1	1.46496e-169	1.04864	0.415	0.203	2.83923e-165	0	KLRB1
RPS21	8.46644e-166	0.485976	0.906	0.891	1.64088e-161	0	RPS21
RPL5	4.66699e-165	0.480318	0.87	0.873	9.0451e-161	0	RPL5
RPL14	7.54298e-164	0.41209	0.91	0.909	1.46191e-159	0	RPL14
RPL27	2.11478e-158	0.403517	0.898	0.901	4.09865e-154	0	RPL27
RPS2	2.35367e-158	0.351089	0.963	0.954	4.56165e-154	0	RPS2
RPL7	4.13657e-158	0.410538	0.908	0.916	8.01709e-154	0	RPL7
RPLP1	4.4989e-151	0.353517	0.98	0.972	8.71932e-147	0	RPLP1
RPL18	1.28522e-149	0.390186	0.91	0.908	2.49089e-145	0	RPL18
RPL10A	2.33645e-149	0.398417	0.903	0.903	4.52827e-145	0	RPL10A
RPL6	1.01804e-148	0.406403	0.908	0.906	1.97306e-144	0	RPL6
RPS8	4.0134e-148	0.362752	0.926	0.928	7.77837e-144	0	RPS8
RPL35	1.70677e-141	0.385777	0.913	0.916	3.30789e-137	0	RPL35
RPL22	2.36991e-140	0.436382	0.87	0.869	4.59312e-136	0	RPL22
ZFP36L2	2.55493e-135	0.56818	0.842	0.746	4.95171e-131	0	ZFP36L2
GLTSCR2	6.75643e-135	0.575365	0.754	0.686	1.30946e-130	0	GLTSCR2
CD3D	3.22492e-134	0.50345	0.676	0.426	6.25021e-130	0	CD3D
RPS10	7.28019e-130	0.479701	0.836	0.825	1.41097e-125	0	RPS10
RPSA	1.94699e-129	0.402713	0.884	0.874	3.77345e-125	0	RPSA
RPL29	4.88912e-128	0.363806	0.908	0.905	9.4756e-124	0	RPL29
RPL4	5.17435e-128	0.47618	0.825	0.832	1.00284e-123	0	RPL4
RPS7	1.36028e-127	0.346856	0.908	0.911	2.63635e-123	0	RPS7
RPL26	6.58177e-127	0.312287	0.932	0.935	1.27561e-122	0	RPL26
RPS23	3.83889e-126	0.294594	0.939	0.937	7.44015e-122	0	RPS23
RPL12	4.35156e-123	0.323292	0.923	0.925	8.43376e-119	0	RPL12
EEF1D	1.05329e-120	0.469489	0.831	0.815	2.04139e-116	0	EEF1D
AIM1	2.9134e-117	0.727191	0.367	0.202	5.64646e-113	0	AIM1
RORA	2.40911e-114	0.695214	0.416	0.239	4.66909e-110	0	RORA
RPL27A	1.55963e-111	0.281474	0.944	0.943	3.02271e-107	0	RPL27A
RPL24	2.8119e-111	0.327306	0.889	0.895	5.44975e-107	0	RPL24
TOMM7	2.71774e-110	0.449801	0.815	0.806	5.26725e-106	0	TOMM7
SC5D	3.24613e-110	0.665701	0.357	0.199	6.29133e-106	0	SC5D
FYB	1.06901e-107	0.677202	0.557	0.389	2.07185e-103	0	FYB
RPS9	4.51084e-107	0.306812	0.922	0.926	8.74246e-103	0	RPS9
CCR7	8.778e-107	0.401497	0.405	0.222	1.70126e-102	0	CCR7
LEPROTL1	2.16299e-104	0.647091	0.537	0.385	4.19209e-100	0	LEPROTL1
UBA52	4.29841e-101	0.331584	0.896	0.899	8.33075e-97	0	UBA52
FXYD5	8.37549e-101	0.587132	0.673	0.574	1.62325e-96	0	FXYD5
RPL37A	4.77716e-96	0.301796	0.934	0.93	9.25862e-92	0	RPL37A
RP11.51J9.5	3.59472e-95	0.699616	0.278	0.14	6.96694e-91	0	RP11.51J9.5
SPOCK2	2.62576e-93	0.520862	0.463	0.291	5.08899e-89	0	SPOCK2
PABPC1	4.9553e-90	0.490038	0.786	0.783	9.60387e-86	0	PABPC1
RPLP0	4.00461e-89	0.352002	0.861	0.864	7.76134e-85	0	RPLP0
BIRC3	1.43412e-85	0.531217	0.698	0.57	2.77947e-81	0	BIRC3
CD3E	2.74195e-83	0.412111	0.553	0.367	5.31418e-79	0	CD3E
GPR171	7.72953e-83	0.669726	0.319	0.182	1.49806e-78	0	GPR171
RPL7A	2.7952e-81	0.271029	0.907	0.908	5.41737e-77	0	RPL7A
CD2	1.04971e-80	0.434803	0.639	0.439	2.03445e-76	0	CD2
CNOT6L	1.6142e-79	0.563701	0.449	0.304	3.12848e-75	0	CNOT6L
RPS5	4.33955e-79	0.319326	0.864	0.873	8.41048e-75	0	RPS5
FAU	1.23649e-76	0.253776	0.918	0.918	2.39645e-72	0	FAU
RPL8	3.55405e-73	0.257215	0.901	0.905	6.8881e-69	0	RPL8
EEF1B2	2.25806e-72	0.331975	0.812	0.807	4.37634e-68	0	EEF1B2
TRAC	7.11479e-72	0.295876	0.622	0.426	1.37892e-67	0	TRAC
CXCR4	1.83923e-71	0.299977	0.92	0.802	3.56462e-67	0	CXCR4
CREM	2.92437e-71	0.544343	0.676	0.583	5.66771e-67	0	CREM
FYN	7.52091e-71	0.487491	0.448	0.306	1.45763e-66	0	FYN
LDHB	5.28016e-69	0.520858	0.574	0.486	1.02335e-64	0	LDHB
WDR74	3.84892e-65	0.621038	0.294	0.183	7.45958e-61	0	WDR74
TRBC2	2.47336e-64	0.472385	0.516	0.365	4.79362e-60	0	TRBC2
SRGN	3.44861e-64	0.342639	0.887	0.815	6.68375e-60	0	SRGN
PPP2R5C	9.84391e-64	0.551875	0.523	0.402	1.90785e-59	0	PPP2R5C
SMCHD1	4.8292e-63	0.517002	0.457	0.338	9.35948e-59	0	SMCHD1
FAM177A1	2.2665e-62	0.607149	0.535	0.446	4.3927e-58	0	FAM177A1
RACK1	4.96858e-62	0.284261	0.864	0.868	9.62961e-58	0	RACK1
ODF2L	4.9184e-58	0.509745	0.356	0.239	9.53235e-54	0	ODF2L
GPR183	6.3869e-56	0.381214	0.439	0.32	1.23785e-51	0	GPR183
TRAT1	1.08568e-54	0.414938	0.309	0.19	2.10415e-50	0	TRAT1
PIK3IP1	1.45709e-52	0.427263	0.49	0.371	2.82399e-48	0	PIK3IP1
STK4	1.31307e-48	0.439717	0.581	0.478	2.54486e-44	0	STK4
AAK1	3.72396e-48	0.471009	0.373	0.266	7.21741e-44	0	AAK1
NACA	7.47004e-47	0.254719	0.847	0.868	1.44777e-42	0	NACA
ETS1	1.42433e-45	0.465088	0.358	0.251	2.7605e-41	0	ETS1
JUNB	5.29045e-43	0.334419	0.807	0.8	1.02534e-38	0	JUNB
SLC2A3	1.78426e-41	0.461523	0.516	0.439	3.45808e-37	0	SLC2A3
TNFAIP3	2.26747e-39	0.376967	0.605	0.512	4.39458e-35	0	TNFAIP3
GIMAP7	5.75429e-37	0.375899	0.27	0.181	1.11524e-32	0	GIMAP7
NR3C1	6.91325e-37	0.658741	0.368	0.291	1.33986e-32	0	NR3C1
EIF3E	1.50203e-35	0.364205	0.631	0.601	2.91108e-31	0	EIF3E
PTGER4	2.45161e-35	0.391137	0.305	0.216	4.75147e-31	0	PTGER4
CD48	1.67547e-34	0.320135	0.573	0.496	3.24722e-30	0	CD48
MRPL1	5.69564e-33	0.529116	0.299	0.221	1.10387e-28	0	MRPL1
PTPRC	8.75217e-32	0.303976	0.699	0.608	1.69626e-27	0	PTPRC
RPL36AL	2.49126e-31	0.268473	0.791	0.803	4.82831e-27	0	RPL36AL
KLF2	3.679e-30	0.432948	0.421	0.345	7.13027e-26	0	KLF2
PDCD4	2.70281e-29	0.386954	0.38	0.304	5.23832e-25	0	PDCD4
PPP1R2	5.46084e-29	0.297909	0.59	0.525	1.05837e-24	0	PPP1R2
NAP1L1	1.22594e-28	0.258352	0.702	0.691	2.37599e-24	0	NAP1L1
RPL17	7.24797e-28	0.379557	0.55	0.503	1.40473e-23	0	RPL17
RGCC	3.78903e-27	0.254529	0.607	0.522	7.34352e-23	0	RGCC
CD3G	4.60645e-27	0.255851	0.347	0.256	8.92776e-23	0	CD3G
EML4	2.21119e-26	0.386156	0.39	0.319	4.28551e-22	0	EML4
ANKRD12	4.76456e-26	0.400565	0.514	0.463	9.23419e-22	0	ANKRD12
EEF2	7.06432e-26	0.253349	0.709	0.708	1.36914e-21	0	EEF2
RP11.138A9.2	1.02578e-25	0.519556	0.316	0.244	1.98805e-21	0	RP11.138A9.2
HIST1H4C	2.94812e-25	0.312346	0.473	0.404	5.71376e-21	0	HIST1H4C
NDFIP1	3.27077e-25	0.380572	0.361	0.298	6.33908e-21	0	NDFIP1
ARID5A	4.1813e-25	0.386455	0.356	0.287	8.10377e-21	0	ARID5A
AC090498.1	1.89428e-24	0.372686	0.64	0.616	3.67131e-20	0	AC090498.1
TMEM123	2.65228e-24	0.357911	0.347	0.284	5.14039e-20	0	TMEM123
SEPT6	7.33564e-24	0.394501	0.356	0.289	1.42172e-19	0	SEPT6
PIK3R1	2.37357e-23	0.29009	0.314	0.241	4.60022e-19	0	PIK3R1
EVI2A	3.82854e-23	0.377063	0.341	0.276	7.42009e-19	0	EVI2A
NBEAL1	2.58411e-22	0.261322	0.672	0.665	5.00827e-18	0	NBEAL1
SNHG8	1.40005e-21	0.349651	0.537	0.51	2.71344e-17	0	SNHG8
C12ORF57	5.02712e-21	0.355614	0.44	0.382	9.74307e-17	0	C12ORF57
RP11.138A9.1	7.48829e-21	0.422389	0.352	0.29	1.4513e-16	0	RP11.138A9.1
UGP2	7.60956e-20	0.440577	0.391	0.341	1.47481e-15	0	UGP2
RBMS1	8.04225e-20	0.30124	0.281	0.221	1.55867e-15	0	RBMS1
STAT3	8.61094e-20	0.361205	0.457	0.405	1.66889e-15	0	STAT3
AC016831.7	1.33743e-19	0.326691	0.267	0.207	2.59207e-15	0	AC016831.7
GLIPR1	3.26628e-19	0.470833	0.355	0.303	6.33038e-15	0	GLIPR1
ANXA1	4.84782e-19	0.37537	0.572	0.517	9.39557e-15	0	ANXA1
PBXIP1	5.64522e-19	0.323254	0.263	0.204	1.0941e-14	0	PBXIP1
RPL36A	7.87882e-19	0.367716	0.483	0.447	1.52699e-14	0	RPL36A
ARL4C	1.71044e-18	0.28885	0.279	0.217	3.315e-14	0	ARL4C
RPS26	2.08615e-18	0.40188	0.758	0.788	4.04316e-14	0	RPS26
YPEL5	1.19588e-17	0.319655	0.552	0.527	2.31774e-13	0	YPEL5
FKBP5	1.34114e-17	0.338862	0.399	0.344	2.59926e-13	0	FKBP5
TMEM173	3.75919e-17	0.32904	0.253	0.198	7.28569e-13	0	TMEM173
CDKN1B	4.76751e-17	0.30926	0.297	0.24	9.23992e-13	0	CDKN1B
RNF19A	1.00137e-16	0.428098	0.332	0.282	1.94075e-12	0	RNF19A
COMMD6	1.09259e-16	0.268977	0.657	0.667	2.11754e-12	0	COMMD6
PRMT9	1.32778e-15	0.287694	0.288	0.234	2.57337e-11	0	PRMT9
PPP1CB	2.00079e-15	0.387668	0.362	0.322	3.87773e-11	0	PPP1CB
SYNE2	2.37772e-15	0.269465	0.289	0.234	4.60827e-11	0	SYNE2
ARHGAP15	9.31221e-15	0.294486	0.307	0.258	1.8048e-10	0	ARHGAP15
ITM2A	5.00489e-14	0.26563	0.327	0.267	9.69998e-10	0	ITM2A
SOD1	7.23305e-14	0.250458	0.697	0.708	1.40184e-09	0	SOD1
CD44	8.92945e-14	0.25602	0.655	0.621	1.73062e-09	0	CD44
MECP2	1.47723e-13	0.283731	0.262	0.216	2.86302e-09	0	MECP2
SYTL3	1.33065e-12	0.257965	0.321	0.266	2.57894e-08	0	SYTL3
CCNH	8.30184e-12	0.29977	0.388	0.349	1.60898e-07	0	CCNH
DDX24	1.05372e-11	0.269355	0.552	0.532	2.04222e-07	0	DDX24
CHMP1B	4.88405e-11	0.308754	0.374	0.342	9.46577e-07	0	CHMP1B
DNAJB9	1.33584e-09	0.254384	0.274	0.238	2.58898e-05	0	DNAJB9
CELF2	1.64001e-09	0.277429	0.43	0.402	3.17851e-05	0	CELF2
TOB1	2.22485e-06	0.298059	0.282	0.258	0.0431198	0	TOB1
YME1L1	3.48539e-06	0.310233	0.261	0.239	0.0675504	0	YME1L1
AES	2.05442e-05	0.252285	0.251	0.23	0.398167	0	AES
GSPT1	0.000105191	0.250799	0.307	0.293	1	0	GSPT1
CCL4	0	1.6897	0.661	0.279	0	1	CCL4
GZMK	0	1.68036	0.484	0.143	0	1	GZMK
CCL5	0	1.50966	0.905	0.368	0	1	CCL5
CD8A	0	1.2537	0.471	0.119	0	1	CD8A
NKG7	0	1.13045	0.638	0.191	0	1	NKG7
KLRD1	4.22155e-269	1.248	0.309	0.069	8.18179e-265	1	KLRD1
CD8B	1.35439e-232	1.06683	0.327	0.088	2.62494e-228	1	CD8B
CST7	3.66225e-217	1.10268	0.538	0.241	7.09781e-213	1	CST7
HSP90AA1	2.20422e-183	0.77717	0.971	0.945	4.27201e-179	1	HSP90AA1
GNLY	2.37096e-172	1.7481	0.297	0.096	4.59516e-168	1	GNLY
TUBA4A	2.52722e-161	1.21132	0.651	0.448	4.898e-157	1	TUBA4A
GZMA	2.66653e-161	0.985173	0.463	0.203	5.168e-157	1	GZMA
HSPA1A	1.5469e-158	0.864557	0.91	0.853	2.99805e-154	1	HSPA1A
DUSP2	4.16798e-157	0.826157	0.793	0.576	8.07797e-153	1	DUSP2
HSPA8	1.426e-154	0.819362	0.917	0.849	2.76373e-150	1	HSPA8
DNAJB1	3.94401e-149	0.785291	0.895	0.798	7.64388e-145	1	DNAJB1
CXCR41	7.0054e-132	0.645704	0.955	0.812	1.35772e-127	1	CXCR4
BTG11	2.19743e-125	0.555621	0.982	0.902	4.25884e-121	1	BTG1
LYAR	2.4755e-125	0.802934	0.327	0.142	4.79777e-121	1	LYAR
SYTL31	9.75924e-121	0.848433	0.457	0.251	1.89144e-116	1	SYTL3
MALAT1	1.62505e-118	0.265578	1	0.984	3.1495e-114	1	MALAT1
CTSW	6.18065e-113	0.726861	0.395	0.189	1.19787e-108	1	CTSW
SRSF7	8.8552e-111	0.731901	0.802	0.69	1.71623e-106	1	SRSF7
GZMB	1.15534e-105	0.68439	0.335	0.146	2.23916e-101	1	GZMB
DNAJA1	4.48332e-100	0.707831	0.846	0.78	8.68912e-96	1	DNAJA1
CMC1	8.26342e-100	1.28257	0.318	0.16	1.60153e-95	1	CMC1
HSPE1	2.63066e-99	0.640968	0.886	0.831	5.09849e-95	1	HSPE1
RUNX3	4.99862e-97	0.785493	0.432	0.252	9.68782e-93	1	RUNX3
CD7	2.51505e-96	0.644963	0.553	0.34	4.87441e-92	1	CD7
HSPA1B	8.62938e-95	0.635814	0.825	0.712	1.67246e-90	1	HSPA1B
UBB	1.51304e-94	0.61349	0.935	0.885	2.93243e-90	1	UBB
HSP90AB1	2.60935e-94	0.598902	0.903	0.875	5.05719e-90	1	HSP90AB1
FYN1	1.40399e-93	0.641462	0.506	0.315	2.72108e-89	1	FYN
SRSF2	4.51319e-87	0.632683	0.713	0.614	8.74702e-83	1	SRSF2
GZMH	7.49739e-85	0.673346	0.288	0.128	1.45307e-80	1	GZMH
PTPRC1	2.12276e-84	0.493373	0.765	0.609	4.11412e-80	1	PTPRC
GZMM	1.36472e-83	0.679594	0.257	0.116	2.64497e-79	1	GZMM
ZFP36L21	1.63244e-83	0.536277	0.861	0.755	3.16383e-79	1	ZFP36L2
HLA.A	2.81954e-83	0.317483	0.981	0.931	5.46456e-79	1	HLA.A
ID2	3.073e-80	0.550538	0.712	0.533	5.95579e-76	1	ID2
CLEC2B	6.74474e-80	0.742842	0.53	0.363	1.3072e-75	1	CLEC2B
IFNG	1.39305e-79	1.06438	0.279	0.129	2.69987e-75	1	IFNG
SLC7A5	2.07433e-77	0.740979	0.328	0.18	4.02026e-73	1	SLC7A5
PARP8	6.75148e-77	0.605574	0.331	0.179	1.3085e-72	1	PARP8
H3F3B	1.685e-76	0.447567	0.948	0.909	3.2657e-72	1	H3F3B
HSPD1	2.29764e-72	0.701235	0.802	0.741	4.45306e-68	1	HSPD1
HSPH1	4.70937e-72	0.730905	0.796	0.721	9.12722e-68	1	HSPH1
CLDND1	4.27925e-70	0.743158	0.328	0.19	8.2936e-66	1	CLDND1
PIK3R11	5.37651e-70	0.749866	0.386	0.239	1.04202e-65	1	PIK3R1
PPP2R5C1	6.62173e-70	0.512683	0.561	0.412	1.28336e-65	1	PPP2R5C
HLA.C	1.36125e-62	0.291253	0.973	0.917	2.63825e-58	1	HLA.C
PPP1R21	9.00197e-62	0.595636	0.637	0.526	1.74467e-57	1	PPP1R2
CD3E1	1.79549e-59	0.489448	0.556	0.39	3.47983e-55	1	CD3E
CCL4L2	6.5042e-59	1.22504	0.262	0.137	1.26058e-54	1	CCL4L2
FAM177A11	1.64691e-55	0.567017	0.566	0.452	3.19187e-51	1	FAM177A1
ZFP36	4.86648e-54	0.563035	0.788	0.723	9.43173e-50	1	ZFP36
HSPA6	8.58695e-54	1.05525	0.472	0.34	1.66424e-49	1	HSPA6
GABARAPL1	4.90922e-53	0.612987	0.326	0.204	9.51456e-49	1	GABARAPL1
MYADM	7.28724e-53	0.654385	0.455	0.327	1.41234e-48	1	MYADM
RGCC1	3.42549e-52	0.619771	0.648	0.526	6.63894e-48	1	RGCC
IL7R1	6.03409e-51	0.452623	0.649	0.481	1.16947e-46	1	IL7R
SARAF1	1.78568e-50	0.309799	0.828	0.759	3.46083e-46	1	SARAF
EIF5	4.20523e-50	0.462093	0.737	0.668	8.15015e-46	1	EIF5
EIF4A2	2.86513e-49	0.406081	0.75	0.677	5.55291e-45	1	EIF4A2
NEU1	2.39921e-48	0.781805	0.361	0.246	4.64991e-44	1	NEU1
CNOT6L1	1.17333e-47	0.509765	0.448	0.323	2.27403e-43	1	CNOT6L
ISG20	1.39289e-47	0.497049	0.613	0.496	2.69957e-43	1	ISG20
CD3D1	3.38354e-47	0.350555	0.648	0.463	6.55765e-43	1	CD3D
DDX5	4.17873e-47	0.322393	0.871	0.828	8.0988e-43	1	DDX5
TUBB4B	5.14406e-46	0.559613	0.604	0.52	9.9697e-42	1	TUBB4B
TSC22D3	1.20061e-43	0.397597	0.854	0.78	2.32689e-39	1	TSC22D3
AKNA	2.32969e-43	0.547228	0.269	0.166	4.51518e-39	1	AKNA
DNAJB6	2.76575e-43	0.464255	0.679	0.605	5.36031e-39	1	DNAJB6
MYLIP	3.66373e-43	0.52423	0.509	0.403	7.10068e-39	1	MYLIP
IFRD1	8.0019e-43	0.616019	0.436	0.334	1.55085e-38	1	IFRD1
HIST1H4C1	8.13982e-43	0.472755	0.507	0.408	1.57758e-38	1	HIST1H4C
STAT4	1.23519e-42	0.511429	0.278	0.172	2.39392e-38	1	STAT4
PNRC1	6.13533e-41	0.403225	0.759	0.703	1.18909e-36	1	PNRC1
DOK2	2.17668e-40	0.565773	0.424	0.317	4.21861e-36	1	DOK2
JMJD6	1.16709e-39	0.598329	0.359	0.262	2.26194e-35	1	JMJD6
CACYBP	1.089e-38	0.489019	0.667	0.603	2.11059e-34	1	CACYBP
LEPROTL11	1.11204e-37	0.442325	0.508	0.41	2.15524e-33	1	LEPROTL1
TRBC1	3.63876e-37	0.267636	0.469	0.321	7.05228e-33	1	TRBC1
FUS	7.13698e-37	0.40954	0.668	0.622	1.38322e-32	1	FUS
STK17A	1.41692e-36	0.403347	0.554	0.453	2.74614e-32	1	STK17A
CD21	1.39209e-35	0.250751	0.635	0.465	2.69801e-31	1	CD2
ANXA11	3.83453e-34	0.576989	0.621	0.517	7.4317e-30	1	ANXA1
SERPINH1	5.76625e-34	0.652054	0.401	0.297	1.11756e-29	1	SERPINH1
UBC	6.32317e-34	0.324909	0.905	0.867	1.22549e-29	1	UBC
TUBA1A	1.6717e-33	0.493458	0.58	0.499	3.23992e-29	1	TUBA1A
PTGES3	5.57425e-33	0.472166	0.646	0.61	1.08035e-28	1	PTGES3
TNFAIP31	8.03778e-33	0.428071	0.619	0.522	1.5578e-28	1	TNFAIP3
DDX241	2.00114e-32	0.397402	0.594	0.528	3.87841e-28	1	DDX24
MCL1	5.07108e-32	0.428514	0.665	0.629	9.82827e-28	1	MCL1
CD69	6.28546e-32	0.353731	0.707	0.58	1.21818e-27	1	CD69
SRSF5	6.90283e-32	0.345053	0.626	0.569	1.33784e-27	1	SRSF5
TERF2IP	3.58341e-31	0.503568	0.467	0.398	6.94501e-27	1	TERF2IP
PDCD41	7.71308e-31	0.416049	0.401	0.311	1.49487e-26	1	PDCD4
DUSP4	8.4699e-31	0.369413	0.47	0.351	1.64155e-26	1	DUSP4
CD481	2.02081e-30	0.346743	0.598	0.502	3.91653e-26	1	CD48
HCST	2.33932e-30	0.397218	0.549	0.449	4.53384e-26	1	HCST
ADGRE5	4.58562e-30	0.498131	0.428	0.344	8.88739e-26	1	ADGRE5
TSPYL2	6.10827e-30	0.462119	0.4	0.304	1.18384e-25	1	TSPYL2
BTG2	1.95242e-29	0.464843	0.579	0.509	3.78398e-25	1	BTG2
TRBC21	5.1536e-29	0.307543	0.502	0.387	9.9882e-25	1	TRBC2
YPEL51	9.91249e-29	0.423826	0.588	0.524	1.92114e-24	1	YPEL5
CD3G1	1.05058e-28	0.450282	0.362	0.265	2.03612e-24	1	CD3G
HSPA5	4.53215e-28	0.437752	0.547	0.491	8.78375e-24	1	HSPA5
CYTIP	2.54262e-27	0.32337	0.659	0.567	4.92785e-23	1	CYTIP
JUN	6.1572e-27	0.35296	0.8	0.738	1.19333e-22	1	JUN
UBE2S	6.43466e-27	0.421168	0.32	0.239	1.2471e-22	1	UBE2S
CD96	8.52897e-27	0.378093	0.343	0.249	1.653e-22	1	CD96
TAGAP	1.12031e-26	0.4834	0.414	0.328	2.17127e-22	1	TAGAP
CALM1	1.46614e-26	0.305767	0.78	0.759	2.84152e-22	1	CALM1
AMD1	2.40185e-26	0.452138	0.467	0.398	4.65502e-22	1	AMD1
FKBP4	3.35042e-24	0.525013	0.451	0.385	6.49344e-20	1	FKBP4
RBM39	3.79371e-24	0.281606	0.703	0.669	7.35259e-20	1	RBM39
CHORDC1	4.63396e-24	0.467984	0.47	0.405	8.98108e-20	1	CHORDC1
KPNA2	2.32027e-23	0.437134	0.311	0.237	4.49691e-19	1	KPNA2
SLA	1.57913e-22	0.411302	0.4	0.318	3.06051e-18	1	SLA
ACAP1	1.80979e-22	0.327612	0.498	0.426	3.50756e-18	1	ACAP1
TAF7	3.28935e-21	0.381494	0.45	0.393	6.37509e-17	1	TAF7
NCL	2.24921e-20	0.354531	0.573	0.544	4.35919e-16	1	NCL
DEDD2	2.40371e-20	0.392217	0.505	0.445	4.65864e-16	1	DEDD2
HMGB2	5.22104e-20	0.268393	0.57	0.509	1.01189e-15	1	HMGB2
BRD2	8.74252e-20	0.382217	0.409	0.352	1.69439e-15	1	BRD2
EIF4A3	2.6215e-19	0.388346	0.477	0.418	5.08072e-15	1	EIF4A3
ZNF331	3.32428e-19	0.322521	0.577	0.507	6.44278e-15	1	ZNF331
APOBEC3G	3.75197e-19	0.36708	0.26	0.19	7.2717e-15	1	APOBEC3G
SLC38A1	5.7208e-19	0.365499	0.261	0.195	1.10875e-14	1	SLC38A1
GPBP1	1.02418e-18	0.269699	0.584	0.547	1.98496e-14	1	GPBP1
SOD11	1.47998e-18	0.295479	0.717	0.703	2.86835e-14	1	SOD1
ZFAND2A	1.60877e-18	0.395297	0.467	0.405	3.11795e-14	1	ZFAND2A
NR4A2	2.51887e-18	0.328951	0.549	0.483	4.88183e-14	1	NR4A2
CD247	5.3972e-18	0.336239	0.273	0.205	1.04603e-13	1	CD247
GPR1711	1.10235e-17	0.337357	0.28	0.207	2.13646e-13	1	GPR171
DUSP1	1.1167e-17	0.317449	0.764	0.715	2.16428e-13	1	DUSP1
TRA2B	1.1185e-17	0.331971	0.546	0.513	2.16776e-13	1	TRA2B
IRF1	1.15508e-17	0.3505	0.492	0.436	2.23867e-13	1	IRF1
SELK	1.27967e-17	0.317886	0.636	0.605	2.48012e-13	1	SELK
ELF1	1.40068e-17	0.327767	0.553	0.508	2.71466e-13	1	ELF1
AHSA1	2.43083e-17	0.370276	0.494	0.453	4.71118e-13	1	AHSA1
MIR24.2	3.75655e-17	0.482139	0.336	0.276	7.28057e-13	1	MIR24.2
FAM133B	5.50012e-17	0.348318	0.471	0.427	1.06598e-12	1	FAM133B
RARRES3	1.58037e-16	0.329098	0.461	0.4	3.06292e-12	1	RARRES3
AAK11	2.249e-16	0.260992	0.35	0.283	4.35879e-12	1	AAK1
EMB	2.34464e-16	0.38067	0.292	0.234	4.54415e-12	1	EMB
H2AFZ	3.37197e-16	0.331139	0.634	0.62	6.53522e-12	1	H2AFZ
CDC42EP3	6.95881e-16	0.405043	0.29	0.232	1.34869e-11	1	CDC42EP3
FAM129A	8.12694e-16	0.291342	0.252	0.189	1.57508e-11	1	FAM129A
TXNIP	9.88096e-16	0.26206	0.763	0.718	1.91503e-11	1	TXNIP
DNAJB4	2.06048e-15	0.328357	0.364	0.307	3.99342e-11	1	DNAJB4
CCNH1	2.91111e-15	0.368705	0.4	0.352	5.64203e-11	1	CCNH
ETS11	5.08383e-15	0.258803	0.332	0.269	9.85297e-11	1	ETS1
ARHGEF1	1.28391e-14	0.280117	0.314	0.258	2.48834e-10	1	ARHGEF1
CCT4	2.18371e-14	0.342229	0.468	0.436	4.23224e-10	1	CCT4
TRAT11	2.32444e-14	0.346152	0.273	0.211	4.505e-10	1	TRAT1
SYNE21	7.28078e-14	0.276779	0.298	0.24	1.41109e-09	1	SYNE2
PTPN7	8.57319e-14	0.342608	0.296	0.239	1.66157e-09	1	PTPN7
SERTAD1	8.7911e-14	0.363168	0.341	0.291	1.7038e-09	1	SERTAD1
MORF4L2	1.23793e-13	0.355722	0.394	0.359	2.39923e-09	1	MORF4L2
ANKRD37	1.66408e-13	0.399683	0.396	0.345	3.22516e-09	1	ANKRD37
NOP56	1.99541e-13	0.343017	0.315	0.271	3.8673e-09	1	NOP56
KIAA1551	2.72602e-13	0.298856	0.325	0.272	5.28329e-09	1	KIAA1551
PPP1R15A	3.18601e-13	0.283585	0.593	0.564	6.1748e-09	1	PPP1R15A
GIMAP71	3.5164e-13	0.349431	0.253	0.195	6.81513e-09	1	GIMAP7
EML41	3.60022e-13	0.287814	0.377	0.331	6.97759e-09	1	EML4
SAMSN1	8.71952e-13	0.277291	0.579	0.531	1.68993e-08	1	SAMSN1
OFD1	1.32587e-12	0.311284	0.317	0.271	2.56966e-08	1	OFD1
NR4A1	2.46257e-12	0.397457	0.513	0.481	4.77272e-08	1	NR4A1
RALGAPA1	4.02755e-12	0.264883	0.293	0.245	7.80579e-08	1	RALGAPA1
ZC3HAV1	4.04318e-12	0.296022	0.432	0.39	7.83608e-08	1	ZC3HAV1
EVL	4.38818e-12	0.253549	0.482	0.435	8.50473e-08	1	EVL
PRPF38B	4.44367e-12	0.316108	0.416	0.382	8.61227e-08	1	PRPF38B
SYAP1	4.74428e-12	0.333013	0.368	0.327	9.19488e-08	1	SYAP1
CREM1	3.46914e-11	0.250927	0.64	0.601	6.72354e-07	1	CREM
DDIT4	4.53746e-11	0.262259	0.564	0.522	8.79405e-07	1	DDIT4
TCP1	7.66116e-11	0.289722	0.47	0.449	1.48481e-06	1	TCP1
SRSF3	1.01577e-10	0.287042	0.556	0.553	1.96867e-06	1	SRSF3
BTN3A2	1.06089e-10	0.317192	0.268	0.225	2.0561e-06	1	BTN3A2
CLK1	1.26187e-10	0.281366	0.532	0.514	2.44564e-06	1	CLK1
ZC3H12A	6.69395e-10	0.327401	0.284	0.244	1.29736e-05	1	ZC3H12A
SOCS1	1.02136e-09	0.277345	0.366	0.323	1.97949e-05	1	SOCS1
NASP	1.12611e-09	0.29072	0.366	0.336	2.18251e-05	1	NASP
IDS	3.31564e-09	0.264999	0.372	0.339	6.42604e-05	1	IDS
BAZ1A	3.75655e-09	0.289049	0.432	0.409	7.28058e-05	1	BAZ1A
FOSL2	4.23896e-09	0.267345	0.254	0.212	8.21553e-05	1	FOSL2
SAP18	4.25653e-09	0.288753	0.576	0.583	8.24958e-05	1	SAP18
BUB3	7.05893e-09	0.280628	0.289	0.253	0.000136809	1	BUB3
MRPL18	8.19171e-09	0.328041	0.486	0.465	0.000158763	1	MRPL18
WIPF1	1.16803e-08	0.313997	0.336	0.307	0.000226377	1	WIPF1
EIF4A1	2.02106e-08	0.258315	0.455	0.444	0.000391703	1	EIF4A1
ABHD3	2.5657e-08	0.264342	0.266	0.231	0.000497258	1	ABHD3
TOB11	4.78565e-08	0.277515	0.295	0.259	0.000927506	1	TOB1
STK17B	1.9148e-07	0.256356	0.42	0.399	0.00371106	1	STK17B
CSRNP1	1.92714e-07	0.2608	0.295	0.265	0.00373499	1	CSRNP1
IER2	3.19996e-07	0.255368	0.458	0.439	0.00620184	1	IER2
GPR65	3.44626e-07	0.265277	0.259	0.226	0.0066792	1	GPR65
PTGER41	3.74624e-07	0.287066	0.268	0.233	0.00726058	1	PTGER4
CCND3	4.59307e-07	0.318222	0.288	0.263	0.00890183	1	CCND3
PGK1	5.80643e-07	0.266953	0.493	0.502	0.0112534	1	PGK1
KLRB11	8.08539e-07	0.262476	0.296	0.25	0.0156703	1	KLRB1
SLC3A2	2.0024e-06	0.255754	0.372	0.357	0.0388085	1	SLC3A2
DHX36	7.00934e-06	0.261254	0.329	0.313	0.135848	1	DHX36
FGFR1OP2	1.63749e-05	0.255045	0.253	0.233	0.317362	1	FGFR1OP2
GTF2B	2.74624e-05	0.253082	0.35	0.334	0.532248	1	GTF2B
SBDS	3.70796e-05	0.28015	0.324	0.315	0.71864	1	SBDS
DNTTIP2	7.43453e-05	0.276685	0.286	0.271	1	1	DNTTIP2
AREG	9.90165e-05	0.334675	0.353	0.329	1	1	AREG
PTP4A2	0.00052917	0.260513	0.319	0.316	1	1	PTP4A2
BATF	0	1.52717	0.66	0.197	0	2	BATF
IL32	0	1.49923	0.951	0.515	0	2	IL32
TNFRSF18	0	1.38966	0.469	0.122	0	2	TNFRSF18
TRAC1	0	1.1264	0.881	0.418	0	2	TRAC
S100A4	0	1.05587	0.93	0.585	0	2	S100A4
SPOCK21	0	0.986245	0.701	0.282	0	2	SPOCK2
CD22	4.52523e-281	0.837333	0.875	0.435	8.77036e-277	2	CD2
LTB1	2.32878e-257	1.30415	0.787	0.414	4.5134e-253	2	LTB
CTLA4	2.24629e-255	0.934368	0.328	0.073	4.35354e-251	2	CTLA4
TNFRSF4	2.94459e-249	1.38189	0.377	0.103	5.70692e-245	2	TNFRSF4
CXCR6	1.50264e-238	0.789941	0.37	0.097	2.91226e-234	2	CXCR6
TMEM1731	2.64433e-235	0.774067	0.493	0.172	5.12498e-231	2	TMEM173
B2M	1.97006e-230	0.454519	0.999	0.995	3.81817e-226	2	B2M
RBPJ	9.81892e-229	0.907632	0.684	0.336	1.90301e-224	2	RBPJ
CD3E2	8.33683e-222	0.676598	0.784	0.361	1.61576e-217	2	CD3E
CD40LG	2.7417e-221	0.679859	0.31	0.074	5.31369e-217	2	CD40LG
ICOS	1.43942e-217	0.824635	0.435	0.141	2.78974e-213	2	ICOS
CD3D2	3.32178e-213	0.714374	0.847	0.438	6.43795e-209	2	CD3D
RPS261	3.45354e-206	0.821113	0.937	0.758	6.69331e-202	2	RPS26
GNA15	2.27117e-205	0.771325	0.34	0.098	4.40175e-201	2	GNA15
UBC1	1.23645e-197	0.76214	0.978	0.857	2.39637e-193	2	UBC
TRBC22	6.66604e-195	0.851676	0.707	0.361	1.29195e-190	2	TRBC2
DUSP41	9.27877e-192	0.996588	0.661	0.326	1.79832e-187	2	DUSP4
CORO1B	9.25531e-190	0.868311	0.453	0.178	1.79377e-185	2	CORO1B
RORA1	1.24287e-188	0.589455	0.574	0.243	2.4088e-184	2	RORA
IL7R2	1.08413e-187	0.711864	0.838	0.458	2.10115e-183	2	IL7R
PHLDA1	1.94125e-186	0.855609	0.52	0.219	3.76234e-182	2	PHLDA1
IL2RG	7.20931e-179	0.739413	0.686	0.364	1.39724e-174	2	IL2RG
LCK	7.50792e-172	0.63499	0.526	0.22	1.45511e-167	2	LCK
GAPDH	8.42925e-171	0.578527	0.979	0.824	1.63367e-166	2	GAPDH
CD5	4.57781e-169	0.531266	0.265	0.069	8.87225e-165	2	CD5
CD52	3.44609e-160	0.729075	0.876	0.617	6.67888e-156	2	CD52
CD6	1.63181e-158	0.559328	0.365	0.126	3.16262e-154	2	CD6
CD3G2	6.58768e-158	0.559048	0.557	0.24	1.27676e-153	2	CD3G
SH3BGRL3	6.88033e-156	0.598489	0.923	0.687	1.33348e-151	2	SH3BGRL3
CD28	3.40388e-153	0.468727	0.278	0.081	6.59706e-149	2	CD28
CYTIP1	1.91129e-152	0.640686	0.844	0.543	3.70426e-148	2	CYTIP
CORO1A	4.75403e-152	0.659487	0.801	0.504	9.21378e-148	2	CORO1A
PBXIP11	7.58415e-147	0.534517	0.449	0.187	1.46988e-142	2	PBXIP1
TANK	6.59277e-143	0.779985	0.621	0.341	1.27775e-138	2	TANK
SKAP1	2.73023e-141	0.506026	0.388	0.148	5.29147e-137	2	SKAP1
TNFRSF25	2.08568e-137	0.468	0.256	0.075	4.04226e-133	2	TNFRSF25
LINC00152	3.89352e-137	0.60832	0.494	0.226	7.54604e-133	2	LINC00152
EVL1	4.11476e-137	0.517744	0.711	0.403	7.97482e-133	2	EVL
TNFAIP32	4.11752e-136	0.622209	0.789	0.5	7.98016e-132	2	TNFAIP3
YWHAB	5.43975e-134	0.598208	0.761	0.497	1.05428e-129	2	YWHAB
CD961	1.8409e-133	0.473284	0.508	0.228	3.56786e-129	2	CD96
CLEC2D	2.84983e-131	0.527918	0.619	0.315	5.52325e-127	2	CLEC2D
CACYBP1	3.05557e-131	0.595675	0.838	0.58	5.922e-127	2	CACYBP
OXNAD1	5.80872e-129	0.480385	0.341	0.126	1.12579e-124	2	OXNAD1
ARHGDIB	7.38467e-129	0.523286	0.905	0.684	1.43122e-124	2	ARHGDIB
HSPA1B1	1.94824e-127	0.556726	0.912	0.702	3.77588e-123	2	HSPA1B
TRBC11	4.65866e-127	0.864913	0.58	0.308	9.02895e-123	2	TRBC1
2024-06-01	5.41161e-127	0.600184	0.92	0.722	1.04882e-122	2	JUN
LSP1	8.13736e-127	0.520601	0.657	0.361	1.5771e-122	2	LSP1
SAMSN11	4.00925e-126	0.646758	0.769	0.505	7.77034e-122	2	SAMSN1
TRAT12	2.22148e-124	0.497396	0.44	0.189	4.30546e-120	2	TRAT1
PLIN2	2.46475e-124	0.952372	0.554	0.295	4.77694e-120	2	PLIN2
ACTB	1.51403e-122	0.441957	0.993	0.897	2.93434e-118	2	ACTB
FYB1	3.05853e-122	0.462278	0.704	0.393	5.92773e-118	2	FYB
PRDM1	4.35595e-122	0.580092	0.408	0.173	8.44228e-118	2	PRDM1
PIK3IP11	8.87615e-122	0.477412	0.663	0.364	1.72029e-117	2	PIK3IP1
GMFG	1.36786e-121	0.546044	0.713	0.438	2.65106e-117	2	GMFG
GBP2	6.45102e-120	0.605604	0.434	0.199	1.25027e-115	2	GBP2
FAM129A1	9.87523e-118	0.464904	0.397	0.17	1.91392e-113	2	FAM129A
RHBDD2	2.26013e-116	0.561693	0.42	0.191	4.38035e-112	2	RHBDD2
CCR6	7.92464e-116	0.508174	0.3	0.111	1.53588e-111	2	CCR6
CD4	1.17596e-113	0.423763	0.277	0.099	2.27913e-109	2	CD4
HLA.B	1.70806e-113	0.373256	0.994	0.954	3.3104e-109	2	HLA.B
HMGB21	1.77746e-112	0.595363	0.739	0.486	3.44489e-108	2	HMGB2
HLA.C1	5.59767e-112	0.387426	0.991	0.915	1.08488e-107	2	HLA.C
PBX4	1.85185e-111	0.379021	0.266	0.091	3.58907e-107	2	PBX4
DUSP5	3.32018e-111	0.666142	0.424	0.202	6.43483e-107	2	DUSP5
TXNIP1	1.07374e-110	0.547557	0.902	0.699	2.08102e-106	2	TXNIP
ALOX5AP	1.87459e-109	0.470159	0.666	0.393	3.63314e-105	2	ALOX5AP
PFN1	2.19005e-109	0.492736	0.915	0.725	4.24454e-105	2	PFN1
SH2D2A	3.62898e-109	0.428626	0.337	0.133	7.03332e-105	2	SH2D2A
BTG3	1.40485e-106	0.561582	0.487	0.254	2.72275e-102	2	BTG3
HLA.A1	1.025e-105	0.424116	0.994	0.93	1.98655e-101	2	HLA.A
TMSB4X	1.30416e-105	0.333548	1	0.981	2.5276e-101	2	TMSB4X
ARID5B	2.67911e-105	0.671168	0.627	0.378	5.19238e-101	2	ARID5B
LAT	9.45187e-103	0.447172	0.348	0.146	1.83187e-98	2	LAT
RGCC2	2.5424e-102	0.592457	0.764	0.512	4.92743e-98	2	RGCC
CD2471	3.84749e-102	0.393742	0.415	0.186	7.45683e-98	2	CD247
ITK	3.07241e-101	0.313465	0.35	0.145	5.95463e-97	2	ITK
TSC22D31	6.40756e-101	0.506999	0.928	0.771	1.24185e-96	2	TSC22D3
RAC2	7.45896e-101	0.490753	0.672	0.411	1.44562e-96	2	RAC2
CAPZB	1.10712e-100	0.440776	0.652	0.403	2.14571e-96	2	CAPZB
KLF6	1.83166e-99	0.57483	0.876	0.7	3.54994e-95	2	KLF6
NR3C11	2.43315e-99	0.545184	0.518	0.282	4.71569e-95	2	NR3C1
ETS12	4.32052e-99	0.358599	0.499	0.246	8.37361e-95	2	ETS1
SLA1	2.87939e-98	0.452316	0.555	0.298	5.58054e-94	2	SLA
OPTN	2.34216e-96	0.417202	0.407	0.192	4.53935e-92	2	OPTN
HNRNPA1	4.45519e-96	0.412792	0.943	0.789	8.6346e-92	2	HNRNPA1
ITM2A1	7.75225e-96	0.443391	0.496	0.252	1.50246e-91	2	ITM2A
PTPRC2	8.35173e-96	0.350869	0.856	0.599	1.61865e-91	2	PTPRC
ICAM3	1.44446e-95	0.437608	0.514	0.275	2.79951e-91	2	ICAM3
ARL6IP5	1.7088e-95	0.496091	0.706	0.462	3.31182e-91	2	ARL6IP5
KLRB12	8.54104e-95	0.693568	0.454	0.229	1.65534e-90	2	KLRB1
TIFA	1.28303e-94	0.538001	0.29	0.118	2.48664e-90	2	TIFA
SH2D1A	1.88619e-94	0.363215	0.329	0.136	3.65563e-90	2	SH2D1A
CCDC167	3.16531e-94	0.422718	0.281	0.113	6.13468e-90	2	CCDC167
UCP2	3.38713e-94	0.602621	0.503	0.282	6.56459e-90	2	UCP2
RNF19A1	8.36476e-94	0.382766	0.505	0.265	1.62117e-89	2	RNF19A
ODF2L1	4.07618e-93	0.34609	0.474	0.24	7.90005e-89	2	ODF2L
MIR4435.2HG	1.18504e-92	0.649604	0.295	0.124	2.29673e-88	2	MIR4435.2HG
DNAJB11	3.54479e-92	0.447985	0.944	0.793	6.87016e-88	2	DNAJB1
GNG2	5.57515e-92	0.404513	0.378	0.174	1.08052e-87	2	GNG2
RHOH	1.38567e-91	0.463261	0.626	0.368	2.68557e-87	2	RHOH
TIGIT	1.51736e-89	0.820809	0.315	0.145	2.94079e-85	2	TIGIT
PDCL3	7.00502e-89	0.439129	0.4	0.198	1.35764e-84	2	PDCL3
BUB31	7.73936e-89	0.402795	0.448	0.231	1.49997e-84	2	BUB3
PGAM1	1.36871e-87	0.448884	0.496	0.277	2.6527e-83	2	PGAM1
CARD16	3.49968e-87	0.719968	0.429	0.232	6.78273e-83	2	CARD16
RPS191	1.37148e-85	0.338921	0.991	0.955	2.65807e-81	2	RPS19
DOK21	4.12761e-85	0.422487	0.539	0.302	7.99972e-81	2	DOK2
TNFRSF1B	4.16562e-85	0.448529	0.391	0.192	8.07338e-81	2	TNFRSF1B
LDHB1	1.22726e-84	0.397691	0.718	0.479	2.37856e-80	2	LDHB
CLPP	4.13485e-84	0.3811	0.317	0.142	8.01375e-80	2	CLPP
DNPH1	5.88254e-83	0.510114	0.301	0.138	1.1401e-78	2	DNPH1
DEF6	1.30419e-82	0.376248	0.319	0.143	2.52765e-78	2	DEF6
STK17B1	2.2381e-82	0.389302	0.611	0.372	4.33766e-78	2	STK17B
EMB1	2.14172e-81	0.343176	0.425	0.216	4.15086e-77	2	EMB
GATA3	3.66947e-81	0.433345	0.28	0.119	7.1118e-77	2	GATA3
TTC39C	3.17493e-80	0.385917	0.306	0.136	6.15333e-76	2	TTC39C
C9ORF16	4.78532e-80	0.475845	0.545	0.335	9.27443e-76	2	C9ORF16
RGS1	1.3963e-79	0.492544	0.876	0.641	2.70616e-75	2	RGS1
AAK12	1.54217e-79	0.285959	0.49	0.265	2.98889e-75	2	AAK1
LPIN2	5.28374e-79	0.342869	0.357	0.172	1.02404e-74	2	LPIN2
ANXA6	6.5612e-79	0.419662	0.41	0.213	1.27163e-74	2	ANXA6
TRAF3IP3	4.90162e-78	0.375019	0.333	0.157	9.49982e-74	2	TRAF3IP3
RNF213	7.0974e-78	0.293022	0.551	0.323	1.37555e-73	2	RNF213
ZFP36L22	5.44473e-77	0.514395	0.902	0.752	1.05524e-72	2	ZFP36L2
COTL1	7.39989e-77	0.35383	0.712	0.474	1.43417e-72	2	COTL1
UGP21	1.2039e-76	0.434904	0.54	0.327	2.33327e-72	2	UGP2
ARPC1B	7.11652e-76	0.39437	0.665	0.442	1.37925e-71	2	ARPC1B
TBC1D10C	1.02419e-75	0.330247	0.314	0.143	1.98499e-71	2	TBC1D10C
SARAF2	2.11593e-75	0.286122	0.924	0.747	4.10089e-71	2	SARAF
ENO1	7.14358e-75	0.413191	0.7	0.48	1.3845e-70	2	ENO1
PSME1	9.325e-75	0.360511	0.758	0.536	1.80728e-70	2	PSME1
SMAP2	2.23806e-74	0.411813	0.611	0.386	4.33758e-70	2	SMAP2
RP11.138A9.11	3.56839e-74	0.268874	0.5	0.278	6.9159e-70	2	RP11.138A9.1
TNFSF14	4.28734e-74	0.405095	0.3	0.135	8.3093e-70	2	TNFSF14
GSTK1	5.34959e-74	0.363439	0.581	0.366	1.0368e-69	2	GSTK1
SOD12	1.32745e-73	0.407217	0.872	0.682	2.57273e-69	2	SOD1
MAF	2.15838e-73	0.374798	0.255	0.108	4.18315e-69	2	MAF
FKBP51	4.01048e-73	0.400424	0.541	0.332	7.77272e-69	2	FKBP5
ELF11	3.23415e-72	0.413022	0.705	0.487	6.26811e-68	2	ELF1
CFLAR	4.32182e-72	0.360717	0.532	0.32	8.37612e-68	2	CFLAR
SEPT1	4.50996e-72	0.338977	0.338	0.163	8.74075e-68	2	SEPT1
SMC4	1.86369e-71	0.381686	0.352	0.175	3.61202e-67	2	SMC4
SRGN1	3.22681e-71	0.316786	0.978	0.813	6.25387e-67	2	SRGN
RGS10	5.10581e-71	0.285096	0.594	0.359	9.89556e-67	2	RGS10
HSPA1A1	1.17837e-70	0.310723	0.967	0.846	2.2838e-66	2	HSPA1A
BTG12	1.18687e-70	0.356475	0.992	0.902	2.30027e-66	2	BTG1
MYL12B	3.10547e-70	0.331196	0.809	0.599	6.01871e-66	2	MYL12B
LEPROTL12	1.17803e-69	0.317209	0.629	0.395	2.28313e-65	2	LEPROTL1
PSMB9	1.48447e-69	0.304708	0.623	0.393	2.87705e-65	2	PSMB9
AKIRIN2	1.83036e-69	0.374381	0.332	0.165	3.54741e-65	2	AKIRIN2
CCSER2	2.05558e-69	0.341103	0.364	0.184	3.98391e-65	2	CCSER2
ANAPC16	2.1829e-69	0.386653	0.635	0.424	4.23067e-65	2	ANAPC16
YWHAQ	2.52856e-69	0.489407	0.565	0.372	4.9006e-65	2	YWHAQ
GYPC	3.98403e-69	0.360415	0.467	0.265	7.72146e-65	2	GYPC
HCST1	6.5462e-69	0.312202	0.672	0.433	1.26872e-64	2	HCST
CD71	2.58914e-68	0.572045	0.56	0.343	5.01802e-64	2	CD7
ACTG1	2.7657e-67	0.399965	0.947	0.807	5.36019e-63	2	ACTG1
DEDD21	3.61365e-67	0.36673	0.655	0.425	7.00362e-63	2	DEDD2
RPLP11	5.10629e-67	0.302427	0.998	0.971	9.8965e-63	2	RPLP1
APBB1IP	5.39326e-67	0.334598	0.366	0.19	1.04527e-62	2	APBB1IP
HSPA81	6.10973e-67	0.300554	0.971	0.843	1.18413e-62	2	HSPA8
RARRES31	1.67371e-66	0.336087	0.602	0.381	3.24381e-62	2	RARRES3
CRIP1	2.51023e-66	0.477049	0.581	0.38	4.86507e-62	2	CRIP1
TNFAIP8	2.62809e-66	0.370607	0.455	0.261	5.09351e-62	2	TNFAIP8
GALM	2.72926e-66	0.314239	0.282	0.131	5.28957e-62	2	GALM
CD53	5.26351e-66	0.320336	0.764	0.54	1.02012e-61	2	CD53
RP11.138A9.21	1.38192e-65	0.284353	0.433	0.238	2.6783e-61	2	RP11.138A9.2
PKM	2.3106e-65	0.52741	0.558	0.359	4.47818e-61	2	PKM
LCP1	7.87749e-65	0.364066	0.562	0.359	1.52674e-60	2	LCP1
CXCR42	2.46339e-64	0.336361	0.962	0.814	4.7743e-60	2	CXCR4
PPM1G	5.82249e-64	0.369928	0.327	0.168	1.12846e-59	2	PPM1G
ITGB2	6.58181e-64	0.2635	0.518	0.298	1.27562e-59	2	ITGB2
GPSM3	6.93201e-64	0.371291	0.57	0.365	1.34349e-59	2	GPSM3
IFITM1	1.00745e-63	0.325792	0.359	0.186	1.95253e-59	2	IFITM1
PPP1R18	1.96735e-63	0.34615	0.361	0.192	3.81292e-59	2	PPP1R18
FNBP1	5.25533e-63	0.30226	0.544	0.331	1.01853e-58	2	FNBP1
SERPINH11	6.81281e-63	0.349529	0.489	0.287	1.32039e-58	2	SERPINH1
GPR1712	8.53248e-63	0.279539	0.375	0.195	1.65368e-58	2	GPR171
FXYD51	9.56334e-63	0.3391	0.785	0.573	1.85347e-58	2	FXYD5
MSN	1.23873e-62	0.368725	0.538	0.342	2.40078e-58	2	MSN
STK17A1	1.28424e-62	0.360147	0.664	0.44	2.48899e-58	2	STK17A
CDKN1B1	1.2936e-62	0.351632	0.413	0.232	2.50713e-58	2	CDKN1B
SNX9	1.58202e-62	0.403351	0.339	0.179	3.06611e-58	2	SNX9
IKZF1	8.68335e-62	0.268874	0.36	0.186	1.68292e-57	2	IKZF1
C10ORF54	1.98508e-61	0.310308	0.331	0.172	3.84729e-57	2	C10ORF54
DDX242	3.68897e-61	0.295614	0.722	0.511	7.14959e-57	2	DDX24
WIPF11	1.8541e-60	0.326726	0.477	0.288	3.59343e-56	2	WIPF1
PRDX2	1.85649e-60	0.338013	0.393	0.222	3.59807e-56	2	PRDX2
MZT2A	3.09929e-60	0.310577	0.431	0.251	6.00674e-56	2	MZT2A
CASP8	1.08567e-59	0.283967	0.308	0.153	2.10413e-55	2	CASP8
IFI16	1.40675e-59	0.308157	0.623	0.406	2.72643e-55	2	IFI16
DNAJA11	1.67282e-59	0.345579	0.907	0.773	3.24209e-55	2	DNAJA1
GSPT11	3.35438e-59	0.400492	0.449	0.275	6.50113e-55	2	GSPT1
ARPC2	4.09112e-59	0.305305	0.84	0.634	7.929e-55	2	ARPC2
CREM2	4.64646e-59	0.395625	0.794	0.58	9.00531e-55	2	CREM
ABRACL	9.85095e-59	0.300079	0.467	0.278	1.90921e-54	2	ABRACL
SH3KBP1	1.08702e-58	0.361481	0.383	0.216	2.10675e-54	2	SH3KBP1
SOCS11	3.8932e-58	0.362681	0.504	0.304	7.54541e-54	2	SOCS1
BAG3	6.12824e-58	0.334699	0.488	0.297	1.18771e-53	2	BAG3
UBE2D2	7.4465e-58	0.306958	0.564	0.367	1.44321e-53	2	UBE2D2
PPP1R12A	8.32066e-58	0.304012	0.419	0.242	1.61263e-53	2	PPP1R12A
ATP5L	2.65762e-57	0.294987	0.868	0.699	5.15074e-53	2	ATP5L
HMGN1	2.9487e-57	0.327398	0.685	0.48	5.71488e-53	2	HMGN1
GTF3A	3.30495e-57	0.326609	0.489	0.304	6.40532e-53	2	GTF3A
SEPT61	3.48668e-57	0.278177	0.471	0.283	6.75753e-53	2	SEPT6
APRT	4.93841e-57	0.308045	0.578	0.383	9.57113e-53	2	APRT
TSPAN14	9.8667e-57	0.279088	0.261	0.125	1.91227e-52	2	TSPAN14
TMA7	1.58113e-55	0.256946	0.861	0.683	3.06439e-51	2	TMA7
DDIT41	3.58228e-55	0.486661	0.695	0.505	6.94282e-51	2	DDIT4
PSMB8	4.00984e-55	0.315334	0.493	0.31	7.77147e-51	2	PSMB8
PPP1R22	1.83742e-54	0.258364	0.734	0.515	3.56111e-50	2	PPP1R2
ANP32B	1.86302e-54	0.340147	0.579	0.395	3.61071e-50	2	ANP32B
CFL1	2.64138e-54	0.27213	0.922	0.77	5.11926e-50	2	CFL1
RAP1A	6.08664e-54	0.314087	0.498	0.319	1.17965e-49	2	RAP1A
CCNI	7.7252e-54	0.316231	0.806	0.617	1.49722e-49	2	CCNI
TAP1	2.16498e-53	0.292767	0.417	0.244	4.19594e-49	2	TAP1
ACTR3	3.2117e-53	0.322133	0.552	0.362	6.22459e-49	2	ACTR3
NDFIP11	6.46883e-53	0.316109	0.47	0.292	1.25372e-48	2	NDFIP1
CLIC1	1.00471e-52	0.294089	0.762	0.558	1.94723e-48	2	CLIC1
FAM107B	6.49407e-52	0.295697	0.489	0.307	1.25862e-47	2	FAM107B
CCNH2	6.70771e-52	0.268677	0.526	0.336	1.30002e-47	2	CCNH
HINT1	1.1419e-51	0.290992	0.83	0.651	2.21312e-47	2	HINT1
CIB1	2.43536e-51	0.268424	0.594	0.399	4.71998e-47	2	CIB1
SP100	2.60554e-51	0.274719	0.493	0.312	5.0498e-47	2	SP100
ISG201	1.2396e-50	0.254988	0.707	0.485	2.40246e-46	2	ISG20
BIRC31	1.98075e-50	0.296595	0.795	0.575	3.83889e-46	2	BIRC3
CD27	2.698e-50	0.628838	0.322	0.188	5.22899e-46	2	CD27
HLA.E	2.70873e-50	0.290962	0.954	0.821	5.2498e-46	2	HLA.E
LIMD2	5.74873e-50	0.338629	0.459	0.286	1.11416e-45	2	LIMD2
RHOC	6.07178e-50	0.256588	0.335	0.185	1.17677e-45	2	RHOC
SMC3	7.41798e-50	0.266197	0.284	0.147	1.43768e-45	2	SMC3
EEF1D1	1.35375e-49	0.263854	0.935	0.803	2.6237e-45	2	EEF1D
CALM3	3.04735e-49	0.34326	0.423	0.263	5.90606e-45	2	CALM3
GADD45A	3.32637e-49	0.444219	0.353	0.205	6.44684e-45	2	GADD45A
CITED2	4.10744e-49	0.388277	0.428	0.264	7.96063e-45	2	CITED2
UBE2D3	4.85844e-49	0.276275	0.783	0.602	9.41614e-45	2	UBE2D3
AHSA11	1.51302e-48	0.275586	0.634	0.434	2.93239e-44	2	AHSA1
PSMD13	2.29861e-48	0.276462	0.306	0.168	4.45494e-44	2	PSMD13
TAGAP1	3.56034e-48	0.267201	0.502	0.317	6.9003e-44	2	TAGAP
ELOVL5	9.24538e-48	0.253737	0.444	0.274	1.79185e-43	2	ELOVL5
NAP1L4	1.01986e-47	0.305171	0.383	0.225	1.97658e-43	2	NAP1L4
ECH1	1.76145e-47	0.29411	0.397	0.245	3.41387e-43	2	ECH1
METTL9	2.3237e-47	0.279956	0.369	0.218	4.50356e-43	2	METTL9
ZFAND2A1	1.09038e-46	0.33723	0.582	0.39	2.11326e-42	2	ZFAND2A
IDH2	1.13609e-46	0.275648	0.316	0.177	2.20186e-42	2	IDH2
DEK	2.07443e-46	0.289831	0.536	0.364	4.02046e-42	2	DEK
IRF11	2.62253e-46	0.278829	0.616	0.42	5.08272e-42	2	IRF1
COPE	2.86482e-46	0.273931	0.509	0.335	5.55231e-42	2	COPE
ARPC4	1.55164e-45	0.265203	0.399	0.245	3.00724e-41	2	ARPC4
DUSP10	2.52245e-45	0.33073	0.302	0.167	4.88877e-41	2	DUSP10
ZC3H12A1	9.21619e-45	0.304595	0.383	0.231	1.78619e-40	2	ZC3H12A
JUNB1	1.73168e-44	0.370286	0.908	0.787	3.35617e-40	2	JUNB
ISCU	2.02459e-44	0.312264	0.509	0.339	3.92385e-40	2	ISCU
PARK7	2.7035e-44	0.288982	0.596	0.417	5.23966e-40	2	PARK7
ZNF267	3.22464e-44	0.318656	0.276	0.151	6.24968e-40	2	ZNF267
ANXA111	3.99539e-44	0.256087	0.401	0.247	7.74347e-40	2	ANXA11
P2RY10	1.33746e-43	0.253033	0.314	0.175	2.59212e-39	2	P2RY10
NOP58	3.05237e-43	0.260527	0.444	0.284	5.91579e-39	2	NOP58
PIM3	5.76373e-43	0.32316	0.511	0.344	1.11707e-38	2	PIM3
SPCS1	6.2068e-43	0.258008	0.543	0.371	1.20294e-38	2	SPCS1
SEPT9	1.24392e-42	0.261082	0.395	0.243	2.41084e-38	2	SEPT9
JAK1	2.04942e-42	0.267366	0.493	0.327	3.97199e-38	2	JAK1
TPM3	4.33461e-42	0.258605	0.609	0.431	8.40092e-38	2	TPM3
PLP2	4.98142e-42	0.272939	0.539	0.372	9.65449e-38	2	PLP2
PSMA5	1.15435e-41	0.264891	0.369	0.227	2.23725e-37	2	PSMA5
PDCD42	8.97831e-41	0.276354	0.464	0.304	1.74009e-36	2	PDCD4
DNAJA2	2.00338e-40	0.262728	0.273	0.152	3.88274e-36	2	DNAJA2
GTF2B1	2.17145e-40	0.278197	0.481	0.316	4.20849e-36	2	GTF2B
ZFAND5	9.34623e-40	0.266048	0.557	0.387	1.81139e-35	2	ZFAND5
YIPF5	3.33744e-39	0.253939	0.258	0.141	6.4683e-35	2	YIPF5
PAK2	7.02187e-39	0.273289	0.345	0.212	1.36091e-34	2	PAK2
HNRNPUL1	7.5702e-38	0.262768	0.375	0.236	1.46718e-33	2	HNRNPUL1
PPP1CA	1.19524e-37	0.258576	0.383	0.244	2.3165e-33	2	PPP1CA
PIM2	2.79641e-37	0.293247	0.308	0.181	5.41973e-33	2	PIM2
PTTG1	7.02934e-36	0.286273	0.295	0.173	1.36236e-31	2	PTTG1
PMAIP1	8.12978e-35	0.558953	0.476	0.34	1.57563e-30	2	PMAIP1
BAX	2.9032e-31	0.265107	0.327	0.211	5.62669e-27	2	BAX
GLRX	5.2839e-29	0.269377	0.324	0.209	1.02407e-24	2	GLRX
MTHFD2	8.7944e-25	0.255022	0.318	0.213	1.70444e-20	2	MTHFD2
CNIH1	6.44486e-23	0.26672	0.26	0.172	1.24908e-18	2	CNIH1
IGHM	0	3.60771	0.614	0.127	0	3	IGHM
CD79A	0	2.92653	0.815	0.022	0	3	CD79A
MS4A1	0	2.86726	0.8	0.013	0	3	MS4A1
IGKC	0	2.78135	0.868	0.545	0	3	IGKC
CD83	0	2.42008	0.844	0.268	0	3	CD83
CCR71	0	2.24739	0.74	0.205	0	3	CCR7
LY9	0	2.17044	0.619	0.071	0	3	LY9
BANK1	0	2.1084	0.641	0.01	0	3	BANK1
IRF8	0	1.89292	0.601	0.046	0	3	IRF8
SMIM14	0	1.83969	0.565	0.078	0	3	SMIM14
HLA.DQA1	0	1.70925	0.768	0.189	0	3	HLA.DQA1
HLA.DRA	0	1.6968	0.979	0.561	0	3	HLA.DRA
CD37	0	1.63564	0.904	0.543	0	3	CD37
AL928768.3	0	1.58174	0.292	0.003	0	3	AL928768.3
ARHGAP24	0	1.55468	0.476	0.015	0	3	ARHGAP24
RP5.887A10.1	0	1.55435	0.339	0.002	0	3	RP5.887A10.1
VPREB3	0	1.55147	0.439	0.002	0	3	VPREB3
MEF2C	0	1.47677	0.501	0.052	0	3	MEF2C
HLA.DQB1	0	1.45397	0.854	0.286	0	3	HLA.DQB1
CD74	0	1.43004	0.99	0.752	0	3	CD74
AC079767.4	0	1.40166	0.375	0.01	0	3	AC079767.4
NFKBID	0	1.39742	0.574	0.137	0	3	NFKBID
ADAM28	0	1.3357	0.427	0.027	0	3	ADAM28
HLA.DRB1	0	1.32666	0.913	0.376	0	3	HLA.DRB1
TNFRSF13C	0	1.3206	0.402	0.008	0	3	TNFRSF13C
LINC00926	0	1.31476	0.363	0.004	0	3	LINC00926
RUBCNL	0	1.2311	0.345	0.007	0	3	RUBCNL
SPIB	0	1.22577	0.34	0.01	0	3	SPIB
BCL2A1	0	1.18477	0.508	0.144	0	3	BCL2A1
BLK	0	1.16122	0.383	0.006	0	3	BLK
BASP1	0	1.1418	0.429	0.055	0	3	BASP1
PHACTR1	0	1.13901	0.321	0.052	0	3	PHACTR1
HLA.DPB1	0	1.13177	0.92	0.474	0	3	HLA.DPB1
TCF4	0	1.1075	0.395	0.044	0	3	TCF4
DRAM2	0	1.08411	0.496	0.115	0	3	DRAM2
CD40	0	1.08138	0.39	0.043	0	3	CD40
TNFRSF13B	0	1.08004	0.327	0.006	0	3	TNFRSF13B
RP11.693J15.5	0	1.05817	0.285	0.002	0	3	RP11.693J15.5
SWAP70	0	1.03479	0.392	0.049	0	3	SWAP70
IFT57	0	1.01964	0.415	0.087	0	3	IFT57
POU2F2	0	1.00553	0.346	0.04	0	3	POU2F2
CD79B	0	0.99738	0.302	0.041	0	3	CD79B
CD19	0	0.996372	0.297	0.002	0	3	CD19
EEF1B21	0	0.996042	0.949	0.789	0	3	EEF1B2
KDM4B	0	0.993423	0.335	0.032	0	3	KDM4B
LYN	0	0.940221	0.361	0.062	0	3	LYN
HLA.DPA1	0	0.927633	0.909	0.46	0	3	HLA.DPA1
LY86	0	0.923435	0.379	0.057	0	3	LY86
RPS81	0	0.903897	0.99	0.919	0	3	RPS8
2024-03-01	0	0.893167	0.252	0.03	0	3	2024-03-01
RPS231	0	0.87803	0.984	0.932	0	3	RPS23
CD221	0	0.869109	0.262	0.012	0	3	CD22
CXCR5	0	0.856191	0.254	0.01	0	3	CXCR5
FCRLA	0	0.85259	0.255	0.001	0	3	FCRLA
SNN	0	0.818064	0.277	0.039	0	3	SNN
RPS51	0	0.804225	0.965	0.858	0	3	RPS5
GNG7	0	0.802597	0.25	0.013	0	3	GNG7
POU2AF1	0	0.785749	0.25	0.005	0	3	POU2AF1
CCDC50	0	0.774107	0.323	0.061	0	3	CCDC50
FAM49A	0	0.76583	0.283	0.044	0	3	FAM49A
PKIG	0	0.74066	0.271	0.035	0	3	PKIG
CD24	0	0.732261	0.422	0.049	0	3	CD24
RPS22	0	0.699663	0.991	0.952	0	3	RPS2
RPLP21	0	0.695521	0.992	0.957	0	3	RPLP2
RPL13A1	0	0.684324	0.992	0.965	0	3	RPL13A
RPS181	0	0.656784	0.992	0.957	0	3	RPS18
RPL111	0	0.636011	0.989	0.941	0	3	RPL11
PDLIM1	0	0.583959	0.285	0.045	0	3	PDLIM1
RPL23A1	7.89602e-308	0.627355	0.984	0.936	1.53033e-303	3	RPL23A
RPL211	7.3152e-307	0.665941	0.986	0.942	1.41776e-302	3	RPL21
RPL27A1	2.4068e-286	0.575888	0.988	0.937	4.66462e-282	3	RPL27A
RPS11	1.57095e-285	0.667381	0.976	0.895	3.04465e-281	3	RPS11
RPL191	8.57476e-284	0.587666	0.99	0.935	1.66187e-279	3	RPL19
PRDM2	6.46685e-283	1.01191	0.47	0.142	1.25334e-278	3	PRDM2
HLA.DMA	3.04705e-280	0.758307	0.614	0.215	5.90549e-276	3	HLA.DMA
RPS141	1.53014e-278	0.611633	0.986	0.934	2.96557e-274	3	RPS14
BCAS4	2.02036e-271	0.713498	0.281	0.051	3.91567e-267	3	BCAS4
RPL181	1.40719e-270	0.626571	0.973	0.9	2.72728e-266	3	RPL18
ST6GAL1	5.69595e-268	0.636597	0.25	0.04	1.10393e-263	3	ST6GAL1
HLA.DMB	1.78747e-265	0.694208	0.454	0.128	3.46429e-261	3	HLA.DMB
RPS201	3.43914e-263	0.572744	0.984	0.927	6.6654e-259	3	RPS20
RPL321	4.41027e-254	0.570011	0.985	0.937	8.54754e-250	3	RPL32
ORAI2	2.96507e-253	0.705664	0.315	0.069	5.7466e-249	3	ORAI2
RPL33	6.24542e-249	0.62401	0.986	0.924	1.21043e-244	3	RPL3
FCMR	5.82458e-247	0.821253	0.42	0.122	1.12886e-242	3	FCMR
EZR	6.90998e-244	1.07083	0.815	0.508	1.33922e-239	3	EZR
MARCKS	1.54533e-243	0.743151	0.312	0.069	2.995e-239	3	MARCKS
RPL91	8.24861e-243	0.567261	0.983	0.921	1.59866e-238	3	RPL9
PMAIP11	4.52819e-241	0.915535	0.686	0.313	8.77609e-237	3	PMAIP1
REL	9.06872e-241	1.01745	0.848	0.56	1.75761e-236	3	REL
RPL81	1.15952e-240	0.623941	0.974	0.895	2.24726e-236	3	RPL8
RPL391	3.0139e-237	0.577279	0.988	0.932	5.84124e-233	3	RPL39
HERPUD1	6.04411e-237	1.19305	0.814	0.548	1.17141e-232	3	HERPUD1
HLA.DRB5	2.98842e-233	0.479473	0.483	0.156	5.79185e-229	3	HLA.DRB5
RPS61	5.45293e-231	0.55721	0.984	0.932	1.05683e-226	3	RPS6
RPS281	2.44743e-229	0.551494	0.987	0.934	4.74336e-225	3	RPS28
RPL341	5.32667e-229	0.528359	0.991	0.943	1.03236e-224	3	RPL34
RPS131	3.80006e-228	0.57399	0.977	0.901	7.36489e-224	3	RPS13
EEF1A11	5.09349e-226	0.530849	0.993	0.974	9.87169e-222	3	EEF1A1
MARCKSL1	4.41997e-221	0.965587	0.536	0.214	8.56634e-217	3	MARCKSL1
LAPTM5	5.38898e-219	0.85242	0.893	0.656	1.04444e-214	3	LAPTM5
RPS251	1.72133e-217	0.536958	0.983	0.926	3.33611e-213	3	RPS25
RPL18A1	9.14687e-217	0.562516	0.984	0.922	1.77275e-212	3	RPL18A
RPSA1	2.25655e-216	0.641173	0.966	0.864	4.37342e-212	3	RPSA
CHPT1	3.16453e-215	0.795948	0.369	0.11	6.13318e-211	3	CHPT1
RPS3A1	4.86141e-214	0.535453	0.983	0.93	9.4219e-210	3	RPS3A
CD55	2.26409e-213	0.703266	0.693	0.331	4.38803e-209	3	CD55
RPS161	3.85135e-211	0.515942	0.985	0.927	7.46431e-207	3	RPS16
RPL15	1.06818e-209	0.512421	0.979	0.918	2.07024e-205	3	RPL15
AIM2	1.39512e-208	0.650795	0.264	0.057	2.70387e-204	3	AIM2
SMARCB1	5.41672e-207	0.659793	0.308	0.079	1.04982e-202	3	SMARCB1
EEF21	2.14848e-206	0.763191	0.89	0.684	4.16397e-202	3	EEF2
RPL10A1	1.50276e-205	0.566162	0.975	0.894	2.91249e-201	3	RPL10A
RPL301	1.4871e-202	0.499575	0.987	0.936	2.88215e-198	3	RPL30
RPL51	1.35688e-197	0.599835	0.965	0.86	2.62976e-193	3	RPL5
IER5	8.14834e-197	0.967359	0.639	0.319	1.57923e-192	3	IER5
RPL101	5.8592e-194	0.477314	0.988	0.963	1.13557e-189	3	RPL10
FAU1	4.41233e-193	0.495877	0.978	0.91	8.55154e-189	3	FAU
RPL7A1	2.44425e-191	0.519976	0.977	0.898	4.7372e-187	3	RPL7A
TMEM243	4.84178e-190	0.814478	0.565	0.251	9.38385e-186	3	TMEM243
RPL121	5.22252e-188	0.515324	0.982	0.917	1.01218e-183	3	RPL12
CMTM6	1.13665e-168	0.809303	0.562	0.272	2.20294e-164	3	CMTM6
RPL261	4.76445e-163	0.427715	0.982	0.928	9.23399e-159	3	RPL26
RPS271	9.29657e-163	0.469297	0.991	0.964	1.80177e-158	3	RPS27
SYNGR2	1.89379e-161	0.649745	0.414	0.156	3.67035e-157	3	SYNGR2
RPS27A1	4.50438e-159	0.438742	0.986	0.946	8.72994e-155	3	RPS27A
RPL291	6.17496e-159	0.473891	0.974	0.897	1.19677e-154	3	RPL29
SLC25A6	4.08167e-157	0.67645	0.854	0.637	7.91068e-153	3	SLC25A6
SNX2	5.49116e-156	0.645361	0.372	0.136	1.06424e-151	3	SNX2
IGHG1	3.97943e-155	2.22879	0.329	0.111	7.71254e-151	3	IGHG1
HSPA4	4.71597e-155	0.730687	0.53	0.251	9.14001e-151	3	HSPA4
RPL71	4.93136e-153	0.46018	0.974	0.906	9.55748e-149	3	RPL7
TPD52	2.42363e-151	0.579819	0.287	0.087	4.69723e-147	3	TPD52
EIF1	7.23697e-147	0.471891	0.981	0.931	1.4026e-142	3	EIF1
CTSH	1.11311e-145	0.585631	0.454	0.187	2.15732e-141	3	CTSH
RPL35A1	8.82267e-145	0.421306	0.982	0.918	1.70992e-140	3	RPL35A
IGLC2	7.56915e-144	2.81707	0.552	0.3	1.46698e-139	3	IGLC2
RCSD1	9.40758e-144	0.687116	0.464	0.2	1.82328e-139	3	RCSD1
METTL21A	1.08838e-140	0.579163	0.26	0.077	2.10938e-136	3	METTL21A
RACK11	1.8021e-137	0.487779	0.958	0.855	3.49266e-133	3	RACK1
RPL131	2.29861e-136	0.370023	0.99	0.962	4.45494e-132	3	RPL13
RPS71	2.02954e-135	0.435259	0.975	0.902	3.93345e-131	3	RPS7
IGHA1	5.22943e-135	2.40228	0.696	0.443	1.01352e-130	3	IGHA1
RPS151	2.26817e-134	0.38985	0.987	0.935	4.39593e-130	3	RPS15
TRAF4	3.52769e-134	0.575913	0.32	0.113	6.83701e-130	3	TRAF4
RPS291	3.89927e-133	0.432073	0.987	0.938	7.55718e-129	3	RPS29
KDM6B	1.21583e-132	0.681342	0.571	0.299	2.35639e-128	3	KDM6B
UPF2	1.52559e-132	0.656095	0.405	0.171	2.95675e-128	3	UPF2
RPS121	7.77586e-131	0.414432	0.986	0.95	1.50704e-126	3	RPS12
RPLP12	4.71085e-129	0.374582	0.991	0.972	9.1301e-125	3	RPLP1
NCF1	2.96404e-128	0.54022	0.315	0.112	5.7446e-124	3	NCF1
RPS171	9.90549e-128	0.417778	0.982	0.921	1.91978e-123	3	RPS17
RPS15A1	2.3969e-127	0.376678	0.982	0.939	4.64544e-123	3	RPS15A
OSER1	2.54412e-126	0.62804	0.405	0.176	4.93075e-122	3	OSER1
RPL42	5.87331e-126	0.489972	0.947	0.815	1.13831e-121	3	RPL4
RPL311	8.1838e-126	0.406405	0.985	0.921	1.5861e-121	3	RPL31
PIM21	1.19179e-125	0.608052	0.403	0.169	2.30981e-121	3	PIM2
CD482	1.73864e-125	0.643384	0.754	0.483	3.36965e-121	3	CD48
PRKCB	2.7357e-125	0.527422	0.282	0.095	5.30206e-121	3	PRKCB
RPL271	6.82155e-124	0.42815	0.975	0.891	1.32208e-119	3	RPL27
SELL	3.04901e-123	0.467067	0.331	0.119	5.90929e-119	3	SELL
SKIL	2.10972e-122	0.665802	0.478	0.231	4.08884e-118	3	SKIL
ANKRD371	1.26828e-119	0.697771	0.578	0.322	2.45806e-115	3	ANKRD37
NPM1	3.31849e-118	0.551891	0.894	0.762	6.43157e-114	3	NPM1
TCEA1	5.10752e-118	0.61971	0.477	0.235	9.89889e-114	3	TCEA1
RPL361	4.69705e-117	0.397951	0.976	0.906	9.10335e-113	3	RPL36
MRPL181	6.18406e-117	0.754748	0.68	0.44	1.19853e-112	3	MRPL18
RNASET2	5.22716e-116	0.507418	0.578	0.308	1.01308e-111	3	RNASET2
RPS211	4.55166e-115	0.47886	0.972	0.884	8.82158e-111	3	RPS21
RPS91	9.22237e-114	0.367132	0.98	0.918	1.78739e-109	3	RPS9
FKBP41	2.97664e-112	0.761758	0.608	0.365	5.76903e-108	3	FKBP4
INPP5D	3.98226e-111	0.545628	0.314	0.12	7.71802e-107	3	INPP5D
RPS4X1	9.25128e-111	0.385404	0.98	0.927	1.79299e-106	3	RPS4X
IGLC3	1.63908e-109	2.40391	0.306	0.125	3.1767e-105	3	IGLC3
RPL22L1	1.17144e-108	0.638381	0.641	0.395	2.27038e-104	3	RPL22L1
ID3	1.39102e-107	0.642573	0.379	0.164	2.69594e-103	3	ID3
RPL411	2.03757e-105	0.356577	0.992	0.963	3.94902e-101	3	RPL41
NR4A21	7.89542e-102	0.711055	0.696	0.465	1.53021e-97	3	NR4A2
SNX3	1.85289e-101	0.606842	0.612	0.367	3.59108e-97	3	SNX3
PTPN1	6.31371e-99	0.522078	0.377	0.171	1.22366e-94	3	PTPN1
ZCCHC10	2.11282e-98	0.555706	0.349	0.155	4.09486e-94	3	ZCCHC10
GGA2	1.28027e-96	0.473932	0.256	0.094	2.48129e-92	3	GGA2
PEA15	2.49028e-96	0.436571	0.268	0.102	4.82642e-92	3	PEA15
RPL23	3.56572e-95	0.385665	0.959	0.862	6.91073e-91	3	RPL23
SLBP	8.76785e-95	0.643476	0.499	0.282	1.6993e-90	3	SLBP
RPS4Y1	8.96668e-95	0.784851	0.333	0.146	1.73783e-90	3	RPS4Y1
RPL221	2.39362e-94	0.408926	0.96	0.857	4.63907e-90	3	RPL22
MOB3A	3.4587e-94	0.448186	0.258	0.097	6.7033e-90	3	MOB3A
FAM60A	4.8542e-94	0.438976	0.263	0.1	9.40792e-90	3	FAM60A
BCAS2	9.12232e-94	0.756993	0.56	0.344	1.768e-89	3	BCAS2
CHCHD10	5.2357e-93	0.476656	0.488	0.26	1.01473e-88	3	CHCHD10
EIF2S3	7.62116e-93	0.51103	0.435	0.219	1.47706e-88	3	EIF2S3
RPL141	1.62882e-92	0.343296	0.969	0.901	3.15682e-88	3	RPL14
DDX21	5.04357e-92	0.636075	0.576	0.357	9.77494e-88	3	DDX21
CKS2	7.12016e-92	0.561034	0.686	0.453	1.37996e-87	3	CKS2
RPS31	1.39455e-91	0.336606	0.977	0.933	2.70278e-87	3	RPS3
NFATC1	5.68109e-91	0.422093	0.252	0.093	1.10105e-86	3	NFATC1
RPL281	5.91963e-91	0.30183	0.991	0.953	1.14728e-86	3	RPL28
ODC1	4.1638e-90	0.517617	0.462	0.243	8.06986e-86	3	ODC1
HMGA1	8.72138e-90	0.486057	0.406	0.203	1.69029e-85	3	HMGA1
EIF1B	4.27101e-89	0.525914	0.504	0.284	8.27764e-85	3	EIF1B
UBALD2	2.98231e-88	0.525856	0.373	0.18	5.78001e-84	3	UBALD2
UBA521	8.44651e-88	0.354033	0.975	0.887	1.63702e-83	3	UBA52
NFKB2	5.98612e-87	0.459947	0.416	0.207	1.16017e-82	3	NFKB2
GLA	1.3132e-86	0.664798	0.354	0.17	2.54512e-82	3	GLA
RPL371	4.34771e-86	0.335277	0.984	0.923	8.4263e-82	3	RPL37
SMDT1	6.98949e-85	0.550101	0.539	0.322	1.35463e-80	3	SMDT1
LRIF1	8.73635e-84	0.468695	0.292	0.125	1.69319e-79	3	LRIF1
CD691	1.43676e-83	0.706067	0.781	0.573	2.78459e-79	3	CD69
SMAP21	1.83333e-83	0.47523	0.621	0.386	3.55318e-79	3	SMAP2
RPLP01	3.4514e-83	0.366373	0.956	0.85	6.68916e-79	3	RPLP0
SYPL1	4.42105e-83	0.438742	0.349	0.164	8.56843e-79	3	SYPL1
RBM38	1.62581e-82	0.415763	0.288	0.121	3.15098e-78	3	RBM38
TYMP	1.50058e-81	0.531529	0.529	0.311	2.90828e-77	3	TYMP
GLTSCR21	1.6627e-81	0.446702	0.864	0.682	3.22249e-77	3	GLTSCR2
HLA.DQA2	3.02432e-77	0.441853	0.364	0.184	5.86143e-73	3	HLA.DQA2
FAM3C	1.10145e-76	0.381335	0.278	0.119	2.13471e-72	3	FAM3C
RPL381	3.54423e-76	0.321686	0.978	0.9	6.86907e-72	3	RPL38
ELL2	5.0217e-76	0.408316	0.379	0.191	9.73256e-72	3	ELL2
LSM7	9.38194e-76	0.486425	0.439	0.241	1.81831e-71	3	LSM7
RPS101	1.99915e-74	0.404246	0.935	0.813	3.87455e-70	3	RPS10
AHSA12	2.39762e-73	0.459863	0.65	0.433	4.64683e-69	3	AHSA1
GNL3	1.28142e-70	0.444703	0.389	0.207	2.48353e-66	3	GNL3
RPL351	1.6721e-69	0.287586	0.975	0.907	3.24069e-65	3	RPL35
STIP1	6.19502e-69	0.484744	0.492	0.296	1.20066e-64	3	STIP1
PARP14	1.14516e-67	0.460783	0.28	0.13	2.21943e-63	3	PARP14
SP140	1.29784e-67	0.337222	0.283	0.127	2.51534e-63	3	SP140
ALG13	6.06522e-67	0.571149	0.308	0.154	1.1755e-62	3	ALG13
IER21	8.06761e-67	0.462062	0.626	0.417	1.56358e-62	3	IER2
GPR1831	1.30622e-66	0.489887	0.53	0.326	2.53159e-62	3	GPR183
EIF3L	1.82453e-66	0.434306	0.566	0.367	3.53612e-62	3	EIF3L
C6ORF48	1.89691e-66	0.423782	0.667	0.462	3.6764e-62	3	C6ORF48
BCL2	2.31397e-66	0.346419	0.285	0.131	4.48471e-62	3	BCL2
NACA1	2.3842e-66	0.317279	0.948	0.851	4.62083e-62	3	NACA
NR4A11	7.53993e-66	0.424907	0.676	0.46	1.46131e-61	3	NR4A1
PPM1K	9.37858e-66	0.383138	0.357	0.182	1.81766e-61	3	PPM1K
PRDX1	4.13891e-65	0.463379	0.736	0.559	8.02162e-61	3	PRDX1
YPEL52	6.78913e-65	0.429831	0.713	0.509	1.3158e-60	3	YPEL5
EIF3E1	2.23465e-64	0.365109	0.775	0.586	4.33098e-60	3	EIF3E
HSP90AB11	1.01631e-63	0.348505	0.946	0.87	1.96972e-59	3	HSP90AB1
TUBB4B1	9.61565e-63	0.411807	0.697	0.509	1.86361e-58	3	TUBB4B
LIMD21	1.61591e-61	0.390599	0.481	0.284	3.1318e-57	3	LIMD2
PFDN5	6.03337e-61	0.330957	0.926	0.799	1.16933e-56	3	PFDN5
VOPP1	1.89688e-60	0.350958	0.305	0.153	3.67635e-56	3	VOPP1
ITSN2	7.12443e-60	0.368472	0.397	0.223	1.38079e-55	3	ITSN2
EIF4A31	8.61257e-60	0.540328	0.582	0.406	1.6692e-55	3	EIF4A3
OAZ1	5.06707e-59	0.304667	0.926	0.827	9.8205e-55	3	OAZ1
PABPC11	6.02648e-59	0.288133	0.908	0.768	1.16799e-54	3	PABPC1
DNAJB61	6.39419e-59	0.469496	0.751	0.598	1.23926e-54	3	DNAJB6
GPBP11	2.06147e-58	0.360467	0.728	0.529	3.99533e-54	3	GPBP1
BIRC32	5.562e-58	0.310414	0.789	0.577	1.07797e-53	3	BIRC3
RPL61	6.39056e-56	0.259658	0.975	0.897	1.23855e-51	3	RPL6
SNAP23	3.76662e-54	0.302337	0.277	0.138	7.30008e-50	3	SNAP23
YWHAZ	4.75659e-54	0.351633	0.684	0.491	9.21876e-50	3	YWHAZ
ATP6V0D1	5.01775e-54	0.404569	0.341	0.192	9.7249e-50	3	ATP6V0D1
IDI1	1.98874e-53	0.464638	0.51	0.333	3.85438e-49	3	IDI1
CYCS	3.41372e-53	0.405136	0.698	0.528	6.61614e-49	3	CYCS
NR4A3	3.62776e-53	0.434465	0.34	0.187	7.03096e-49	3	NR4A3
WSB1	4.26546e-53	0.313162	0.582	0.387	8.26689e-49	3	WSB1
VPS37B	5.98784e-53	0.392644	0.404	0.239	1.1605e-48	3	VPS37B
PIM31	6.0282e-53	0.46674	0.522	0.344	1.16832e-48	3	PIM3
ST13	5.33413e-52	0.386996	0.66	0.485	1.03381e-47	3	ST13
CNPY3	5.45808e-52	0.32847	0.277	0.141	1.05783e-47	3	CNPY3
CHORDC11	7.99386e-52	0.452995	0.566	0.394	1.54929e-47	3	CHORDC1
CD47	8.94815e-51	0.351517	0.419	0.252	1.73424e-46	3	CD47
UXT	2.60987e-50	0.338268	0.606	0.423	5.05819e-46	3	UXT
DEDD22	7.64766e-50	0.385287	0.62	0.431	1.48219e-45	3	DEDD2
SERPINB9	1.7728e-49	0.296974	0.321	0.173	3.43587e-45	3	SERPINB9
STX5	6.79039e-49	0.289552	0.277	0.142	1.31605e-44	3	STX5
TCP11	2.31617e-48	0.327957	0.614	0.43	4.48897e-44	3	TCP1
RILPL2	4.92118e-48	0.369827	0.367	0.216	9.53774e-44	3	RILPL2
MKNK2	9.10422e-48	0.25991	0.319	0.174	1.76449e-43	3	MKNK2
LPIN1	1.01301e-47	0.362756	0.341	0.192	1.96331e-43	3	LPIN1
EVI2B	1.08744e-47	0.298734	0.544	0.355	2.10757e-43	3	EVI2B
NBEAL11	1.90887e-47	0.341265	0.81	0.648	3.69958e-43	3	NBEAL1
SQSTM1	3.33662e-47	0.389424	0.762	0.608	6.4667e-43	3	SQSTM1
ARID5B1	5.39796e-47	0.288797	0.582	0.386	1.04618e-42	3	ARID5B
AC090498.11	7.51433e-47	0.351759	0.783	0.6	1.45635e-42	3	AC090498.1
HIST1H4C2	1.01639e-46	0.298484	0.585	0.4	1.96986e-42	3	HIST1H4C
RASGEF1B	1.16464e-46	0.443899	0.267	0.14	2.25718e-42	3	RASGEF1B
ZFAND6	4.24551e-46	0.336399	0.306	0.171	8.22823e-42	3	ZFAND6
GRB2	8.21592e-46	0.300004	0.358	0.208	1.59233e-41	3	GRB2
UQCRH	1.89427e-45	0.33446	0.703	0.529	3.67129e-41	3	UQCRH
TOMM20	3.56737e-45	0.309565	0.543	0.365	6.91392e-41	3	TOMM20
MTPN	1.40115e-44	0.308145	0.314	0.176	2.71558e-40	3	MTPN
FNBP11	1.51222e-44	0.271816	0.517	0.336	2.93083e-40	3	FNBP1
EIF4B	1.58047e-44	0.293892	0.525	0.352	3.06311e-40	3	EIF4B
ISG202	4.11176e-44	0.318218	0.68	0.49	7.96899e-40	3	ISG20
MYCBP2	6.39344e-44	0.275168	0.369	0.217	1.23911e-39	3	MYCBP2
ATP2B1	1.07268e-43	0.311934	0.311	0.175	2.07897e-39	3	ATP2B1
VASP	1.13684e-43	0.318318	0.396	0.24	2.20331e-39	3	VASP
MRPS6	1.98856e-43	0.450894	0.437	0.286	3.85403e-39	3	MRPS6
IMPDH2	5.93275e-43	0.273664	0.27	0.145	1.14983e-38	3	IMPDH2
RPL171	1.29234e-42	0.299752	0.674	0.493	2.50468e-38	3	RPL17
UBE2N	3.37826e-42	0.378245	0.39	0.246	6.5474e-38	3	UBE2N
RBM8A	6.10348e-42	0.262747	0.691	0.512	1.18292e-37	3	RBM8A
ZBTB20	2.60406e-41	0.262926	0.373	0.224	5.04693e-37	3	ZBTB20
DUSP101	7.3202e-41	0.344966	0.297	0.168	1.41873e-36	3	DUSP10
NR1H2	1.70215e-40	0.287301	0.282	0.157	3.29894e-36	3	NR1H2
CCDC107	1.44175e-39	0.349624	0.391	0.251	2.79426e-35	3	CCDC107
HSPD11	1.48395e-39	0.278665	0.865	0.734	2.87605e-35	3	HSPD1
EPB41L4A.AS1	2.06953e-39	0.286353	0.301	0.172	4.01095e-35	3	EPB41L4A.AS1
BTF3	2.37976e-39	0.271023	0.903	0.765	4.61221e-35	3	BTF3
TAF1D	4.53568e-39	0.256796	0.642	0.462	8.79061e-35	3	TAF1D
PNRC2	5.23083e-39	0.273507	0.412	0.259	1.01379e-34	3	PNRC2
TOMM71	8.54854e-39	0.260663	0.917	0.794	1.65679e-34	3	TOMM7
CDKN1A	8.99098e-39	0.297804	0.449	0.292	1.74254e-34	3	CDKN1A
SERP1	1.5478e-38	0.274423	0.749	0.587	2.9998e-34	3	SERP1
EIF3F	2.43905e-38	0.280551	0.673	0.506	4.72712e-34	3	EIF3F
MAP3K8	2.49673e-38	0.270208	0.254	0.138	4.83891e-34	3	MAP3K8
STK17A2	3.06635e-38	0.25211	0.633	0.445	5.9429e-34	3	STK17A
NAP1L11	3.67723e-38	0.250576	0.833	0.675	7.12684e-34	3	NAP1L1
SNU13	6.01161e-38	0.353406	0.613	0.457	1.16511e-33	3	SNU13
DCK	9.80492e-38	0.315079	0.257	0.143	1.90029e-33	3	DCK
GDI2	4.5942e-37	0.311166	0.41	0.267	8.90401e-33	3	GDI2
CCT41	8.58892e-37	0.256053	0.585	0.421	1.66462e-32	3	CCT4
DDIT3	1.04825e-36	0.378081	0.389	0.251	2.03162e-32	3	DDIT3
GADD45B	1.98813e-36	0.446754	0.509	0.361	3.8532e-32	3	GADD45B
SFPQ	6.48319e-36	0.259536	0.664	0.508	1.25651e-31	3	SFPQ
FBL	2.00019e-35	0.290788	0.389	0.249	3.87656e-31	3	FBL
RAN	1.50879e-34	0.298408	0.715	0.574	2.92419e-30	3	RAN
SNHG81	2.69294e-34	0.25865	0.661	0.497	5.21918e-30	3	SNHG8
EIF3D	3.24856e-34	0.27477	0.493	0.342	6.29604e-30	3	EIF3D
TWISTNB	4.42283e-34	0.319733	0.251	0.142	8.57188e-30	3	TWISTNB
PARP1	1.89314e-33	0.274323	0.316	0.191	3.6691e-29	3	PARP1
GTF2B2	2.22979e-33	0.313126	0.466	0.319	4.32155e-29	3	GTF2B
USP36	2.46652e-33	0.305133	0.285	0.17	4.78037e-29	3	USP36
NFKB1	5.39555e-33	0.337149	0.354	0.227	1.04571e-28	3	NFKB1
NXT1	3.41503e-32	0.260656	0.317	0.197	6.61868e-28	3	NXT1
LITAF	1.30955e-31	0.340957	0.508	0.367	2.53803e-27	3	LITAF
PTGES31	1.18314e-30	0.300033	0.726	0.6	2.29305e-26	3	PTGES3
CHMP1B1	1.95069e-22	0.32534	0.45	0.336	3.78063e-18	3	CHMP1B
LDLRAD4	8.81698e-22	0.284005	0.278	0.186	1.70882e-17	3	LDLRAD4
NKG71	0	3.1369	0.918	0.169	0	4	NKG7
GZMB1	0	2.54246	0.718	0.103	0	4	GZMB
CXCL13	0	2.50874	0.41	0.056	0	4	CXCL13
IFNG1	0	2.49731	0.582	0.095	0	4	IFNG
GZMA1	0	2.36138	0.808	0.167	0	4	GZMA
GZMH1	0	2.36017	0.679	0.084	0	4	GZMH
CCL51	0	2.31966	0.967	0.376	0	4	CCL5
CCL41	0	2.31747	0.89	0.261	0	4	CCL4
CRTAM	0	2.22199	0.477	0.059	0	4	CRTAM
CCL3	0	2.12466	0.463	0.083	0	4	CCL3
CCL4L21	0	2.11357	0.513	0.109	0	4	CCL4L2
CTSW1	0	2.09357	0.763	0.149	0	4	CTSW
CD8A1	0	1.95955	0.661	0.106	0	4	CD8A
XCL2	0	1.80853	0.305	0.035	0	4	XCL2
PRF1	0	1.65839	0.467	0.059	0	4	PRF1
CST71	0	1.58719	0.747	0.224	0	4	CST7
LAG3	0	1.58385	0.456	0.048	0	4	LAG3
KLRD11	0	1.57999	0.411	0.063	0	4	KLRD1
GZMK1	0	1.56031	0.524	0.148	0	4	GZMK
CD8B1	0	1.46284	0.519	0.071	0	4	CD8B
APOBEC3G1	0	1.45475	0.621	0.146	0	4	APOBEC3G
CLEC2B1	0	1.38551	0.769	0.338	0	4	CLEC2B
CD72	0	1.25859	0.776	0.318	0	4	CD7
TNFRSF9	0	1.25238	0.394	0.073	0	4	TNFRSF9
HLA.B1	0	0.714464	0.999	0.953	0	4	HLA.B
DUSP42	6.26944e-308	1.44281	0.719	0.323	1.21508e-303	4	DUSP4
RP11.291B21.2	3.05156e-296	1.08852	0.257	0.037	5.91423e-292	4	RP11.291B21.2
ID21	1.35074e-293	1.22922	0.888	0.516	2.61786e-289	4	ID2
HAVCR2	1.20057e-292	1.1755	0.353	0.078	2.32683e-288	4	HAVCR2
HLA.A2	1.82429e-269	0.630922	0.999	0.93	3.53566e-265	4	HLA.A
IL321	3.07876e-266	0.99415	0.882	0.529	5.96694e-262	4	IL32
DUSP21	4.4807e-261	1.35168	0.861	0.574	8.68405e-257	4	DUSP2
HCST2	2.34467e-252	0.937556	0.798	0.42	4.5442e-248	4	HCST
B2M1	5.43989e-251	0.474567	1	0.994	1.05431e-246	4	B2M
HLA.C2	6.3111e-251	0.581997	0.998	0.915	1.22315e-246	4	HLA.C
TRAC2	2.18771e-250	1.1367	0.798	0.434	4.24e-246	4	TRAC
CD23	1.60728e-247	0.909658	0.845	0.444	3.11506e-243	4	CD2
CD3D3	1.69533e-244	1.03833	0.812	0.448	3.28571e-240	4	CD3D
LSP11	2.08431e-244	0.988427	0.718	0.357	4.0396e-240	4	LSP1
TRBC12	6.44051e-244	1.38316	0.655	0.302	1.24824e-239	4	TRBC1
APOBEC3C	8.77754e-242	1.01712	0.404	0.118	1.70117e-237	4	APOBEC3C
SAMD3	2.2703e-240	0.717493	0.255	0.046	4.40007e-236	4	SAMD3
CHST12	3.51436e-228	0.817402	0.35	0.092	6.81118e-224	4	CHST12
PDCD1	1.41546e-218	0.836835	0.328	0.082	2.74331e-214	4	PDCD1
RGS2	1.88784e-218	1.35591	0.824	0.541	3.65882e-214	4	RGS2
SH3BGRL31	1.38688e-214	0.862265	0.928	0.689	2.68791e-210	4	SH3BGRL3
RAB27A	8.3031e-212	0.870727	0.402	0.128	1.60922e-207	4	RAB27A
RGS11	1.47615e-211	1.4867	0.876	0.644	2.86092e-207	4	RGS1
LCK1	1.31476e-210	0.867661	0.544	0.222	2.54813e-206	4	LCK
PSMB91	1.01126e-207	0.938635	0.703	0.385	1.95991e-203	4	PSMB9
EVL2	1.44647e-207	0.785099	0.752	0.402	2.80341e-203	4	EVL
ACTB1	9.98755e-206	0.778824	0.991	0.898	1.93569e-201	4	ACTB
GNLY1	1.15649e-203	2.26592	0.337	0.097	2.24139e-199	4	GNLY
AC092580.4	2.05529e-202	0.762816	0.328	0.086	3.98336e-198	4	AC092580.4
PYHIN1	4.60514e-201	0.780723	0.37	0.108	8.92522e-197	4	PYHIN1
RARRES32	1.74051e-197	0.884385	0.697	0.372	3.37328e-193	4	RARRES3
IL2RB	7.88049e-196	0.659646	0.278	0.066	1.52732e-191	4	IL2RB
CORO1A1	1.31783e-195	0.886432	0.812	0.506	2.5541e-191	4	CORO1A
CD3E3	9.80095e-195	0.796934	0.735	0.373	1.89952e-190	4	CD3E
PFN11	4.23929e-193	0.80431	0.936	0.725	8.21616e-189	4	PFN1
TBC1D10C1	4.20445e-191	0.771073	0.401	0.134	8.14864e-187	4	TBC1D10C
LYST	3.52513e-189	0.823848	0.381	0.126	6.83205e-185	4	LYST
RAC21	2.43585e-188	0.857364	0.726	0.407	4.72093e-184	4	RAC2
CD271	6.72836e-186	1.03143	0.452	0.173	1.30402e-181	4	CD27
MIR4435.2HG1	2.89566e-185	0.824893	0.363	0.117	5.61208e-181	4	MIR4435.2HG
CD962	1.14e-181	0.797846	0.538	0.227	2.20943e-177	4	CD96
TMSB4X1	2.28216e-181	0.543904	0.999	0.981	4.42305e-177	4	TMSB4X
TRGC2	1.33413e-180	0.810039	0.255	0.06	2.58567e-176	4	TRGC2
PTMS	8.44774e-179	0.799402	0.383	0.13	1.63726e-174	4	PTMS
SLA2	4.3224e-177	0.826881	0.613	0.293	8.37725e-173	4	SLA
RPS4Y11	4.93857e-177	0.786629	0.412	0.137	9.57144e-173	4	RPS4Y1
IL2RG1	3.88579e-175	0.739998	0.692	0.367	7.53105e-171	4	IL2RG
SLF1	4.6394e-174	0.680329	0.267	0.068	8.99162e-170	4	SLF1
OASL	1.15996e-170	0.768047	0.293	0.083	2.24812e-166	4	OASL
CD692	1.41472e-170	0.978213	0.859	0.565	2.74186e-166	4	CD69
CLEC2D1	1.27608e-168	0.860877	0.627	0.318	2.47316e-164	4	CLEC2D
CD2472	1.88017e-165	0.794453	0.464	0.183	3.64395e-161	4	CD247
GZMM1	2.60287e-165	0.654065	0.344	0.109	5.04463e-161	4	GZMM
COTL11	1.87826e-162	0.99467	0.723	0.475	3.64026e-158	4	COTL1
CD3G3	3.74926e-162	0.751082	0.547	0.245	7.26645e-158	4	CD3G
TIGIT1	7.60898e-161	0.59964	0.399	0.136	1.4747e-156	4	TIGIT
HMGB22	2.89919e-159	0.86168	0.772	0.485	5.61893e-155	4	HMGB2
LY6E	2.70131e-158	0.798959	0.573	0.288	5.23542e-154	4	LY6E
DUSP11	1.97999e-153	0.979101	0.883	0.701	3.83742e-149	4	DUSP1
SERPINH12	3.55263e-152	1.04171	0.561	0.28	6.88535e-148	4	SERPINH1
ITM2A2	9.41654e-152	0.860307	0.531	0.25	1.82502e-147	4	ITM2A
IFI161	3.77595e-150	0.742145	0.686	0.401	7.31817e-146	4	IFI16
CFL11	3.85799e-150	0.635991	0.947	0.769	7.47717e-146	4	CFL1
PRDM11	5.55946e-150	0.785992	0.43	0.173	1.07748e-145	4	PRDM1
DNAJB12	6.5432e-149	0.727498	0.945	0.795	1.26814e-144	4	DNAJB1
PTPN22	3.21026e-146	0.621141	0.385	0.144	6.2218e-142	4	PTPN22
TNFSF9	3.93677e-143	0.746664	0.253	0.072	7.62985e-139	4	TNFSF9
HOPX	4.48102e-143	0.644399	0.394	0.152	8.68467e-139	4	HOPX
HLA.E1	2.73791e-142	0.527986	0.973	0.821	5.30635e-138	4	HLA.E
GAPDH1	3.48629e-142	0.657958	0.965	0.828	6.75677e-138	4	GAPDH
SEPT7	1.491e-140	0.667264	0.702	0.426	2.8897e-136	4	SEPT7
CD521	1.45628e-137	0.688057	0.864	0.621	2.82241e-133	4	CD52
XCL1	6.21131e-136	1.27721	0.252	0.073	1.20381e-131	4	XCL1
ITM2C	1.42669e-135	0.755692	0.308	0.106	2.76507e-131	4	ITM2C
PSMB81	4.04827e-134	0.697969	0.564	0.303	7.84595e-130	4	PSMB8
ATF3	1.40953e-133	0.991454	0.52	0.265	2.73182e-129	4	ATF3
ANXA61	6.28863e-133	0.654874	0.456	0.209	1.2188e-128	4	ANXA6
UBC2	8.75718e-133	0.583025	0.976	0.859	1.69723e-128	4	UBC
ITGB7	1.13433e-132	0.562846	0.258	0.079	2.19845e-128	4	ITGB7
CYTIP2	1.34085e-128	0.680547	0.825	0.549	2.5987e-124	4	CYTIP
ZFAND2A2	6.43015e-127	0.922382	0.645	0.385	1.24623e-122	4	ZFAND2A
PSME11	2.03136e-126	0.629058	0.776	0.536	3.93697e-122	4	PSME1
TAGAP2	6.14521e-125	0.860003	0.567	0.311	1.191e-120	4	TAGAP
PTPRC3	3.37473e-123	0.479829	0.873	0.6	6.54056e-119	4	PTPRC
ADGRE51	7.70257e-123	0.591643	0.598	0.325	1.49283e-118	4	ADGRE5
ARPC21	3.24394e-122	0.602003	0.852	0.635	6.28709e-118	4	ARPC2
C12ORF75	7.86883e-121	0.568588	0.302	0.108	1.52506e-116	4	C12ORF75
TRBC23	6.50497e-120	0.70014	0.656	0.371	1.26073e-115	4	TRBC2
LCP11	1.32461e-118	0.598438	0.622	0.354	2.56722e-114	4	LCP1
CCND2	1.06094e-116	0.605865	0.378	0.161	2.05621e-112	4	CCND2
CTSC	2.59795e-115	0.358422	0.571	0.296	5.03508e-111	4	CTSC
LINC001521	4.31034e-115	0.548413	0.478	0.231	8.35388e-111	4	LINC00152
IFITM11	1.06311e-114	0.702306	0.402	0.182	2.06042e-110	4	IFITM1
MYL12A	1.73112e-114	0.578056	0.875	0.667	3.35508e-110	4	MYL12A
PARK71	4.8748e-114	0.705676	0.648	0.413	9.44785e-110	4	PARK7
CARD161	4.81298e-113	0.576293	0.468	0.229	9.32805e-109	4	CARD16
ARPC5L	3.7391e-112	0.669391	0.396	0.183	7.24674e-108	4	ARPC5L
DOK22	6.57342e-112	0.664209	0.558	0.303	1.274e-107	4	DOK2
PRKCH	1.07101e-111	0.51051	0.365	0.152	2.07573e-107	4	PRKCH
SH2D1A1	1.57806e-110	0.526761	0.344	0.136	3.05843e-106	4	SH2D1A
GIMAP4	3.21658e-109	0.625014	0.367	0.159	6.23406e-105	4	GIMAP4
PSTPIP1	6.2582e-109	0.546658	0.276	0.1	1.2129e-104	4	PSTPIP1
SIT1	5.9684e-108	0.571741	0.289	0.108	1.15673e-103	4	SIT1
CD99	8.17223e-108	0.588667	0.642	0.399	1.58386e-103	4	CD99
CXCR61	5.44069e-107	0.586592	0.297	0.109	1.05446e-102	4	CXCR6
SH2D2A1	2.65106e-106	0.55242	0.334	0.136	5.13801e-102	4	SH2D2A
ITGB21	7.95461e-106	0.58468	0.543	0.298	1.54168e-101	4	ITGB2
PHLDA11	3.42779e-104	0.849669	0.455	0.231	6.64341e-100	4	PHLDA1
RUNX31	6.90868e-104	0.57965	0.488	0.251	1.33897e-99	4	RUNX3
CACYBP2	6.15938e-102	0.605691	0.807	0.587	1.19375e-97	4	CACYBP
DRAP1	1.21179e-101	0.586005	0.537	0.31	2.34857e-97	4	DRAP1
BTG31	6.57493e-99	0.593075	0.481	0.257	1.27429e-94	4	BTG3
HLA.G	9.69721e-99	0.555477	0.331	0.144	1.87942e-94	4	HLA.G
HSPA1B2	1.17263e-98	0.547555	0.899	0.706	2.27268e-94	4	HSPA1B
GBP21	2.04367e-98	0.525272	0.421	0.204	3.96083e-94	4	GBP2
CLK11	2.58208e-98	0.645422	0.714	0.491	5.00432e-94	4	CLK1
C9ORF142	3.6886e-98	0.523238	0.427	0.212	7.14887e-94	4	C9ORF142
LAT1	3.96578e-98	0.565149	0.343	0.149	7.68607e-94	4	LAT
IDH21	8.52245e-98	0.623828	0.366	0.173	1.65174e-93	4	IDH2
APMAP	2.23506e-96	0.541454	0.272	0.105	4.33177e-92	4	APMAP
PPP1R181	1.77531e-95	0.568562	0.39	0.19	3.44073e-91	4	PPP1R18
ITGAE	3.03745e-95	0.588963	0.331	0.146	5.88688e-91	4	ITGAE
CITED21	8.01234e-95	0.777203	0.476	0.26	1.55287e-90	4	CITED2
PGAM11	9.28668e-95	0.65335	0.49	0.28	1.79985e-90	4	PGAM1
TAP11	4.33151e-94	0.509585	0.455	0.241	8.39491e-90	4	TAP1
TERF2IP1	4.64147e-94	0.554199	0.61	0.381	8.99563e-90	4	TERF2IP
OXNAD11	7.08964e-93	0.504758	0.314	0.132	1.37404e-88	4	OXNAD1
PSME2	5.16644e-92	0.527094	0.566	0.345	1.00131e-87	4	PSME2
LIMD22	1.40294e-91	0.541926	0.504	0.282	2.71904e-87	4	LIMD2
BTN3A21	2.97029e-91	0.475009	0.418	0.207	5.75672e-87	4	BTN3A2
FAM3C1	5.22877e-91	0.65636	0.285	0.12	1.01339e-86	4	FAM3C
BUB32	1.15627e-90	0.479669	0.449	0.234	2.24097e-86	4	BUB3
DDIT42	5.47825e-90	0.556217	0.738	0.501	1.06174e-85	4	DDIT4
EIF4A21	2.2715e-89	0.498915	0.859	0.666	4.40239e-85	4	EIF4A2
UBE2L6	1.50085e-88	0.564879	0.369	0.182	2.90879e-84	4	UBE2L6
CMC11	2.05297e-88	0.822038	0.342	0.161	3.97886e-84	4	CMC1
TSC22D1	9.97863e-88	0.904774	0.262	0.105	1.93396e-83	4	TSC22D1
UBB1	4.75851e-87	0.393385	0.981	0.881	9.22246e-83	4	UBB
TUBA4A1	5.85296e-85	0.576049	0.682	0.45	1.13436e-80	4	TUBA4A
SMC41	5.14923e-83	0.523377	0.361	0.176	9.97972e-79	4	SMC4
IRF12	1.12104e-82	0.513247	0.641	0.419	2.17269e-78	4	IRF1
RNF167	8.23696e-82	0.483653	0.3	0.135	1.59641e-77	4	RNF167
TRAF3IP31	5.39861e-81	0.471471	0.337	0.158	1.0463e-76	4	TRAF3IP3
SRSF71	6.45365e-81	0.47698	0.856	0.687	1.25078e-76	4	SRSF7
COMMD7	1.05633e-80	0.422068	0.277	0.118	2.04727e-76	4	COMMD7
ZNF3311	1.69964e-80	0.727377	0.685	0.496	3.29408e-76	4	ZNF331
HLA.F	1.85458e-79	0.41848	0.632	0.414	3.59435e-75	4	HLA.F
PMF1	4.44744e-79	0.496808	0.285	0.127	8.61959e-75	4	PMF1
SKAP11	1.07368e-78	0.441972	0.338	0.157	2.08089e-74	4	SKAP1
CALM31	1.66281e-78	0.503549	0.456	0.261	3.22269e-74	4	CALM3
ACAP11	4.88069e-78	0.328633	0.65	0.409	9.45927e-74	4	ACAP1
RPS262	1.2249e-77	0.448792	0.904	0.765	2.37398e-73	4	RPS26
RHOA	1.74703e-77	0.473789	0.73	0.526	3.38592e-73	4	RHOA
PPP1R23	1.93855e-76	0.539804	0.735	0.517	3.75711e-72	4	PPP1R2
ISG15	6.7044e-76	0.625996	0.536	0.334	1.29938e-71	4	ISG15
HNRNPA11	9.94211e-76	0.391972	0.941	0.791	1.92688e-71	4	HNRNPA1
PTTG11	1.44648e-75	0.519673	0.343	0.168	2.80341e-71	4	PTTG1
ACTG11	2.10403e-75	0.426434	0.946	0.809	4.07782e-71	4	ACTG1
SEPT11	2.4887e-75	0.428666	0.34	0.165	4.82335e-71	4	SEPT1
CAP1	6.56675e-75	0.496794	0.56	0.356	1.2727e-70	4	CAP1
IFITM2	9.33287e-75	0.557744	0.674	0.481	1.8088e-70	4	IFITM2
H3F3B1	1.05409e-74	0.377821	0.986	0.905	2.04292e-70	4	H3F3B
PPP1R12A1	2.43118e-74	0.456398	0.436	0.242	4.71187e-70	4	PPP1R12A
SUN2	2.4708e-74	0.436755	0.312	0.147	4.78866e-70	4	SUN2
GIMAP72	7.62011e-73	0.496624	0.365	0.183	1.47685e-68	4	GIMAP7
IKZF3	9.91652e-73	0.403268	0.283	0.125	1.92192e-68	4	IKZF3
LBH	1.08516e-72	0.506975	0.436	0.243	2.10315e-68	4	LBH
MYL12B1	3.28457e-72	0.387915	0.797	0.603	6.36582e-68	4	MYL12B
PPP1R15A1	1.50389e-71	0.474622	0.755	0.545	2.91469e-67	4	PPP1R15A
BIN2	2.72263e-71	0.429241	0.346	0.173	5.27673e-67	4	BIN2
SUB1	8.57101e-71	0.435712	0.791	0.609	1.66115e-66	4	SUB1
NAP1L41	2.3445e-70	0.417364	0.413	0.223	4.54388e-66	4	NAP1L4
TNFSF141	2.47963e-70	0.616557	0.297	0.138	4.80577e-66	4	TNFSF14
RGCC3	3.71929e-70	0.595111	0.725	0.52	7.20836e-66	4	RGCC
PPP1CA1	7.50622e-70	0.487131	0.418	0.241	1.45478e-65	4	PPP1CA
SRP14	3.20026e-69	0.359099	0.872	0.683	6.20242e-65	4	SRP14
CLIC11	8.57396e-69	0.393586	0.765	0.56	1.66172e-64	4	CLIC1
PTPN71	8.66084e-69	0.404263	0.413	0.226	1.67856e-64	4	PTPN7
ARHGEF11	1.94201e-68	0.415552	0.433	0.245	3.76382e-64	4	ARHGEF1
CAPZB1	4.4885e-68	0.449102	0.604	0.412	8.69916e-64	4	CAPZB
SNRPB	1.54739e-67	0.450699	0.561	0.378	2.999e-63	4	SNRPB
SOCS12	1.6921e-67	0.537282	0.501	0.307	3.27946e-63	4	SOCS1
KIAA15511	1.87356e-67	0.401329	0.451	0.257	3.63114e-63	4	KIAA1551
IL10RA	4.31439e-67	0.406011	0.333	0.168	8.36172e-63	4	IL10RA
GALM1	1.92367e-66	0.443597	0.283	0.133	3.72827e-62	4	GALM
DEDD23	2.15076e-66	0.461432	0.633	0.431	4.16839e-62	4	DEDD2
RHOH1	3.82747e-66	0.477898	0.584	0.377	7.41803e-62	4	RHOH
WIPF12	4.4282e-66	0.426229	0.48	0.29	8.5823e-62	4	WIPF1
RBPJ1	4.98589e-66	0.572928	0.547	0.357	9.66315e-62	4	RBPJ
PPDPF	1.13272e-65	0.325173	0.729	0.544	2.19533e-61	4	PPDPF
ARRDC3	7.54057e-65	0.562445	0.274	0.129	1.46144e-60	4	ARRDC3
TNFRSF1B1	1.0338e-64	0.389368	0.371	0.197	2.0036e-60	4	TNFRSF1B
TMEM2	1.06876e-64	0.427652	0.344	0.176	2.07137e-60	4	TMEM2
GNG21	1.1666e-64	0.427111	0.347	0.18	2.26099e-60	4	GNG2
SYTL32	1.57129e-64	0.308407	0.458	0.257	3.04532e-60	4	SYTL3
HMGN2	1.80041e-64	0.552819	0.609	0.426	3.48938e-60	4	HMGN2
BST2	2.10555e-64	0.417497	0.534	0.341	4.08077e-60	4	BST2
SRSF31	4.48044e-64	0.455804	0.713	0.533	8.68354e-60	4	SRSF3
DNAJA12	1.29528e-63	0.409704	0.914	0.774	2.51038e-59	4	DNAJA1
PMAIP12	2.97334e-63	0.670386	0.527	0.335	5.76264e-59	4	PMAIP1
CBLB	3.68511e-63	0.34393	0.254	0.113	7.14211e-59	4	CBLB
HSPE11	7.64849e-63	0.382883	0.939	0.826	1.48235e-58	4	HSPE1
ARHGDIB1	6.26301e-62	0.346763	0.879	0.69	1.21383e-57	4	ARHGDIB
SOD13	1.54774e-61	0.395641	0.859	0.686	2.99967e-57	4	SOD1
GATA31	1.56796e-61	0.440355	0.266	0.122	3.03885e-57	4	GATA3
DUSP51	1.71937e-61	0.524386	0.377	0.211	3.33231e-57	4	DUSP5
JMJD61	2.79989e-61	0.482886	0.426	0.256	5.42646e-57	4	JMJD6
HSPA61	2.97552e-61	0.881148	0.519	0.338	5.76685e-57	4	HSPA6
STK17A3	3.76686e-61	0.363493	0.66	0.443	7.30055e-57	4	STK17A
FKBP1A	3.96258e-61	0.412834	0.454	0.277	7.67987e-57	4	FKBP1A
ARPC41	6.74011e-61	0.464368	0.411	0.245	1.3063e-56	4	ARPC4
MSN1	6.80733e-61	0.41071	0.534	0.344	1.31933e-56	4	MSN
RABAC1	1.05335e-60	0.408686	0.468	0.289	2.0415e-56	4	RABAC1
CKS21	2.06936e-60	0.473397	0.646	0.459	4.01064e-56	4	CKS2
UCP21	2.43317e-60	0.447984	0.469	0.289	4.71572e-56	4	UCP2
ARF6	2.78008e-60	0.423633	0.566	0.382	5.38808e-56	4	ARF6
DYNLL1	6.68824e-60	0.448241	0.82	0.665	1.29625e-55	4	DYNLL1
PGK11	9.71876e-60	0.402869	0.657	0.481	1.88359e-55	4	PGK1
DEF61	1.45283e-59	0.398994	0.295	0.148	2.81574e-55	4	DEF6
ARL6IP51	2.95105e-59	0.381597	0.662	0.471	5.71943e-55	4	ARL6IP5
ALOX5AP1	4.58405e-59	0.353505	0.609	0.403	8.88436e-55	4	ALOX5AP
KPNA21	1.28767e-58	0.466247	0.395	0.229	2.49563e-54	4	KPNA2
LCP2	3.00378e-57	0.368731	0.265	0.127	5.82162e-53	4	LCP2
BAG31	5.8001e-57	0.549447	0.474	0.301	1.12412e-52	4	BAG3
RSRC2	1.06066e-56	0.409386	0.621	0.443	2.05566e-52	4	RSRC2
JAML	1.14459e-56	0.40628	0.331	0.175	2.21833e-52	4	JAML
TSC22D4	1.17046e-56	0.368103	0.287	0.144	2.26848e-52	4	TSC22D4
ETS13	1.32156e-56	0.318071	0.441	0.257	2.56131e-52	4	ETS1
SH3KBP11	3.67837e-56	0.416763	0.378	0.218	7.12905e-52	4	SH3KBP1
FYB2	4.10817e-56	0.285666	0.629	0.407	7.96205e-52	4	FYB
GABARAPL11	1.51475e-55	0.401669	0.362	0.203	2.93574e-51	4	GABARAPL1
OPTN1	4.48108e-55	0.374215	0.36	0.201	8.68478e-51	4	OPTN
HSPA82	8.58411e-55	0.289162	0.968	0.845	1.66369e-50	4	HSPA8
RGS16	1.69935e-54	0.616978	0.293	0.15	3.29352e-50	4	RGS16
FABP5	2.59472e-54	0.333167	0.447	0.275	5.02883e-50	4	FABP5
CASP81	4.51312e-54	0.324714	0.302	0.155	8.74688e-50	4	CASP8
GPR651	4.99424e-54	0.406332	0.373	0.213	9.67934e-50	4	GPR65
SERTAD11	5.32851e-54	0.482341	0.444	0.28	1.03272e-49	4	SERTAD1
SP1001	7.40914e-54	0.387221	0.486	0.315	1.43596e-49	4	SP100
CRIP11	8.09029e-54	0.313854	0.573	0.383	1.56798e-49	4	CRIP1
YWHAQ1	1.65279e-53	0.40844	0.546	0.377	3.20327e-49	4	YWHAQ
AKIRIN21	2.88786e-53	0.446916	0.31	0.17	5.59695e-49	4	AKIRIN2
BHLHE40	5.04553e-53	0.510403	0.304	0.165	9.77875e-49	4	BHLHE40
ACTR31	5.39273e-53	0.415918	0.539	0.366	1.04517e-48	4	ACTR3
RHOC1	5.799e-53	0.379685	0.334	0.187	1.1239e-48	4	RHOC
TANK1	8.02155e-53	0.447247	0.533	0.355	1.55466e-48	4	TANK
NCOR1	4.31412e-52	0.358798	0.472	0.304	8.36119e-48	4	NCOR1
RSRP1	6.79385e-52	0.359961	0.76	0.596	1.31672e-47	4	RSRP1
RBCK1	6.90581e-52	0.384202	0.296	0.159	1.33842e-47	4	RBCK1
NFKBIE	8.15273e-52	0.415668	0.254	0.127	1.58008e-47	4	NFKBIE
HNRNPA3	2.0984e-51	0.371493	0.586	0.419	4.06692e-47	4	HNRNPA3
SP1401	2.32169e-51	0.347986	0.262	0.131	4.49966e-47	4	SP140
RALY	2.36281e-51	0.396998	0.334	0.194	4.57937e-47	4	RALY
NR4A22	3.1562e-51	0.465987	0.649	0.472	6.11704e-47	4	NR4A2
PIK3IP12	3.44324e-51	0.29462	0.578	0.378	6.67334e-47	4	PIK3IP1
HERPUD2	4.56563e-51	0.365315	0.281	0.146	8.84864e-47	4	HERPUD2
ZC3H12A2	5.02597e-51	0.458863	0.383	0.233	9.74083e-47	4	ZC3H12A
CDK2AP2	1.70445e-50	0.460613	0.327	0.187	3.30339e-46	4	CDK2AP2
GSDMD	3.30378e-50	0.374451	0.287	0.155	6.40306e-46	4	GSDMD
2024-06-02	6.78786e-50	0.31837	0.889	0.729	1.31556e-45	4	JUN
HNRNPDL	8.04874e-50	0.327143	0.709	0.54	1.55993e-45	4	HNRNPDL
TPI1	8.1082e-50	0.357031	0.696	0.529	1.57145e-45	4	TPI1
IFI27L2	1.96254e-49	0.349902	0.338	0.194	3.80359e-45	4	IFI27L2
ZEB2	2.03151e-49	0.443715	0.281	0.148	3.93727e-45	4	ZEB2
COPE1	3.31718e-49	0.357197	0.499	0.338	6.42903e-45	4	COPE
NOP581	3.53894e-49	0.393327	0.443	0.286	6.85883e-45	4	NOP58
CFLAR1	3.55695e-49	0.344289	0.493	0.327	6.89373e-45	4	CFLAR
AIP	4.0535e-49	0.36612	0.297	0.163	7.85609e-45	4	AIP
TRAT13	4.95281e-49	0.395397	0.357	0.203	9.59904e-45	4	TRAT1
PPM1G1	5.41556e-49	0.378292	0.308	0.172	1.04959e-44	4	PPM1G
BIN1	8.36202e-49	0.375909	0.29	0.157	1.62064e-44	4	BIN1
SF3B5	1.08871e-48	0.366401	0.468	0.309	2.11003e-44	4	SF3B5
SURF4	7.83625e-48	0.341329	0.305	0.168	1.51874e-43	4	SURF4
TRMT112	9.77831e-48	0.324788	0.668	0.503	1.89513e-43	4	TRMT112
TSPYL21	1.21027e-47	0.433339	0.457	0.299	2.34563e-43	4	TSPYL2
ACTN4	1.9562e-47	0.309715	0.319	0.179	3.7913e-43	4	ACTN4
COQ10B	1.20095e-46	0.353924	0.319	0.182	2.32756e-42	4	COQ10B
TNFAIP33	1.39838e-46	0.32874	0.698	0.515	2.7102e-42	4	TNFAIP3
TPM31	1.67859e-46	0.356861	0.594	0.435	3.25328e-42	4	TPM3
CD61	3.91137e-46	0.300826	0.27	0.141	7.58063e-42	4	CD6
AHSA13	4.02481e-46	0.338096	0.616	0.439	7.80048e-42	4	AHSA1
SUMO2	8.46904e-46	0.306885	0.776	0.617	1.64139e-41	4	SUMO2
PARP81	1.13424e-45	0.284585	0.329	0.184	2.19828e-41	4	PARP8
HNRNPF	1.44132e-45	0.39084	0.515	0.364	2.79343e-41	4	HNRNPF
ANXA5	2.06091e-45	0.335994	0.46	0.3	3.99424e-41	4	ANXA5
PSMA1	2.95768e-45	0.312666	0.467	0.313	5.73228e-41	4	PSMA1
FGFR1OP21	3.95959e-45	0.374109	0.361	0.22	7.67409e-41	4	FGFR1OP2
POLR2G	6.83213e-45	0.338318	0.287	0.16	1.32413e-40	4	POLR2G
AKNA1	7.18339e-45	0.274737	0.301	0.165	1.39221e-40	4	AKNA
PTGER42	2.05283e-44	0.351664	0.373	0.221	3.97859e-40	4	PTGER4
ABHD31	2.23846e-44	0.351871	0.363	0.22	4.33836e-40	4	ABHD3
AHI1	3.30842e-44	0.355808	0.301	0.17	6.41205e-40	4	AHI1
HMGB1	4.23658e-44	0.334828	0.876	0.73	8.21091e-40	4	HMGB1
HERPUD11	5.05063e-44	0.253794	0.736	0.56	9.78863e-40	4	HERPUD1
PSMA7	2.56137e-43	0.283352	0.696	0.533	4.9642e-39	4	PSMA7
PKM1	8.13215e-43	0.433797	0.514	0.367	1.57609e-38	4	PKM
GUK1	1.02831e-42	0.285677	0.586	0.421	1.99296e-38	4	GUK1
SAMSN12	2.40924e-42	0.343942	0.701	0.517	4.66936e-38	4	SAMSN1
HNRNPA2B1	7.43302e-42	0.266215	0.818	0.678	1.44059e-37	4	HNRNPA2B1
DUSP102	8.52101e-42	0.400632	0.297	0.169	1.65146e-37	4	DUSP10
SRI	8.65359e-42	0.297964	0.421	0.276	1.67715e-37	4	SRI
PTP4A21	1.18832e-41	0.360756	0.444	0.3	2.30309e-37	4	PTP4A2
STK17B2	1.42004e-41	0.271606	0.553	0.382	2.75218e-37	4	STK17B
WDR83OS	1.44984e-41	0.308225	0.437	0.292	2.80994e-37	4	WDR83OS
TOPORS	1.59596e-41	0.36948	0.278	0.155	3.09313e-37	4	TOPORS
ELF12	3.07151e-41	0.276237	0.668	0.494	5.9529e-37	4	ELF1
PAIP2	5.39353e-41	0.327374	0.485	0.34	1.04532e-36	4	PAIP2
CARHSP1	5.96138e-41	0.313506	0.27	0.151	1.15538e-36	4	CARHSP1
TRAPPC1	7.19797e-41	0.336996	0.387	0.249	1.39504e-36	4	TRAPPC1
HSP90AB12	1.10641e-40	0.286586	0.957	0.869	2.14433e-36	4	HSP90AB1
CASP4	1.12293e-40	0.336938	0.402	0.261	2.17635e-36	4	CASP4
GYPC1	1.43682e-40	0.324951	0.422	0.274	2.7847e-36	4	GYPC
NUDC	1.94521e-40	0.347494	0.508	0.364	3.77002e-36	4	NUDC
ATP5G3	2.29681e-40	0.25951	0.525	0.363	4.45145e-36	4	ATP5G3
TCP12	3.60681e-40	0.313063	0.59	0.434	6.99036e-36	4	TCP1
NEDD8	4.84136e-40	0.301948	0.504	0.356	9.38304e-36	4	NEDD8
TXNIP2	4.96588e-40	0.342225	0.856	0.707	9.62437e-36	4	TXNIP
ARPC1B1	6.68971e-40	0.280619	0.608	0.452	1.29653e-35	4	ARPC1B
CD82	7.73784e-40	0.44132	0.276	0.159	1.49967e-35	4	CD82
CMC2	1.01623e-39	0.296572	0.289	0.166	1.96955e-35	4	CMC2
ECH11	1.11363e-39	0.336119	0.383	0.248	2.15833e-35	4	ECH1
MB21D1	1.88549e-39	0.36885	0.283	0.161	3.65428e-35	4	MB21D1
N4BP2L1	2.30672e-39	0.290924	0.274	0.153	4.47065e-35	4	N4BP2L1
RNF19A2	3.1541e-39	0.267553	0.429	0.277	6.11296e-35	4	RNF19A
ARPC5	4.41165e-39	0.28701	0.478	0.33	8.55023e-35	4	ARPC5
ENSA	1.06717e-38	0.336476	0.433	0.296	2.06829e-34	4	ENSA
HNRNPK	1.34341e-38	0.279128	0.671	0.525	2.60367e-34	4	HNRNPK
FKBP42	2.34514e-38	0.323201	0.533	0.376	4.54512e-34	4	FKBP4
PSMA51	3.63285e-38	0.318109	0.359	0.23	7.04082e-34	4	PSMA5
JUNB2	3.64922e-38	0.402388	0.9	0.789	7.07256e-34	4	JUNB
CCT3	3.76505e-38	0.280209	0.568	0.415	7.29704e-34	4	CCT3
WDR1	4.43778e-38	0.366304	0.305	0.187	8.60087e-34	4	WDR1
CCT2	8.19176e-38	0.323706	0.456	0.315	1.58764e-33	4	CCT2
ATPIF1	8.53373e-38	0.252379	0.503	0.356	1.65392e-33	4	ATPIF1
PSMD131	1.43417e-37	0.287236	0.29	0.171	2.77957e-33	4	PSMD13
CCSER21	1.65392e-37	0.279905	0.322	0.192	3.20547e-33	4	CCSER2
DNAJB41	2.08185e-37	0.461651	0.443	0.298	4.03483e-33	4	DNAJB4
IDI11	3.52872e-37	0.310826	0.491	0.336	6.83902e-33	4	IDI1
BAX1	6.14417e-37	0.351333	0.334	0.211	1.1908e-32	4	BAX
DYNLRB1	1.53658e-36	0.289785	0.401	0.267	2.97805e-32	4	DYNLRB1
ISG203	1.59627e-36	0.306363	0.662	0.493	3.09373e-32	4	ISG20
BUD31	1.66417e-36	0.331266	0.382	0.253	3.22533e-32	4	BUD31
HMGN11	2.29598e-36	0.321789	0.624	0.49	4.44983e-32	4	HMGN1
IER22	4.72125e-36	0.313811	0.575	0.425	9.15025e-32	4	IER2
VAMP2	6.69871e-36	0.281486	0.54	0.394	1.29828e-31	4	VAMP2
STOM	1.40094e-35	0.340396	0.281	0.166	2.71515e-31	4	STOM
SUMO1	2.60574e-35	0.264968	0.479	0.345	5.05018e-31	4	SUMO1
GHITM	2.63985e-35	0.299458	0.408	0.28	5.11629e-31	4	GHITM
DNAJA4	2.71526e-35	0.356185	0.36	0.23	5.26245e-31	4	DNAJA4
TLN1	4.24347e-35	0.321291	0.32	0.2	8.22427e-31	4	TLN1
HSPD12	4.71426e-35	0.293657	0.867	0.735	9.1367e-31	4	HSPD1
CASP1	5.5045e-35	0.287457	0.251	0.142	1.06683e-30	4	CASP1
TPR	6.11624e-35	0.273733	0.404	0.269	1.18539e-30	4	TPR
UBE2L3	8.57195e-35	0.313643	0.389	0.265	1.66133e-30	4	UBE2L3
PDIA3	9.25028e-35	0.273103	0.504	0.366	1.7928e-30	4	PDIA3
WDR33	1.33537e-34	0.259241	0.255	0.147	2.58808e-30	4	WDR33
DCTN3	1.88388e-34	0.276128	0.275	0.164	3.65114e-30	4	DCTN3
HNRNPC	2.10396e-34	0.264833	0.701	0.554	4.07768e-30	4	HNRNPC
RHOF	2.207e-34	0.259577	0.301	0.181	4.27739e-30	4	RHOF
MYLIP1	2.24506e-34	0.292812	0.549	0.401	4.35114e-30	4	MYLIP
GABPB1	5.10628e-34	0.298744	0.346	0.221	9.89647e-30	4	GABPB1
HMGN3	5.13652e-34	0.255777	0.322	0.201	9.95508e-30	4	HMGN3
BTG21	5.44302e-34	0.315488	0.64	0.503	1.05491e-29	4	BTG2
HSPH11	6.91594e-34	0.277289	0.854	0.715	1.34038e-29	4	HSPH1
DDIT31	1.13606e-33	0.37853	0.379	0.253	2.20181e-29	4	DDIT3
EWSR1	1.49314e-33	0.266638	0.339	0.219	2.89386e-29	4	EWSR1
DHRS7	1.53206e-33	0.273112	0.379	0.25	2.96928e-29	4	DHRS7
TSC22D32	2.10325e-33	0.271608	0.896	0.777	4.07632e-29	4	TSC22D3
GPSM31	2.26461e-33	0.285712	0.517	0.374	4.38903e-29	4	GPSM3
SMC31	2.37702e-33	0.288607	0.26	0.151	4.60689e-29	4	SMC3
ZNF394	2.89966e-33	0.307417	0.264	0.155	5.61982e-29	4	ZNF394
RASSF5	3.65841e-33	0.274204	0.261	0.151	7.09036e-29	4	RASSF5
PDAP1	6.62502e-33	0.251497	0.258	0.152	1.284e-28	4	PDAP1
FKBP8	9.32056e-33	0.275018	0.353	0.233	1.80642e-28	4	FKBP8
TAPBP	1.5877e-32	0.301041	0.421	0.297	3.07712e-28	4	TAPBP
PSMB3	1.84435e-32	0.278779	0.427	0.299	3.57453e-28	4	PSMB3
REEP5	5.59444e-32	0.278473	0.417	0.288	1.08426e-27	4	REEP5
CKLF	7.75355e-32	0.295811	0.316	0.199	1.50272e-27	4	CKLF
ARF5	3.59147e-31	0.27798	0.273	0.169	6.96064e-27	4	ARF5
XRCC5	4.76291e-31	0.279505	0.4	0.279	9.231e-27	4	XRCC5
C19ORF43	5.17022e-31	0.252203	0.683	0.537	1.00204e-26	4	C19ORF43
PCMT1	5.74442e-31	0.266469	0.278	0.172	1.11333e-26	4	PCMT1
ARHGDIA	8.35159e-31	0.279108	0.403	0.282	1.61862e-26	4	ARHGDIA
C9ORF161	9.29021e-31	0.263251	0.476	0.347	1.80054e-26	4	C9ORF16
STIP11	1.04027e-30	0.275173	0.436	0.305	2.01616e-26	4	STIP1
RHBDD21	1.51098e-30	0.308681	0.321	0.206	2.92843e-26	4	RHBDD2
SNRPD3	1.73718e-30	0.286425	0.325	0.214	3.36682e-26	4	SNRPD3
NFKBIA	2.73498e-30	0.377268	0.818	0.707	5.30067e-26	4	NFKBIA
TBCB	3.14683e-30	0.268609	0.279	0.174	6.09886e-26	4	TBCB
ATG12	4.82695e-30	0.267714	0.274	0.17	9.35512e-26	4	ATG12
MAP2K3	1.02442e-29	0.262507	0.253	0.152	1.98543e-25	4	MAP2K3
RAP1B	2.67227e-29	0.25761	0.312	0.203	5.17912e-25	4	RAP1B
HNRNPM	3.59428e-29	0.267664	0.404	0.285	6.96608e-25	4	HNRNPM
IFRD11	9.65804e-29	0.275378	0.462	0.334	1.87182e-24	4	IFRD1
SRSF9	1.78122e-28	0.281756	0.366	0.256	3.45218e-24	4	SRSF9
ZFP361	2.62996e-28	0.308516	0.834	0.719	5.09712e-24	4	ZFP36
NONO	3.35768e-28	0.265863	0.332	0.224	6.50752e-24	4	NONO
NEU11	3.6055e-28	0.341377	0.361	0.249	6.98782e-24	4	NEU1
DGUOK	4.50223e-28	0.250412	0.294	0.19	8.72577e-24	4	DGUOK
RANBP1	9.72888e-28	0.357125	0.322	0.223	1.88555e-23	4	RANBP1
ARPP19	1.01267e-27	0.280657	0.293	0.189	1.96265e-23	4	ARPP19
OSTF1	1.14186e-27	0.25831	0.29	0.188	2.21304e-23	4	OSTF1
PRR13	2.08159e-27	0.281173	0.47	0.355	4.03433e-23	4	PRR13
PSMB2	2.78094e-27	0.25548	0.291	0.19	5.38975e-23	4	PSMB2
PDIA6	8.17356e-27	0.270993	0.356	0.245	1.58412e-22	4	PDIA6
NDUFB8	1.51643e-26	0.259203	0.429	0.313	2.93899e-22	4	NDUFB8
RHOB	1.59889e-26	0.270872	0.296	0.187	3.0988e-22	4	RHOB
H2AFX	2.85977e-26	0.276798	0.277	0.178	5.54251e-22	4	H2AFX
G3BP2	4.33616e-26	0.275578	0.435	0.315	8.4039e-22	4	G3BP2
HBP1	5.64326e-26	0.262993	0.337	0.228	1.09372e-21	4	HBP1
PLP21	6.84395e-26	0.279588	0.493	0.38	1.32643e-21	4	PLP2
MRPL182	1.77846e-25	0.285888	0.581	0.454	3.44684e-21	4	MRPL18
ANP32A	5.76039e-25	0.263406	0.262	0.169	1.11642e-20	4	ANP32A
IK	1.70312e-24	0.250596	0.335	0.232	3.30082e-20	4	IK
ISCU1	7.99386e-23	0.266588	0.453	0.348	1.54929e-18	4	ISCU
BOLA2B	8.87037e-23	0.258896	0.31	0.214	1.71917e-18	4	BOLA2B
TUBB	4.69482e-22	0.414079	0.467	0.359	9.09902e-18	4	TUBB
STMN1	7.50034e-21	0.485898	0.315	0.224	1.45364e-16	4	STMN1
KLRB13	6.18866e-19	0.260786	0.348	0.245	1.19942e-14	4	KLRB1
PIM32	3.96919e-18	0.261293	0.45	0.354	7.69269e-14	4	PIM3
GADD45B1	2.82468e-17	0.311431	0.469	0.367	5.47451e-13	4	GADD45B
PIK3R12	3.19874e-16	0.251047	0.337	0.25	6.19948e-12	4	PIK3R1
CORO1B1	1.83995e-12	0.253188	0.271	0.204	3.566e-08	4	CORO1B
SPP1	0	4.16915	0.486	0.085	0	5	SPP1
LYZ	0	3.91984	0.89	0.161	0	5	LYZ
APOC1	0	3.84123	0.619	0.131	0	5	APOC1
S100A9	0	3.68072	0.673	0.074	0	5	S100A9
APOE	0	3.62819	0.578	0.153	0	5	APOE
TYROBP	0	3.60763	0.981	0.175	0	5	TYROBP
S100A8	0	3.42602	0.507	0.037	0	5	S100A8
FCER1G	0	3.397	0.939	0.138	0	5	FCER1G
C1QA	0	3.34368	0.694	0.108	0	5	C1QA
AIF1	0	3.32639	0.941	0.081	0	5	AIF1
CST3	0	3.26268	0.968	0.221	0	5	CST3
FTL	0	3.24161	0.998	0.918	0	5	FTL
C1QB	0	3.20531	0.659	0.103	0	5	C1QB
G0S2	0	3.1591	0.458	0.084	0	5	G0S2
HLA.DRA1	0	3.0203	0.99	0.578	0	5	HLA.DRA
CXCL8	0	2.90715	0.361	0.041	0	5	CXCL8
PSAP	0	2.82489	0.923	0.33	0	5	PSAP
CTSB	0	2.81108	0.884	0.241	0	5	CTSB
C15ORF48	0	2.79822	0.624	0.059	0	5	C15ORF48
C1QC	0	2.71749	0.6	0.055	0	5	C1QC
HLA.DRB51	0	2.67314	0.719	0.15	0	5	HLA.DRB5
HLA.DRB11	0	2.63588	0.95	0.396	0	5	HLA.DRB1
LST1	0	2.63373	0.866	0.1	0	5	LST1
HLA.DPA11	0	2.61499	0.939	0.477	0	5	HLA.DPA1
CSTB	0	2.59234	0.865	0.368	0	5	CSTB
GPX1	0	2.57526	0.937	0.372	0	5	GPX1
IL1B	0	2.57378	0.368	0.016	0	5	IL1B
PLAUR	0	2.54577	0.73	0.114	0	5	PLAUR
NPC2	0	2.53616	0.935	0.272	0	5	NPC2
HLA.DPB11	0	2.51185	0.943	0.492	0	5	HLA.DPB1
CD14	0	2.48939	0.629	0.021	0	5	CD14
CD68	0	2.47309	0.784	0.059	0	5	CD68
CD741	0	2.43922	0.99	0.762	0	5	CD74
GRN	0	2.43363	0.841	0.128	0	5	GRN
MS4A6A	0	2.4293	0.769	0.062	0	5	MS4A6A
RNASE1	0	2.40993	0.36	0.052	0	5	RNASE1
CTSD	0	2.38674	0.789	0.357	0	5	CTSD
CTSS	0	2.37394	0.9	0.284	0	5	CTSS
S100A11	0	2.36403	0.974	0.519	0	5	S100A11
FCGR2A	0	2.33147	0.719	0.028	0	5	FCGR2A
HLA.DQA11	0	2.326	0.829	0.209	0	5	HLA.DQA1
GPNMB	0	2.31625	0.49	0.025	0	5	GPNMB
LGALS1	0	2.30316	0.946	0.428	0	5	LGALS1
CTSZ	0	2.22026	0.765	0.123	0	5	CTSZ
MS4A7	0	2.20967	0.648	0.024	0	5	MS4A7
IGSF6	0	2.16473	0.696	0.016	0	5	IGSF6
SOD2	0	2.12823	0.728	0.265	0	5	SOD2
GLUL	0	2.1279	0.86	0.266	0	5	GLUL
HLA.DQB11	0	2.12005	0.851	0.312	0	5	HLA.DQB1
CXCL2	0	2.09647	0.341	0.045	0	5	CXCL2
HLA.DMA1	0	2.09122	0.837	0.214	0	5	HLA.DMA
MRC1	0	2.07651	0.522	0.013	0	5	MRC1
MNDA	0	2.06047	0.652	0.025	0	5	MNDA
FCGR3A	0	1.9836	0.588	0.045	0	5	FCGR3A
MAFB	0	1.97673	0.557	0.026	0	5	MAFB
FTH1	0	1.96149	0.998	0.935	0	5	FTH1
CSTA	0	1.93516	0.616	0.016	0	5	CSTA
OLR1	0	1.93324	0.546	0.019	0	5	OLR1
CXCL3	0	1.92395	0.255	0.021	0	5	CXCL3
SPI1	0	1.91359	0.722	0.035	0	5	SPI1
HLA.DMB1	0	1.89754	0.742	0.118	0	5	HLA.DMB
FCN1	0	1.89692	0.264	0.004	0	5	FCN1
FCGRT	0	1.88964	0.709	0.08	0	5	FCGRT
C1ORF162	0	1.88868	0.726	0.084	0	5	C1ORF162
S100B	0	1.88451	0.271	0.025	0	5	S100B
CTSL	0	1.88162	0.532	0.066	0	5	CTSL
IER3	0	1.8777	0.539	0.115	0	5	IER3
SERPINA1	0	1.86844	0.673	0.063	0	5	SERPINA1
FBP1	0	1.86221	0.527	0.053	0	5	FBP1
ASAH1	0	1.8593	0.75	0.161	0	5	ASAH1
CTSC1	0	1.85541	0.803	0.287	0	5	CTSC
HLA.DQA21	0	1.83777	0.622	0.171	0	5	HLA.DQA2
TREM2	0	1.80658	0.487	0.013	0	5	TREM2
CEBPD	0	1.78922	0.726	0.141	0	5	CEBPD
CAPG	0	1.78745	0.784	0.227	0	5	CAPG
SAT1	0	1.77481	0.982	0.735	0	5	SAT1
NUPR1	0	1.7639	0.356	0.047	0	5	NUPR1
IFI30	0	1.75418	0.631	0.058	0	5	IFI30
BRI3	0	1.71447	0.738	0.128	0	5	BRI3
CYBB	0	1.71384	0.614	0.042	0	5	CYBB
ANXA2	0	1.68876	0.872	0.314	0	5	ANXA2
RNASE6	0	1.68771	0.576	0.036	0	5	RNASE6
CFD	0	1.67786	0.446	0.026	0	5	CFD
CD63	0	1.66491	0.909	0.396	0	5	CD63
FAM26F	0	1.66167	0.551	0.047	0	5	FAM26F
ACP5	0	1.65526	0.488	0.103	0	5	ACP5
RAB31	0	1.64595	0.62	0.033	0	5	RAB31
S100A10	0	1.64115	0.93	0.593	0	5	S100A10
AP2S1	0	1.62564	0.77	0.166	0	5	AP2S1
TMEM176B	0	1.62468	0.517	0.06	0	5	TMEM176B
VSIG4	0	1.6003	0.459	0.016	0	5	VSIG4
TGFBI	0	1.59388	0.582	0.045	0	5	TGFBI
MS4A4A	0	1.59279	0.493	0.016	0	5	MS4A4A
FGL2	0	1.59201	0.551	0.03	0	5	FGL2
BCL2A11	0	1.58186	0.621	0.151	0	5	BCL2A1
ATP6V1F	0	1.5757	0.82	0.293	0	5	ATP6V1F
KLF4	0	1.57537	0.548	0.067	0	5	KLF4
GSTO1	0	1.57283	0.758	0.217	0	5	GSTO1
CYBA	0	1.56884	0.945	0.606	0	5	CYBA
C5AR1	0	1.56675	0.415	0.006	0	5	C5AR1
CD163	0	1.56042	0.472	0.009	0	5	CD163
SLC11A1	0	1.54184	0.459	0.012	0	5	SLC11A1
RAC1	0	1.53618	0.877	0.356	0	5	RAC1
MSR1	0	1.52874	0.438	0.009	0	5	MSR1
CTSH1	0	1.52262	0.743	0.174	0	5	CTSH
DAB2	0	1.51297	0.455	0.019	0	5	DAB2
MARCO	0	1.49962	0.274	0.015	0	5	MARCO
CPVL	0	1.49571	0.459	0.01	0	5	CPVL
TIMP1	0	1.49231	0.703	0.228	0	5	TIMP1
CLEC7A	0	1.48315	0.541	0.013	0	5	CLEC7A
FPR1	0	1.45341	0.455	0.006	0	5	FPR1
PLEK	0	1.4476	0.532	0.056	0	5	PLEK
PYCARD	0	1.43698	0.695	0.145	0	5	PYCARD
TMSB10	0	1.42672	0.993	0.924	0	5	TMSB10
VAMP8	0	1.42187	0.852	0.362	0	5	VAMP8
LY96	0	1.41853	0.593	0.073	0	5	LY96
LINC01272	0	1.41319	0.4	0.008	0	5	LINC01272
GSN	0	1.40682	0.562	0.054	0	5	GSN
LIPA	0	1.39438	0.459	0.074	0	5	LIPA
ALDH2	0	1.38244	0.544	0.055	0	5	ALDH2
PPT1	0	1.3801	0.651	0.115	0	5	PPT1
NCF2	0	1.36875	0.518	0.012	0	5	NCF2
KCTD12	0	1.36837	0.483	0.02	0	5	KCTD12
TSPO	0	1.35979	0.821	0.337	0	5	TSPO
ATP6V0B	0	1.35925	0.755	0.234	0	5	ATP6V0B
S100A6	0	1.3401	0.972	0.698	0	5	S100A6
RNF130	0	1.33811	0.598	0.057	0	5	RNF130
MARCKS1	0	1.32426	0.443	0.069	0	5	MARCKS
ANXA51	0	1.31775	0.785	0.279	0	5	ANXA5
PLD3	0	1.31542	0.452	0.079	0	5	PLD3
H2AFY	0	1.28374	0.727	0.185	0	5	H2AFY
FCGR2B	0	1.2672	0.393	0.043	0	5	FCGR2B
LGMN	0	1.26547	0.369	0.055	0	5	LGMN
CD86	0	1.26235	0.522	0.026	0	5	CD86
CSF2RA	0	1.25891	0.431	0.01	0	5	CSF2RA
FOLR2	0	1.24998	0.258	0.009	0	5	FOLR2
HMOX1	0	1.24976	0.376	0.036	0	5	HMOX1
CREG1	0	1.24237	0.507	0.073	0	5	CREG1
CXCL16	0	1.23775	0.553	0.056	0	5	CXCL16
VCAN	0	1.23641	0.284	0.018	0	5	VCAN
CD81	0	1.23203	0.566	0.12	0	5	CD81
TNFSF13B	0	1.22206	0.516	0.058	0	5	TNFSF13B
CSF1R	0	1.21537	0.433	0.007	0	5	CSF1R
THBD	0	1.2018	0.316	0.011	0	5	THBD
TREM1	0	1.20112	0.38	0.012	0	5	TREM1
ATOX1	0	1.20081	0.585	0.127	0	5	ATOX1
CLEC4E	0	1.19106	0.25	0.004	0	5	CLEC4E
LY861	0	1.18132	0.524	0.059	0	5	LY86
F13A1	0	1.17993	0.251	0.006	0	5	F13A1
HBEGF	0	1.17443	0.355	0.034	0	5	HBEGF
LILRB4	0	1.16624	0.415	0.014	0	5	LILRB4
MFSD1	0	1.16294	0.487	0.044	0	5	MFSD1
AP1S2	0	1.15425	0.559	0.125	0	5	AP1S2
HCK	0	1.13607	0.453	0.01	0	5	HCK
FCGR1A	0	1.13539	0.376	0.006	0	5	FCGR1A
GRINA	0	1.13132	0.52	0.061	0	5	GRINA
HNMT	0	1.12613	0.447	0.025	0	5	HNMT
LIMS1	0	1.11974	0.633	0.178	0	5	LIMS1
BLVRB	0	1.11037	0.49	0.085	0	5	BLVRB
C1ORF54	0	1.10088	0.386	0.02	0	5	C1ORF54
C3AR1	0	1.09794	0.385	0.03	0	5	C3AR1
UPP1	0	1.07868	0.562	0.138	0	5	UPP1
SLC16A10	0	1.06918	0.27	0.011	0	5	SLC16A10
ETS2	0	1.06913	0.441	0.064	0	5	ETS2
SLC7A7	0	1.066	0.421	0.016	0	5	SLC7A7
SLCO2B1	0	1.05662	0.345	0.008	0	5	SLCO2B1
PLXDC2	0	1.0557	0.443	0.015	0	5	PLXDC2
TMEM176A	0	1.05501	0.372	0.037	0	5	TMEM176A
SNX10	0	1.05402	0.511	0.079	0	5	SNX10
HEXB	0	1.04231	0.528	0.112	0	5	HEXB
CD9	0	1.03398	0.539	0.117	0	5	CD9
ITGAX	0	1.02739	0.351	0.015	0	5	ITGAX
FPR3	0	1.02676	0.376	0.005	0	5	FPR3
ATP6V1B2	0	1.01127	0.483	0.07	0	5	ATP6V1B2
PLTP	0	1.00561	0.259	0.018	0	5	PLTP
ACSL1	0	0.997813	0.374	0.036	0	5	ACSL1
MGAT1	0	0.993722	0.552	0.134	0	5	MGAT1
SLC1A3	0	0.988928	0.307	0.003	0	5	SLC1A3
SAMHD1	0	0.977711	0.511	0.095	0	5	SAMHD1
CLEC10A	0	0.968776	0.257	0.005	0	5	CLEC10A
ABL2	0	0.957737	0.309	0.03	0	5	ABL2
PMP22	0	0.952119	0.359	0.035	0	5	PMP22
ALOX5	0	0.949545	0.423	0.034	0	5	ALOX5
TIMP2	0	0.947198	0.391	0.031	0	5	TIMP2
ARHGAP18	0	0.942841	0.506	0.112	0	5	ARHGAP18
CLEC4A	0	0.942378	0.327	0.006	0	5	CLEC4A
PILRA	0	0.941949	0.343	0.006	0	5	PILRA
LAMTOR2	0	0.937629	0.611	0.153	0	5	LAMTOR2
RASSF4	0	0.935866	0.349	0.019	0	5	RASSF4
LGALS9	0	0.933502	0.469	0.067	0	5	LGALS9
TLR2	0	0.92946	0.315	0.008	0	5	TLR2
VEGFA	0	0.915553	0.294	0.036	0	5	VEGFA
PDXK	0	0.911472	0.472	0.088	0	5	PDXK
PLSCR1	0	0.907376	0.486	0.088	0	5	PLSCR1
COMT	0	0.901995	0.526	0.102	0	5	COMT
AKR1A1	0	0.901283	0.563	0.141	0	5	AKR1A1
CD302	0	0.900874	0.351	0.016	0	5	CD302
FNIP2	0	0.899826	0.325	0.035	0	5	FNIP2
TPP1	0	0.895131	0.547	0.129	0	5	TPP1
PLA2G7	0	0.889946	0.252	0.005	0	5	PLA2G7
CLEC5A	0	0.883871	0.27	0.003	0	5	CLEC5A
FGR	0	0.881361	0.348	0.014	0	5	FGR
CCDC88A	0	0.880221	0.388	0.033	0	5	CCDC88A
PLBD1	0	0.877244	0.356	0.013	0	5	PLBD1
ALCAM	0	0.876959	0.353	0.033	0	5	ALCAM
IFNGR2	0	0.868222	0.427	0.066	0	5	IFNGR2
GM2A	0	0.867076	0.313	0.03	0	5	GM2A
IL18	0	0.849696	0.375	0.029	0	5	IL18
QKI	0	0.84938	0.376	0.047	0	5	QKI
KYNU	0	0.831336	0.343	0.029	0	5	KYNU
RNF144B	0	0.82419	0.283	0.022	0	5	RNF144B
AXL	0	0.823615	0.27	0.013	0	5	AXL
LAIR1	0	0.821441	0.384	0.04	0	5	LAIR1
CECR1	0	0.80906	0.361	0.041	0	5	CECR1
B3GNT5	0	0.805313	0.3	0.018	0	5	B3GNT5
CD300A	0	0.788495	0.319	0.027	0	5	CD300A
MGST2	0	0.785122	0.398	0.05	0	5	MGST2
TNFAIP2	0	0.785013	0.274	0.014	0	5	TNFAIP2
SLC31A2	0	0.78257	0.327	0.02	0	5	SLC31A2
NPL	0	0.768377	0.284	0.013	0	5	NPL
SMCO4	0	0.767967	0.394	0.062	0	5	SMCO4
SIRPA	0	0.755082	0.302	0.008	0	5	SIRPA
IL13RA1	0	0.752874	0.337	0.033	0	5	IL13RA1
GNS	0	0.749095	0.317	0.033	0	5	GNS
SLAMF8	0	0.749048	0.287	0.008	0	5	SLAMF8
RAB20	0	0.748162	0.285	0.023	0	5	RAB20
DPYSL2	0	0.747204	0.338	0.037	0	5	DPYSL2
GNAQ	0	0.74211	0.362	0.054	0	5	GNAQ
ADAP2	0	0.740937	0.274	0.006	0	5	ADAP2
SLC8A1	0	0.715349	0.25	0.004	0	5	SLC8A1
FGD4	0	0.708065	0.253	0.011	0	5	FGD4
TBXAS1	0	0.707932	0.343	0.039	0	5	TBXAS1
MPEG1	0	0.703313	0.254	0.01	0	5	MPEG1
EIF4EBP1	0	0.686251	0.394	0.06	0	5	EIF4EBP1
RAB32	0	0.68381	0.328	0.026	0	5	RAB32
ITGAM	0	0.679485	0.254	0.011	0	5	ITGAM
MPP1	0	0.67306	0.306	0.026	0	5	MPP1
ATF5	0	0.657251	0.271	0.03	0	5	ATF5
RBM47	0	0.653866	0.291	0.027	0	5	RBM47
GNB4	0	0.64244	0.267	0.012	0	5	GNB4
MMP14	0	0.640055	0.25	0.016	0	5	MMP14
2024-03-11	0	0.638808	0.299	0.036	0	5	2024-03-01
CORO1C	0	0.625527	0.3	0.038	0	5	CORO1C
CAMK1	0	0.623375	0.27	0.028	0	5	CAMK1
FUOM	0	0.622303	0.318	0.039	0	5	FUOM
DSE	0	0.617372	0.278	0.031	0	5	DSE
A2M	0	0.611688	0.295	0.034	0	5	A2M
GPX3	0	0.548387	0.251	0.021	0	5	GPX3
CD33	0	0.548214	0.262	0.013	0	5	CD33
ARPC3	1.05761e-304	1.22162	0.919	0.603	2.04976e-300	5	ARPC3
IL4I1	1.34726e-304	0.742427	0.251	0.026	2.61113e-300	5	IL4I1
ATP6AP1	3.82172e-302	0.700317	0.416	0.077	7.40687e-298	5	ATP6AP1
GSTP1	3.94161e-302	0.954558	0.805	0.309	7.63924e-298	5	GSTP1
RNF13	8.55609e-302	0.842529	0.481	0.103	1.65826e-297	5	RNF13
SERF2	4.96293e-300	1.06531	0.978	0.8	9.61866e-296	5	SERF2
POMP	4.20319e-298	1.15648	0.809	0.343	8.14619e-294	5	POMP
ACTN1	8.44144e-298	0.577751	0.289	0.036	1.63604e-293	5	ACTN1
LAMP2	3.01661e-297	0.858846	0.446	0.091	5.84649e-293	5	LAMP2
SERPINF1	4.22146e-297	0.542928	0.293	0.037	8.1816e-293	5	SERPINF1
CD41	7.8812e-296	0.806179	0.455	0.093	1.52746e-291	5	CD4
CPM	1.00606e-295	0.791288	0.371	0.062	1.94985e-291	5	CPM
ACTB2	1.07748e-290	1.22902	0.989	0.902	2.08827e-286	5	ACTB
LGALS3	1.94896e-288	1.61953	0.745	0.295	3.77728e-284	5	LGALS3
VIM	4.4011e-287	1.25435	0.967	0.763	8.52976e-283	5	VIM
ARPC51	2.26554e-286	1.10253	0.778	0.31	4.39084e-282	5	ARPC5
BASP11	3.59205e-286	1.05751	0.391	0.074	6.96176e-282	5	BASP1
GNG5	6.33421e-286	1.06988	0.805	0.331	1.22763e-281	5	GNG5
GCA	8.46813e-286	0.716222	0.383	0.069	1.64121e-281	5	GCA
HAVCR21	2.99105e-282	0.662454	0.427	0.083	5.79696e-278	5	HAVCR2
WARS	5.41196e-282	0.742796	0.277	0.036	1.04889e-277	5	WARS
ITGB22	2.63376e-281	1.15441	0.761	0.289	5.10449e-277	5	ITGB2
APLP2	4.60703e-281	0.989885	0.609	0.177	8.92889e-277	5	APLP2
LAP3	2.4168e-278	0.872529	0.511	0.126	4.684e-274	5	LAP3
OGFRL1	6.72342e-278	0.637151	0.321	0.049	1.30307e-273	5	OGFRL1
UNC93B1	1.01673e-272	0.501114	0.291	0.041	1.97052e-268	5	UNC93B1
RAB13	3.40346e-271	0.573006	0.328	0.052	6.59625e-267	5	RAB13
FNDC3B	3.15816e-266	0.62555	0.262	0.034	6.12083e-262	5	FNDC3B
EFHD2	1.78062e-265	0.771319	0.524	0.133	3.45101e-261	5	EFHD2
THEMIS2	7.35127e-265	0.704572	0.358	0.064	1.42475e-260	5	THEMIS2
YWHAH	8.51995e-265	1.27701	0.628	0.212	1.65125e-260	5	YWHAH
GNAI2	8.89041e-262	0.907883	0.65	0.21	1.72305e-257	5	GNAI2
TYMP1	2.49793e-261	1.28663	0.746	0.302	4.84124e-257	5	TYMP
CEBPB	2.56473e-260	1.47226	0.78	0.348	4.9707e-256	5	CEBPB
GK	1.44313e-257	0.894781	0.439	0.097	2.79692e-253	5	GK
FAM49A1	2.43267e-251	0.666517	0.313	0.052	4.71476e-247	5	FAM49A
EMP3	1.13219e-250	1.19939	0.774	0.334	2.19429e-246	5	EMP3
IFNGR1	1.34874e-249	0.882843	0.553	0.156	2.614e-245	5	IFNGR1
DBI	9.0624e-249	1.16574	0.789	0.374	1.75638e-244	5	DBI
BLVRA	2.1583e-246	0.599652	0.34	0.062	4.183e-242	5	BLVRA
LYN1	9.93551e-246	0.639872	0.373	0.074	1.9256e-241	5	LYN
SERPING1	2.50523e-243	0.551997	0.267	0.038	4.85538e-239	5	SERPING1
PEA151	6.70444e-241	0.790061	0.42	0.097	1.29939e-236	5	PEA15
TIMM8B	6.18592e-240	0.691121	0.497	0.13	1.19889e-235	5	TIMM8B
CCL18	6.99401e-237	2.9387	0.258	0.039	1.35551e-232	5	CCL18
PHACTR11	7.2964e-237	0.811648	0.334	0.062	1.41412e-232	5	PHACTR1
SYNGR21	8.19264e-237	0.850233	0.542	0.157	1.58782e-232	5	SYNGR2
TMSB4X2	4.23685e-236	0.887716	0.998	0.982	8.21143e-232	5	TMSB4X
SGK1	7.23366e-236	1.08817	0.47	0.125	1.40196e-231	5	SGK1
ATP5E	8.84683e-233	0.842448	0.974	0.816	1.7146e-228	5	ATP5E
PRCP	1.50091e-232	0.568123	0.342	0.065	2.90892e-228	5	PRCP
MGST3	8.86045e-232	0.95104	0.608	0.204	1.71724e-227	5	MGST3
SCPEP1	6.50994e-231	0.657666	0.396	0.088	1.26169e-226	5	SCPEP1
LTA4H	2.26395e-228	0.885914	0.434	0.109	4.38777e-224	5	LTA4H
SPG21	6.7618e-227	0.628218	0.423	0.1	1.31051e-222	5	SPG21
C4ORF48	1.25818e-226	0.717171	0.498	0.135	2.43849e-222	5	C4ORF48
ATP5J2	3.18809e-226	0.847601	0.746	0.302	6.17884e-222	5	ATP5J2
BLOC1S1	4.40115e-226	0.816621	0.599	0.194	8.52987e-222	5	BLOC1S1
ATP13A3	2.32752e-223	0.57625	0.251	0.037	4.51096e-219	5	ATP13A3
PTPRE	5.70298e-223	0.802583	0.365	0.079	1.1053e-218	5	PTPRE
SCARB2	1.32481e-222	0.516931	0.263	0.041	2.56762e-218	5	SCARB2
METRNL	4.12414e-221	0.581853	0.298	0.053	7.993e-217	5	METRNL
GPX4	5.51056e-221	1.0175	0.848	0.482	1.068e-216	5	GPX4
VMA21	1.498e-218	0.560967	0.366	0.078	2.90327e-214	5	VMA21
NUDT16	3.74504e-216	0.537418	0.293	0.052	7.25827e-212	5	NUDT16
LACTB	6.88076e-216	0.61322	0.368	0.08	1.33356e-211	5	LACTB
NEAT1	8.87009e-214	1.3483	0.943	0.716	1.71911e-209	5	NEAT1
TALDO1	5.75577e-213	0.756391	0.609	0.205	1.11553e-208	5	TALDO1
RHOQ	4.42193e-212	0.520966	0.25	0.039	8.57015e-208	5	RHOQ
FKBP1A1	8.05359e-212	0.812328	0.688	0.265	1.56087e-207	5	FKBP1A
IFI6	3.17969e-211	1.17209	0.513	0.16	6.16255e-207	5	IFI6
S100A41	3.30706e-211	1.35587	0.911	0.604	6.40941e-207	5	S100A4
LITAF1	2.6978e-210	1.02628	0.77	0.351	5.22861e-206	5	LITAF
SERPINB6	1.96185e-209	0.56147	0.385	0.089	3.80226e-205	5	SERPINB6
ZEB21	7.03728e-209	0.727372	0.49	0.136	1.3639e-204	5	ZEB2
PPIF	9.9579e-209	0.969871	0.351	0.079	1.92994e-204	5	PPIF
BID	2.93053e-208	0.654501	0.35	0.076	5.67966e-204	5	BID
RNASET21	2.9907e-205	1.02914	0.719	0.308	5.79627e-201	5	RNASET2
YBX3	1.02569e-203	0.682906	0.452	0.12	1.98789e-199	5	YBX3
PFN12	1.93833e-203	0.876016	0.941	0.732	3.75668e-199	5	PFN1
TNFRSF1A	5.07809e-203	0.529692	0.288	0.053	9.84185e-199	5	TNFRSF1A
HSBP1	3.72498e-202	0.740068	0.595	0.202	7.21938e-198	5	HSBP1
FN1	3.39646e-200	1.1789	0.3	0.061	6.58268e-196	5	FN1
RNH1	1.61977e-198	0.755969	0.571	0.196	3.13928e-194	5	RNH1
LINC00998	2.21576e-198	0.588692	0.357	0.082	4.29437e-194	5	LINC00998
NDUFB2	3.3392e-198	0.855	0.752	0.334	6.47171e-194	5	NDUFB2
PSMB31	1.06954e-196	0.796655	0.691	0.282	2.07287e-192	5	PSMB3
DUSP23	2.10663e-194	0.488932	0.348	0.077	4.08286e-190	5	DUSP23
NAGK	2.69838e-194	0.596101	0.373	0.09	5.22974e-190	5	NAGK
HEXA	2.83629e-194	0.687297	0.418	0.111	5.49702e-190	5	HEXA
MYL6	4.26161e-194	0.888985	0.955	0.787	8.25942e-190	5	MYL6
COX6B1	5.3697e-194	0.857654	0.868	0.5	1.0407e-189	5	COX6B1
COTL12	8.20545e-193	1.06042	0.85	0.474	1.5903e-188	5	COTL1
MPHOSPH6	5.96848e-190	0.519778	0.274	0.051	1.15675e-185	5	MPHOSPH6
IDH1	1.36899e-189	0.473237	0.285	0.055	2.65325e-185	5	IDH1
CLTA	1.65485e-189	0.74569	0.663	0.262	3.20727e-185	5	CLTA
PGLS	7.14982e-189	0.605342	0.509	0.157	1.38571e-184	5	PGLS
NOP10	8.47299e-189	0.861505	0.711	0.3	1.64215e-184	5	NOP10
ARRB2	1.06608e-188	0.655877	0.448	0.126	2.06617e-184	5	ARRB2
SLC16A3	3.08021e-188	0.786581	0.511	0.164	5.96976e-184	5	SLC16A3
FLOT1	5.34239e-188	0.574128	0.385	0.097	1.03541e-183	5	FLOT1
COX5B	8.87417e-188	0.808635	0.827	0.436	1.7199e-183	5	COX5B
NAMPT	4.40686e-186	1.40235	0.681	0.31	8.54094e-182	5	NAMPT
ATP5G31	3.551e-182	0.829995	0.746	0.35	6.88219e-178	5	ATP5G3
PAK1	6.56813e-182	0.477863	0.268	0.051	1.27297e-177	5	PAK1
TXN	1.33576e-181	0.938751	0.765	0.376	2.58884e-177	5	TXN
LAMTOR1	2.19422e-181	0.679645	0.545	0.186	4.25262e-177	5	LAMTOR1
PGD	1.25761e-180	0.474612	0.304	0.065	2.43738e-176	5	PGD
PRDX3	5.92135e-180	0.566782	0.397	0.105	1.14762e-175	5	PRDX3
UQCR10	3.7404e-178	0.723568	0.732	0.324	7.24926e-174	5	UQCR10
ITM2B	4.60307e-178	1.08927	0.938	0.71	8.92122e-174	5	ITM2B
STXBP2	2.5284e-174	0.876435	0.399	0.112	4.90029e-170	5	STXBP2
ATP5H	6.56203e-174	0.740923	0.706	0.306	1.27179e-169	5	ATP5H
SKAP2	7.69101e-172	0.515946	0.358	0.089	1.49059e-167	5	SKAP2
SH3BGRL32	1.20738e-171	0.931137	0.927	0.699	2.34002e-167	5	SH3BGRL3
COX5A	1.22347e-171	0.751851	0.675	0.287	2.3712e-167	5	COX5A
GLRX1	1.49269e-171	0.826002	0.544	0.196	2.89299e-167	5	GLRX
TNFSF12	1.26212e-170	0.512272	0.298	0.066	2.44612e-166	5	TNFSF12
CNPY31	3.31943e-170	0.579625	0.447	0.133	6.43339e-166	5	CNPY3
ARPC1B2	3.32932e-170	0.757745	0.821	0.44	6.45256e-166	5	ARPC1B
TCEB2	4.92047e-170	0.782262	0.809	0.42	9.53636e-166	5	TCEB2
CCL31	2.17193e-169	1.80319	0.374	0.105	4.20942e-165	5	CCL3
NDUFB3	5.78153e-169	0.606887	0.537	0.184	1.12052e-164	5	NDUFB3
PICALM	2.26266e-168	0.513227	0.345	0.085	4.38526e-164	5	PICALM
ZYX	5.00573e-168	0.492257	0.376	0.099	9.70161e-164	5	ZYX
SH3BGRL	1.12281e-167	0.738408	0.7	0.312	2.17613e-163	5	SH3BGRL
CANX	1.63094e-166	0.596771	0.541	0.188	3.16092e-162	5	CANX
RTN4	1.51871e-165	0.740055	0.695	0.312	2.94342e-161	5	RTN4
OAZ11	2.187e-164	0.656515	0.97	0.828	4.23863e-160	5	OAZ1
CISD3	2.39669e-163	0.4366	0.293	0.065	4.64502e-159	5	CISD3
H3F3A	1.19867e-162	0.850472	0.955	0.796	2.32314e-158	5	H3F3A
CAPNS1	1.70405e-162	0.518509	0.348	0.09	3.30263e-158	5	CAPNS1
TMEM14C	2.78049e-162	0.632308	0.494	0.167	5.38887e-158	5	TMEM14C
ATP6V0D11	4.18624e-161	0.660311	0.522	0.183	8.11335e-157	5	ATP6V0D1
MEF2C1	2.20949e-160	0.524461	0.339	0.086	4.28221e-156	5	MEF2C
ATP5J	5.2801e-160	0.750097	0.683	0.308	1.02334e-155	5	ATP5J
RBX1	9.0162e-160	0.706944	0.65	0.274	1.74743e-155	5	RBX1
PTMS1	1.81049e-159	0.536032	0.442	0.134	3.50892e-155	5	PTMS
SNX31	7.94841e-159	0.755919	0.738	0.367	1.54048e-154	5	SNX3
NDUFV3	8.27158e-159	0.413381	0.272	0.058	1.60312e-154	5	NDUFV3
NUDT3	9.78502e-159	0.483461	0.261	0.055	1.89644e-154	5	NUDT3
TCEAL4	1.37233e-158	0.475434	0.305	0.072	2.65971e-154	5	TCEAL4
NDUFB1	4.42064e-158	0.687165	0.655	0.271	8.56764e-154	5	NDUFB1
RHOB1	1.13791e-157	0.837446	0.497	0.175	2.20538e-153	5	RHOB
PTPN6	1.24971e-157	0.523724	0.372	0.102	2.42206e-153	5	PTPN6
GLIPR2	2.02539e-157	0.563006	0.379	0.106	3.9254e-153	5	GLIPR2
ATG3	2.14244e-156	0.55724	0.429	0.132	4.15227e-152	5	ATG3
RGS101	2.40157e-156	0.842625	0.723	0.36	4.65448e-152	5	RGS10
ATP6AP2	3.56195e-156	0.657749	0.569	0.217	6.90341e-152	5	ATP6AP2
LAMTOR4	1.10281e-155	0.677862	0.691	0.301	2.13736e-151	5	LAMTOR4
IFITM3	1.98193e-155	0.683386	0.681	0.307	3.84119e-151	5	IFITM3
COX7B	9.83415e-155	0.749928	0.786	0.42	1.90596e-150	5	COX7B
SERPINB1	1.13598e-154	0.74673	0.565	0.215	2.20165e-150	5	SERPINB1
MXD1	1.86557e-154	0.966352	0.393	0.12	3.61566e-150	5	MXD1
QSOX1	8.19666e-154	0.459642	0.265	0.057	1.58859e-149	5	QSOX1
AKR1B1	1.74099e-153	0.722327	0.394	0.12	3.37422e-149	5	AKR1B1
COX8A	2.53473e-153	0.800036	0.793	0.442	4.91257e-149	5	COX8A
PSME21	2.64475e-153	0.870009	0.704	0.342	5.12578e-149	5	PSME2
CTSA	7.77256e-153	0.680592	0.5	0.177	1.5064e-148	5	CTSA
NDUFS7	1.23132e-152	0.556009	0.54	0.195	2.38643e-148	5	NDUFS7
USMG5	1.90317e-152	0.681525	0.779	0.393	3.68854e-148	5	USMG5
MYDGF	7.96577e-152	0.617466	0.491	0.17	1.54385e-147	5	MYDGF
SPINT2	2.04715e-151	0.401258	0.435	0.135	3.96758e-147	5	SPINT2
DNASE2	6.41834e-151	0.493586	0.292	0.07	1.24394e-146	5	DNASE2
TMEM147	7.66974e-151	0.524484	0.468	0.155	1.48647e-146	5	TMEM147
ARF3	1.45212e-150	0.457204	0.321	0.082	2.81435e-146	5	ARF3
PKM2	1.91886e-150	0.748479	0.722	0.355	3.71895e-146	5	PKM
LCP21	6.56271e-150	0.579617	0.404	0.121	1.27192e-145	5	LCP2
FABP51	1.63499e-149	1.31668	0.6	0.268	3.16878e-145	5	FABP5
SSR3	1.69475e-149	0.607497	0.581	0.227	3.2846e-145	5	SSR3
SUMO3	1.88296e-149	0.508228	0.427	0.133	3.64936e-145	5	SUMO3
CNDP2	3.07004e-149	0.463157	0.37	0.105	5.95005e-145	5	CNDP2
BNIP3L	2.27633e-147	0.711076	0.484	0.171	4.41176e-143	5	BNIP3L
LAT2	5.55987e-147	0.403409	0.264	0.058	1.07756e-142	5	LAT2
VAMP3	1.33454e-146	0.391865	0.265	0.059	2.58647e-142	5	VAMP3
SOAT1	1.72874e-146	0.473901	0.281	0.066	3.35047e-142	5	SOAT1
RAB7A	1.02301e-145	0.668662	0.616	0.262	1.9827e-141	5	RAB7A
ATP6V0E1	4.02324e-145	0.780131	0.797	0.471	7.79744e-141	5	ATP6V0E1
RNF181	2.96028e-144	0.558606	0.532	0.197	5.73732e-140	5	RNF181
TFRC	2.99031e-144	0.917064	0.348	0.102	5.79552e-140	5	TFRC
CLTC	1.88512e-142	0.500652	0.304	0.078	3.65354e-138	5	CLTC
SFT2D1	2.17558e-142	0.515851	0.479	0.164	4.21649e-138	5	SFT2D1
RHOA1	3.67443e-142	0.760314	0.829	0.525	7.12142e-138	5	RHOA
YBX1	4.53214e-142	0.747184	0.904	0.699	8.78375e-138	5	YBX1
TFPT	4.62214e-142	0.405045	0.255	0.057	8.95816e-138	5	TFPT
ATP5C1	3.21427e-141	0.648792	0.591	0.249	6.22958e-137	5	ATP5C1
UQCR11	4.32902e-141	0.672625	0.803	0.437	8.39007e-137	5	UQCR11
VKORC1	2.94704e-140	0.525061	0.415	0.133	5.71166e-136	5	VKORC1
CTNNA1	5.02449e-140	0.403936	0.28	0.068	9.73796e-136	5	CTNNA1
ATP5I	5.53842e-140	0.580583	0.702	0.318	1.0734e-135	5	ATP5I
ARL8B	9.54957e-140	0.415608	0.271	0.064	1.8508e-135	5	ARL8B
VPS29	1.9985e-139	0.660872	0.581	0.247	3.87329e-135	5	VPS29
PTTG1IP	8.44986e-139	0.490065	0.342	0.096	1.63767e-134	5	PTTG1IP
IGHG4	4.53202e-137	0.446809	0.33	0.093	8.78352e-133	5	IGHG4
TKT	5.23671e-137	0.680331	0.51	0.195	1.01493e-132	5	TKT
TPM4	3.88112e-136	0.615304	0.577	0.235	7.522e-132	5	TPM4
C14ORF2	8.01567e-136	0.638259	0.746	0.374	1.55352e-131	5	C14ORF2
ENO11	1.61652e-135	0.820234	0.8	0.482	3.13298e-131	5	ENO1
CD401	3.3579e-135	0.47949	0.276	0.068	6.50795e-131	5	CD40
RAB5C	7.02627e-134	0.516895	0.504	0.187	1.36176e-129	5	RAB5C
UQCRC1	1.34865e-133	0.457194	0.32	0.088	2.61383e-129	5	UQCRC1
CHMP2A	1.50125e-133	0.549498	0.529	0.204	2.90957e-129	5	CHMP2A
ALOX5AP2	2.09169e-133	1.25216	0.709	0.403	4.05391e-129	5	ALOX5AP
NME1	4.0117e-133	0.429363	0.297	0.079	7.77507e-129	5	NME1
C19ORF70	2.0831e-132	0.47439	0.474	0.168	4.03725e-128	5	C19ORF70
PLEKHO1	2.28529e-132	0.434344	0.278	0.07	4.42913e-128	5	PLEKHO1
STX7	4.39432e-132	0.371509	0.293	0.076	8.51664e-128	5	STX7
CD151	1.4997e-131	0.323361	0.325	0.089	2.90657e-127	5	CD151
PPIB	1.54102e-131	0.708498	0.73	0.381	2.98664e-127	5	PPIB
SNX21	3.45405e-131	0.54197	0.418	0.142	6.6943e-127	5	SNX2
FKBP2	6.80472e-131	0.448724	0.5	0.181	1.31882e-126	5	FKBP2
CAP11	1.17085e-130	0.682186	0.707	0.351	2.26922e-126	5	CAP1
GPR137B	1.41871e-129	0.392656	0.256	0.061	2.7496e-125	5	GPR137B
UQCC2	4.25916e-129	0.402004	0.349	0.104	8.25468e-125	5	UQCC2
NINJ1	2.44842e-128	0.712313	0.41	0.143	4.74527e-124	5	NINJ1
SQRDL	3.06373e-128	0.47141	0.36	0.11	5.93781e-124	5	SQRDL
ACSL3	3.308e-127	0.450146	0.281	0.074	6.41124e-123	5	ACSL3
PRELID1	6.39204e-127	0.671031	0.597	0.267	1.23884e-122	5	PRELID1
NAAA	8.4255e-127	0.507313	0.27	0.069	1.63295e-122	5	NAAA
LEPROT	3.29464e-126	0.407547	0.322	0.091	6.38534e-122	5	LEPROT
UBE2E1	4.93222e-126	0.451076	0.301	0.084	9.55913e-122	5	UBE2E1
NCOA4	6.12804e-126	0.479769	0.331	0.098	1.18768e-121	5	NCOA4
LAMTOR5	6.87978e-126	0.566971	0.616	0.266	1.33337e-121	5	LAMTOR5
RGS19	7.03846e-126	0.467731	0.342	0.102	1.36412e-121	5	RGS19
CHCHD101	1.07911e-125	0.635946	0.59	0.262	2.09143e-121	5	CHCHD10
SDCBP	1.99998e-125	0.70281	0.789	0.447	3.87617e-121	5	SDCBP
CLIC12	2.03092e-125	0.673564	0.851	0.561	3.93612e-121	5	CLIC1
GNA13	2.10962e-125	0.55041	0.344	0.106	4.08865e-121	5	GNA13
MEF2A	5.3682e-125	0.43024	0.253	0.062	1.04041e-120	5	MEF2A
SEC61G	1.10052e-124	0.540931	0.677	0.318	2.13291e-120	5	SEC61G
IFI27L21	1.46879e-124	0.506229	0.493	0.187	2.84666e-120	5	IFI27L2
HCFC1R1	2.90155e-124	0.376174	0.281	0.074	5.6235e-120	5	HCFC1R1
NDUFB7	3.23466e-124	0.563202	0.537	0.217	6.26909e-120	5	NDUFB7
ANAPC11	5.18641e-124	0.49311	0.527	0.209	1.00518e-119	5	ANAPC11
LGALS3BP	1.53496e-123	0.317614	0.301	0.082	2.9749e-119	5	LGALS3BP
FAM96A	2.1702e-123	0.41433	0.355	0.108	4.20606e-119	5	FAM96A
CKLF1	2.94924e-122	0.718159	0.482	0.19	5.71592e-118	5	CKLF
MRPL23	3.25538e-122	0.467951	0.36	0.114	6.30926e-118	5	MRPL23
UQCRQ	5.26873e-122	0.475887	0.687	0.325	1.02113e-117	5	UQCRQ
H2AFJ	1.27202e-121	0.422935	0.414	0.142	2.46531e-117	5	H2AFJ
DNAJC15	2.55383e-120	0.458629	0.486	0.184	4.94957e-116	5	DNAJC15
VPS35	5.1709e-120	0.474037	0.39	0.131	1.00217e-115	5	VPS35
GUSB	5.59635e-119	0.389963	0.265	0.069	1.08463e-114	5	GUSB
GAPDH2	5.83268e-119	0.69521	0.956	0.834	1.13043e-114	5	GAPDH
SMS	1.29843e-118	0.418682	0.39	0.131	2.51648e-114	5	SMS
NDUFS8	4.87573e-118	0.418037	0.48	0.181	9.44965e-114	5	NDUFS8
TXNDC17	5.01729e-118	0.437086	0.464	0.172	9.72401e-114	5	TXNDC17
PTEN	1.11685e-117	0.425445	0.305	0.088	2.16458e-113	5	PTEN
TMEM219	1.45394e-117	0.489725	0.509	0.202	2.81789e-113	5	TMEM219
TIMM13	1.47354e-117	0.421972	0.371	0.121	2.85586e-113	5	TIMM13
FAM49B	1.48804e-117	0.560677	0.598	0.265	2.88396e-113	5	FAM49B
GNB1	2.58332e-117	0.475246	0.387	0.132	5.00674e-113	5	GNB1
RPS27L	6.5046e-117	0.604617	0.699	0.35	1.26066e-112	5	RPS27L
SDHB	1.18731e-116	0.503591	0.381	0.129	2.30113e-112	5	SDHB
TMBIM4	2.75063e-116	0.507974	0.501	0.198	5.33099e-112	5	TMBIM4
NDUFS6	2.83415e-116	0.495207	0.548	0.23	5.49286e-112	5	NDUFS6
ALDOA	2.96462e-116	0.755348	0.826	0.549	5.74572e-112	5	ALDOA
ABI3	6.53074e-116	0.338743	0.293	0.082	1.26572e-111	5	ABI3
SSR1	7.0065e-116	0.429682	0.421	0.149	1.35793e-111	5	SSR1
MT.ND4	8.58582e-116	0.664365	0.983	0.943	1.66402e-111	5	MT.ND4
CRTAP	9.66298e-116	0.38075	0.26	0.068	1.87278e-111	5	CRTAP
CHMP4B	6.69035e-115	0.426902	0.367	0.121	1.29666e-110	5	CHMP4B
ICAM1	2.18198e-114	0.570702	0.32	0.1	4.22889e-110	5	ICAM1
SLC25A37	2.84484e-114	0.791858	0.285	0.084	5.51359e-110	5	SLC25A37
ERP44	3.46731e-114	0.457584	0.449	0.168	6.72e-110	5	ERP44
SPCS3	1.89943e-113	0.432145	0.421	0.151	3.68128e-109	5	SPCS3
BCAP31	5.29286e-113	0.501336	0.511	0.21	1.02581e-108	5	BCAP31
BTF3L4	8.10732e-113	0.385365	0.359	0.117	1.57128e-108	5	BTF3L4
LSM3	1.5679e-112	0.426692	0.489	0.19	3.03875e-108	5	LSM3
SH3BP5	3.0985e-112	0.445939	0.277	0.078	6.00521e-108	5	SH3BP5
FEZ2	4.08259e-112	0.338315	0.25	0.065	7.91247e-108	5	FEZ2
PCBD1	4.78728e-112	0.353816	0.379	0.127	9.27824e-108	5	PCBD1
SEC11A	5.9123e-112	0.544187	0.612	0.288	1.14586e-107	5	SEC11A
GTF2H5	8.1848e-112	0.373898	0.361	0.119	1.5863e-107	5	GTF2H5
ARPC42	9.60648e-111	0.504719	0.552	0.24	1.86183e-106	5	ARPC4
CFL12	1.50841e-110	0.580499	0.923	0.778	2.92345e-106	5	CFL1
SLIRP	2.63553e-110	0.455847	0.494	0.198	5.10791e-106	5	SLIRP
PRDX4	2.7403e-110	0.259137	0.274	0.075	5.31097e-106	5	PRDX4
ANXA4	5.64116e-110	0.380426	0.269	0.075	1.09331e-105	5	ANXA4
RALA	1.11617e-109	0.607945	0.384	0.139	2.16326e-105	5	RALA
MTCH2	2.15798e-109	0.335524	0.266	0.073	4.18238e-105	5	MTCH2
RAB10	7.1351e-109	0.455272	0.407	0.147	1.38285e-104	5	RAB10
[truncated: 4,446 more rows]

## Sheet: Figure6D
	source	target	ligand	receptor	prob	pval	interaction_name	interaction_name_2	pathway_name	annotation	evidence
1	Macrophages	Macrophages	TGFA	EGFR	4.89598e-06	0	TGFA_EGFR	TGFA - EGFR	EGF	Secreted Signaling	KEGG: hsa04012
2	Macrophages	Macrophages	AREG	EGFR	5.90585e-06	0	AREG_EGFR	AREG - EGFR	EGF	Secreted Signaling	KEGG: hsa04012
3	Macrophage	Macrophage	CXCL1	CXCR2	0.000200336	0	CXCL1_CXCR2	CXCL1 - CXCR2	CXCL	Secreted Signaling	KEGG: hsa04060
4	B cell	Macrophage	CXCL2	CXCR2	4.31899e-05	0	CXCL2_CXCR2	CXCL2 - CXCR2	CXCL	Secreted Signaling	KEGG: hsa04060
5	Macrophage	Macrophage	CXCL8	CXCR2	0.00130587	0	CXCL8_CXCR2	CXCL8 - CXCR2	CXCL	Secreted Signaling	KEGG: hsa04060
6	Tumor cell	T cell	MIF	CD74_CD44	0.000457591	0	MIF_CD74_CD44	MIF - (CD74+CD44)	MIF	Secreted Signaling	PMID: 29637711; PMID: 26175090
7	Tumor cell	B cell	MIF	CD74_CD44	0.000102274	0	MIF_CD74_CD44	MIF - (CD74+CD44)	MIF	Secreted Signaling	PMID: 29637711; PMID: 26175090
8	Tumor cell	Tumor cell	MIF	CD74_CD44	6.80672e-05	0	MIF_CD74_CD44	MIF - (CD74+CD44)	MIF	Secreted Signaling	PMID: 29637711; PMID: 26175090
9	Macrophage	Macrophage	IL1B	IL1R2	0.000335993	0	IL1B_IL1R2	IL1B - IL1R2	IL1	Secreted Signaling	KEGG: hsa04060
10	B cell	B cell	MDK	SDC1	0.000142902	0	MDK_SDC1	MDK - SDC1	MK	Secreted Signaling	PMID: 28356350
11	Tumor cell	B cell	MDK	SDC1	7.11741e-05	0	MDK_SDC1	MDK - SDC1	MK	Secreted Signaling	PMID: 28356350
12	Macrophages	B cell	MDK	SDC1	2.39901e-06	0	MDK_SDC1	MDK - SDC1	MK	Secreted Signaling	PMID: 28356350
13	B cell	B cell	MDK	SDC4	0.000116718	0	MDK_SDC4	MDK - SDC4	MK	Secreted Signaling	PMID: 28356350
14	Tumor cell	B cell	MDK	SDC4	5.80478e-05	0	MDK_SDC4	MDK - SDC4	MK	Secreted Signaling	PMID: 28356350
15	Macrophages	B cell	MDK	SDC4	1.95509e-06	0	MDK_SDC4	MDK - SDC4	MK	Secreted Signaling	PMID: 28356350
16	B cell	T cell	MDK	NCL	0.00249535	0	MDK_NCL	MDK - NCL	MK	Secreted Signaling	PMID: 28356350
17	Tumor cell	T cell	MDK	NCL	0.00127003	0	MDK_NCL	MDK - NCL	MK	Secreted Signaling	PMID: 28356350
18	B cell	B cell	MDK	NCL	0.000648392	0	MDK_NCL	MDK - NCL	MK	Secreted Signaling	PMID: 28356350
19	Tumor cell	B cell	MDK	NCL	0.000332349	0	MDK_NCL	MDK - NCL	MK	Secreted Signaling	PMID: 28356350
20	B cell	NK cell	MDK	NCL	0.000213581	0	MDK_NCL	MDK - NCL	MK	Secreted Signaling	PMID: 28356350
21	Tumor cell	NK cell	MDK	NCL	0.000106818	0.04	MDK_NCL	MDK - NCL	MK	Secreted Signaling	PMID: 28356350
22	B cell	Tumor cell	MDK	NCL	0.000958215	0	MDK_NCL	MDK - NCL	MK	Secreted Signaling	PMID: 28356350
23	Tumor cell	Tumor cell	MDK	NCL	0.000493984	0	MDK_NCL	MDK - NCL	MK	Secreted Signaling	PMID: 28356350
24	B cell	Macrophages	MDK	NCL	5.7652e-05	0	MDK_NCL	MDK - NCL	MK	Secreted Signaling	PMID: 28356350
25	Tumor cell	Macrophages	MDK	NCL	2.88919e-05	0.04	MDK_NCL	MDK - NCL	MK	Secreted Signaling	PMID: 28356350
26	Tumor cell	B cell	PTN	SDC1	3.96328e-05	0	PTN_SDC1	PTN - SDC1	PTN	Secreted Signaling	PMID: 28356350; PMID: 25620911
27	Tumor cell	B cell	PTN	SDC4	3.23102e-05	0	PTN_SDC4	PTN - SDC4	PTN	Secreted Signaling	PMID: 28356350; PMID: 25620911
28	Tumor cell	T cell	PTN	NCL	0.00071159	0	PTN_NCL	PTN - NCL	PTN	Secreted Signaling	PMID: 28356350; PMID: 25620911
29	Tumor cell	B cell	PTN	NCL	0.000186598	0	PTN_NCL	PTN - NCL	PTN	Secreted Signaling	PMID: 28356350; PMID: 25620911
30	Tumor cell	NK cell	PTN	NCL	5.95506e-05	0	PTN_NCL	PTN - NCL	PTN	Secreted Signaling	PMID: 28356350; PMID: 25620911
31	Tumor cell	Tumor cell	PTN	NCL	0.000277816	0	PTN_NCL	PTN - NCL	PTN	Secreted Signaling	PMID: 28356350; PMID: 25620911
32	Tumor cell	Macrophages	PTN	NCL	1.61164e-05	0	PTN_NCL	PTN - NCL	PTN	Secreted Signaling	PMID: 28356350; PMID: 25620911
33	T cell	Macrophage	ANXA1	FPR1	0.00188241	0	ANXA1_FPR1	ANXA1 - FPR1	ANNEXIN	Secreted Signaling	PMID: 23230437
34	B cell	Macrophage	ANXA1	FPR1	0.000440156	0	ANXA1_FPR1	ANXA1 - FPR1	ANNEXIN	Secreted Signaling	PMID: 23230437
35	Tumor cell	Macrophage	ANXA1	FPR1	0.00120005	0	ANXA1_FPR1	ANXA1 - FPR1	ANNEXIN	Secreted Signaling	PMID: 23230437
36	Macrophages	Macrophage	ANXA1	FPR1	0.00052348	0	ANXA1_FPR1	ANXA1 - FPR1	ANNEXIN	Secreted Signaling	PMID: 23230437
37	T cell	Macrophages	GRN	SORT1	2.87403e-05	0	GRN_SORT1	GRN - SORT1	GRN	Secreted Signaling	PMID: 29555433
38	B cell	Macrophages	GRN	SORT1	5.2163e-06	0	GRN_SORT1	GRN - SORT1	GRN	Secreted Signaling	PMID: 29555433
39	Macrophage	Macrophages	GRN	SORT1	8.26298e-06	0	GRN_SORT1	GRN - SORT1	GRN	Secreted Signaling	PMID: 29555433
40	Tumor cell	Macrophages	GRN	SORT1	5.35655e-06	0	GRN_SORT1	GRN - SORT1	GRN	Secreted Signaling	PMID: 29555433
41	Macrophages	Macrophages	GRN	SORT1	2.93467e-06	0	GRN_SORT1	GRN - SORT1	GRN	Secreted Signaling	PMID: 29555433

## Sheet: Figure6E
	source	target	ligand	receptor	prob	pval	interaction_name	interaction_name_2	pathway_name	annotation	evidence
1	Tumor cell	Monocyte	GDF15	TGFBR2	6.99968e-05	0	GDF15_TGFBR2	GDF15 - TGFBR2	GDF	Secreted Signaling	KEGG: hsa04350
2	Tumor cell	Tumor cell	AREG	EGFR	2.98526e-05	0	AREG_EGFR	AREG - EGFR	EGF	Secreted Signaling	KEGG: hsa04012
3	Monocyte	Tumor cell	HBEGF	EGFR	0.000103916	0	HBEGF_EGFR	HBEGF - EGFR	EGF	Secreted Signaling	KEGG: hsa04012
4	Macrophages	Tumor cell	HBEGF	EGFR	2.89384e-05	0	HBEGF_EGFR	HBEGF - EGFR	EGF	Secreted Signaling	KEGG: hsa04012
5	Macrophage	Macrophage	CCL5	CCR1	0.000506773	0	CCL5_CCR1	CCL5 - CCR1	CCL	Secreted Signaling	KEGG: hsa04060
6	B cell	Macrophage	CCL5	CCR1	0.000141928	0	CCL5_CCR1	CCL5 - CCR1	CCL	Secreted Signaling	KEGG: hsa04060
7	Macrophages	Macrophage	CCL5	CCR1	0.000573278	0	CCL5_CCR1	CCL5 - CCR1	CCL	Secreted Signaling	KEGG: hsa04060
8	Dendritic	Macrophage	CCL5	CCR1	7.41653e-05	0	CCL5_CCR1	CCL5 - CCR1	CCL	Secreted Signaling	KEGG: hsa04060
9	Macrophage	Macrophages	CCL5	CCR1	0.000121529	0	CCL5_CCR1	CCL5 - CCR1	CCL	Secreted Signaling	KEGG: hsa04060
10	B cell	Macrophages	CCL5	CCR1	3.4035e-05	0.02	CCL5_CCR1	CCL5 - CCR1	CCL	Secreted Signaling	KEGG: hsa04060
11	Macrophages	Macrophages	CCL5	CCR1	0.000137509	0	CCL5_CCR1	CCL5 - CCR1	CCL	Secreted Signaling	KEGG: hsa04060
12	Dendritic	Macrophages	CCL5	CCR1	1.77854e-05	0	CCL5_CCR1	CCL5 - CCR1	CCL	Secreted Signaling	KEGG: hsa04060
13	Macrophage	Macrophage	CCL3	CCR1	0.00156317	0	CCL3_CCR1	CCL3 - CCR1	CCL	Secreted Signaling	KEGG: hsa04060
14	Macrophages	Macrophage	CCL3	CCR1	0.00128752	0	CCL3_CCR1	CCL3 - CCR1	CCL	Secreted Signaling	KEGG: hsa04060
15	Dendritic	Macrophage	CCL3	CCR1	8.49213e-05	0	CCL3_CCR1	CCL3 - CCR1	CCL	Secreted Signaling	KEGG: hsa04060
16	Macrophage	Macrophages	CCL3	CCR1	0.000374912	0	CCL3_CCR1	CCL3 - CCR1	CCL	Secreted Signaling	KEGG: hsa04060
17	Macrophages	Macrophages	CCL3	CCR1	0.000308946	0	CCL3_CCR1	CCL3 - CCR1	CCL	Secreted Signaling	KEGG: hsa04060
18	Dendritic	Macrophages	CCL3	CCR1	2.0365e-05	0.03	CCL3_CCR1	CCL3 - CCR1	CCL	Secreted Signaling	KEGG: hsa04060
19	Macrophage	Macrophage	CCL3L1	CCR1	0.000462651	0	CCL3L1_CCR1	CCL3L1 - CCR1	CCL	Secreted Signaling	KEGG: hsa04060
20	Macrophages	Macrophage	CCL3L1	CCR1	0.0010772	0	CCL3L1_CCR1	CCL3L1 - CCR1	CCL	Secreted Signaling	KEGG: hsa04060
21	Dendritic	Macrophage	CCL3L1	CCR1	9.30686e-05	0	CCL3L1_CCR1	CCL3L1 - CCR1	CCL	Secreted Signaling	KEGG: hsa04060
22	Macrophage	Macrophages	CCL3L1	CCR1	0.000110947	0	CCL3L1_CCR1	CCL3L1 - CCR1	CCL	Secreted Signaling	KEGG: hsa04060
23	Macrophages	Macrophages	CCL3L1	CCR1	0.000258451	0	CCL3L1_CCR1	CCL3L1 - CCR1	CCL	Secreted Signaling	KEGG: hsa04060
24	Dendritic	Macrophages	CCL3L1	CCR1	2.23189e-05	0	CCL3L1_CCR1	CCL3L1 - CCR1	CCL	Secreted Signaling	KEGG: hsa04060
25	Macrophage	Macrophage	CCL13	CCR1	0.000400507	0	CCL13_CCR1	CCL13 - CCR1	CCL	Secreted Signaling	KEGG: hsa04060
26	Macrophage	Macrophages	CCL13	CCR1	9.60439e-05	0	CCL13_CCR1	CCL13 - CCR1	CCL	Secreted Signaling	KEGG: hsa04060
27	Monocyte	Macrophage	CCL23	CCR1	0.000312128	0	CCL23_CCR1	CCL23 - CCR1	CCL	Secreted Signaling	KEGG: hsa04060
28	Monocyte	Macrophages	CCL23	CCR1	7.48497e-05	0	CCL23_CCR1	CCL23 - CCR1	CCL	Secreted Signaling	KEGG: hsa04060
29	Macrophages	Monocyte	TNF	TNFRSF1A	0.000101033	0	TNF_TNFRSF1A	TNF - TNFRSF1A	TNF	Secreted Signaling	KEGG: hsa04060
30	Dendritic	Monocyte	TNF	TNFRSF1A	4.50381e-05	0	TNF_TNFRSF1A	TNF - TNFRSF1A	TNF	Secreted Signaling	KEGG: hsa04060
31	Macrophages	Macrophage	TNF	TNFRSF1A	0.00010761	0	TNF_TNFRSF1A	TNF - TNFRSF1A	TNF	Secreted Signaling	KEGG: hsa04060
32	Dendritic	Macrophage	TNF	TNFRSF1A	4.79643e-05	0	TNF_TNFRSF1A	TNF - TNFRSF1A	TNF	Secreted Signaling	KEGG: hsa04060
33	Macrophages	Macrophages	TNF	TNFRSF1B	6.22023e-06	0	TNF_TNFRSF1B	TNF - TNFRSF1B	TNF	Secreted Signaling	KEGG: hsa04060
34	Dendritic	Macrophages	TNF	TNFRSF1B	2.77013e-06	0	TNF_TNFRSF1B	TNF - TNFRSF1B	TNF	Secreted Signaling	KEGG: hsa04060
35	Monocyte	B cell	TNFSF13B	TNFRSF17	0.000517545	0	TNFSF13B_TNFRSF17	TNFSF13B - TNFRSF17	BAFF	Secreted Signaling	KEGG: hsa04060
36	Macrophage	B cell	TNFSF13B	TNFRSF17	0.000265562	0	TNFSF13B_TNFRSF17	TNFSF13B - TNFRSF17	BAFF	Secreted Signaling	KEGG: hsa04060
37	Macrophages	B cell	TNFSF13B	TNFRSF17	7.05828e-05	0	TNFSF13B_TNFRSF17	TNFSF13B - TNFRSF17	BAFF	Secreted Signaling	KEGG: hsa04060
38	Macrophage	Monocyte	SPP1	CD44	0.00965348	0	SPP1_CD44	SPP1 - CD44	SPP1	Secreted Signaling	PMID: 21907263
39	B cell	Monocyte	SPP1	CD44	0.00247159	0	SPP1_CD44	SPP1 - CD44	SPP1	Secreted Signaling	PMID: 21907263
40	Macrophages	Monocyte	SPP1	CD44	0.00557629	0	SPP1_CD44	SPP1 - CD44	SPP1	Secreted Signaling	PMID: 21907263
41	Macrophage	Macrophage	SPP1	CD44	0.00902402	0	SPP1_CD44	SPP1 - CD44	SPP1	Secreted Signaling	PMID: 21907263
42	B cell	Macrophage	SPP1	CD44	0.00229355	0.01	SPP1_CD44	SPP1 - CD44	SPP1	Secreted Signaling	PMID: 21907263
43	Macrophages	Macrophage	SPP1	CD44	0.00536608	0	SPP1_CD44	SPP1 - CD44	SPP1	Secreted Signaling	PMID: 21907263
44	Macrophage	Macrophages	SPP1	CD44	0.00198193	0	SPP1_CD44	SPP1 - CD44	SPP1	Secreted Signaling	PMID: 21907263
45	B cell	Macrophages	SPP1	CD44	0.000502312	0.01	SPP1_CD44	SPP1 - CD44	SPP1	Secreted Signaling	PMID: 21907263
46	Macrophages	Macrophages	SPP1	CD44	0.00119206	0	SPP1_CD44	SPP1 - CD44	SPP1	Secreted Signaling	PMID: 21907263
47	Macrophages	Tumor cell	SPP1	CD44	0.000414272	0	SPP1_CD44	SPP1 - CD44	SPP1	Secreted Signaling	PMID: 21907263
48	Macrophages	Dendritic	SPP1	CD44	0.000270784	0	SPP1_CD44	SPP1 - CD44	SPP1	Secreted Signaling	PMID: 21907263
49	Macrophage	Macrophage	SPP1	ITGA4_ITGB1	0.00396544	0	SPP1_ITGA4_ITGB1	SPP1 - (ITGA4+ITGB1)	SPP1	Secreted Signaling	PMID: 21907263
50	B cell	Macrophage	SPP1	ITGA4_ITGB1	0.000991921	0	SPP1_ITGA4_ITGB1	SPP1 - (ITGA4+ITGB1)	SPP1	Secreted Signaling	PMID: 21907263
51	Macrophages	Macrophage	SPP1	ITGA4_ITGB1	0.00252118	0	SPP1_ITGA4_ITGB1	SPP1 - (ITGA4+ITGB1)	SPP1	Secreted Signaling	PMID: 21907263
52	Tumor cell	Macrophage	SPP1	ITGA4_ITGB1	0.000230639	0	SPP1_ITGA4_ITGB1	SPP1 - (ITGA4+ITGB1)	SPP1	Secreted Signaling	PMID: 21907263
53	Dendritic	Macrophage	SPP1	ITGA4_ITGB1	0.000186764	0	SPP1_ITGA4_ITGB1	SPP1 - (ITGA4+ITGB1)	SPP1	Secreted Signaling	PMID: 21907263
54	Monocyte	Monocyte	RETN	TLR4	0.000649583	0	RETN_TLR4	RETN - TLR4	RESISTIN	Secreted Signaling	PMID: 30809105
55	Macrophage	Monocyte	RETN	TLR4	0.000440224	0	RETN_TLR4	RETN - TLR4	RESISTIN	Secreted Signaling	PMID: 30809105
56	Monocyte	Macrophage	RETN	TLR4	0.000937901	0	RETN_TLR4	RETN - TLR4	RESISTIN	Secreted Signaling	PMID: 30809105
57	Macrophage	Macrophage	RETN	TLR4	0.000636076	0	RETN_TLR4	RETN - TLR4	RESISTIN	Secreted Signaling	PMID: 30809105
58	Monocyte	Macrophages	RETN	TLR4	0.000231083	0	RETN_TLR4	RETN - TLR4	RESISTIN	Secreted Signaling	PMID: 30809105
59	Macrophage	Macrophages	RETN	TLR4	0.000156726	0	RETN_TLR4	RETN - TLR4	RESISTIN	Secreted Signaling	PMID: 30809105
60	Monocyte	Monocyte	RETN	CAP1	0.00523581	0	RETN_CAP1	RETN - CAP1	RESISTIN	Secreted Signaling	PMID: 30809105
61	Macrophage	Monocyte	RETN	CAP1	0.00362837	0	RETN_CAP1	RETN - CAP1	RESISTIN	Secreted Signaling	PMID: 30809105
62	Monocyte	Macrophage	RETN	CAP1	0.00653909	0	RETN_CAP1	RETN - CAP1	RESISTIN	Secreted Signaling	PMID: 30809105
63	Macrophage	Macrophage	RETN	CAP1	0.00453908	0	RETN_CAP1	RETN - CAP1	RESISTIN	Secreted Signaling	PMID: 30809105
64	Monocyte	Macrophages	RETN	CAP1	0.00151362	0	RETN_CAP1	RETN - CAP1	RESISTIN	Secreted Signaling	PMID: 30809105
65	Macrophage	Macrophages	RETN	CAP1	0.00104924	0	RETN_CAP1	RETN - CAP1	RESISTIN	Secreted Signaling	PMID: 30809105
66	Monocyte	Tumor cell	RETN	CAP1	0.00069389	0	RETN_CAP1	RETN - CAP1	RESISTIN	Secreted Signaling	PMID: 30809105
67	Monocyte	Dendritic	RETN	CAP1	0.00110432	0	RETN_CAP1	RETN - CAP1	RESISTIN	Secreted Signaling	PMID: 30809105
68	Macrophage	Dendritic	RETN	CAP1	0.000768171	0	RETN_CAP1	RETN - CAP1	RESISTIN	Secreted Signaling	PMID: 30809105
69	Tumor cell	B cell	MDK	SDC1	3.42117e-05	0	MDK_SDC1	MDK - SDC1	MK	Secreted Signaling	PMID: 28356350
70	Tumor cell	Tumor cell	MDK	SDC1	2.53041e-05	0	MDK_SDC1	MDK - SDC1	MK	Secreted Signaling	PMID: 28356350
71	Tumor cell	Tumor cell	MDK	SDC4	7.68116e-05	0	MDK_SDC4	MDK - SDC4	MK	Secreted Signaling	PMID: 28356350
72	Tumor cell	Macrophage	MDK	ITGA4_ITGB1	0.000162539	0	MDK_ITGA4_ITGB1	MDK - (ITGA4+ITGB1)	MK	Secreted Signaling	PMID: 28356350
73	Tumor cell	Monocyte	MDK	LRP1	0.000267958	0	MDK_LRP1	MDK - LRP1	MK	Secreted Signaling	PMID: 28356350
74	Tumor cell	Macrophage	MDK	LRP1	0.000120372	0	MDK_LRP1	MDK - LRP1	MK	Secreted Signaling	PMID: 28356350
75	Tumor cell	Macrophages	MDK	LRP1	2.46342e-05	0	MDK_LRP1	MDK - LRP1	MK	Secreted Signaling	PMID: 28356350
76	Tumor cell	Monocyte	MDK	NCL	0.000427915	0	MDK_NCL	MDK - NCL	MK	Secreted Signaling	PMID: 28356350
77	Tumor cell	Macrophage	MDK	NCL	0.000537482	0	MDK_NCL	MDK - NCL	MK	Secreted Signaling	PMID: 28356350
78	Tumor cell	B cell	MDK	NCL	0.000106946	0	MDK_NCL	MDK - NCL	MK	Secreted Signaling	PMID: 28356350
79	Tumor cell	Macrophages	MDK	NCL	0.000119763	0	MDK_NCL	MDK - NCL	MK	Secreted Signaling	PMID: 28356350
80	Tumor cell	Tumor cell	MDK	NCL	0.000123168	0	MDK_NCL	MDK - NCL	MK	Secreted Signaling	PMID: 28356350
81	Tumor cell	Dendritic	MDK	NCL	9.01627e-05	0	MDK_NCL	MDK - NCL	MK	Secreted Signaling	PMID: 28356350
82	Tumor cell	Monocyte	C3	C3AR1	5.5657e-05	0	C3_C3AR1	C3 - C3AR1	COMPLEMENT	Secreted Signaling	KEGG: hsa04080
83	Tumor cell	Macrophage	C3	C3AR1	9.41541e-05	0	C3_C3AR1	C3 - C3AR1	COMPLEMENT	Secreted Signaling	KEGG: hsa04080
84	Tumor cell	Macrophages	C3	C3AR1	2.64651e-05	0	C3_C3AR1	C3 - C3AR1	COMPLEMENT	Secreted Signaling	KEGG: hsa04080
85	Tumor cell	Macrophage	C3	ITGAM_ITGB2	0.00019275	0	C3_ITGAM_ITGB2	C3 - (ITGAM+ITGB2)	COMPLEMENT	Secreted Signaling	PMID: 16234578
86	Tumor cell	Macrophages	C3	ITGAM_ITGB2	4.31402e-05	0	C3_ITGAM_ITGB2	C3 - (ITGAM+ITGB2)	COMPLEMENT	Secreted Signaling	PMID: 16234578
87	Tumor cell	Monocyte	C3	ITGAX_ITGB2	6.31286e-05	0	C3_ITGAX_ITGB2	C3 - (ITGAX+ITGB2)	COMPLEMENT	Secreted Signaling	PMID: 16234578
88	Tumor cell	Macrophage	C3	ITGAX_ITGB2	0.000186178	0	C3_ITGAX_ITGB2	C3 - (ITGAX+ITGB2)	COMPLEMENT	Secreted Signaling	PMID: 16234578
89	Tumor cell	Macrophages	C3	ITGAX_ITGB2	4.77953e-05	0	C3_ITGAX_ITGB2	C3 - (ITGAX+ITGB2)	COMPLEMENT	Secreted Signaling	PMID: 16234578
90	Monocyte	Monocyte	ANXA1	FPR1	0.00157941	0	ANXA1_FPR1	ANXA1 - FPR1	ANNEXIN	Secreted Signaling	PMID: 23230437
91	Macrophage	Monocyte	ANXA1	FPR1	0.00220109	0	ANXA1_FPR1	ANXA1 - FPR1	ANNEXIN	Secreted Signaling	PMID: 23230437
92	Macrophages	Monocyte	ANXA1	FPR1	0.000538727	0	ANXA1_FPR1	ANXA1 - FPR1	ANNEXIN	Secreted Signaling	PMID: 23230437
93	Monocyte	Macrophage	ANXA1	FPR1	0.00149086	0	ANXA1_FPR1	ANXA1 - FPR1	ANNEXIN	Secreted Signaling	PMID: 23230437
94	Macrophage	Macrophage	ANXA1	FPR1	0.00207909	0	ANXA1_FPR1	ANXA1 - FPR1	ANNEXIN	Secreted Signaling	PMID: 23230437
95	Macrophages	Macrophage	ANXA1	FPR1	0.000508877	0	ANXA1_FPR1	ANXA1 - FPR1	ANNEXIN	Secreted Signaling	PMID: 23230437
96	Monocyte	Macrophages	ANXA1	FPR1	0.000457651	0	ANXA1_FPR1	ANXA1 - FPR1	ANNEXIN	Secreted Signaling	PMID: 23230437
97	Macrophage	Macrophages	ANXA1	FPR1	0.000637762	0	ANXA1_FPR1	ANXA1 - FPR1	ANNEXIN	Secreted Signaling	PMID: 23230437
98	Macrophages	Macrophages	ANXA1	FPR1	0.000156095	0	ANXA1_FPR1	ANXA1 - FPR1	ANNEXIN	Secreted Signaling	PMID: 23230437
99	Monocyte	Dendritic	ANXA1	FPR1	0.000358857	0	ANXA1_FPR1	ANXA1 - FPR1	ANNEXIN	Secreted Signaling	PMID: 23230437
100	Macrophage	Dendritic	ANXA1	FPR1	0.00049971	0	ANXA1_FPR1	ANXA1 - FPR1	ANNEXIN	Secreted Signaling	PMID: 23230437
101	Macrophages	Dendritic	ANXA1	FPR1	0.000122303	0	ANXA1_FPR1	ANXA1 - FPR1	ANNEXIN	Secreted Signaling	PMID: 23230437
102	Monocyte	Monocyte	GRN	SORT1	0.00364479	0	GRN_SORT1	GRN - SORT1	GRN	Secreted Signaling	PMID: 29555433
103	Macrophage	Monocyte	GRN	SORT1	0.00374728	0	GRN_SORT1	GRN - SORT1	GRN	Secreted Signaling	PMID: 29555433
104	Macrophages	Monocyte	GRN	SORT1	0.000802376	0	GRN_SORT1	GRN - SORT1	GRN	Secreted Signaling	PMID: 29555433
105	Monocyte	Macrophage	GRN	SORT1	0.00367888	0	GRN_SORT1	GRN - SORT1	GRN	Secreted Signaling	PMID: 29555433
106	Macrophage	Macrophage	GRN	SORT1	0.00377953	0	GRN_SORT1	GRN - SORT1	GRN	Secreted Signaling	PMID: 29555433
107	Monocyte	Monocyte	LGALS9	PTPRC	0.00826917	0	LGALS9_CD45	LGALS9 - CD45	GALECTIN	Secreted Signaling	PMID: 30120235
108	Macrophage	Monocyte	LGALS9	PTPRC	0.00828194	0	LGALS9_CD45	LGALS9 - CD45	GALECTIN	Secreted Signaling	PMID: 30120235
109	Macrophages	Monocyte	LGALS9	PTPRC	0.00188427	0.01	LGALS9_CD45	LGALS9 - CD45	GALECTIN	Secreted Signaling	PMID: 30120235
110	Monocyte	Macrophage	LGALS9	PTPRC	0.00873647	0	LGALS9_CD45	LGALS9 - CD45	GALECTIN	Secreted Signaling	PMID: 30120235
111	Macrophage	Macrophage	LGALS9	PTPRC	0.00873687	0	LGALS9_CD45	LGALS9 - CD45	GALECTIN	Secreted Signaling	PMID: 30120235
112	Macrophages	Macrophage	LGALS9	PTPRC	0.00198663	0.02	LGALS9_CD45	LGALS9 - CD45	GALECTIN	Secreted Signaling	PMID: 30120235
113	Monocyte	Macrophages	LGALS9	PTPRC	0.00184071	0	LGALS9_CD45	LGALS9 - CD45	GALECTIN	Secreted Signaling	PMID: 30120235
114	Macrophage	Macrophages	LGALS9	PTPRC	0.00183744	0.02	LGALS9_CD45	LGALS9 - CD45	GALECTIN	Secreted Signaling	PMID: 30120235
115	Monocyte	Dendritic	LGALS9	PTPRC	0.00137359	0	LGALS9_CD45	LGALS9 - CD45	GALECTIN	Secreted Signaling	PMID: 30120235
116	Macrophage	Dendritic	LGALS9	PTPRC	0.00137369	0	LGALS9_CD45	LGALS9 - CD45	GALECTIN	Secreted Signaling	PMID: 30120235
117	Macrophage	Monocyte	SCGB3A2	MARCO	0.0022325	0	SCGB3A2_MARCO	SCGB3A2 - MARCO	UGRP1	Secreted Signaling	PMID: 12847263
118	B cell	Monocyte	SCGB3A2	MARCO	0.00106641	0	SCGB3A2_MARCO	SCGB3A2 - MARCO	UGRP1	Secreted Signaling	PMID: 12847263
119	Macrophages	Monocyte	SCGB3A2	MARCO	0.000689185	0	SCGB3A2_MARCO	SCGB3A2 - MARCO	UGRP1	Secreted Signaling	PMID: 12847263
120	Tumor cell	Monocyte	SCGB3A2	MARCO	0.00512968	0	SCGB3A2_MARCO	SCGB3A2 - MARCO	UGRP1	Secreted Signaling	PMID: 12847263
121	Dendritic	Monocyte	SCGB3A2	MARCO	0.000399439	0	SCGB3A2_MARCO	SCGB3A2 - MARCO	UGRP1	Secreted Signaling	PMID: 12847263
122	B cell	Macrophage	SCGB3A2	MARCO	0.00036689	0.01	SCGB3A2_MARCO	SCGB3A2 - MARCO	UGRP1	Secreted Signaling	PMID: 12847263
123	Macrophages	Macrophage	SCGB3A2	MARCO	0.000237334	0.04	SCGB3A2_MARCO	SCGB3A2 - MARCO	UGRP1	Secreted Signaling	PMID: 12847263
124	Tumor cell	Macrophage	SCGB3A2	MARCO	0.00206624	0	SCGB3A2_MARCO	SCGB3A2 - MARCO	UGRP1	Secreted Signaling	PMID: 12847263
125	Tumor cell	Macrophages	SCGB3A2	MARCO	0.000246684	0	SCGB3A2_MARCO	SCGB3A2 - MARCO	UGRP1	Secreted Signaling	PMID: 12847263
126	Monocyte	Macrophage	LGALS9	HAVCR2	0.0011637	0	LGALS9_HAVCR2	LGALS9 - HAVCR2	GALECTIN	Secreted Signaling	PMID: 27192565
127	Macrophage	Macrophage	LGALS9	HAVCR2	0.00115023	0	LGALS9_HAVCR2	LGALS9 - HAVCR2	GALECTIN	Secreted Signaling	PMID: 27192565
128	Macrophages	Macrophage	LGALS9	HAVCR2	0.000260382	0	LGALS9_HAVCR2	LGALS9 - HAVCR2	GALECTIN	Secreted Signaling	PMID: 27192565
129	Dendritic	Macrophage	LGALS9	HAVCR2	6.96367e-05	0.04	LGALS9_HAVCR2	LGALS9 - HAVCR2	GALECTIN	Secreted Signaling	PMID: 27192565
130	Monocyte	Macrophages	LGALS9	HAVCR2	0.000259387	0	LGALS9_HAVCR2	LGALS9 - HAVCR2	GALECTIN	Secreted Signaling	PMID: 27192565
131	Macrophage	Macrophages	LGALS9	HAVCR2	0.000256346	0	LGALS9_HAVCR2	LGALS9 - HAVCR2	GALECTIN	Secreted Signaling	PMID: 27192565
132	Macrophages	Macrophages	LGALS9	HAVCR2	5.80269e-05	0.02	LGALS9_HAVCR2	LGALS9 - HAVCR2	GALECTIN	Secreted Signaling	PMID: 27192565
133	Monocyte	Monocyte	LGALS9	CD44	0.00544723	0	LGALS9_CD44	LGALS9 - CD44	GALECTIN	Secreted Signaling	PMID: 25065622
134	Macrophage	Monocyte	LGALS9	CD44	0.00542771	0	LGALS9_CD44	LGALS9 - CD44	GALECTIN	Secreted Signaling	PMID: 25065622
135	Macrophages	Monocyte	LGALS9	CD44	0.00123246	0	LGALS9_CD44	LGALS9 - CD44	GALECTIN	Secreted Signaling	PMID: 25065622
136	Monocyte	Macrophage	LGALS9	CD44	0.00505642	0	LGALS9_CD44	LGALS9 - CD44	GALECTIN	Secreted Signaling	PMID: 25065622
137	Macrophage	Macrophage	LGALS9	CD44	0.00502792	0	LGALS9_CD44	LGALS9 - CD44	GALECTIN	Secreted Signaling	PMID: 25065622
138	Monocyte	Macrophages	LGALS9	CD44	0.00110754	0	LGALS9_CD44	LGALS9 - CD44	GALECTIN	Secreted Signaling	PMID: 25065622
139	Macrophage	Macrophages	LGALS9	CD44	0.00110044	0.01	LGALS9_CD44	LGALS9 - CD44	GALECTIN	Secreted Signaling	PMID: 25065622
