# Supplementary material for: Identification and validation of Rab GTPases RAB13 as biomarkers for peritoneal metastasis and immune cell infiltration in colorectal cancer patients
Source: Front Immunol. 2024 Aug 13;15:1403008. doi: 10.3389/fimmu.2024.1403008 (PMC11347351; doi:10.3389/fimmu.2024.1403008)
Supplement: Supplementary file 7 [file DataSheet7.xls]

## Sheet: Figure7E
	RAB13	Erlotinib_1	Paclitaxel_11	Etoposide_134	Gemcitabine_135	Vinorelbine_140	Pemetrexed_428	Gefitinib_1010	Afatinib_1032	Afatinib_1377	Gemcitabine_1393	Cisplatin_1496
GSM1019138	11.6584	16.3007	0.0317368	1.95902	0.0389311	0.00958809	15.9918	2.48568	2.40743	41.6408	0.0181334	4.26784
GSM1019139	11.395	10.7517	0.026709	3.45737	0.0429869	0.020531	35.7746	5.34157	3.76759	48.8016	0.0280159	7.75769
GSM1019140	11.7809	11.0509	0.0689794	15.3037	0.243586	0.0493854	31.9711	4.97317	4.13337	61.2491	0.0406098	16.169
GSM1019141	11.61	13.2578	0.0128885	2.9065	0.0479258	0.0088062	25.7044	2.29786	3.73192	39.3924	0.012819	3.65695
GSM1019142	11.5719	15.3884	0.0261335	2.17968	0.0288813	0.00924973	11.5666	2.06176	2.14011	21.1408	0.01835	5.50771
GSM1019143	11.8473	13.1151	0.077113	9.00306	0.0977092	0.0289276	33.8228	4.22864	3.46234	39.1067	0.0288667	11.0441
GSM1019144	11.7473	11.7257	0.0487942	7.71394	0.252404	0.0292872	30.5655	4.46254	4.16065	51.5506	0.0431336	12.1232
GSM1019145	11.6486	14.1804	0.0551197	5.60329	0.0784432	0.0295329	27.7396	2.8323	3.08228	35.3025	0.0272891	9.35178
GSM1019146	11.4823	8.94123	0.0112707	2.68186	0.0384407	0.00953204	29.0168	1.72123	2.66459	31.7134	0.0122138	3.92645
GSM1019147	11.3006	12.4705	0.031521	4.74454	0.0792767	0.0263292	55.3137	4.14244	3.21828	45.3883	0.0293665	9.37489
GSM1019148	11.1414	16.03	0.0224993	3.18218	0.0209024	0.0192535	15.6258	3.40528	3.0128	43.4306	0.00807998	5.96202
GSM1019149	11.9351	11.2094	0.0558244	8.46749	0.106647	0.0298262	34.4955	4.92892	4.34714	72.2556	0.0282295	9.79522
GSM1019150	11.6833	23.3651	0.0494147	2.2416	0.0637541	0.0344042	19.5469	6.44817	7.26192	122.323	0.0417368	10.5073
GSM1019151	11.4759	10.7136	0.0174251	3.57104	0.0599313	0.0103837	26.4532	1.78679	1.37218	18.207	0.02776	4.19586
GSM1019152	11.514	12.5574	0.0360979	3.58972	0.0513175	0.0158844	28.9258	3.93945	3.26008	44.3674	0.0132508	5.46157
GSM1019153	11.9684	10.5039	0.0443929	9.4483	0.198738	0.0274008	42.5913	3.42683	2.7759	41.4948	0.0392879	11.6289
GSM1019154	11.8684	18.7162	0.0312366	1.36159	0.0299969	0.0167387	17.3086	3.48849	3.16005	49.3417	0.0202158	6.45472
GSM1019155	11.796	12.7062	0.0293283	4.08461	0.0459562	0.0174908	29.7379	3.2961	3.49648	37.4175	0.0125214	5.84397
GSM1019156	12.0824	12.6342	0.017811	2.76983	0.0740177	0.0119498	17.1717	2.25115	3.21042	34.1683	0.00981709	2.46229
GSM1019157	11.6353	6.45184	0.0202435	9.47535	0.0951274	0.0114874	27.6701	1.21381	2.1151	28.3832	0.0429323	6.78985
GSM1019158	11.6851	9.59494	0.0402552	8.69404	0.13843	0.0301907	33.8551	3.20784	3.51038	33.8803	0.0294608	8.19797
GSM1019159	12.019	17.5389	0.0486432	1.88854	0.0635456	0.0127516	15.444	3.86242	4.23694	70.7562	0.0230454	4.69824
GSM1019160	11.8668	21.9232	0.0635797	9.7718	0.107644	0.0431467	29.6752	3.44409	5.79905	72.783	0.0443463	12.3476
GSM1019161	11.7128	18.2501	0.0244649	0.75298	0.0217038	0.00817021	3.82251	3.66251	3.02766	58.5999	0.0217148	6.72669
GSM1019162	11.4993	14.8087	0.027765	2.49598	0.0423447	0.0175516	26.9355	3.69884	2.88918	42.368	0.0189008	6.16739
GSM1019163	11.83	16.6373	0.0619847	8.23992	0.101054	0.0518619	18.883	5.03662	2.81814	53.6231	0.0208574	11.3763
GSM1019164	11.5662	15.7787	0.0610247	3.74328	0.0674553	0.0353852	24.2669	4.60785	4.9504	61.1745	0.0191631	8.72723
GSM1019165	12.1776	8.10038	0.108018	7.62608	0.027686	0.0957006	19.9335	1.51671	3.01649	45.3322	0.0193287	7.33307
GSM1019166	11.6347	12.2815	0.11143	13.5132	0.166965	0.0380249	39.4276	3.75701	2.98585	39.2924	0.0691975	15.6589
GSM1019167	11.6274	12.3638	0.0332131	6.08999	0.0830123	0.0234494	29.7826	3.08919	4.60652	46.0558	0.0191216	8.45284
GSM1019168	10.7714	14.0995	0.0245018	1.76181	0.0445419	0.00803816	17.0107	1.69389	2.51097	29.5784	0.0247953	5.29128
GSM1019169	11.2913	15.8381	0.0217606	3.98982	0.060467	0.0222567	26.1811	4.80264	3.11852	41.7389	0.0219996	10.0059
GSM1019170	11.6377	14.7164	0.0573181	3.66966	0.0799912	0.0246617	27.3641	3.30363	3.04483	31.2277	0.0266757	11.1993
GSM1019171	11.6512	11.6579	0.0431818	5.5077	0.053418	0.0289102	34.1387	3.56332	3.58177	49.0393	0.0299193	10.5494
GSM1019172	11.5869	10.6528	0.0322051	3.77735	0.056987	0.00983726	17.7523	1.91046	2.58643	32.673	0.0391501	6.85638
GSM1019173	11.9592	16.5012	0.0319878	3.81749	0.0406271	0.0152868	6.60177	2.02451	2.86976	39.5458	0.0101593	3.72488
GSM1019174	11.4885	19.4783	0.034965	2.09241	0.0305514	0.0210281	20.5356	3.61768	4.16626	51.8194	0.0202146	5.63276
GSM1019175	11.2028	13.9917	0.0421584	13.0749	0.194075	0.0215739	37.8335	5.82529	3.96671	32.6218	0.0444409	11.9159
GSM1019176	12.217	9.39532	0.113735	13.2337	0.562241	0.0678813	37.0428	5.07857	3.94044	59.721	0.0316718	14.4949
GSM1019177	11.4992	12.8896	0.0169482	2.26654	0.0220232	0.00942136	16.1712	1.38365	1.45398	21.4648	0.0470064	6.68801
GSM1019178	11.5079	14.1311	0.0810037	21.8776	0.291822	0.0321784	34.1502	2.83963	2.5117	15.0605	0.0391941	16.898
GSM1019179	12.0653	11.0718	0.0403951	15.5772	0.48534	0.0225574	24.4888	2.90111	3.19039	42.1538	0.0155678	7.67333
GSM1019180	10.9486	9.36807	0.0182983	3.48787	0.0371973	0.0162388	23.6479	3.20926	2.83186	37.0558	0.0188025	8.77716
GSM1019181	11.813	10.7098	0.0312447	4.07713	0.0415812	0.0230323	21.7254	3.95654	2.78038	34.8242	0.0164891	7.32
GSM1019182	11.153	20.0349	0.0339389	3.13784	0.0835852	0.0143712	7.41924	4.08096	2.58642	35.9038	0.0314786	4.45866
GSM1019183	11.5061	11.7152	0.0298638	2.85753	0.0438799	0.0205057	12.6938	2.94769	4.10156	68.4466	0.0203477	6.24361
GSM1019184	11.5179	8.63959	0.011891	1.57218	0.0369827	0.00695312	12.1324	1.63152	1.20139	19.9482	0.00992595	4.65885
GSM1019185	11.5643	9.68496	0.0484291	4.38565	0.0854441	0.0241134	31.3405	5.2189	4.48491	50.6443	0.0449669	11.1245
GSM1019186	11.8598	16.6421	0.056852	2.89382	0.0752468	0.032389	19.776	4.44303	6.33658	70.0112	0.0382062	9.24586
GSM1019187	11.9296	9.76634	0.0300578	8.30606	0.124151	0.01734	47.2489	3.47209	3.88808	37.6776	0.0351971	7.65803
GSM1019188	12.0276	19.1824	0.0804632	7.11216	0.246567	0.0389037	26.495	3.38314	5.35195	52.7566	0.0788841	13.3317
GSM1019189	11.4472	24.5846	0.0269806	0.794396	0.0250399	0.00861624	3.88608	4.53554	5.68678	89.7709	0.0506235	11.9163
GSM1019190	11.4135	12.8629	0.0781353	12.4954	0.316616	0.0603598	32.5922	4.57921	4.03396	64.7709	0.0408428	13.8771
GSM1019191	10.7128	9.50991	0.0234431	4.70121	0.0687746	0.0123027	15.0516	1.22303	2.28782	33.0382	0.0392295	5.3311
GSM1019192	11.4108	11.0959	0.0976771	16.048	0.53793	0.124251	74.6441	4.26601	4.07468	53.1007	0.0618828	16.0004
GSM1019193	11.7816	9.81378	0.0219285	6.30934	0.127312	0.0192451	32.6741	2.65323	3.86877	33.2378	0.0257759	6.13432
GSM1019194	11.4856	8.15199	0.0495407	15.8921	0.317201	0.048701	62.3902	4.38648	5.76305	63.9985	0.0362731	12.3032
GSM1019195	11.0174	7.15046	0.0285155	13.9834	0.270509	0.0169572	65.1861	1.72255	2.00812	16.2791	0.0728368	9.45897
GSM1019196	11.6852	14.1113	0.0734326	6.63637	0.111777	0.0249933	27.1781	3.47361	2.71791	39.9939	0.0204819	8.80364
GSM1019197	11.8652	34.9339	0.0512651	2.32687	0.0837178	0.0272101	12.9903	4.29328	6.27428	114.882	0.0555767	9.184
GSM1019198	12.1699	10.1003	0.0329848	3.73183	0.109237	0.014301	23.8139	1.9928	2.52667	31.9343	0.0161819	3.78586
GSM1019199	11.8608	13.6784	0.0280876	2.18543	0.0328976	0.00878777	10.2315	1.54475	1.80834	33.4652	0.0147557	5.41006
GSM1019200	11.7985	10.7326	0.050828	1.85911	0.0310479	0.011073	13.499	3.43931	2.21569	35.3984	0.0197038	6.76934
GSM1019201	11.8686	5.49542	0.0173058	7.45445	0.24775	0.0137278	40.1952	1.43064	2.2947	16.7384	0.0682228	6.49182
GSM1019202	11.5212	9.22039	0.0261846	8.95404	0.0716182	0.011593	14.8973	0.735584	1.74552	18.5865	0.0160748	6.52638
GSM1019203	11.7779	11.9158	0.0519205	9.68528	0.158639	0.0418901	16.9927	4.84485	4.2228	60.9537	0.0292286	8.47275
GSM1019204	11.8683	10.0226	0.0459288	5.8977	0.0664393	0.0153627	23.0772	4.13598	2.22708	27.0824	0.0248546	8.22583
GSM1019205	11.8023	11.8732	0.0501192	7.80788	0.206054	0.0388749	29.3236	4.37459	3.8908	47.6931	0.0252731	9.77708
GSM1019206	11.3261	9.55855	0.0167331	6.04957	0.279297	0.0114325	34.3995	1.52507	1.98961	18.8242	0.039574	5.77269
GSM1019207	11.7221	12.1372	0.0310138	3.53996	0.0307129	0.0156287	19.2741	1.51307	3.02953	37.5667	0.0202302	7.53072
GSM1019208	11.8082	20.1788	0.0294257	0.801286	0.050923	0.0104833	11.4183	3.11308	3.90492	50.5053	0.0241921	5.16182
GSM1019209	12.0058	8.53764	0.0295581	7.53871	0.162843	0.0181013	30.2707	2.05471	3.33676	35.839	0.0295246	7.55942
GSM1019210	11.8929	11.1712	0.057654	41.4272	1.19483	0.0322635	75.0651	3.51957	3.48693	55.8797	0.0524919	13.0326
GSM1019211	11.7475	12.3386	0.0323848	2.15184	0.0456633	0.0196171	15.2003	3.93903	3.00786	43.5638	0.0186634	6.81455
GSM1019212	11.6687	6.89516	0.0268536	5.67591	0.152512	0.0219091	34.3764	3.00081	3.69987	44.9704	0.0188262	6.70014
GSM1019213	11.4822	9.8388	0.0327707	13.6254	0.153755	0.0491703	47.9936	3.57045	3.4087	34.1596	0.0314592	13.6739
GSM1019214	11.8506	12.8307	0.0472172	11.5637	0.152286	0.0352036	32.6099	4.02004	3.91129	49.0856	0.0519087	11.3308
GSM1019215	11.6011	5.5963	0.00859195	2.75001	0.083073	0.00630753	20.0724	1.13169	1.56237	11.5229	0.0187666	2.5561
GSM1019216	11.6791	29.7365	0.055068	10.6428	0.396031	0.0307889	29.4434	4.56501	6.35007	92.7224	0.24796	18.3867
GSM1019217	12.6283	9.24622	0.0390558	3.46511	0.10258	0.0169895	23.0555	3.63578	2.38617	17.7678	0.0690743	9.82402
GSM1019218	11.9158	14.4979	0.0265308	3.85252	0.0436419	0.0224407	17.0476	3.32341	3.16186	40.6692	0.0209369	7.99384
GSM1019219	12.128	8.36927	0.022561	4.97112	0.0597598	0.0188561	38.6678	2.0609	2.73416	36.3408	0.0205095	5.38854
GSM1019220	11.4541	12.858	0.0536342	35.7178	0.440233	0.0539014	51.2509	4.96894	3.77373	49.9166	0.0929675	19.1862
GSM1019221	11.8609	11.9582	0.0294027	5.55076	0.132821	0.0103844	29.6742	1.37358	1.63683	21.7193	0.0461006	5.50379
GSM1019222	11.8152	7.19509	0.0297724	3.2296	0.177375	0.0226255	23.984	2.81674	3.79412	43.8175	0.0143818	4.50387
GSM1019223	11.5299	12.2316	0.0365501	8.99083	0.179564	0.0263858	42.4148	4.81695	5.25718	62.2441	0.0371686	11.0524
GSM1019224	11.6462	14.2447	0.0535101	4.59069	0.0421396	0.022295	28.1245	3.65861	4.71651	53.7445	0.0355596	9.73341
GSM1019225	12.3199	8.44072	0.0424888	4.25469	0.0486601	0.0257347	31.352	2.88357	4.1584	41.4685	0.0233373	7.17415
GSM1019226	11.5022	10.367	0.0133719	7.42211	0.131968	0.0130732	19.9581	1.86858	2.0065	29.4593	0.0210967	8.08207
GSM1019227	11.1051	10.6677	0.0152611	1.99291	0.0272178	0.00877629	17.0314	1.16631	1.68996	17.1051	0.0196623	3.75634
GSM1019228	11.7679	12.2116	0.0511245	15.4639	0.270432	0.0436867	36.1672	3.76156	3.58946	38.9501	0.0356236	9.72023
GSM1019229	12.3509	13.4917	0.0452903	4.00892	0.0641078	0.0156551	9.74162	1.4966	2.27392	27.1568	0.0119347	3.64611
GSM1019230	11.948	14.0018	0.0235447	1.96759	0.0603605	0.0152702	12.262	3.9876	2.75555	31.2352	0.0488613	8.57564
GSM1019231	11.2086	29.5244	0.112879	7.44528	0.247088	0.0532451	17.1096	4.1005	7.70052	152.946	0.0981719	18.4526
GSM1019232	10.8222	11.4305	0.0379864	9.15365	0.288411	0.0187515	23.4144	2.31128	3.93878	46.8095	0.0388111	7.67275
GSM1019233	11.2742	6.16004	0.0217957	8.5607	0.31435	0.0131142	15.0978	1.26019	1.73729	16.2176	0.0314219	3.90946
GSM1019234	12.0212	18.342	0.035135	1.93218	0.0347882	0.0181811	25.8638	3.82455	3.41648	38.0054	0.0217662	5.85856
GSM1019235	11.9225	13.3215	0.0394689	14.027	0.14617	0.015867	33.8054	1.75213	3.03406	27.5507	0.0300845	6.42554
GSM1019236	11.8043	10.6698	0.0426277	7.14212	0.13977	0.0319635	27.7909	5.42771	3.47105	58.6864	0.0271249	12.2252
GSM1019237	11.592	14.2965	0.0281556	3.64363	0.0805041	0.0170105	22.6057	2.85823	2.32934	34.1596	0.0366597	7.33539
GSM1019238	11.6569	5.70866	0.00948294	2.71942	0.026709	0.00701869	20.9309	0.905315	1.18306	13.7976	0.0229572	5.07361
GSM1019239	11.5806	13.8436	0.0273973	3.1548	0.0432603	0.0127669	22.7367	2.35036	2.61807	37.4662	0.0204703	5.34254
GSM1019240	11.4359	10.5555	0.0135151	2.45493	0.0395918	0.00648368	17.6678	0.997843	1.80848	19.4669	0.0152543	3.21106
GSM1019241	11.6259	11.403	0.0206146	1.97856	0.0477318	0.0089418	12.3997	1.65207	2.30162	23.5128	0.0157528	3.85956
GSM1019242	11.7646	14.7183	0.0768539	7.05052	0.12778	0.0498282	25.658	4.79817	3.55047	69.5432	0.0265016	11.5209
GSM1019243	11.9553	10.3057	0.0564856	10.42	0.132311	0.0344965	36.7676	3.36909	3.48639	39.9975	0.033615	9.54051
GSM1019244	11.0778	16.7823	0.0494867	5.51724	0.0925386	0.0253139	26.6753	4.02373	3.41678	59.6605	0.0244117	9.08078
GSM1019245	11.9331	11.4531	0.0288256	3.85188	0.0811886	0.0094751	19.8422	1.30242	1.49738	25.9284	0.0176618	3.95982
GSM1019246	11.6103	10.4459	0.029487	4.15748	0.0854406	0.0132394	25.0723	1.79218	2.4881	36.322	0.0135168	4.69987
GSM1019247	11.7084	9.76758	0.0320392	4.7119	0.107549	0.0157704	26.7583	2.03261	2.75024	34.5132	0.0154783	5.12966
GSM1019248	11.3231	21.5729	0.0453503	1.95782	0.0197985	0.019197	8.63558	3.57239	3.16924	82.6205	0.0213051	9.40483
GSM1019249	12.0636	10.191	0.049965	13.252	0.133854	0.0292445	39.1561	3.31475	2.63499	32.9653	0.0274544	12.2594
GSM1019250	11.2378	16.061	0.0191474	3.02615	0.0410542	0.00573281	5.71212	0.830071	1.49521	20.0286	0.0158106	4.35378
GSM1019251	11.964	10.2129	0.0263069	3.2364	0.0744271	0.0123486	19.7339	2.11028	2.9943	35.987	0.011248	3.30901
GSM1019252	11.7453	8.98119	0.0296036	15.6648	0.177862	0.0136056	23.7	1.16421	1.88353	26.1902	0.0313911	5.93162
GSM1019253	11.5657	17.6947	0.0330505	3.40713	0.0369594	0.016922	23.17	3.55314	3.25479	40.5334	0.0326928	9.02874
GSM1019254	11.5661	17.6807	0.0452946	3.55919	0.0656226	0.0240121	20.9387	4.45931	4.39943	55.0314	0.022217	8.04388
GSM1019255	11.1904	19.8989	0.0388556	4.2772	0.109698	0.0175131	12.9089	1.97809	3.34703	68.5642	0.0213002	9.53841
GSM1019256	11.6308	13.9262	0.0406645	3.88324	0.0426093	0.0250674	20.2044	2.56343	4.88961	44.6084	0.01051	8.51176
GSM1019257	12.4082	11.0953	0.068051	7.67971	0.128114	0.0276986	36.5548	4.92796	3.67653	47.8369	0.0235093	9.22794
GSM1019258	11.9235	13.6801	0.0774513	5.27805	0.0761172	0.0244256	22.2475	3.81088	3.47158	53.8188	0.0246679	8.83568
GSM1019259	11.7286	17.9942	0.0581039	6.87583	0.139519	0.0279764	29.2881	4.49252	5.11565	58.8429	0.0323109	12.7345
GSM1019260	11.5912	12.18	0.0305384	5.33645	0.0927094	0.0255201	34.4707	2.75094	3.40819	44.9627	0.019532	7.10596
GSM1019261	11.8998	20.0662	0.054113	2.54872	0.0818693	0.0242203	17.4351	2.69392	3.82316	60.6893	0.0688848	9.34719
GSM1019262	11.9805	8.53395	0.0347473	2.88994	0.116681	0.0135513	18.7389	2.80851	1.6277	23.5098	0.0168205	5.35683
GSM1019263	11.9241	9.38276	0.0195504	1.90681	0.0443902	0.00981367	23.4767	1.36584	2.42536	20.6704	0.0270082	2.23804
GSM1019264	12.401	12.7202	0.0458307	4.86763	0.07557	0.0147096	18.521	3.60857	2.31314	34.3441	0.0207312	8.997
GSM1019265	11.867	12.7841	0.027857	1.92434	0.0235126	0.0176862	17.4278	3.14031	3.31514	33.286	0.0141841	3.75071
GSM1019266	11.082	7.94125	0.0207869	5.65387	0.125564	0.0101607	20.3194	0.888327	1.51417	16.041	0.0244124	4.42214
GSM1019267	11.7742	8.62879	0.022743	3.73178	0.0462944	0.010895	16.2257	1.51787	2.2064	23.0609	0.029716	3.72021
GSM1019268	11.5998	17.2753	0.0656917	9.03483	0.174512	0.0285574	23.3108	4.10307	3.19	39.5436	0.0593381	13.5742
GSM1019269	12.3012	10.2336	0.0275429	3.52397	0.0935803	0.0130114	9.13248	1.24803	1.88615	28.0136	0.0196777	4.39774
GSM1019270	11.6655	14.0833	0.0812884	7.36299	0.085097	0.0257975	14.4278	3.86697	2.31674	33.5287	0.0341189	12.759
GSM1019271	11.5064	8.60195	0.0212452	3.43085	0.0446327	0.0108995	6.76715	0.762962	1.24528	24.8436	0.0238322	5.04364
GSM1019272	11.8055	13.4696	0.0569356	12.4433	0.103897	0.0304613	51.2862	2.59398	2.10664	36.707	0.0454466	13.143
GSM1019273	11.9791	13.2922	0.0400834	7.13217	0.111608	0.0272032	29.8557	3.51361	3.75115	61.1978	0.0320584	8.97138
GSM1019274	11.7138	19.3159	0.028989	2.39702	0.0209258	0.0120174	18.7359	2.37754	2.65631	32.477	0.0474991	9.65628
GSM1019275	11.4469	12.5319	0.0369986	3.10659	0.0892407	0.0213991	18.8575	4.41237	3.92242	60.3772	0.0143074	5.55775
GSM1019276	11.7487	14.3648	0.0292624	4.17751	0.0896404	0.0110699	9.32858	1.85121	2.44132	35.316	0.0295334	4.78533
GSM1019277	12.0229	9.53704	0.0260338	0.907883	0.0230227	0.00898675	12.253	1.70393	2.68582	35.8524	0.013113	3.50837
GSM1019278	11.7595	10.102	0.0250525	3.99832	0.111455	0.0137315	19.5312	2.31513	2.88628	36.3285	0.0306696	4.98526
GSM1019279	11.3287	11.8918	0.0166714	1.7544	0.0334005	0.00669606	10.5506	0.811874	0.632266	11.1221	0.0261411	4.26398
GSM1019280	11.2037	16.7182	0.0311209	2.10186	0.0381093	0.0107758	5.03828	1.55583	1.90267	51.5005	0.0195756	6.60248
GSM1019281	12.0387	9.42054	0.0237415	2.48376	0.0410647	0.00768935	13.8122	1.7139	2.61168	36.9619	0.0143011	3.83843
GSM1019282	11.1837	20.237	0.0275311	0.64189	0.016824	0.0101424	1.47511	3.23082	4.32936	88.3623	0.0413231	6.97637
GSM1019283	11.893	14.0339	0.0400497	3.79503	0.0584311	0.0217797	35.118	3.55786	3.33575	51.3473	0.0173263	6.33414
GSM1019284	11.3771	10.0209	0.0145343	1.77788	0.0190534	0.00712344	4.89991	0.847035	1.6234	15.2861	0.0105052	2.64603
GSM1019285	11.8638	16.3598	0.0481219	3.6977	0.0497664	0.0233402	25.4431	3.82991	4.77404	78.2382	0.0256388	9.09521
GSM1019286	11.6865	9.7015	0.0236712	2.27063	0.0537159	0.0131321	17.5568	3.94471	2.97854	38.789	0.0165477	5.5675
GSM1019287	11.5196	11.3487	0.0253273	2.53062	0.042802	0.0129875	25.1781	3.46795	3.05971	51.1052	0.0344622	7.68423
GSM1019288	11.2842	12.6287	0.0361802	5.52158	0.0796568	0.0290659	26.332	2.71011	3.00021	44.5776	0.0273584	8.54177
GSM1019289	11.9731	18.4289	0.0597213	6.06625	0.15877	0.0271099	17.3939	3.85905	4.9118	58.419	0.0324625	7.22687
GSM1019290	11.9639	15.3922	0.10983	6.60821	0.101635	0.0208082	19.9968	3.1921	2.29542	32.0938	0.021811	9.02942
GSM1019291	10.8208	12.1272	0.0158576	2.67973	0.0437116	0.00832886	14.4595	1.69805	2.50219	39.4973	0.0285167	6.49042
GSM1019292	11.8971	19.3956	0.0808701	5.08339	0.182929	0.0310097	40.1038	3.70777	6.16499	91.2576	0.111302	17.5436
GSM1019293	12.0155	8.76713	0.0235953	3.16499	0.070828	0.0125066	24.2163	1.87811	2.97986	39.0035	0.0277798	5.49922
GSM1019294	12.0622	16.881	0.0350091	1.27077	0.0307772	0.00757616	5.42894	3.20333	2.86288	56.7693	0.0118116	3.88115
GSM1019295	11.7821	16.9594	0.0644182	8.9753	0.196383	0.0453114	35.2904	3.29008	3.733	55.3979	0.0338297	9.48069
GSM1019296	11.6391	8.95812	0.0207923	3.25517	0.102686	0.0114955	20.2889	1.66296	1.91556	23.4569	0.0123695	3.72724
GSM1019297	11.6144	14.9194	0.0347041	3.6714	0.050556	0.0155457	10.9459	2.0526	2.8086	51.4646	0.015821	5.33708
GSM1019298	11.6689	12.1472	0.0224336	2.44421	0.015313	0.0114145	15.2375	2.40197	2.55216	28.2445	0.00862197	4.92332
GSM1019299	11.9636	12.7863	0.0587708	6.47142	0.120272	0.0304149	31.174	3.59381	3.71107	41.2835	0.0336754	9.23383
GSM1019300	11.6756	11.912	0.0344802	8.81855	0.0801163	0.0322919	40.0416	5.60366	3.6131	51.0922	0.0472664	16.6499
GSM1019301	12.1112	13.6656	0.0439837	5.53611	0.136785	0.0253667	18.7577	3.60638	3.90516	57.2449	0.026283	9.47489
GSM1019302	11.6521	13.2147	0.0474902	5.6221	0.116455	0.0221744	26.3686	3.06231	2.6659	45.2477	0.046238	8.86043
GSM1019303	11.6144	10.3873	0.0334805	6.75764	0.0653565	0.0260828	38.4623	2.46615	2.26813	28.4935	0.0240142	8.13085
GSM1019304	11.4291	9.76264	0.0277347	6.60366	0.0761011	0.0178511	35.9189	2.09903	2.8145	38.6046	0.0219829	6.15199
GSM1019305	11.4762	16.6781	0.0489213	5.81643	0.0686121	0.0241846	21.2273	3.82805	4.47225	53.717	0.0282917	9.92946
GSM1019306	11.757	9.31812	0.0196573	1.68065	0.0367703	0.00841553	12.7466	1.45649	1.88259	14.9296	0.0112185	3.07728
GSM1019307	11.8151	19.848	0.0615714	1.65805	0.0411669	0.0130765	8.55056	3.37115	2.53754	39.9145	0.0247133	6.5015
GSM1019308	11.6152	10.0854	0.0428654	3.61972	0.0563638	0.0202504	24.6048	3.98488	3.9238	56.2562	0.0185913	8.26403
GSM1019309	11.1183	13.5447	0.0433633	6.47353	0.0980636	0.0202195	26.1528	3.63601	3.70088	48.5664	0.0303566	9.98026
GSM1019310	11.945	13.4858	0.0818358	13.2174	0.238114	0.0342261	31.7432	3.1099	3.03533	42.9898	0.0572213	12.7173
GSM1019311	11.8158	12.1953	0.0266098	2.22005	0.0543515	0.0175053	21.0716	3.53157	3.14271	37.9313	0.0274629	6.16936
GSM1019312	11.8815	11.9256	0.0221487	3.22687	0.0418534	0.0136792	17.7835	3.79985	3.32649	38.2865	0.0262464	7.04407
GSM1019313	11.2785	14.6241	0.0429884	3.69032	0.0389994	0.0267	33.3256	4.33922	3.33957	67.6118	0.0160817	8.84406
GSM1019314	11.5306	12.2239	0.0315057	3.15178	0.0324718	0.0184542	15.0419	2.59114	3.29693	51.9391	0.0165958	7.36766
GSM1019315	11.9559	11.8275	0.0303769	2.1075	0.0447944	0.00906217	21.3624	2.22401	3.14052	37.9127	0.0142612	3.54723
GSM1019316	11.8936	15.0979	0.0235664	2.06366	0.0290807	0.00819742	20.109	3.00023	2.88432	30.3908	0.0248133	9.1658
GSM1019317	11.8143	16.4529	0.0359695	3.48521	0.037907	0.023592	21.3471	3.11335	3.72706	49.8088	0.0533095	8.14258
GSM1019318	12.064	13.2853	0.0501062	4.41359	0.0952387	0.0257165	24.3561	3.37593	3.43806	42.5605	0.0225951	7.92147
GSM1019319	12.1363	14.3629	0.0244606	1.47011	0.0181204	0.0100505	6.88597	1.95465	2.02095	32.1663	0.00936791	3.17586
GSM1019320	11.9197	14.2588	0.108706	8.71821	0.13142	0.0377032	23.5817	4.13205	3.32396	40.6989	0.0304131	8.42942
GSM1019321	11.7677	14.2045	0.0372101	2.62024	0.037976	0.0210901	19.7346	2.26853	4.77213	68.7374	0.011159	5.81172
GSM1019322	11.5558	9.68481	0.0144803	2.08319	0.0335719	0.0069519	14.0633	1.2258	1.73463	16.9469	0.0131495	2.38673
GSM1019323	11.7074	12.2936	0.0247027	2.47625	0.0506168	0.00873578	9.20635	1.87076	2.91654	37.6472	0.0262222	4.92225
GSM1019324	11.3767	13.9099	0.0383317	5.29032	0.0401535	0.0258403	34.8058	3.30995	2.92099	48.3156	0.0187765	7.38393
GSM1019325	12.0382	13.0107	0.0320848	1.45394	0.0211474	0.0100579	4.52442	1.78675	2.20654	34.0973	0.0105357	3.65213
GSM1019326	11.7109	7.76137	0.0263253	8.95952	0.37904	0.0157942	33.1069	1.78387	2.32476	29.3979	0.0578407	5.31085
GSM1019327	12.2554	16.8611	0.0500388	6.14657	0.0751831	0.0191573	53.6176	3.63038	3.76932	39.6401	0.060601	8.79324
GSM1019328	11.5011	8.56141	0.0220082	8.21126	0.0769584	0.0186553	39.182	2.4443	2.79126	18.8661	0.0270259	6.8157
GSM1019329	11.834	7.93061	0.0261412	1.89822	0.0574641	0.0123315	14.8074	1.88487	1.69992	30.1548	0.0150288	4.02324
GSM1019330	11.3737	18.5602	0.0505245	3.25413	0.100361	0.0205386	17.5211	3.4744	3.48201	38.4231	0.0309501	8.30321
GSM1019331	12.0467	19.4988	0.0339826	1.36032	0.0238388	0.00781224	4.49472	1.33134	2.0551	40.6804	0.00829584	3.12814
GSM1019332	11.9674	14.0551	0.0384375	2.10106	0.0558325	0.0180884	22.718	3.59499	2.73287	55.2689	0.0386531	6.87991
GSM1019333	11.2087	15.7213	0.0254307	3.18396	0.0383142	0.00750205	16.5258	1.39185	2.27015	37.9733	0.0556015	6.58292
